# Supplementary material for: Progressive senescence programs induce intrinsic vulnerability to aging-related female breast cancer
Source: Nat Commun. 2024 Jun 17;15:5154. doi: 10.1038/s41467-024-49106-2 (PMC11183265; doi:10.1038/s41467-024-49106-2)
Supplement: Supplementary file 3 — Supplementary Data 1 [file 41467_2024_49106_MOESM3_ESM.xlsx]

## Sheet: Cell number in each mice
	Age (month)	Mouse-ID	Single cell number	Mouse state
Young and old mice	2	2m-v1	85	Virgin mouse
	2	2m-v2	61	Virgin mouse
	4	4m-v1	89	Virgin mouse
	4	4m-v2	73	Virgin mouse
	4	4m-v3	74	Virgin mouse
	9	9m-v1	87	Virgin mouse
	9	9m-v2	58	Virgin mouse
	11	11m-v1	28	Virgin mouse
	11	11m-v2	85	Virgin mouse
	13	13m-v1	91	Virgin mouse
	13	13m-v2	93	Virgin mouse
	15	15m-v1	86	Virgin mouse
	15	15m-v2	84	Virgin mouse
	15	15m-v3	90	Virgin mouse
	15	15m-v4	87	Virgin mouse
	17	17m-v1	91	Virgin mouse
	17	17m-v2	89	Virgin mouse
	19	19m-v1	94	Virgin mouse
	19	19m-v2	32	Virgin mouse
	22	22m-v1	86	Virgin mouse
	22	22m-v2	81	Virgin mouse
	24	24m-v1	80	Virgin mouse
	29	29m-v1	83	Virgin mouse
	29	29m-v2	89	Virgin mouse
	29	29m-v3	85	Virgin mouse
Bcl11b ko mice	4	Bcl11b ko-v1	85	Virgin mouse
	4	Bcl11b ko-v2	19	Virgin mouse
	4	Bcl11b ko-v3	45	Virgin mouse
Bcl11b ko mice treated TPCA-1	4	Bcl11b ko-T1	86	Virgin mouse
	4	Bcl11b ko-T2	82	Virgin mouse
	4	Bcl11b ko-T3	88	Virgin mouse
	4	Bcl11b ko-T4	85	Virgin mouse
TPCA-1 and PBS treated mice	12	PBS-v1	92	Virgin mouse
	12	PBS-v2	95	Virgin mouse
	12	PBS-v3	94	Virgin mouse
	12	PBS-v4	92	Virgin mouse
	12	TPCA-1-v1	91	Virgin mouse
	12	TPCA-1-v2	88	Virgin mouse
	12	TPCA-1-v3	95	Virgin mouse
	12	TPCA-1-v4	93	Virgin mouse
Bcl11b ko mice treated BMS-345541	4	Bcl11b ko-BMS-1	88	Virgin mouse
	4	Bcl11b ko-BMS-2	84	Virgin mouse
	4	Bcl11b ko-BMS-3	84	Virgin mouse
Tumor cells	9	Bcl11b ko-basal	41	Virgin mouse
	9	Bcl11b ko-luminal	92	Virgin mouse

## Sheet: Cell number in each state
	Age (month)	State 1 (a-Young)	State 2 (q-Young)	State 3 (e-Sen)	State 4 (l-Sen)
Young and old group	2m	44	41	49	12
	4m	51	63	93	29
	9m	41	54	40	10
	11m	7	27	63	16
	13m	38	36	97	13
	15m	36	114	113	84
	17m	40	34	84	22
	19m	21	47	37	21
	22m	29	75	55	8
	24m	4	3	29	44
	29m	33	94	80	50
	Total	344	588	740	309
Bcl11b ko mice	4m	23	24	58	44
PBS	12m	32	90	197	54
TPCA-1	12m	113	74	131	49

## Sheet: Smples used for each cancertype
Paired samples	Cancertype
19	BLCA
112	BRCA
9	CHOL
49	COAD
11	ESCA
43	HNSC
25	KICH
71	KIRC
32	KIRP
50	LIHC
58	LUAD
50	LUSC
52	PRAD
32	STAD
58	THCA
22	UCEC
