# Supplementary material for: Progressive senescence programs induce intrinsic vulnerability to aging-related female breast cancer
Source: Nat Commun. 2024 Jun 17;15:5154. doi: 10.1038/s41467-024-49106-2 (PMC11183265; doi:10.1038/s41467-024-49106-2)
Supplement: Supplementary file 4 — Supplementary Data 2 [file 41467_2024_49106_MOESM4_ESM.xlsx]

## Sheet: state 1
	TRRUST	ChEA	ENCODE	Sum
BDP1	0	0	1	1
BRF1	0	0	1	1
ATF1	0	0	1	1
ATF2	0	0	1	1
E2F6	0	0	1	1
ELF1	0	0	1	1
ELF2	0	0	0	0
ELK4	0	0	1	1
ERG	0	1	0	1
FEV	0	0	0	0
FLI1	0	0	1	1
KLF4	0	1	0	1
NR2C2	0	0	1	1
NRF1	0	0	1	1
RELA	0	0	1	1
RFX5	0	0	1	1
RORA	0	0	0	0
TFAP2A	0	0	1	1
TFAP2C	0	0	1	1
ZBTB7A	0	0	1	1
ZNF784	0	0	0	0
HCFC1	0	1	1	2
BCL3	0	1	1	2
SRF	0	1	1	2
GATA1	0	1	1	2
FOXP2	0	0	1	1
ZC3H11A	0	0	1	1
CUX1	0	0	1	1
SUPT20H	0	0	1	1
KAT2A	0	0	1	1
WRNIP1	0	0	1	1
BRF2	0	0	1	1
THAP1	0	0	1	1
DDX54	1	0	0	1
FHL2	1	0	0	1
HAVCR2	1	0	0	1
LMO4	1	0	0	1
MXD1	1	0	0	1
MYBL1	1	0	0	1
RALA	1	0	0	1
RPS6KA5	1	0	0	1
CACCCBINDINGFACTOR	0	0	0	0
CETS1	0	0	0	0
CETS2	0	0	0	0
CLOCK	0	0	0	0
E2F	0	0	0	0
E4F1	0	0	0	0
EGR	0	0	0	0
EGR3	0	0	0	0
EHF	0	0	0	0
ELF	0	0	0	0
ELF4	0	0	0	0
ELK3	0	0	0	0
ER71	0	0	0	0
ER81	0	0	0	0
ERM	0	0	0	0
ETV2	0	0	0	0
ETV3	0	0	0	0
ETV4	0	0	0	0
ETV5	0	0	0	0
FIGLA	0	0	0	0
FREAC3	0	0	0	0
GABP	0	0	0	0
GADP	0	0	0	0
GATA2	0	0	0	0
GLIS1	0	0	0	0
GLIS3	0	0	0	0
GM5454	0	0	0	0
GRE	0	0	0	0
GTF2IRD1	0	0	0	0
HES5	0	0	0	0
HES7	0	0	0	0
HEY2	0	0	0	0
HSFY2	0	0	0	0
IK	0	0	0	0
KLF12	0	0	0	0
LBP9	0	0	0	0
LMAF	0	0	0	0
LXR	0	0	0	0
LXRA	0	0	0	0
LXRB	0	0	0	0
NERF	0	0	0	0
NET	0	0	0	0
NFKAPPAB50	0	0	0	0
NFKAPPAB65	0	0	0	0
NR2F6	0	0	0	0
NRF2	0	0	0	0
NRSE	0	0	0	0
NUR77	0	0	0	0
OLF1	0	0	0	0
PADS	0	0	0	0
PEA3	0	0	0	0
PET1	0	0	0	0
PLAGL1	0	0	0	0
R	0	0	0	0
RPC155	0	0	0	0
RXRB	0	0	0	0
SAP1A	0	0	0	0
SEF1	0	0	0	0
SIX2	0	0	0	0
SPZ1	0	0	0	0
STAF	0	0	0	0
TBX20	0	0	0	0
TCFAP2A	0	0	0	0
TEL1	0	0	0	0
TFAP2B	0	0	0	0
TFIIA	0	0	0	0
TR4	0	0	0	0
ZABC1	0	0	0	0
ZBTB7C	0	0	0	0
ZFP206	0	0	0	0
ZFP423	0	0	0	0
ZNF143	0	0	0	0
ZNF515	0	0	0	0
SOX9	0	1	0	1
CDKN2AIP	0	1	0	1
DMRT1	0	1	0	1
YY1	0	1	0	1
LMO2	0	1	0	1
NANOG	0	1	0	1
THAP11	0	1	0	1
TBP	0	1	0	1
EKLF	0	1	0	1
CEBPB	0	1	0	1
FOXO3	0	1	0	1
GATA4	0	1	0	1
JARID1A	0	1	0	1
TBX5	0	1	0	1
METHYLCYTOSINE_DIOXYGENASE_TET_UNIPROT_A0A023HHK9_UNREVIEWED	0	0	0	0
ZSCAN5C	0	0	0	0
ZSCAN5B	0	0	0	0
AHRR	0	0	0	0
OVOL3	0	0	0	0
FOXN3	0	0	0	0
ZNF197	0	0	0	0
TERT	0	0	0	0
ZNF213	0	0	0	0
SETD1A	0	0	0	0
ZBTB7B	0	0	0	0
TP73	0	0	0	0
NKX2_8	0	0	0	0
ZBTB24	0	0	0	0
HOXA2	0	0	0	0
TBX1	0	0	0	0
SOX15	0	0	0	0
FOXD2	0	0	0	0
LMX1B	0	0	0	0
ZNF623	0	0	0	0
PHF2	0	0	0	0
KLF7	0	0	0	0
NKX2_2	0	0	0	0
CBX7	0	0	0	0
PTTG1	0	0	0	0
ZSCAN5DP	0	0	0	0
GLI4	0	0	0	0
ZNF250	0	0	0	0
RAG1	0	0	0	0
ZNF37A	0	0	0	0
ZNF30	0	0	0	0
ZNF8	0	0	0	0
HOXB4	0	0	0	0
HOXB6	0	0	0	0
NR1D1	0	0	0	0
ZNF10	0	0	0	0
H1_6	0	0	0	0
MYF6	0	0	0	0
MCM3	0	0	0	0
NFKBIA	0	0	0	0
DNMT1	0	0	0	0
PAX6	0	0	0	0
MZF1	0	0	0	0
RBL1	0	0	0	0
GTF2E2	0	0	0	0
HOXA7	0	0	0	0
HOXD11	0	0	0	0
CIITA	0	0	0	0
PCGF2	0	0	0	0
SOX11	0	0	0	0
ID1	0	0	0	0
CBX5	0	0	0	0
HOXA1	0	0	0	0
MCM2	0	0	0	0
NUP153	0	0	0	0
LHX2	0	0	0	0
FXR1	0	0	0	0
ZNF84	0	0	0	0
NR0B1	0	0	0	0
ZNF133	0	0	0	0
ZNF134	0	0	0	0
FOXG1	0	0	0	0
HDAC4	0	0	0	0
ZNF445	0	0	0	0
TBPL1	0	0	0	0
SUMO1	0	0	0	0
UBE2I	0	0	0	0
PITX1	0	0	0	0
TFAM	0	0	0	0
IRF9	0	0	0	0
EWSR1	0	0	0	0
ID2	0	0	0	0
TOP2B	0	0	0	0
HHEX	0	0	0	0
LMNB2	0	0	0	0
CEBPZ	0	0	0	0
ZNF85	0	0	0	0
HSF2	0	0	0	0
PAX8	0	0	0	0
ZNF816	0	0	0	0
DBP	0	0	0	0
TFCP2	0	0	0	0
CHAF1B	0	0	0	0
RLF	0	0	0	0
DYRK1A	0	0	0	0
SAFB2	0	0	0	0
NPAT	0	0	0	0
E2F2	0	0	0	0
CSHL1	0	0	0	0
ARID5B	0	0	0	0
ZNF146	0	0	0	0
E2F5	0	0	0	0
TEAD2	0	0	0	0
ZFHX3	0	0	0	0
ZNF239	0	0	0	0
RFX7	0	0	0	0
ZNF528	0	0	0	0
ZNF260	0	0	0	0
ZBED5	0	0	0	0
ZNF585B	0	0	0	0
ZNF394	0	0	0	0
COBLL1	0	0	0	0
ZNF766	0	0	0	0
ZNF667	0	0	0	0
ZNF362	0	0	0	0
ZNF660	0	0	0	0
CAVIN1	0	0	0	0
CDC73	0	0	0	0
CC2D1A	0	0	0	0
NFRKB	0	0	0	0
ZNF549	0	0	0	0
AEBP2	0	0	0	0
ZNF704	0	0	0	0
TSHZ1	0	0	0	0
ASXL2	0	0	0	0
SETX	0	0	0	0
ZSCAN2	0	0	0	0
ZNF329	0	0	0	0
ZSCAN30	0	0	0	0
ZNF677	0	0	0	0
ZSCAN29	0	0	0	0
ZNF595	0	0	0	0
ZNF101	0	0	0	0
MYOCD	0	0	0	0
ZFP82	0	0	0	0
BCL6B	0	0	0	0
LCORL	0	0	0	0
ZNF843	0	0	0	0
RYBP	0	0	0	0
ZNF561	0	0	0	0
ZNF454	0	0	0	0
ZBTB44	0	0	0	0
ZNF680	0	0	0	0
TET1	0	0	0	0
ZNF563	0	0	0	0
SNIP1	0	0	0	0
NKX2_3	0	0	0	0
ZNF507	0	0	0	0
KLF14	0	0	0	0
CREB3L4	0	0	0	0
AUTS2	0	0	0	0
JDP2	0	0	0	0
HSD17B8	0	0	0	0
ZNF592	0	0	0	0
GTF3A	0	0	0	0
DLX4	0	0	0	0
ZNF669	0	0	0	0
CENPT	0	0	0	0
ZNF524	0	0	0	0
ZNF501	0	0	0	0
SIPA1	0	0	0	0
ZNF419	0	0	0	0
CHAMP1	0	0	0	0
ZSCAN31	0	0	0	0
ZNF597	0	0	0	0
ZNF582	0	0	0	0
ALKBH3	0	0	0	0
CIC	0	0	0	0
RBM15	0	0	0	0
INSM2	0	0	0	0
ZBTB18	0	0	0	0
ZNF184	0	0	0	0
DIDO1	0	0	0	0
ZNF407	0	0	0	0
ALX4	0	0	0	0
TDRD3	0	0	0	0
TAF9B	0	0	0	0
ARNT2	0	0	0	0
LHX9	0	0	0	0
ZNF331	0	0	0	0
ASH1L	0	0	0	0
DROSHA	0	0	0	0
SIRT3	0	0	0	0
UBP1	0	0	0	0
ADA2	0	0	0	0
FOXJ2	0	0	0	0
HMG20B	0	0	0	0
PPARGC1A	0	0	0	0
ZMYM2	0	0	0	0
NUFIP1	0	0	0	0
DACH1	0	0	0	0
SIX4	0	0	0	0
ZNF391	0	0	0	0
SALL4	0	0	0	0
ZNF112	0	0	0	0
CASP8AP2	0	0	0	0
ELF5	0	0	0	0
BARX2	0	0	0	0
DICER1	0	0	0	0
RUVBL2	0	0	0	0
RUVBL1	0	0	0	0
ZBTB1	0	0	0	0
ZNF257	0	0	0	0
ZBTB12	0	0	0	0
ZNF711	0	0	0	0
ZNF175	0	0	0	0
ZSCAN21	0	0	0	0
DNMT3A	0	0	0	0
MORC2	0	0	0	0
ELK1_02	0	0	0	0
CETS1P54_01	0	0	0	0
AACWWCAANK_UNKNOWN	0	0	0	0
AACYNNNNTTCCS_UNKNOWN	0	0	0	0
AAGWWRNYGGC_UNKNOWN	0	0	0	0
CREB_02	0	0	0	0
TAXCREB_01	0	0	0	0
ACTAYRNNNCCCR_UNKNOWN	0	0	0	0
LYF1_01	0	0	0	0
ATGGYGGA_UNKNOWN	0	0	0	0
CCANNAGRKGGC_UNKNOWN	0	0	0	0
GABP_B	0	0	0	0
CCCNNNNNNAAGWT_UNKNOWN	0	0	0	0
CCGNMNNTNACG_UNKNOWN	0	0	0	0
STAT5A_01	0	0	0	0
STAT5A_02	0	0	0	0
NCX_01	0	0	0	0
STAT1_02	0	0	0	0
CTGRYYYNATT_UNKNOWN	0	0	0	0
HNF4ALPHA_Q6	0	0	0	0
CYTAGCAAY_UNKNOWN	0	0	0	0
GGAANCGGAANY_UNKNOWN	0	0	0	0
YY1_Q6	0	0	0	0
GGAMTNNNNNTCCY_UNKNOWN	0	0	0	0
AR_02	0	0	0	0
AR_03	0	0	0	0
AR_Q6	0	0	0	0
GTCNYYATGR_UNKNOWN	0	0	0	0
RACTNNRTTTNC_UNKNOWN	0	0	0	0
RNTCANNRNNYNATTW_UNKNOWN	0	0	0	0
RRAGTTGT_UNKNOWN	0	0	0	0
TCCCRNNRTGC_UNKNOWN	0	0	0	0
TGCGCANK_UNKNOWN	0	0	0	0
TMTCGCGANR_UNKNOWN	0	0	0	0
TNCATNTCCYR_UNKNOWN	0	0	0	0
WCTCNATGGY_UNKNOWN	0	0	0	0
YAATNANRNNNCAG_UNKNOWN	0	0	0	0
YAATNRNNNYNATT_UNKNOWN	0	0	0	0
YRCCAKNNGNCGC_UNKNOWN	0	0	0	0
SCGGAAGY_ELK1_02	0	0	0	0
RCGCANGCGY_NRF1_Q6	0	0	0	0
E2F_01	0	0	0	0
E2F_03	0	0	0	0
E2F_Q4_01	0	0	0	0
E2F_Q6_01	0	0	0	0
KTGGYRSGAA_UNKNOWN	0	0	0	0
ARID3A	0	0	1	1
ATF3	0	0	1	1
BACH1	0	0	1	1
BCLAF1	0	0	1	1
BRCA1	0	0	1	1
CBX3	0	0	1	1
CCNT2	0	0	1	1
CEBPD	0	0	1	1
CHD4	0	0	1	1
CREB1	0	0	1	1
CREBBP	0	0	1	1
CTCFL	0	0	1	1
E2F4	0	0	1	1
EBF1	0	0	1	1
ELK1	0	0	1	1
ESR1	0	0	1	1
ESRRA	0	0	1	1
ETS1	0	0	1	1
FOSL1	0	0	1	1
FOSL2	0	0	1	1
FOXA1	0	0	1	1
FOXA2	0	0	1	1
FOXM1	0	0	1	1
GABPA	0	0	1	1
GTF2B	0	0	1	1
GTF2F1	0	0	1	1
GTF3C2	0	0	1	1
HDAC1	0	0	1	1
HMGN3	0	0	1	1
HNF4A	0	0	1	1
HNF4G	0	0	1	1
IRF1	0	0	1	1
IRF3	0	0	1	1
IRF4	0	0	1	1
JUN	0	0	1	1
KAT2B	0	0	1	1
KDM1A	0	0	1	1
KDM4A	0	0	1	1
MAFF	0	0	1	1
MBD4	0	0	1	1
MTA3	0	0	1	1
MYBL2	0	0	1	1
MYOG	0	0	1	1
NELFE	0	0	1	1
NFATC1	0	0	1	1
NFE2	0	0	1	1
NFIC	0	0	1	1
NFYA	0	0	1	1
NFYB	0	0	1	1
NR2F2	0	0	1	1
NR3C1	0	0	1	1
PAX5	0	0	1	1
PBX3	0	0	1	1
PHF8	0	0	1	1
PML	0	0	1	1
POLR3A	0	0	1	1
POLR3G	0	0	1	1
POU2F2	0	0	1	1
REST	0	0	1	1
RUNX3	0	0	1	1
RXRA	0	0	1	1
SETDB1	0	0	1	1
SIRT6	0	0	1	1
SIX5	0	0	1	1
SMARCB1	0	0	1	1
SMARCC1	0	0	1	1
SMARCC2	0	0	1	1
SP1	0	0	1	1
SP2	0	0	1	1
SP4	0	0	1	1
SREBF1	0	0	1	1
SREBF2	0	0	1	1
STAT1	0	0	1	1
STAT5A	0	0	1	1
TAF1	0	0	1	1
TAF7	0	0	1	1
TAL1	0	0	1	1
TBL1XR1	0	0	1	1
TCF12	0	0	1	1
TCF3	0	0	1	1
TCF7L2	0	0	1	1
TEAD4	0	0	1	1
TRIM28	0	0	1	1
UBTF	0	0	1	1
USF1	0	0	1	1
USF2	0	0	1	1
WHSC1	0	0	1	1
XRCC4	0	0	1	1
ZBTB33	0	0	1	1
ZEB1	0	0	1	1
ZKSCAN1	0	0	1	1
ZMIZ1	0	0	1	1
ZNF384	0	0	1	1
ZZZ3	0	0	1	1
ZNF423	0	0	0	0
YY1.1	0	0	0	0
ERG.1	0	0	0	0
KLF4.1	0	0	0	0
BDP1.1	0	0	0	0
RORA.1	0	0	0	0
ELF2.1	0	0	0	0
ZNF784.1	0	0	0	0
BRF1.1	0	0	0	0
FEV.1	0	0	0	0
ATF1.1	0	0	0	0
ATF2.1	0	0	0	0
BCL3.1	0	0	0	0
BDP1.2	0	0	0	0
BRF1.2	0	0	0	0
BRF2.1	0	0	0	0
CUX1.1	0	0	0	0
E2F6.1	0	0	0	0
ELF1.1	0	0	0	0
ELK4.1	0	0	0	0
FLI1.1	0	0	0	0
FOXP2.1	0	0	0	0
GATA1.1	0	0	0	0
HCFC1.1	0	0	0	0
KAT2A.1	0	0	0	0
NR2C2.1	0	0	0	0
NRF1.1	0	0	0	0
RELA.1	0	0	0	0
RFX5.1	0	0	0	0
SRF.1	0	0	0	0
SUPT20H.1	0	0	0	0
TFAP2A.1	0	0	0	0
TFAP2C.1	0	0	0	0
THAP1.1	0	0	0	0
WRNIP1.1	0	0	0	0
ZBTB7A.1	0	0	0	0
ZC3H11A.1	0	0	0	0

## Sheet: state 2
	TRRUST	ChEA	ENCODE	Sum
SP4	0	0	1	1
ZBTB7B	0	0	0	0
HCFC1	0	1	1	2
SRF	0	1	1	2
BDP1	0	0	1	1
SUPT20H	0	0	1	1
WRNIP1	0	0	1	1
THAP1	0	0	1	1
ARL6IP5	1	0	0	1
ASH1L	1	0	0	1
FOXD1	1	0	0	1
HDGF	1	0	0	1
KLF16	1	0	0	1
MXI1	1	0	0	1
PIAS3	1	0	0	1
TBX19	1	0	0	1
TEAD4	1	0	0	1
TRRAP	1	0	0	1
VHL	1	0	0	1
VSX2	1	0	0	1
AP2	0	0	0	0
BRCA	0	0	0	0
CREBP1	0	0	0	0
E2	0	0	0	0
ETV5	0	0	0	0
FKLF	0	0	0	0
GLI3	0	0	0	0
GLIS2	0	0	0	0
GLIS3	0	0	0	0
GMEB2	0	0	0	0
HES1	0	0	0	0
HIC2	0	0	0	0
IRC900814	0	0	0	0
KLF14	0	0	0	0
MIZF	0	0	0	0
MSC	0	0	0	0
NCX	0	0	0	0
NR4A2	0	0	0	0
R	0	0	0	0
SAP1A	0	0	0	0
SP8	0	0	0	0
TFEB	0	0	0	0
TP63	0	0	0	0
YY2	0	0	0	0
ZFP128	0	0	0	0
ZFP206	0	0	0	0
E4F1	0	1	0	1
GLI1	0	1	0	1
MYBL1	0	1	0	1
CEBPB	0	1	0	1
RCOR2	0	1	0	1
YY1	0	1	0	1
POU5F1	0	1	0	1
THAP11	0	1	0	1
SIN3A	0	1	0	1
MYC	0	1	0	1
GFI1B	0	1	0	1
FOXO3	0	1	0	1
NELFA	0	1	0	1
TAL1	0	1	0	1
JARID1A	0	1	0	1
ZSCAN5B	0	0	0	0
OVOL3	0	0	0	0
FOXN3	0	0	0	0
SETD1A	0	0	0	0
SOX15	0	0	0	0
ZNF292	0	0	0	0
FOXD2	0	0	0	0
ZC3H11A	0	0	0	0
PSIP1	0	0	0	0
TOX4	0	0	0	0
HOXC6	0	0	0	0
ZSCAN5DP	0	0	0	0
ZNF250	0	0	0	0
ZNF19	0	0	0	0
ZNF8	0	0	0	0
DNMT1	0	0	0	0
HMGB2	0	0	0	0
RPA1	0	0	0	0
MSX1	0	0	0	0
HOXA10	0	0	0	0
RORA	0	0	0	0
HOXA1	0	0	0	0
NUP153	0	0	0	0
FXR1	0	0	0	0
ZNF84	0	0	0	0
BRCA2	0	0	0	0
NR0B1	0	0	0	0
HDAC4	0	0	0	0
PRKDC	0	0	0	0
EWSR1	0	0	0	0
GUCY1B1	0	0	0	0
ID2	0	0	0	0
TOP2B	0	0	0	0
CEBPZ	0	0	0	0
MEF2C	0	0	0	0
DBP	0	0	0	0
FOXC1	0	0	0	0
RLF	0	0	0	0
IRF5	0	0	0	0
DYRK1A	0	0	0	0
WRN	0	0	0	0
NPAT	0	0	0	0
E2F2	0	0	0	0
CSHL1	0	0	0	0
NFE2L1	0	0	0	0
ZNF146	0	0	0	0
NCOA2	0	0	0	0
TRIP13	0	0	0	0
ELF2	0	0	0	0
NAB2	0	0	0	0
ZFHX3	0	0	0	0
ZNF423	0	0	0	0
ZNF404	0	0	0	0
ZNF618	0	0	0	0
ZNF697	0	0	0	0
ZNF774	0	0	0	0
NFRKB	0	0	0	0
AEBP2	0	0	0	0
ZNF704	0	0	0	0
SETX	0	0	0	0
ZSCAN2	0	0	0	0
CARM1	0	0	0	0
ZNF584	0	0	0	0
ZNF595	0	0	0	0
ZNF34	0	0	0	0
ZNF654	0	0	0	0
ZNF664	0	0	0	0
BANP	0	0	0	0
ZNF579	0	0	0	0
ZNF784	0	0	0	0
ZNF680	0	0	0	0
ZFP28	0	0	0	0
NKX2_3	0	0	0	0
ZNF507	0	0	0	0
CREB3L4	0	0	0	0
JDP2	0	0	0	0
DLX4	0	0	0	0
BRF1	0	0	0	0
ZNF622	0	0	0	0
ZNF524	0	0	0	0
ZNF354B	0	0	0	0
ZNF558	0	0	0	0
ZNF582	0	0	0	0
ALKBH3	0	0	0	0
ATOH8	0	0	0	0
PHB2	0	0	0	0
EBNA1BP2	0	0	0	0
ZNF577	0	0	0	0
DIDO1	0	0	0	0
ZNF426	0	0	0	0
BARHL1	0	0	0	0
ZNF407	0	0	0	0
ADNP	0	0	0	0
BARX1	0	0	0	0
ZNF532	0	0	0	0
ADA2	0	0	0	0
HEY2	0	0	0	0
SFMBT1	0	0	0	0
TASOR	0	0	0	0
CASP8AP2	0	0	0	0
ELF5	0	0	0	0
ZNF236	0	0	0	0
ZNF711	0	0	0	0
DNMT3A	0	0	0	0
ELK1_02	0	0	0	0
AACWWCAANK_UNKNOWN	0	0	0	0
CREB_01	0	0	0	0
PAX6_01	0	0	0	0
CREB_02	0	0	0	0
ACTAYRNNNCCCR_UNKNOWN	0	0	0	0
STAT3_01	0	0	0	0
PAX8_B	0	0	0	0
ATF_B	0	0	0	0
CRGAARNNNNCGA_UNKNOWN	0	0	0	0
TFIII_Q6	0	0	0	0
LXR_DR4_Q3	0	0	0	0
CREB_Q3	0	0	0	0
GGARNTKYCCA_UNKNOWN	0	0	0	0
GTTGNYNNRGNAAC_UNKNOWN	0	0	0	0
SNACANNNYSYAGA_UNKNOWN	0	0	0	0
TNCATNTCCYR_UNKNOWN	0	0	0	0
YTTCCNNNGGAMR_UNKNOWN	0	0	0	0
YWATTWNNRGCT_UNKNOWN	0	0	0	0
SCGGAAGY_ELK1_02	0	0	0	0
RCGCANGCGY_NRF1_Q6	0	0	0	0
ROAZ_01	0	0	0	0
ARID3A	0	0	1	1
ATF3	0	0	1	1
BCL11A	0	0	1	1
BCL3	0	0	1	1
BCLAF1	0	0	1	1
CEBPD	0	0	1	1
CUX1	0	0	1	1
ELK1	0	0	1	1
ELK4	0	0	1	1
ETS1	0	0	1	1
FLI1	0	0	1	1
FOXM1	0	0	1	1
GTF2B	0	0	1	1
IRF1	0	0	1	1
IRF3	0	0	1	1
KAT2A	0	0	1	1
KDM1A	0	0	1	1
MBD4	0	0	1	1
MTA3	0	0	1	1
MYBL2	0	0	1	1
NELFE	0	0	1	1
NFATC1	0	0	1	1
NR2C2	0	0	1	1
NRF1	0	0	1	1
PAX5	0	0	1	1
PML	0	0	1	1
POLR3A	0	0	1	1
POU2F2	0	0	1	1
RELA	0	0	1	1
RXRA	0	0	1	1
SIX5	0	0	1	1
STAT1	0	0	1	1
STAT5A	0	0	1	1
TAF7	0	0	1	1
ZBTB33	0	0	1	1
ZEB1	0	0	1	1
ZKSCAN1	0	0	1	1
ZMIZ1	0	0	1	1
ZNF274	0	0	1	1
ZBTB7B.1	0	0	0	0
BDP1.1	0	0	0	0
HCFC1.1	0	0	0	0
SP4.1	0	0	0	0
SRF.1	0	0	0	0
SUPT20H.1	0	0	0	0
THAP1.1	0	0	0	0
WRNIP1.1	0	0	0	0

## Sheet: state 3
	TRRUST	ChEA	ENCODE	Sum
BACH2	1	0	0	1
NFE2L2	1	0	0	1
TCF7L2	1	1	0	2
ALX4	0	0	0	0
TFAP2A	0	0	1	1
TFAP2C	0	0	1	1
AIRE	1	0	0	1
BCL11B	1	1	0	2
CNOT3	1	0	0	1
EGR1	1	0	0	1
EGR4	1	0	0	1
FOSL1	1	0	1	2
GATA3	1	0	1	2
HOXA1	1	0	0	1
IRF4	1	0	0	1
IRF5	1	0	0	1
POU3F4	1	0	0	1
SHOX2	1	0	0	1
TBR1	1	0	0	1
BCL6B	0	0	0	0
CRX	0	0	0	0
DBP	0	0	0	0
EOMES	0	1	0	1
GATA2	0	1	0	1
HOXB4	0	0	0	0
HOXB7	0	0	0	0
HSF2	0	0	0	0
IRF8	0	1	0	1
MAFG	0	0	0	0
NANOG	0	1	0	1
PRDM1	0	0	1	1
RARA	0	1	0	1
RUNX1	0	1	0	1
RXRB	0	0	0	0
SOX2	0	1	0	1
STAT3	0	1	0	1
TP53	0	0	0	0
WT1	0	1	0	1
ZFP281	0	1	0	1
ZNF282	0	0	0	0
HSF1	0	1	1	2
RNF2	0	1	1	2
TCF7	0	1	0	1
MYOD1	0	0	1	1
CD7	1	0	0	1
DMTF1	1	0	0	1
ELK3	1	0	0	1
EYA2	1	0	0	1
FOSB	1	0	0	1
FOXJ3	1	0	0	1
FUS	1	0	0	1
HDAC11	1	0	0	1
HOXB1	1	0	0	1
JAZF1	1	0	0	1
JUNB	1	0	0	1
JUND	1	0	0	1
MAFK	1	0	0	1
MAP3K7	1	0	0	1
NFIB	1	0	0	1
NFKBIA	1	0	0	1
NFKBIZ	1	0	0	1
NONO	1	0	0	1
NR2C2	1	0	0	1
PAX7	1	0	0	1
PBRM1	1	0	0	1
PIAS3	1	0	0	1
PML	1	0	0	1
SALL1	1	0	0	1
SCX	1	0	0	1
SMAD5	1	0	0	1
SMARCA5	1	0	0	1
SMURF2	1	0	0	1
SP2	1	0	0	1
SPEN	1	0	0	1
TAF4B	1	0	0	1
TLR4	1	0	0	1
TLX3	1	0	0	1
TSG101	1	0	0	1
WNT5A	1	0	0	1
ZBTB17	1	0	0	1
ZFP36	1	0	0	1
ZFP384	1	0	0	1
X1.Oct	0	0	0	0
AFP1	0	0	0	0
AHR	0	0	0	0
ALPHACP1	0	0	0	0
ALX3	0	0	0	0
AP2	0	0	0	0
AP2ALPHA	0	0	0	0
AP2BETA	0	0	0	0
AP4	0	0	0	0
AR	0	0	0	0
ARNT	0	0	0	0
ARP1	0	0	0	0
ARX	0	0	0	0
ASCL2	0	0	0	0
ATF3	0	0	0	0
ATF5	0	0	0	0
BBX	0	0	0	0
BDP1	0	0	0	0
BEL1	0	0	0	0
BRCA	0	0	0	0
BRF1	0	0	0	0
BRN4	0	0	0	0
CACBINDINGPROTEIN	0	0	0	0
CART1	0	0	0	0
CBF	0	0	0	0
CDC5	0	0	0	0
CDPCR3	0	0	0	0
CEBPA	0	0	0	0
CEBPD	0	0	0	0
CEBPE	0	0	0	0
CEBPG	0	0	0	0
CETS1P54	0	0	0	0
CHOP	0	0	0	0
CIZ	0	0	0	0
CMYC	0	0	0	0
COE1	0	0	0	0
COUPTF	0	0	0	0
CUTL1	0	0	0	0
DDIT3	0	0	0	0
DEC	0	0	0	0
DLX1	0	0	0	0
DMBX1	0	0	0	0
DMRT5	0	0	0	0
DMRT7	0	0	0	0
DMRTA2	0	0	0	0
DMRTC2	0	0	0	0
DOBOX5	0	0	0	0
DR3	0	0	0	0
DTYPEPA	0	0	0	0
DUXA	0	0	0	0
E2	0	0	0	0
E2F4	0	0	0	0
E2F7	0	0	0	0
E2F8	0	0	0	0
EKLF	0	0	0	0
ELF5	0	0	0	0
EMX1	0	0	0	0
EMX2	0	0	0	0
EN1	0	0	0	0
EN2	0	0	0	0
ERALPHA	0	0	0	0
ERBETA	0	0	0	0
ERF	0	0	0	0
ERR2	0	0	0	0
ERR3	0	0	0	0
ESRRA	0	0	0	0
ESRRG	0	0	0	0
ESX1	0	0	0	0
EVX1	0	0	0	0
FAC1	0	0	0	0
FIGLA	0	0	0	0
FKLF	0	0	0	0
FOX	0	0	0	0
FOXA1	0	0	0	0
FOXC1	0	0	0	0
FOXC2	0	0	0	0
FOXD2	0	0	0	0
FOXI1	0	0	0	0
FOXJ2	0	0	0	0
FOXO6	0	0	0	0
FOXP3	0	0	0	0
FOXQ1	0	0	0	0
FPM315	0	0	0	0
FREAC4	0	0	0	0
FREAC7	0	0	0	0
FXR	0	0	0	0
GAF	0	0	0	0
GATA5	0	0	0	0
GC	0	0	0	0
GEN	0	0	0	0
GFI1	0	0	0	0
GFI1B	0	0	0	0
GKLF	0	0	0	0
GLI	0	0	0	0
GLIS2	0	0	0	0
GM497	0	0	0	0
GRE	0	0	0	0
GRHL1	0	0	0	0
GSC	0	0	0	0
GSC2	0	0	0	0
GSH2	0	0	0	0
GSX1	0	0	0	0
GSX2	0	0	0	0
GZF1	0	0	0	0
HDX	0	0	0	0
HEN1	0	0	0	0
HES1	0	0	0	0
HFH3	0	0	0	0
HFH8	0	0	0	0
HIC2	0	0	0	0
HIF2A	0	0	0	0
HLF	0	0	0	0
HLX1	0	0	0	0
HMGA2	0	0	0	0
HMX1	0	0	0	0
HMX2	0	0	0	0
HMX3	0	0	0	0
HNF1	0	0	0	0
HNF1A	0	0	0	0
HNF3	0	0	0	0
HNF3A	0	0	0	0
HNF3ALPHA	0	0	0	0
HNF3B	0	0	0	0
HNF3G	0	0	0	0
HNF4A	0	0	0	0
HNF4ALPHA	0	0	0	0
HOXA2	0	0	0	0
HOXA4	0	0	0	0
HOXA5	0	0	0	0
HOXA9	0	0	0	0
HOXB3	0	0	0	0
HOXB5	0	0	0	0
HOXB6	0	0	0	0
HOXB8	0	0	0	0
HOXC4	0	0	0	0
HOXC5	0	0	0	0
HOXD1	0	0	0	0
HOXD11	0	0	0	0
HP1SITEFACTOR	0	0	0	0
HSFY2	0	0	0	0
HTF	0	0	0	0
IK1	0	0	0	0
IRF	0	0	0	0
IRF1	0	0	0	0
IRF7	0	0	0	0
IRF9	0	0	0	0
IRXB3	0	0	0	0
ISGF3G	0	0	0	0
ISRE	0	0	0	0
KAISO	0	0	0	0
KLF15	0	0	0	0
KLF16	0	0	0	0
KROX	0	0	0	0
LBX2	0	0	0	0
LDSPOLYA	0	0	0	0
LEF1	0	0	0	0
LEF1TCF1	0	0	0	0
LHX1	0	0	0	0
LHX2	0	0	0	0
LHX4	0	0	0	0
LHX5	0	0	0	0
LIM1	0	0	0	0
LMO2COM	0	0	0	0
LXRB	0	0	0	0
LYF1	0	0	0	0
MAF	0	0	0	0
MAFF	0	0	0	0
MAZ	0	0	0	0
MEF3	0	0	0	0
MEIS1	0	0	0	0
MEIS1BHOXA9	0	0	0	0
MEIS2	0	0	0	0
MEIS3	0	0	0	0
MEQCJUN	0	0	0	0
MINI19	0	0	0	0
MINI20	0	0	0	0
MIXL1	0	0	0	0
MRF2	0	0	0	0
MRG2	0	0	0	0
MSC	0	0	0	0
MTATA	0	0	0	0
MTERF	0	0	0	0
MYF6	0	0	0	0
MYOD	0	0	0	0
NF.KAPPAB	0	0	0	0
NF1A	0	0	0	0
NFAT5	0	0	0	0
NFE2	0	0	0	0
NFIL3	0	0	0	0
NFKAPPAB	0	0	0	0
NFKAPPAB50	0	0	0	0
NFKAPPAB65	0	0	0	0
NFKB1	0	0	0	0
NFKB2	0	0	0	0
NFYC	0	0	0	0
NKX1.1	0	0	0	0
NKX1.2	0	0	0	0
NKX11	0	0	0	0
NKX12	0	0	0	0
NKX2.3	0	0	0	0
NKX2.4	0	0	0	0
NKX21	0	0	0	0
NKX22	0	0	0	0
NKX24	0	0	0	0
NKX3.2	0	0	0	0
NKX52	0	0	0	0
NKX6.2	0	0	0	0
NKX61	0	0	0	0
NOTO	0	0	0	0
NR1B1	0	0	0	0
NR2F1	0	0	0	0
NR2F2	0	0	0	0
NR4A2	0	0	0	0
NUR77	0	0	0	0
OBOX3	0	0	0	0
OBOX5	0	0	0	0
OCAB	0	0	0	0
OCT	0	0	0	0
OG2	0	0	0	0
OG2X	0	0	0	0
ONECUT2	0	0	0	0
ONECUT3	0	0	0	0
OSF2	0	0	0	0
OSR1	0	0	0	0
OTP	0	0	0	0
OTX	0	0	0	0
OTX3	0	0	0	0
P300	0	0	0	0
P50P50	0	0	0	0
P50RELAP65	0	0	0	0
P53	0	0	0	0
P63	0	0	0	0
PAX1	0	0	0	0
PAX9	0	0	0	0
PBX	0	0	0	0
PBX1	0	0	0	0
PDEF	0	0	0	0
PDX1	0	0	0	0
PHOX2A	0	0	0	0
PHOX2B	0	0	0	0
PIT1	0	0	0	0
PITX1	0	0	0	0
PKNOX2	0	0	0	0
PLAG1	0	0	0	0
PLAGL1	0	0	0	0
PMX2A	0	0	0	0
PMX2B	0	0	0	0
PNR	0	0	0	0
POU1F1	0	0	0	0
POU2F1	0	0	0	0
POU3F2	0	0	0	0
POU6F2	0	0	0	0
PPARA	0	0	0	0
PPARG	0	0	0	0
PPARGRXRA	0	0	0	0
PRDM4	0	0	0	0
PROP1	0	0	0	0
PRRX1	0	0	0	0
PRRX2	0	0	0	0
PSX1	0	0	0	0
PTF1BETA	0	0	0	0
PUR1	0	0	0	0
PXR	0	0	0	0
RARB	0	0	0	0
RAX	0	0	0	0
RAXL1	0	0	0	0
RELA	0	0	0	0
RELBP52	0	0	0	0
REX1	0	0	0	0
RFX3	0	0	0	0
RFX4	0	0	0	0
RHOX6	0	0	0	0
RNF96	0	0	0	0
SCRT1	0	0	0	0
SFPI1	0	0	0	0
SHOX	0	0	0	0
SIRT6	0	0	0	0
SOX1	0	0	0	0
SOX12	0	0	0	0
SOX15	0	0	0	0
SOX3	0	0	0	0
SP1SP3	0	0	0	0
SP3	0	0	0	0
SP8	0	0	0	0
SPDEF	0	0	0	0
SREBP	0	0	0	0
SREBP1	0	0	0	0
STAT	0	0	0	0
STAT1	0	0	0	0
STAT1STAT1	0	0	0	0
STAT5A	0	0	0	0
STAT5B	0	0	0	0
T3R	0	0	0	0
T3RALPHA	0	0	0	0
T3RBETA	0	0	0	0
TBR2	0	0	0	0
TBX18	0	0	0	0
TBX20	0	0	0	0
TBX4	0	0	0	0
TCF21	0	0	0	0
TCF4	0	0	0	0
TCF7L1	0	0	0	0
TCFAP2A	0	0	0	0
TEAD1	0	0	0	0
TEF	0	0	0	0
TEF1	0	0	0	0
TEL2	0	0	0	0
TFAP4	0	0	0	0
TFCP2	0	0	0	0
TFIII	0	0	0	0
TLX2	0	0	0	0
UF1H3BETA	0	0	0	0
UNCX	0	0	0	0
UNCX4	0	0	0	0
UNCX4.1	0	0	0	0
VAX1	0	0	0	0
VAX2	0	0	0	0
VBP	0	0	0	0
VDR	0	0	0	0
VDRRXR	0	0	0	0
VMAF	0	0	0	0
VSX1	0	0	0	0
VSX2	0	0	0	0
XFD2	0	0	0	0
XPF1	0	0	0	0
ZABC1	0	0	0	0
ZBED6	0	0	0	0
ZBP89	0	0	0	0
ZBRK1	0	0	0	0
ZBTB49	0	0	0	0
ZEC	0	0	0	0
ZFP187	0	0	0	0
ZFP423	0	0	0	0
ZFP652	0	0	0	0
ZIC4	0	0	0	0
ZNF238	0	0	0	0
ZNF435	0	0	0	0
ZNF515	0	0	0	0
ZNF524	0	0	0	0
ZNF75A	0	0	0	0
ZSCAN4	0	0	0	0
RBPJ	0	1	0	1
ZFP322A	0	1	0	1
DMRT1	0	1	0	1
TRP63	0	1	0	1
THRA	0	1	0	1
ETS2	0	1	0	1
GATA1	0	1	0	1
FOXO1	0	1	0	1
POU5F1	0	1	0	1
TEAD4	0	1	0	1
NUCKS1	0	1	0	1
NACC1	0	1	0	1
ASXL1	0	1	0	1
CHD1	0	1	0	1
MYB	0	1	0	1
SALL4	0	1	0	1
EP300	0	1	0	1
SMAD3	0	1	0	1
CEBPB	0	1	0	1
SMARCA4	0	1	0	1
STAT5	0	1	0	1
Nerf2	0	1	0	1
TCF3	0	1	0	1
SOX9	0	1	0	1
TAL1	0	1	0	1
GF1	0	1	0	1
ISL1	0	1	0	1
SPI1	0	1	0	1
GF1B	0	1	0	1
NR0B1	0	1	0	1
KLF4	0	1	0	1
LMO2	0	1	0	1
ESR1	0	1	0	1
PRDM14	0	1	0	1
SOX17	0	1	0	1
MECOM	0	1	0	1
TCFCP2L1	0	1	0	1
POU3F1	0	1	0	1
NFI	0	1	0	1
SOX11	0	1	0	1
NCOR	0	1	0	1
RING1B	0	1	0	1
OLIG2	0	1	0	1
REST	0	1	0	1
CREB1	0	1	0	1
KDM5B	0	1	0	1
OCT4	0	1	0	1
IGLV5_37	0	0	0	0
PRMT5	0	0	0	0
TP73	0	0	0	0
TBX1	0	0	0	0
ZNF623	0	0	0	0
ZBED4	0	0	0	0
PGM3	0	0	0	0
CBX7	0	0	0	0
HAND1	0	0	0	0
F10	0	0	0	0
HBZ	0	0	0	0
GLI1	0	0	0	0
HMGB1	0	0	0	0
RAG1	0	0	0	0
ZNF20	0	0	0	0
ZNF22	0	0	0	0
PSMB5	0	0	0	0
GTF2A2	0	0	0	0
ZNF133	0	0	0	0
SOX10	0	0	0	0
ZNF85	0	0	0	0
ZNF92	0	0	0	0
ZNF33A	0	0	0	0
DLX2	0	0	0	0
CSHL1	0	0	0	0
NCOA6	0	0	0	0
ATXN7L3	0	0	0	0
ZNF146	0	0	0	0
TERF2	0	0	0	0
NAB2	0	0	0	0
GREB1	0	0	0	0
ZNF585B	0	0	0	0
COBLL1	0	0	0	0
ZNF667	0	0	0	0
ZNF660	0	0	0	0
HMBOX1	0	0	0	0
ZNF746	0	0	0	0
ZNF322	0	0	0	0
KDM7A	0	0	0	0
NFXL1	0	0	0	0
ZNF329	0	0	0	0
ZSCAN30	0	0	0	0
CARM1	0	0	0	0
ARID3B	0	0	0	0
ZNF34	0	0	0	0
SS18_SSX1_FUSION_UNIPROT_Q8IZH1_UNREVIEWED	0	0	0	0
MYOCD	0	0	0	0
ZNF843	0	0	0	0
ZNF561	0	0	0	0
ZNF513	0	0	0	0
ZNF548	0	0	0	0
TET1	0	0	0	0
ZNF502	0	0	0	0
ZNF596	0	0	0	0
ZNF418	0	0	0	0
ZNF622	0	0	0	0
ZNF707	0	0	0	0
ZNF837	0	0	0	0
ZNF274	0	0	0	0
RAX2	0	0	0	0
ZFP91	0	0	0	0
ZNF514	0	0	0	0
ZNF558	0	0	0	0
ZNF582	0	0	0	0
ZIM3	0	0	0	0
LMTK3	0	0	0	0
INSM2	0	0	0	0
FEV	0	0	0	0
EBNA1BP2	0	0	0	0
PCGF1	0	0	0	0
EPC1	0	0	0	0
STN1	0	0	0	0
UBN1	0	0	0	0
ZNF331	0	0	0	0
HMG20B	0	0	0	0
PPARGC1A	0	0	0	0
ZMYM2	0	0	0	0
SFMBT1	0	0	0	0
FOXD3	0	0	0	0
ZNF214	0	0	0	0
ZNF777	0	0	0	0
ZA_UNIPROT_Q9UM89_UNREVIEWED	0	0	0	0
ZNF257	0	0	0	0
THRAP3	0	0	0	0
MED16	0	0	0	0
NFE2L3	0	0	0	0
NEUROG3	0	0	0	0
ZSCAN21	0	0	0	0
MORC2	0	0	0	0
AAANWWTGC_UNKNOWN	0	0	0	0
AAAYRNCTG_UNKNOWN	0	0	0	0
E47_01	0	0	0	0
AACTTT_UNKNOWN	0	0	0	0
RSRFC4_01	0	0	0	0
CETS1P54_01	0	0	0	0
P300_01	0	0	0	0
NFE2_01	0	0	0	0
HEN1_02	0	0	0	0
AAGWWRNYGGC_UNKNOWN	0	0	0	0
HEN1_01	0	0	0	0
E47_02	0	0	0	0
GATA1_01	0	0	0	0
ACAWNRNSRCGG_UNKNOWN	0	0	0	0
ZID_01	0	0	0	0
IK2_01	0	0	0	0
PAX2_01	0	0	0	0
S8_01	0	0	0	0
ACCTGTTG_UNKNOWN	0	0	0	0
CEBPA_01	0	0	0	0
PBX1_02	0	0	0	0
FOXD3_01	0	0	0	0
HNF3B_01	0	0	0	0
TST1_01	0	0	0	0
HNF4_01	0	0	0	0
OCT1_01	0	0	0	0
LYF1_01	0	0	0	0
HSF1_01	0	0	0	0
AGCYRWTTC_UNKNOWN	0	0	0	0
HSF2_01	0	0	0	0
COUP_01	0	0	0	0
ARGGGTTAA_UNKNOWN	0	0	0	0
OCT1_06	0	0	0	0
AP1FJ_Q2	0	0	0	0
AP1_Q2	0	0	0	0
AP1_Q6	0	0	0	0
CREBP1_Q2	0	0	0	0
NFY_Q6	0	0	0	0
SRF_Q6	0	0	0	0
AP1_Q4	0	0	0	0
CEBP_Q2	0	0	0	0
ER_Q6	0	0	0	0
AP1_C	0	0	0	0
HNF1_C	0	0	0	0
OCT_C	0	0	0	0
SRF_C	0	0	0	0
SREBP1_02	0	0	0	0
STAT_01	0	0	0	0
MEF2_04	0	0	0	0
NKX25_02	0	0	0	0
EGR1_01	0	0	0	0
NGFIC_01	0	0	0	0
EGR3_01	0	0	0	0
EGR2_01	0	0	0	0
GFI1_01	0	0	0	0
TATA_01	0	0	0	0
CCAATNNSNNNGCG_UNKNOWN	0	0	0	0
RREB1_01	0	0	0	0
ISRE_01	0	0	0	0
P53_02	0	0	0	0
LMO2COM_01	0	0	0	0
FREAC2_01	0	0	0	0
FREAC4_01	0	0	0	0
ETS1_B	0	0	0	0
ETS2_B	0	0	0	0
OCT1_B	0	0	0	0
PAX4_04	0	0	0	0
CCCNNNNNNAAGWT_UNKNOWN	0	0	0	0
AREB6_01	0	0	0	0
AREB6_02	0	0	0	0
CCGNMNNTNACG_UNKNOWN	0	0	0	0
MEIS1_01	0	0	0	0
FOXJ2_01	0	0	0	0
FOXJ2_02	0	0	0	0
NKX61_01	0	0	0	0
IPF1_Q4	0	0	0	0
SPZ1_01	0	0	0	0
CGGAARNGGCNG_UNKNOWN	0	0	0	0
ZIC1_01	0	0	0	0
STAT5A_01	0	0	0	0
GATA6_01	0	0	0	0
POU3F2_01	0	0	0	0
POU3F2_02	0	0	0	0
HIF1_Q5	0	0	0	0
AP2REP_01	0	0	0	0
AP2ALPHA_01	0	0	0	0
AP2GAMMA_01	0	0	0	0
FOXO1_01	0	0	0	0
AR_01	0	0	0	0
PITX2_Q2	0	0	0	0
NKX62_Q2	0	0	0	0
BACH2_01	0	0	0	0
MAZR_01	0	0	0	0
STAT5A_03	0	0	0	0
STAT6_01	0	0	0	0
BACH1_01	0	0	0	0
ERR1_Q2	0	0	0	0
CTGYNNCTYTAA_UNKNOWN	0	0	0	0
AP1_01	0	0	0	0
PPARA_02	0	0	0	0
NERF_Q2	0	0	0	0
ALX4_01	0	0	0	0
CRX_Q4	0	0	0	0
DBP_Q6	0	0	0	0
GATA4_Q3	0	0	0	0
GCM_Q2	0	0	0	0
LBP1_Q6	0	0	0	0
LFA1_Q6	0	0	0	0
MAF_Q6	0	0	0	0
MAZ_Q6	0	0	0	0
MTF1_Q4	0	0	0	0
NFMUE1_Q6	0	0	0	0
PTF1BETA_Q6	0	0	0	0
TCF1P_Q6	0	0	0	0
ALPHACP1_01	0	0	0	0
ETF_Q6	0	0	0	0
HEB_Q6	0	0	0	0
SMAD3_Q6	0	0	0	0
TEF1_Q6	0	0	0	0
MYOGENIN_Q6	0	0	0	0
ZF5_01	0	0	0	0
PAX8_01	0	0	0	0
CACCCBINDINGFACTOR_Q6	0	0	0	0
HNF3ALPHA_Q6	0	0	0	0
CDX2_Q5	0	0	0	0
SMAD4_Q6	0	0	0	0
CIZ_01	0	0	0	0
LEF1_Q6	0	0	0	0
SREBP1_Q6	0	0	0	0
P53_DECAMER_Q2	0	0	0	0
HNF4_DR1_Q3	0	0	0	0
LXR_DR4_Q3	0	0	0	0
CEBP_Q3	0	0	0	0
ETS_Q4	0	0	0	0
HNF1_Q6	0	0	0	0
HNF3_Q6	0	0	0	0
SMAD_Q6	0	0	0	0
OCT_Q6	0	0	0	0
USF_Q6_01	0	0	0	0
E2F_Q2	0	0	0	0
LEF1_Q2	0	0	0	0
NF1_Q6_01	0	0	0	0
PAX_Q6	0	0	0	0
NRF2_Q4	0	0	0	0
AP2_Q6_01	0	0	0	0
GR_Q6_01	0	0	0	0
AP1_Q2_01	0	0	0	0
AP1_Q6_01	0	0	0	0
AP1_Q4_01	0	0	0	0
MYOD_Q6_01	0	0	0	0
OCT1_Q5_01	0	0	0	0
GGCNNMSMYNTTG_UNKNOWN	0	0	0	0
CP2_02	0	0	0	0
AR_02	0	0	0	0
PR_01	0	0	0	0
GR_01	0	0	0	0
PR_02	0	0	0	0
DR4_Q2	0	0	0	0
DR3_Q4	0	0	0	0
GGGYGTGNY_UNKNOWN	0	0	0	0
GTGGGTGK_UNKNOWN	0	0	0	0
GTTNYYNNGGTNA_UNKNOWN	0	0	0	0
MCAATNNNNNGCG_UNKNOWN	0	0	0	0
RAAGNYNNCTTY_UNKNOWN	0	0	0	0
RNCTGNYNRNCTGNY_UNKNOWN	0	0	0	0
RNGTGGGC_UNKNOWN	0	0	0	0
TAAYNRNNTCC_UNKNOWN	0	0	0	0
TCCATTKW_UNKNOWN	0	0	0	0
TGCTGAY_UNKNOWN	0	0	0	0
TTANTCA_UNKNOWN	0	0	0	0
WYAAANNRNNNGCG_UNKNOWN	0	0	0	0
YNGTTNNNATT_UNKNOWN	0	0	0	0
YRCCAKNNGNCGC_UNKNOWN	0	0	0	0
TGANTCA_AP1_C	0	0	0	0
CAGCTG_AP4_Q5	0	0	0	0
CAGGTA_AREB6_01	0	0	0	0
TGACCTY_ERR1_Q2	0	0	0	0
RYTTCCTG_ETS2_B	0	0	0	0
RTAAACA_FREAC2_01	0	0	0	0
TGTTTGY_HNF3_Q6	0	0	0	0
RGAANNTTC_HSF1_01	0	0	0	0
YTAATTAA_LHX3_01	0	0	0	0
TGACAGNY_MEIS1_01	0	0	0	0
GCANCTGNY_MYOD_Q6	0	0	0	0
TGGAAA_NFAT_Q4_01	0	0	0	0
TGASTMAGC_NFE2_01	0	0	0	0
CCCNNGGGAR_OLF1_01	0	0	0	0
GGGTGGRR_PAX4_03	0	0	0	0
GGATTA_PITX2_Q2	0	0	0	0
RGAGGAARY_PU1_Q6	0	0	0	0
CTAWWWATA_RSRFC4_Q2	0	0	0	0
TATAAA_TATA_01	0	0	0	0
E2F_01	0	0	0	0
E2F_02	0	0	0	0
E2F_03	0	0	0	0
E2F1DP1_01	0	0	0	0
E2F1DP2_01	0	0	0	0
E2F4DP1_01	0	0	0	0
E2F4DP2_01	0	0	0	0
BATF	0	0	1	1
CTBP2	0	0	1	1
E2F1	0	0	1	1
IKZF1	0	0	1	1
MYOG	0	0	1	1
NR3C1	0	0	1	1
PBX3	0	0	1	1
SMARCB1	0	0	1	1
SMARCC1	0	0	1	1
STAT2	0	0	1	1
ZNF217	0	0	1	1
ZNF263	0	0	1	1
PGR	0	0	0	0
GATA4	0	0	0	0
GATA6	0	0	0	0
HIF1A	0	0	0	0
EBF2	0	0	0	0
SMAD4	0	0	0	0
RREB1	0	0	0	0
ZIC1	0	0	0	0
GCM1	0	0	0	0
PAX8	0	0	0	0
ELF2	0	0	0	0
AIRE.1	0	0	0	0
CNOT3.1	0	0	0	0
HOXA1.1	0	0	0	0
IRF4.1	0	0	0	0
IRF5.1	0	0	0	0
NFE2L2.1	0	0	0	0
POU3F4.1	0	0	0	0
SHOX2.1	0	0	0	0
TBR1.1	0	0	0	0
TCF7L2.1	0	0	0	0
BCL11B.1	0	0	0	0
GATA2.1	0	0	0	0
IRF8.1	0	0	0	0
NANOG.1	0	0	0	0
SOX2.1	0	0	0	0
NANOG.2	0	0	0	0
POU5F1.1	0	0	0	0
STAT3.1	0	0	0	0
ZFP281.1	0	0	0	0
RUNX1.1	0	0	0	0
STAT3.2	0	0	0	0
SALL4.1	0	0	0	0
TCF7L2.2	0	0	0	0
NANOG.3	0	0	0	0
TCF3.1	0	0	0	0
POU5F1.2	0	0	0	0
WT1.1	0	0	0	0
SPI1.1	0	0	0	0
CEBPB.1	0	0	0	0
EOMES.1	0	0	0	0
SPI1.2	0	0	0	0
STAT3.3	0	0	0	0
RARA.1	0	0	0	0
SOX9.1	0	0	0	0
LMO2.1	0	0	0	0
CEBPB.2	0	0	0	0
SPI1.3	0	0	0	0
ZFP281.2	0	0	0	0
EP300.1	0	0	0	0
POU5F1.3	0	0	0	0
STAT3.4	0	0	0	0
TCF3.2	0	0	0	0
NANOG.4	0	0	0	0
SOX2.2	0	0	0	0
SOX2.3	0	0	0	0
NANOG.5	0	0	0	0
TCF3.3	0	0	0	0
MAFG.1	0	0	0	0
HOXB7.1	0	0	0	0
HOXB4.1	0	0	0	0
TCF7.1	0	0	0	0
HSF2.1	0	0	0	0
BCL6B.1	0	0	0	0
BACH2.1	0	0	0	0
ALX4.1	0	0	0	0
ZNF282.1	0	0	0	0
FOSL1.1	0	0	0	0
GATA3.1	0	0	0	0
HSF1.1	0	0	0	0
PRDM1.1	0	0	0	0
RNF2.1	0	0	0	0
TFAP2A.1	0	0	0	0
TFAP2C.1	0	0	0	0
DBP.1	0	0	0	0
TP53.1	0	0	0	0
CRX.1	0	0	0	0
MYOD1.1	0	0	0	0
BACH2.2	0	0	0	0
NFE2L2.2	0	0	0	0
EGR1.1	0	0	0	0
EGR4.1	0	0	0	0
TFAP2A.2	0	0	0	0
TFAP2C.2	0	0	0	0
RXRB.1	0	0	0	0
ALX4.2	0	0	0	0

## Sheet: state 4
	TRRUST	ChEA	ENCODE	Sum
DMRT1	1	1	0	2
GATA1	0	1	1	2
BCL6B	1	0	0	1
FOXD3	1	0	0	1
CEBPA	0	1	0	1
CEBPB	0	1	1	2
CEBPD	0	1	1	2
E2F1	0	1	1	2
ETS1	0	1	1	2
FOXO1	0	1	0	1
GATA3	0	1	1	2
GATA4	0	1	0	1
IRF4	0	1	1	2
MEF2A	0	1	1	2
NANOG	0	1	1	2
NR3C1	0	1	1	2
POU5F1	0	1	1	2
SMAD3	0	1	0	1
SOX3	0	1	0	1
STAT3	0	1	1	2
TAL1	0	1	1	2
TCF3	0	1	1	2
TCF7	0	1	0	1
TCF7L2	0	1	1	2
TEAD4	0	1	1	2
TP53	0	1	0	1
YY1	0	1	1	2
GATA2	0	1	1	2
CEBPZ	1	0	1	2
CIITA	1	0	0	1
CTR9	1	0	0	1
DEAF1	1	0	0	1
HSF1	1	0	0	1
KLF7	1	0	0	1
NKX2.3	1	0	0	1
NKX6.1	1	0	0	1
POU4F3	1	0	0	1
ZFP423	1	0	0	1
ARID3A	0	0	1	1
ATF1	0	0	1	1
ATF2	0	0	1	1
ATF5	0	0	0	0
BACH1	0	0	1	1
CDX2	0	1	0	1
CREM	0	1	0	1
DDIT3	0	0	0	0
DLX2	0	0	0	0
E2F4	0	0	1	1
E2F6	0	0	1	1
EBF1	0	0	1	1
EGR1	0	0	1	1
ELF5	0	0	0	0
EMX1	0	0	0	0
EOMES	0	1	0	1
FOXA1	0	0	1	1
FOXA2	0	0	1	1
FOXD2	0	0	0	0
FOXF2	0	0	0	0
FOXI1	0	0	0	0
FOXJ1	0	0	0	0
FOXJ2	0	0	0	0
FOXM1	0	0	1	1
FOXP3	0	1	0	1
GCM1	0	0	0	0
GCM2	0	0	0	0
GFI1B	0	1	0	1
HAND1	0	0	0	0
HLF	0	0	0	0
HMBOX1	0	0	0	0
HMGA1	0	0	0	0
HNF4A	0	0	1	1
HOXB6	0	0	0	0
HOXC11	0	0	0	0
HOXD13	0	1	0	1
IRF1	0	0	1	1
IRF2	0	0	0	0
IRF5	0	0	0	0
IRF8	0	1	0	1
IRF9	0	0	0	0
IRX3	0	0	0	0
ISL1	0	1	0	1
JDP2	0	0	0	0
LHX9	0	0	0	0
MAFK	0	0	1	1
MEF2D	0	0	0	0
MEIS1	0	1	0	1
MNX1	0	1	0	1
MSX1	0	0	0	0
MZF1	0	0	0	0
NFATC1	0	0	1	1
NR2F2	0	0	1	1
PAX8	0	0	0	0
POU2F1	0	0	0	0
POU2F2	0	0	1	1
POU3F1	0	1	0	1
POU6F1	0	0	0	0
PRDM1	0	0	1	1
RELA	0	0	1	1
RORA	0	0	0	0
RREB1	0	0	0	0
RUNX1	0	1	0	1
RUNX2	0	1	0	1
RXRA	0	0	1	1
SATB1	0	0	0	0
SFPI1	0	1	0	1
SIX1	0	0	0	0
SIX4	0	0	0	0
SMAD1	0	0	0	0
SOX10	0	0	0	0
SOX17	0	1	0	1
SOX2	0	1	0	1
SOX5	0	0	0	0
SOX9	0	1	0	1
SP1	0	0	1	1
SPI1	0	0	1	1
SRF	0	0	1	1
STAT1	0	0	1	1
STAT4	0	1	0	1
STAT5A	0	0	1	1
TBP	0	1	0	1
TBX1	0	0	0	0
TBX20	0	1	0	1
TCFCP2L1	0	1	0	1
TEAD1	0	0	0	0
TFEB	0	0	0	0
WT1	0	1	0	1
XBP1	0	0	0	0
ZBTB7A	0	0	1	1
ZFP281	0	1	0	1
ZIC1	0	0	0	0
ZNF282	0	0	0	0
ZNF410	0	0	0	0
ZNF740	0	0	0	0
ZSCAN4	0	0	0	0
CHD7	0	1	1	2
HCFC1	0	1	1	2
MYB	0	1	0	1
SALL4	0	1	0	1
PRDM5	0	1	0	1
RNF2	0	1	1	2
ESR1	0	1	1	2
MECOM	0	1	0	1
REST	0	1	1	2
CREB1	0	1	1	2
TRIM28	0	1	1	2
KDM5B	0	1	1	2
FOXP2	0	0	1	1
MEF2C	0	0	1	1
BPTF	0	0	0	0
NFE2L1	0	0	0	0
WRNIP1	0	0	1	1
PAX5	0	0	1	1
BUB3	1	0	0	1
CREB3L3	1	0	0	1
DTX1	1	0	0	1
GABPB1	1	0	0	1
GTF2IRD1	1	0	0	1
HCLS1	1	0	0	1
ID4	1	0	0	1
IL10	1	0	0	1
KLF8	1	0	0	1
KPNA2	1	0	0	1
MEN1	1	0	0	1
MTA1	1	0	0	1
OLIG1	1	0	0	1
PRDM8	1	0	0	1
RBMX	1	0	0	1
SIRT5	1	0	0	1
SMAD7	1	0	0	1
SMURF1	1	0	0	1
SRRT	1	0	0	1
TCF20	1	0	0	1
WWTR1	1	0	0	1
X1.Oct	0	0	0	0
X2.Oct	0	0	0	0
X4.Oct	0	0	0	0
AFP1	0	0	0	0
AHRARNT	0	0	0	0
AIRE	0	0	0	0
ALX1	0	0	0	0
ALX3	0	0	0	0
ALX4	0	0	0	0
AMEF2	0	0	0	0
AML	0	0	0	0
AML2	0	0	0	0
AML3	0	0	0	0
AP1FJ	0	0	0	0
AP2	0	0	0	0
AP2ALPHA	0	0	0	0
AP2BETA	0	0	0	0
AP3	0	0	0	0
APOLYA	0	0	0	0
AREB6	0	0	0	0
ARID5A	0	0	0	0
ARNT	0	0	0	0
ARP1	0	0	0	0
ARX	0	0	0	0
ATATA	0	0	0	0
ATF	0	0	0	0
ATF4	0	0	0	0
BAPX1	0	0	0	0
BARBIE	0	0	0	0
BARHL1	0	0	0	0
BARHL2	0	0	0	0
BARX1	0	0	0	0
BARX2	0	0	0	0
BATF3	0	0	0	0
BBX	0	0	0	0
BCL6	0	0	0	0
BDP1	0	0	0	0
BEL1	0	0	0	0
BHLHE22	0	0	0	0
BLIMP1	0	0	0	0
BRCA	0	0	0	0
BRF1	0	0	0	0
BRN2	0	0	0	0
BRN3C	0	0	0	0
BRN4	0	0	0	0
BSX	0	0	0	0
BTEB3	0	0	0	0
CACBINDINGPROTEIN	0	0	0	0
CART1	0	0	0	0
CBF	0	0	0	0
CDC5	0	0	0	0
CDP	0	0	0	0
CDPCR1	0	0	0	0
CDX	0	0	0	0
CDX1	0	0	0	0
CEBP	0	0	0	0
CEBPE	0	0	0	0
CEBPG	0	0	0	0
CETS1P54	0	0	0	0
CHOP	0	0	0	0
CHX10	0	0	0	0
CIZ	0	0	0	0
CLOX	0	0	0	0
CMAF	0	0	0	0
CMYB	0	0	0	0
CNOT3	0	0	0	0
COE1	0	0	0	0
COMP1	0	0	0	0
COREBINDINGFACTOR	0	0	0	0
CPEB1	0	0	0	0
CPHX	0	0	0	0
CREB	0	0	0	0
CREB3	0	0	0	0
CREB5	0	0	0	0
CREBATF	0	0	0	0
CREBP1CJUN	0	0	0	0
CREL	0	0	0	0
CRX	0	0	0	0
DBP	0	0	0	0
DBX1	0	0	0	0
DBX2	0	0	0	0
DELTAEF1	0	0	0	0
DLX1	0	0	0	0
DLX3	0	0	0	0
DLX5	0	0	0	0
DLX6	0	0	0	0
DLX7	0	0	0	0
DMBX1	0	0	0	0
DMRT2	0	0	0	0
DMRT3	0	0	0	0
DMRT4	0	0	0	0
DMRT5	0	0	0	0
DMRT7	0	0	0	0
DMRTA2	0	0	0	0
DMRTC2	0	0	0	0
DOBOX4	0	0	0	0
DOBOX5	0	0	0	0
DRGX	0	0	0	0
DTYPEPA	0	0	0	0
DUXBL	0	0	0	0
DUXL	0	0	0	0
E2	0	0	0	0
E2A	0	0	0	0
E2F	0	0	0	0
E2F2	0	0	0	0
E2F3	0	0	0	0
E2F7	0	0	0	0
E2F8	0	0	0	0
E47	0	0	0	0
E4BP4	0	0	0	0
EAR2	0	0	0	0
EBF	0	0	0	0
EBNA1	0	0	0	0
EBOX	0	0	0	0
EGR	0	0	0	0
ELF3	0	0	0	0
EMX2	0	0	0	0
EN1	0	0	0	0
EN2	0	0	0	0
ERBETA	0	0	0	0
ERR3	0	0	0	0
ESRRA	0	0	0	0
ESX1	0	0	0	0
ETS	0	0	0	0
ETV6	0	0	0	0
ETV7	0	0	0	0
EVI1	0	0	0	0
EVX1	0	0	0	0
EVX2	0	0	0	0
EWSR1.FLI1	0	0	0	0
EWSR1FLI1	0	0	0	0
FAC1	0	0	0	0
FIGLA	0	0	0	0
FKLF	0	0	0	0
FOX	0	0	0	0
FOXB1	0	0	0	0
FOXC1	0	0	0	0
FOXC2	0	0	0	0
FOXD1	0	0	0	0
FOXG1	0	0	0	0
FOXJ3	0	0	0	0
FOXK1	0	0	0	0
FOXL1	0	0	0	0
FOXO3	0	0	0	0
FOXO3A	0	0	0	0
FOXO4	0	0	0	0
FOXO6	0	0	0	0
FOXP1	0	0	0	0
FOXQ1	0	0	0	0
FPM315	0	0	0	0
FRA1	0	0	0	0
FREAC2	0	0	0	0
FREAC3	0	0	0	0
FREAC4	0	0	0	0
FREAC7	0	0	0	0
FXR	0	0	0	0
GABPBETA	0	0	0	0
GAF	0	0	0	0
GATA5	0	0	0	0
GATA6	0	0	0	0
GBX1	0	0	0	0
GBX2	0	0	0	0
GC	0	0	0	0
GCN4	0	0	0	0
GCNF	0	0	0	0
GEN	0	0	0	0
GFI	0	0	0	0
GFI1	0	0	0	0
GLI2	0	0	0	0
GLIS1	0	0	0	0
GLIS2	0	0	0	0
GLIS3	0	0	0	0
GM397	0	0	0	0
GM4881	0	0	0	0
GM497	0	0	0	0
GMEB1	0	0	0	0
GR	0	0	0	0
GRHL1	0	0	0	0
GSC	0	0	0	0
GSC2	0	0	0	0
GSH2	0	0	0	0
GSX1	0	0	0	0
GSX2	0	0	0	0
HAND1E47	0	0	0	0
HB24	0	0	0	0
HB9	0	0	0	0
HBP1	0	0	0	0
HDX	0	0	0	0
HELIOSA	0	0	0	0
HESX1	0	0	0	0
HFH1	0	0	0	0
HFH3	0	0	0	0
HFH4	0	0	0	0
HFH8	0	0	0	0
HIC1	0	0	0	0
HIF1	0	0	0	0
HIF2A	0	0	0	0
HLTF	0	0	0	0
HLX1	0	0	0	0
HLXB9	0	0	0	0
HMEF2	0	0	0	0
HMGA2	0	0	0	0
HMGIY	0	0	0	0
HMX1	0	0	0	0
HMX2	0	0	0	0
HMX3	0	0	0	0
HNF1	0	0	0	0
HNF1A	0	0	0	0
HNF1B	0	0	0	0
HNF3	0	0	0	0
HNF3A	0	0	0	0
HNF3ALPHA	0	0	0	0
HNF3B	0	0	0	0
HNF3G	0	0	0	0
HNF4	0	0	0	0
HNF4ALPHA	0	0	0	0
HNF6	0	0	0	0
HOMEZ	0	0	0	0
HOX13	0	0	0	0
HOXA1	0	0	0	0
HOXA10	0	0	0	0
HOXA11	0	0	0	0
HOXA13	0	0	0	0
HOXA2	0	0	0	0
HOXA3	0	0	0	0
HOXA4	0	0	0	0
HOXA5	0	0	0	0
HOXA6	0	0	0	0
HOXA7	0	0	0	0
HOXA9	0	0	0	0
HOXB13	0	0	0	0
HOXB2	0	0	0	0
HOXB3	0	0	0	0
HOXB4	0	0	0	0
HOXB5	0	0	0	0
HOXB7	0	0	0	0
HOXB8	0	0	0	0
HOXB9	0	0	0	0
HOXC10	0	0	0	0
HOXC12	0	0	0	0
HOXC13	0	0	0	0
HOXC4	0	0	0	0
HOXC5	0	0	0	0
HOXC6	0	0	0	0
HOXC8	0	0	0	0
HOXC9	0	0	0	0
HOXD1	0	0	0	0
HOXD10	0	0	0	0
HOXD11	0	0	0	0
HOXD12	0	0	0	0
HOXD3	0	0	0	0
HOXD8	0	0	0	0
HOXD9	0	0	0	0
HP1SITEFACTOR	0	0	0	0
HSF	0	0	0	0
HSF2	0	0	0	0
HSFY2	0	0	0	0
HTF	0	0	0	0
ICSBP	0	0	0	0
IK	0	0	0	0
IK1	0	0	0	0
IK2	0	0	0	0
IK3	0	0	0	0
IPF1	0	0	0	0
IRC900814	0	0	0	0
IRF	0	0	0	0
IRF3	0	0	0	0
IRF6	0	0	0	0
IRF7	0	0	0	0
IRX2	0	0	0	0
IRX4	0	0	0	0
IRX5	0	0	0	0
IRX6	0	0	0	0
IRXB3	0	0	0	0
ISGF3G	0	0	0	0
ISGF4G	0	0	0	0
ISL2	0	0	0	0
ISRE	0	0	0	0
ISX	0	0	0	0
JUNDM2	0	0	0	0
JUNFOS	0	0	0	0
KAISO	0	0	0	0
KLF13	0	0	0	0
KLF15	0	0	0	0
KLF16	0	0	0	0
KROX	0	0	0	0
LBX2	0	0	0	0
LDSPOLYA	0	0	0	0
LEF1	0	0	0	0
LEF1TCF1	0	0	0	0
LHX1	0	0	0	0
LHX2	0	0	0	0
LHX3	0	0	0	0
LHX3A	0	0	0	0
LHX3B	0	0	0	0
LHX4	0	0	0	0
LHX5	0	0	0	0
LHX6	0	0	0	0
LHX61	0	0	0	0
LHX8	0	0	0	0
LIM1	0	0	0	0
LMAF	0	0	0	0
LMO2COM	0	0	0	0
LMX1	0	0	0	0
LMX1A	0	0	0	0
LMX1B	0	0	0	0
LPOLYA	0	0	0	0
LRH1	0	0	0	0
LTF	0	0	0	0
LYF1	0	0	0	0
MAFB	0	0	0	0
MAZ	0	0	0	0
MAZR	0	0	0	0
MECP2	0	0	0	0
MEF2	0	0	0	0
MEF2B	0	0	0	0
MEIS1AHOXA9	0	0	0	0
MEIS2	0	0	0	0
MEOX1	0	0	0	0
MEOX2	0	0	0	0
MEQ	0	0	0	0
MEQCJUN	0	0	0	0
MESP1	0	0	0	0
MGA	0	0	0	0
MIF1	0	0	0	0
MINI19	0	0	0	0
MINI20	0	0	0	0
MIXL1	0	0	0	0
MLX	0	0	0	0
MLXIPL	0	0	0	0
MMEF2	0	0	0	0
MNT	0	0	0	0
MOX1	0	0	0	0
MRF2	0	0	0	0
MRG1	0	0	0	0
MRG2	0	0	0	0
MSC	0	0	0	0
MSX2	0	0	0	0
MSX3	0	0	0	0
MTATA	0	0	0	0
MTERF	0	0	0	0
MTF1	0	0	0	0
MUSCLE	0	0	0	0
MYF	0	0	0	0
MYF6	0	0	0	0
NCX	0	0	0	0
NEUROD	0	0	0	0
NF.KAPPAB	0	0	0	0
NF1A	0	0	0	0
NFAT	0	0	0	0
NFAT2	0	0	0	0
NFAT3	0	0	0	0
NFAT5	0	0	0	0
NFE4	0	0	0	0
NFIL3	0	0	0	0
NFKAPPAB	0	0	0	0
NFKAPPAB50	0	0	0	0
NFKAPPAB65	0	0	0	0
NFKB	0	0	0	0
NFKB1	0	0	0	0
NFKB2	0	0	0	0
NFYC	0	0	0	0
NKX1.1	0	0	0	0
NKX1.2	0	0	0	0
NKX11	0	0	0	0
NKX12	0	0	0	0
NKX2.2	0	0	0	0
NKX2.4	0	0	0	0
NKX2.5	0	0	0	0
NKX2.6	0	0	0	0
NKX2.8	0	0	0	0
NKX2.9	0	0	0	0
NKX21	0	0	0	0
NKX22	0	0	0	0
NKX23	0	0	0	0
NKX24	0	0	0	0
NKX25	0	0	0	0
NKX26	0	0	0	0
NKX29	0	0	0	0
NKX3.1	0	0	0	0
NKX3.2	0	0	0	0
NKX31	0	0	0	0
NKX32	0	0	0	0
NKX3A	0	0	0	0
NKX52	0	0	0	0
NKX6.2	0	0	0	0
NKX6.3	0	0	0	0
NKX61	0	0	0	0
NKX62	0	0	0	0
NKX63	0	0	0	0
NOTO	0	0	0	0
NR1B1	0	0	0	0
NR2C2	0	0	0	0
NR2E1	0	0	0	0
NR2F6	0	0	0	0
NR4A2	0	0	0	0
NRL	0	0	0	0
OBOX1	0	0	0	0
OBOX2	0	0	0	0
OBOX3	0	0	0	0
OBOX5	0	0	0	0
OBOX6	0	0	0	0
OCAB	0	0	0	0
OCT	0	0	0	0
OCTAMER	0	0	0	0
OG2	0	0	0	0
OG2X	0	0	0	0
OLF1	0	0	0	0
OLIG3	0	0	0	0
ONECUT1	0	0	0	0
ONECUT2	0	0	0	0
ONECUT3	0	0	0	0
OSF2	0	0	0	0
OSR1	0	0	0	0
OSR2	0	0	0	0
OTP	0	0	0	0
OTX1	0	0	0	0
OTX2	0	0	0	0
OTX3	0	0	0	0
P300	0	0	0	0
P50P50	0	0	0	0
P50RELAP65	0	0	0	0
PADS	0	0	0	0
PARP	0	0	0	0
PAX	0	0	0	0
PAX1	0	0	0	0
PAX2	0	0	0	0
PAX4	0	0	0	0
PAX6	0	0	0	0
PAX7	0	0	0	0
PAX9	0	0	0	0
PBX1	0	0	0	0
PDEF	0	0	0	0
PDX1	0	0	0	0
PEBP	0	0	0	0
PHOX2A	0	0	0	0
PHOX2B	0	0	0	0
PIT1	0	0	0	0
PITX1	0	0	0	0
PITX2	0	0	0	0
PITX3	0	0	0	0
PKNOX1	0	0	0	0
PLAG1	0	0	0	0
PLAGL1	0	0	0	0
PLZF	0	0	0	0
PMX2A	0	0	0	0
PMX2B	0	0	0	0
PNR	0	0	0	0
POLY	0	0	0	0
POU1F1	0	0	0	0
POU2F3	0	0	0	0
POU3F2	0	0	0	0
POU3F3	0	0	0	0
POU3F4	0	0	0	0
POU4F1	0	0	0	0
POU4F2	0	0	0	0
POU5F1P1	0	0	0	0
POU6F2	0	0	0	0
PR	0	0	0	0
PRDM4	0	0	0	0
PREP1	0	0	0	0
PROP1	0	0	0	0
PRRX1	0	0	0	0
PRRX2	0	0	0	0
PRX2	0	0	0	0
PSX1	0	0	0	0
PTF1BETA	0	0	0	0
PU1	0	0	0	0
PUR1	0	0	0	0
PXR	0	0	0	0
PXRRXR	0	0	0	0
RARA	0	0	0	0
RAX	0	0	0	0
RAXL1	0	0	0	0
REL	0	0	0	0
REX1	0	0	0	0
RFX1	0	0	0	0
RFX2	0	0	0	0
RFX3	0	0	0	0
RFX4	0	0	0	0
RHOX11	0	0	0	0
RHOX6	0	0	0	0
RHOXF1	0	0	0	0
RNF96	0	0	0	0
RORA1	0	0	0	0
RORA2	0	0	0	0
RP58	0	0	0	0
RPC155	0	0	0	0
RSRFC4	0	0	0	0
RUSH1A	0	0	0	0
RXRLXRB	0	0	0	0
S8	0	0	0	0
SCRT1	0	0	0	0
SCRT2	0	0	0	0
SEF1	0	0	0	0
SF1	0	0	0	0
SHOX	0	0	0	0
SHOX2	0	0	0	0
SIX2	0	0	0	0
SIX3	0	0	0	0
SIX6	0	0	0	0
SMAD	0	0	0	0
SNAI2	0	0	0	0
SOX	0	0	0	0
SOX1	0	0	0	0
SOX11	0	0	0	0
SOX12	0	0	0	0
SOX13	0	0	0	0
SOX14	0	0	0	0
SOX15	0	0	0	0
SOX18	0	0	0	0
SOX21	0	0	0	0
SOX30	0	0	0	0
SOX4	0	0	0	0
SOX40	0	0	0	0
SOX7	0	0	0	0
SOX8	0	0	0	0
SP100	0	0	0	0
SP1SP3	0	0	0	0
SP4	0	0	0	0
SPDEF	0	0	0	0
SPIB	0	0	0	0
SPIC	0	0	0	0
SPZ1	0	0	0	0
SREBP1	0	0	0	0
SRY	0	0	0	0
STAT	0	0	0	0
STAT1STAT1	0	0	0	0
STAT3STAT3	0	0	0	0
STAT5B	0	0	0	0
STAT6	0	0	0	0
SZF11	0	0	0	0
T3R	0	0	0	0
TAL1BETAE47	0	0	0	0
TATA	0	0	0	0
TAXCREB	0	0	0	0
TBR1	0	0	0	0
TBR2	0	0	0	0
TBX15	0	0	0	0
TBX19	0	0	0	0
TBX21	0	0	0	0
TBX22	0	0	0	0
TBX4	0	0	0	0
TBX5	0	0	0	0
TCF1	0	0	0	0
TCF11	0	0	0	0
TCF11MAFG	0	0	0	0
TCF2	0	0	0	0
TCF21	0	0	0	0
TCF7L1	0	0	0	0
TCFAP2B	0	0	0	0
TCFAP2E	0	0	0	0
TCFE2A	0	0	0	0
TEAD3	0	0	0	0
TEF	0	0	0	0
TEF1	0	0	0	0
TFAP4	0	0	0	0
TFE	0	0	0	0
TFEC	0	0	0	0
TFIIA	0	0	0	0
TFIII	0	0	0	0
TGIF	0	0	0	0
TGIF1	0	0	0	0
TGIF2	0	0	0	0
THRB	0	0	0	0
TITF1	0	0	0	0
TLX2	0	0	0	0
TP63	0	0	0	0
TR4	0	0	0	0
TRF1	0	0	0	0
TST1	0	0	0	0
UF1H3BETA	0	0	0	0
UNCX	0	0	0	0
UNCX4	0	0	0	0
UNCX4.1	0	0	0	0
USF1	0	0	0	0
VAX1	0	0	0	0
VAX2	0	0	0	0
VBP	0	0	0	0
VDR	0	0	0	0
VDRRXR	0	0	0	0
VENTX	0	0	0	0
VJUN	0	0	0	0
VMYB	0	0	0	0
VSX1	0	0	0	0
VSX2	0	0	0	0
WHN	0	0	0	0
XFD1	0	0	0	0
XFD2	0	0	0	0
XFD3	0	0	0	0
XPF1	0	0	0	0
XVENT1	0	0	0	0
ZABC1	0	0	0	0
ZBED1	0	0	0	0
ZBED6	0	0	0	0
ZBP89	0	0	0	0
ZBTB3	0	0	0	0
ZBTB4	0	0	0	0
ZBTB49	0	0	0	0
ZBTB7B	0	0	0	0
ZBTB7C	0	0	0	0
ZEC	0	0	0	0
ZF5	0	0	0	0
ZFP105	0	0	0	0
ZFP161	0	0	0	0
ZFP410	0	0	0	0
ZFP652	0	0	0	0
ZFP691	0	0	0	0
ZFP740	0	0	0	0
ZFX	0	0	0	0
ZID	0	0	0	0
ZNF219	0	0	0	0
ZNF232	0	0	0	0
ZNF238	0	0	0	0
ZNF435	0	0	0	0
ZNF515	0	0	0	0
ZNF524	0	0	0	0
ZNF713	0	0	0	0
ZNF75A	0	0	0	0
RBPJ	0	1	0	1
BCL11B	0	1	0	1
KLF5	0	1	0	1
KLF2	0	1	0	1
KLF4	0	1	0	1
PRDM16	0	1	0	1
TRP63	0	1	0	1
ZIC3	0	1	0	1
LMO2	0	1	0	1
NFIB	0	1	0	1
NUCKS1	0	1	0	1
NACC1	0	1	0	1
ASXL1	0	1	0	1
EED	0	1	0	1
PPARG	0	1	0	1
TAF7L	0	1	0	1
PHC1	0	1	0	1
NR1I2	0	1	0	1
EP300	0	1	0	1
NFE2L2	0	1	0	1
NRF2	0	1	0	1
TBX3	0	1	0	1
ZFP57	0	1	0	1
SMARCA4	0	1	0	1
KLF1	0	1	0	1
STAT5	0	1	0	1
Nerf2	0	1	0	1
PU.1	0	1	0	1
GF1	0	1	0	1
NKX2	0	1	0	1
GF1B	0	1	0	1
PRDM14	0	1	0	1
TET1	0	1	0	1
OLIG2	0	1	0	1
CMYC	0	1	0	1
NELFA	0	1	0	1
DPY	0	1	0	1
FLI1	0	1	0	1
LXR	0	1	0	1
PPARA	0	1	0	1
RXR	0	1	0	1
SA1	0	1	0	1
SMC1	0	1	0	1
SMRT	0	1	0	1
NCOR	0	1	0	1
PU	0	1	0	1
BRD4	0	1	0	1
RING1B	0	1	0	1
RARB	0	1	0	1
SMARCD1	0	1	0	1
MYCN	0	1	0	1
YAP1	0	1	0	1
RCOR1	0	1	0	1
TCFAP2C	0	1	0	1
MTF2	0	1	0	1
ASH2L	0	1	0	1
OCT4	0	1	0	1
IGLV5_37	0	0	0	0
ZSCAN5C	0	0	0	0
AHRR	0	0	0	0
XPO1	0	0	0	0
MAFG	0	0	0	0
ZNF354A	0	0	0	0
PHF2	0	0	0	0
FOXH1	0	0	0	0
NKX2_2	0	0	0	0
PGM3	0	0	0	0
CBX7	0	0	0	0
F10	0	0	0	0
HBZ	0	0	0	0
SNRNP70	0	0	0	0
HMGB1	0	0	0	0
THRA	0	0	0	0
SKIL	0	0	0	0
RAG1	0	0	0	0
ZNF22	0	0	0	0
ZNF37A	0	0	0	0
ZNF7	0	0	0	0
ZNF10	0	0	0	0
PAX3	0	0	0	0
HMGB2	0	0	0	0
PSMB5	0	0	0	0
SMARCA1	0	0	0	0
NUP214	0	0	0	0
MCM2	0	0	0	0
ZNF165	0	0	0	0
ZNF84	0	0	0	0
BRCA2	0	0	0	0
ZNF157	0	0	0	0
NR0B1	0	0	0	0
ZNF133	0	0	0	0
ZNF136	0	0	0	0
ZNF140	0	0	0	0
TERF1	0	0	0	0
HDAC4	0	0	0	0
SRPK2	0	0	0	0
PRKDC	0	0	0	0
MDM2	0	0	0	0
ID2	0	0	0	0
LMNB2	0	0	0	0
CHAF1A	0	0	0	0
CHAF1B	0	0	0	0
SRSF9	0	0	0	0
ZNF211	0	0	0	0
TCOF1	0	0	0	0
DYRK1A	0	0	0	0
NCOA4	0	0	0	0
CSHL1	0	0	0	0
NCOA6	0	0	0	0
ARID5B	0	0	0	0
ATXN7L3	0	0	0	0
NAB2	0	0	0	0
NEUROD2	0	0	0	0
POU2AF1	0	0	0	0
RFX7	0	0	0	0
GREB1	0	0	0	0
ZNF585B	0	0	0	0
COBLL1	0	0	0	0
ZNF766	0	0	0	0
SNAPC4	0	0	0	0
ZNF318	0	0	0	0
ZNF776	0	0	0	0
ZNF746	0	0	0	0
KDM7A	0	0	0	0
NFXL1	0	0	0	0
SRCAP	0	0	0	0
TSHZ1	0	0	0	0
ZSCAN30	0	0	0	0
SS18_SSX1_FUSION_UNIPROT_Q8IZH1_UNREVIEWED	0	0	0	0
MYOCD	0	0	0	0
ZNF664	0	0	0	0
LCORL	0	0	0	0
ZNF513	0	0	0	0
ZNF610	0	0	0	0
KDM1B	0	0	0	0
ZBTB44	0	0	0	0
ZNF680	0	0	0	0
ZNF502	0	0	0	0
ZNF596	0	0	0	0
ZNF507	0	0	0	0
AUTS2	0	0	0	0
ZNF592	0	0	0	0
ZNF622	0	0	0	0
PHF21A	0	0	0	0
ZNF501	0	0	0	0
ZNF274	0	0	0	0
CHAMP1	0	0	0	0
ZFP91	0	0	0	0
ZNF597	0	0	0	0
ZFP3	0	0	0	0
LMTK3	0	0	0	0
SRPK1	0	0	0	0
ATOH8	0	0	0	0
PCGF1	0	0	0	0
KDM5D	0	0	0	0
BACH2	0	0	0	0
ZNF407	0	0	0	0
ZNF350	0	0	0	0
ZNF768	0	0	0	0
TDRD3	0	0	0	0
HES4	0	0	0	0
METTL14	0	0	0	0
UBN1	0	0	0	0
ZNF331	0	0	0	0
ARHGAP35	0	0	0	0
ZNF224	0	0	0	0
HMG20B	0	0	0	0
HEY2	0	0	0	0
ZMYM2	0	0	0	0
SFMBT1	0	0	0	0
NUFIP1	0	0	0	0
ZNF391	0	0	0	0
ZNF112	0	0	0	0
ZNF223	0	0	0	0
ZNF236	0	0	0	0
NOTCH3	0	0	0	0
ZNF257	0	0	0	0
ZNF711	0	0	0	0
ZNF175	0	0	0	0
NEUROG3	0	0	0	0
HES2	0	0	0	0
ZSCAN21	0	0	0	0
SUPT16H	0	0	0	0
AAANWWTGC_UNKNOWN	0	0	0	0
AAAYRNCTG_UNKNOWN	0	0	0	0
E47_01	0	0	0	0
CMYB_01	0	0	0	0
AACTTT_UNKNOWN	0	0	0	0
MEF2_01	0	0	0	0
ELK1_01	0	0	0	0
SP1_01	0	0	0	0
EVI1_06	0	0	0	0
HOX13_01	0	0	0	0
RSRFC4_01	0	0	0	0
CETS1P54_01	0	0	0	0
AACWWCAANK_UNKNOWN	0	0	0	0
P300_01	0	0	0	0
NFE2_01	0	0	0	0
CREB_01	0	0	0	0
CREBP1_01	0	0	0	0
CREBP1CJUN_01	0	0	0	0
SOX5_01	0	0	0	0
E4BP4_01	0	0	0	0
NFKAPPAB65_01	0	0	0	0
CREL_01	0	0	0	0
NFKAPPAB_01	0	0	0	0
MYOGNF1_01	0	0	0	0
COMP1_01	0	0	0	0
HEN1_02	0	0	0	0
YY1_01	0	0	0	0
IRF1_01	0	0	0	0
IRF2_01	0	0	0	0
TAL1BETAE47_01	0	0	0	0
TAL1ALPHAE47_01	0	0	0	0
AAGWWRNYGGC_UNKNOWN	0	0	0	0
HEN1_01	0	0	0	0
YY1_02	0	0	0	0
TAL1BETAITF2_01	0	0	0	0
CP2_01	0	0	0	0
GATA1_01	0	0	0	0
GATA2_01	0	0	0	0
GATA3_01	0	0	0	0
ACAWNRNSRCGG_UNKNOWN	0	0	0	0
EVI1_04	0	0	0	0
MZF1_02	0	0	0	0
ZID_01	0	0	0	0
IK2_01	0	0	0	0
IK3_01	0	0	0	0
PBX1_01	0	0	0	0
PAX2_01	0	0	0	0
CDP_02	0	0	0	0
CDPCR1_01	0	0	0	0
CDPCR3HD_01	0	0	0	0
CEBPB_01	0	0	0	0
CREB_02	0	0	0	0
TAXCREB_01	0	0	0	0
CEBPA_01	0	0	0	0
CEBPB_02	0	0	0	0
MAX_01	0	0	0	0
USF_02	0	0	0	0
MYCMAX_02	0	0	0	0
PBX1_02	0	0	0	0
GATA1_02	0	0	0	0
GATA1_03	0	0	0	0
GATA1_04	0	0	0	0
HFH1_01	0	0	0	0
FOXD3_01	0	0	0	0
TST1_01	0	0	0	0
ACTWSNACTNY_UNKNOWN	0	0	0	0
OCT1_01	0	0	0	0
OCT1_02	0	0	0	0
OCT1_03	0	0	0	0
OCT1_04	0	0	0	0
AHR_01	0	0	0	0
LYF1_01	0	0	0	0
PAX5_01	0	0	0	0
PAX5_02	0	0	0	0
BRN2_01	0	0	0	0
AGCYRWTTC_UNKNOWN	0	0	0	0
HSF2_01	0	0	0	0
ARP1_01	0	0	0	0
RORA1_01	0	0	0	0
RORA2_01	0	0	0	0
CEBP_01	0	0	0	0
SRY_02	0	0	0	0
OCT1_05	0	0	0	0
ARGGGTTAA_UNKNOWN	0	0	0	0
OCT1_06	0	0	0	0
AP1FJ_Q2	0	0	0	0
AP4_Q5	0	0	0	0
AP4_Q6	0	0	0	0
CREBP1_Q2	0	0	0	0
MYB_Q6	0	0	0	0
ATCMNTCCGY_UNKNOWN	0	0	0	0
SRF_Q6	0	0	0	0
USF_Q6	0	0	0	0
AP1_Q4	0	0	0	0
AP2_Q6	0	0	0	0
CEBP_Q2	0	0	0	0
GR_Q6	0	0	0	0
NF1_Q6	0	0	0	0
ATGGYGGA_UNKNOWN	0	0	0	0
NFKB_Q6	0	0	0	0
OCT1_Q6	0	0	0	0
SP1_Q6	0	0	0	0
CEBP_C	0	0	0	0
GRE_C	0	0	0	0
NFKB_C	0	0	0	0
NFY_C	0	0	0	0
OCT_C	0	0	0	0
SRF_C	0	0	0	0
TATA_C	0	0	0	0
HAND1E47_01	0	0	0	0
STAT_01	0	0	0	0
STAT3_01	0	0	0	0
AHRARNT_01	0	0	0	0
ARNT_01	0	0	0	0
NKX25_02	0	0	0	0
PPARA_01	0	0	0	0
CATRRAGC_UNKNOWN	0	0	0	0
EGR1_01	0	0	0	0
NGFIC_01	0	0	0	0
EGR3_01	0	0	0	0
EGR2_01	0	0	0	0
OCT1_07	0	0	0	0
CHOP_01	0	0	0	0
GFI1_01	0	0	0	0
XBP1_01	0	0	0	0
CCAATNNSNNNGCG_UNKNOWN	0	0	0	0
RREB1_01	0	0	0	0
ISRE_01	0	0	0	0
HLF_01	0	0	0	0
P53_02	0	0	0	0
LMO2COM_02	0	0	0	0
TCF11MAFG_01	0	0	0	0
TCF11_01	0	0	0	0
HFH3_01	0	0	0	0
FREAC2_01	0	0	0	0
FREAC3_01	0	0	0	0
FREAC4_01	0	0	0	0
HFH8_01	0	0	0	0
CCAWNWWNNNGGC_UNKNOWN	0	0	0	0
NFAT_Q6	0	0	0	0
MYCMAX_B	0	0	0	0
PAX3_B	0	0	0	0
WHN_B	0	0	0	0
ATF_B	0	0	0	0
ETS1_B	0	0	0	0
ETS2_B	0	0	0	0
OCT1_B	0	0	0	0
GATA1_05	0	0	0	0
PAX4_01	0	0	0	0
PAX4_02	0	0	0	0
PAX4_03	0	0	0	0
PAX4_04	0	0	0	0
EN1_01	0	0	0	0
AMEF2_Q6	0	0	0	0
HMEF2_Q6	0	0	0	0
SOX9_B1	0	0	0	0
AREB6_04	0	0	0	0
CCGNMNNTNACG_UNKNOWN	0	0	0	0
CART1_01	0	0	0	0
TGIF_01	0	0	0	0
MEIS1_01	0	0	0	0
MEIS1AHOXA9_01	0	0	0	0
FOXJ2_02	0	0	0	0
CCTNTMAGA_UNKNOWN	0	0	0	0
TITF1_Q3	0	0	0	0
IPF1_Q4	0	0	0	0
CHX10_01	0	0	0	0
VDR_Q3	0	0	0	0
AR_Q2	0	0	0	0
ZIC1_01	0	0	0	0
ZIC2_01	0	0	0	0
ZIC3_01	0	0	0	0
NKX3A_01	0	0	0	0
IRF7_01	0	0	0	0
FAC1_01	0	0	0	0
STAT5A_01	0	0	0	0
STAT5B_01	0	0	0	0
STAT5A_02	0	0	0	0
CRGAARNNNNCGA_UNKNOWN	0	0	0	0
GATA6_01	0	0	0	0
POU3F2_02	0	0	0	0
POU6F1_01	0	0	0	0
HIF1_Q5	0	0	0	0
AP2ALPHA_01	0	0	0	0
AP2GAMMA_01	0	0	0	0
CTCNANGTGNY_UNKNOWN	0	0	0	0
FOXO4_01	0	0	0	0
FOXO1_01	0	0	0	0
FOXO1_02	0	0	0	0
FOXO4_02	0	0	0	0
FOXO3_01	0	0	0	0
CDC5_01	0	0	0	0
AR_01	0	0	0	0
PITX2_Q2	0	0	0	0
ATF6_01	0	0	0	0
NCX_01	0	0	0	0
CTGCAGY_UNKNOWN	0	0	0	0
NKX22_01	0	0	0	0
PAX2_02	0	0	0	0
BACH2_01	0	0	0	0
MAZR_01	0	0	0	0
STAT1_02	0	0	0	0
STAT5A_03	0	0	0	0
STAT6_01	0	0	0	0
STAT1_03	0	0	0	0
CTGRYYYNATT_UNKNOWN	0	0	0	0
STAT3_02	0	0	0	0
STAT5A_04	0	0	0	0
LHX3_01	0	0	0	0
ERR1_Q2	0	0	0	0
ATF3_Q6	0	0	0	0
ATF4_Q2	0	0	0	0
PPARA_02	0	0	0	0
GNCF_01	0	0	0	0
NERF_Q2	0	0	0	0
RP58_01	0	0	0	0
ARNT_02	0	0	0	0
AFP1_Q6	0	0	0	0
CTTTAAR_UNKNOWN	0	0	0	0
CEBPDELTA_Q6	0	0	0	0
CRX_Q4	0	0	0	0
DBP_Q6	0	0	0	0
EFC_Q6	0	0	0	0
FXR_Q3	0	0	0	0
GATA4_Q3	0	0	0	0
GCM_Q2	0	0	0	0
HNF6_Q6	0	0	0	0
HOXA4_Q2	0	0	0	0
HSF_Q6	0	0	0	0
LFA1_Q6	0	0	0	0
MAF_Q6	0	0	0	0
MAZ_Q6	0	0	0	0
MTF1_Q4	0	0	0	0
NFMUE1_Q6	0	0	0	0
NRF1_Q6	0	0	0	0
PEA3_Q6	0	0	0	0
PTF1BETA_Q6	0	0	0	0
PU1_Q6	0	0	0	0
SP3_Q3	0	0	0	0
TCF1P_Q6	0	0	0	0
TCF4_Q5	0	0	0	0
TEF_Q6	0	0	0	0
TEL2_Q6	0	0	0	0
AP3_Q6	0	0	0	0
ATF1_Q6	0	0	0	0
E4F1_Q6	0	0	0	0
ETF_Q6	0	0	0	0
HEB_Q6	0	0	0	0
ICSBP_Q6	0	0	0	0
SMAD3_Q6	0	0	0	0
TEF1_Q6	0	0	0	0
TFIII_Q6	0	0	0	0
GCCNNNWTAAR_UNKNOWN	0	0	0	0
ZF5_01	0	0	0	0
CACBINDINGPROTEIN_Q6	0	0	0	0
COREBINDINGFACTOR_Q6	0	0	0	0
HNF3ALPHA_Q6	0	0	0	0
HP1SITEFACTOR_Q6	0	0	0	0
SF1_Q6	0	0	0	0
CDX2_Q5	0	0	0	0
OSF2_Q6	0	0	0	0
CIZ_01	0	0	0	0
HFH4_01	0	0	0	0
POU1F1_Q6	0	0	0	0
LEF1_Q6	0	0	0	0
ELF1_Q6	0	0	0	0
SREBP1_Q6	0	0	0	0
HMGIY_Q6	0	0	0	0
P53_DECAMER_Q2	0	0	0	0
GCTNWTTGK_UNKNOWN	0	0	0	0
HNF4_DR1_Q3	0	0	0	0
FXR_IR1_Q6	0	0	0	0
AML_Q6	0	0	0	0
CEBP_Q3	0	0	0	0
ETS_Q4	0	0	0	0
IRF_Q6	0	0	0	0
MYB_Q3	0	0	0	0
NFKB_Q6_01	0	0	0	0
SREBP_Q3	0	0	0	0
STAT_Q6	0	0	0	0
AHR_Q5	0	0	0	0
GATA_Q6	0	0	0	0
HNF3_Q6	0	0	0	0
SMAD_Q6	0	0	0	0
YY1_Q6	0	0	0	0
TTF1_Q6	0	0	0	0
OCT_Q6	0	0	0	0
USF_Q6_01	0	0	0	0
HIF1_Q3	0	0	0	0
AP2_Q3	0	0	0	0
CREB_Q3	0	0	0	0
PIT1_Q6	0	0	0	0
GGARNTKYCCA_UNKNOWN	0	0	0	0
NF1_Q6_01	0	0	0	0
PAX_Q6	0	0	0	0
FOX_Q2	0	0	0	0
SRF_Q4	0	0	0	0
NRF2_Q4	0	0	0	0
CEBP_Q2_01	0	0	0	0
MYB_Q5_01	0	0	0	0
ER_Q6_01	0	0	0	0
GGCKCATGS_UNKNOWN	0	0	0	0
AP2_Q6_01	0	0	0	0
CREB_Q2_01	0	0	0	0
CREB_Q4_01	0	0	0	0
GR_Q6_01	0	0	0	0
SRF_Q5_01	0	0	0	0
AP1_Q6_01	0	0	0	0
MYOD_Q6_01	0	0	0	0
OCT1_Q5_01	0	0	0	0
SP1_Q2_01	0	0	0	0
MEF2_Q6_01	0	0	0	0
CP2_02	0	0	0	0
ER_Q6_02	0	0	0	0
PR_Q2	0	0	0	0
VDR_Q6	0	0	0	0
AR_Q6	0	0	0	0
PXR_Q2	0	0	0	0
DR4_Q2	0	0	0	0
DR3_Q4	0	0	0	0
HNF4_Q6	0	0	0	0
GGGYGTGNY_UNKNOWN	0	0	0	0
GTGGGTGK_UNKNOWN	0	0	0	0
KCCGNSWTTT_UNKNOWN	0	0	0	0
KMCATNNWGGA_UNKNOWN	0	0	0	0
KRCTCNNNNMANAGC_UNKNOWN	0	0	0	0
MYAATNNNNNNNGGC_UNKNOWN	0	0	0	0
RAAGNYNNCTTY_UNKNOWN	0	0	0	0
RNGTGGGC_UNKNOWN	0	0	0	0
RRAGTTGT_UNKNOWN	0	0	0	0
RTTTNNNYTGGM_UNKNOWN	0	0	0	0
RYAAAKNNNNNNTTGW_UNKNOWN	0	0	0	0
SMTTTTGT_UNKNOWN	0	0	0	0
SYATTGTG_UNKNOWN	0	0	0	0
TAANNYSGCG_UNKNOWN	0	0	0	0
TCCATTKW_UNKNOWN	0	0	0	0
TGACATY_UNKNOWN	0	0	0	0
TGCTGAY_UNKNOWN	0	0	0	0
TGGNNNNNNKCCAR_UNKNOWN	0	0	0	0
TGTYNNNNNRGCARM_UNKNOWN	0	0	0	0
TMTCGCGANR_UNKNOWN	0	0	0	0
TTANTCA_UNKNOWN	0	0	0	0
TTANWNANTGGM_UNKNOWN	0	0	0	0
TTTNNANAGCYR_UNKNOWN	0	0	0	0
WCTCNATGGY_UNKNOWN	0	0	0	0
WGTTNNNNNAAA_UNKNOWN	0	0	0	0
WTGAAAT_UNKNOWN	0	0	0	0
WTTGKCTG_UNKNOWN	0	0	0	0
WWTAAGGC_UNKNOWN	0	0	0	0
WYAAANNRNNNGCG_UNKNOWN	0	0	0	0
YATTNATC_UNKNOWN	0	0	0	0
YCATTAA_UNKNOWN	0	0	0	0
YGCANTGCR_UNKNOWN	0	0	0	0
YGCGYRCGC_UNKNOWN	0	0	0	0
YGTCCTTGR_UNKNOWN	0	0	0	0
YKACATTT_UNKNOWN	0	0	0	0
YNGTTNNNATT_UNKNOWN	0	0	0	0
YNTTTNNNANGCARM_UNKNOWN	0	0	0	0
YRTCANNRCGC_UNKNOWN	0	0	0	0
YYCATTCAWW_UNKNOWN	0	0	0	0
RACCACAR_AML_Q6	0	0	0	0
TGANTCA_AP1_C	0	0	0	0
CAGCTG_AP4_Q5	0	0	0	0
CAGGTA_AREB6_01	0	0	0	0
TGACGTCA_ATF3_Q6	0	0	0	0
TGAYRTCA_ATF3_Q6	0	0	0	0
TTGCWCAAY_CEBPB_02	0	0	0	0
TAATTA_CHX10_01	0	0	0	0
TTAYRTAA_E4BP4_01	0	0	0	0
GTGACGY_E4F1_Q6	0	0	0	0
RYTTCCTG_ETS2_B	0	0	0	0
RTAAACA_FREAC2_01	0	0	0	0
MGGAAGTG_GABP_B	0	0	0	0
GATAAGR_GATA_C	0	0	0	0
TGATTTRY_GFI1_01	0	0	0	0
AAAYWAACM_HFH4_01	0	0	0	0
TGTTTGY_HNF3_Q6	0	0	0	0
TTCNRGNNNNTTC_HSF_Q6	0	0	0	0
RGAANNTTC_HSF1_01	0	0	0	0
STTTCRNTTT_IRF_Q6	0	0	0	0
CTTTGA_LEF1_Q2	0	0	0	0
YTAATTAA_LHX3_01	0	0	0	0
YTATTTTNR_MEF2_02	0	0	0	0
TGACAGNY_MEIS1_01	0	0	0	0
GCANCTGNY_MYOD_Q6	0	0	0	0
TGCCAAR_NF1_Q6	0	0	0	0
TGGAAA_NFAT_Q4_01	0	0	0	0
TGASTMAGC_NFE2_01	0	0	0	0
GGGNNTTTCC_NFKB_Q6_01	0	0	0	0
YATGNWAAT_OCT_C	0	0	0	0
CCCNNGGGAR_OLF1_01	0	0	0	0
CGTSACG_PAX3_B	0	0	0	0
GGGTGGRR_PAX4_03	0	0	0	0
GGATTA_PITX2_Q2	0	0	0	0
RGAGGAARY_PU1_Q6	0	0	0	0
CATTGTYY_SOX9_B1	0	0	0	0
TCANNTGAY_SREBP1_01	0	0	0	0
CCAWWNAAGG_SRF_Q4	0	0	0	0
TTCYNRGAA_STAT5B_01	0	0	0	0
WGGAATGY_TEF1_Q6	0	0	0	0
GCCATNTTG_YY1_Q6	0	0	0	0
E2F_01	0	0	0	0
E2F_02	0	0	0	0
CDPCR3_01	0	0	0	0
TAXCREB_02	0	0	0	0
PAX3_01	0	0	0	0
E2F_Q3	0	0	0	0
E2F_Q4	0	0	0	0
E2F_Q6	0	0	0	0
E2F1_Q3	0	0	0	0
E2F1_Q4	0	0	0	0
E2F1_Q6	0	0	0	0
E2F_03	0	0	0	0
E2F1DP1_01	0	0	0	0
E2F1DP2_01	0	0	0	0
E2F4DP1_01	0	0	0	0
E2F4DP2_01	0	0	0	0
E2F1DP1RB_01	0	0	0	0
E2F_Q3_01	0	0	0	0
E2F_Q4_01	0	0	0	0
E2F_Q6_01	0	0	0	0
E2F1_Q3_01	0	0	0	0
E2F1_Q4_01	0	0	0	0
E2F1_Q6_01	0	0	0	0
KTGGYRSGAA_UNKNOWN	0	0	0	0
RRCCGTTA_UNKNOWN	0	0	0	0
SGCGSSAAA_E2F1DP2_01	0	0	0	0
ATF3	0	0	1	1
BATF	0	0	1	1
BCL11A	0	0	1	1
BCL3	0	0	1	1
BCLAF1	0	0	1	1
BRCA1	0	0	1	1
CBX2	0	0	1	1
CBX8	0	0	1	1
CCNT2	0	0	1	1
CHD2	0	0	1	1
CHD4	0	0	1	1
CTBP2	0	0	1	1
CTCFL	0	0	1	1
CUX1	0	0	1	1
ELF1	0	0	1	1
ELK1	0	0	1	1
FOS	0	0	1	1
FOSL1	0	0	1	1
FOSL2	0	0	1	1
GTF2B	0	0	1	1
GTF2F1	0	0	1	1
GTF3C2	0	0	1	1
HMGN3	0	0	1	1
HNF4G	0	0	1	1
IKZF1	0	0	1	1
JUN	0	0	1	1
KAT2A	0	0	1	1
KAT2B	0	0	1	1
KDM1A	0	0	1	1
KDM4A	0	0	1	1
MAFF	0	0	1	1
MTA3	0	0	1	1
MXI1	0	0	1	1
MYBL2	0	0	1	1
MYOD1	0	0	1	1
MYOG	0	0	1	1
NCOR1	0	0	1	1
NELFE	0	0	1	1
NFIC	0	0	1	1
NFYA	0	0	1	1
NFYB	0	0	1	1
NRF1	0	0	1	1
PBX3	0	0	1	1
PHF8	0	0	1	1
PML	0	0	1	1
RFX5	0	0	1	1
RUNX3	0	0	1	1
SETDB1	0	0	1	1
SIRT6	0	0	1	1
SMARCB1	0	0	1	1
SMARCC1	0	0	1	1
SMARCC2	0	0	1	1
SMC3	0	0	1	1
STAT2	0	0	1	1
SUZ12	0	0	1	1
TAF1	0	0	1	1
TAF7	0	0	1	1
TBL1XR1	0	0	1	1
TCF12	0	0	1	1
TFAP2A	0	0	1	1
TFAP2C	0	0	1	1
THAP1	0	0	1	1
UBTF	0	0	1	1
USF2	0	0	1	1
WHSC1	0	0	1	1
ZC3H11A	0	0	1	1
ZEB1	0	0	1	1
ZKSCAN1	0	0	1	1
ZMIZ1	0	0	1	1
ZNF217	0	0	1	1
ZNF263	0	0	1	1
ZNF384	0	0	1	1
CDC5L	0	0	0	0
NR1H4	0	0	0	0
MAF	0	0	0	0
AHR	0	0	0	0
RB1	0	0	0	0
TFDP2	0	0	0	0
TFDP1	0	0	0	0
ATF6	0	0	0	0
NR6A1	0	0	0	0
BCL6B.1	0	0	0	0
DEAF1.1	0	0	0	0
DMRT1.1	0	0	0	0
FOXD3.1	0	0	0	0
HSF1.1	0	0	0	0
KLF7.1	0	0	0	0
NKX2.3.1	0	0	0	0
NKX6.1.1	0	0	0	0
POU4F3.1	0	0	0	0
ZFP423.1	0	0	0	0
STAT3.1	0	0	0	0
SOX9.1	0	0	0	0
RUNX1.1	0	0	0	0
HOXD13.1	0	0	0	0
FOXP3.1	0	0	0	0
IRF4.1	0	0	0	0
CDX2.1	0	0	0	0
CEBPD.1	0	0	0	0
POU5F1.1	0	0	0	0
POU5F1.2	0	0	0	0
TEAD4.1	0	0	0	0
STAT3.2	0	0	0	0
ZFP281.1	0	0	0	0
CEBPB.1	0	0	0	0
IRF8.1	0	0	0	0
SOX2.1	0	0	0	0
GATA3.1	0	0	0	0
PPARG.1	0	0	0	0
RUNX1.2	0	0	0	0
SOX2.2	0	0	0	0
NR3C1.1	0	0	0	0
SMAD3.1	0	0	0	0
MEF2A.1	0	0	0	0
TBP.1	0	0	0	0
SALL4.1	0	0	0	0
CEBPB.2	0	0	0	0
TCF7L2.1	0	0	0	0
MEIS1.1	0	0	0	0
KLF4.1	0	0	0	0
TBX3.1	0	0	0	0
TCF3.1	0	0	0	0
SOX9.2	0	0	0	0
TCF3.2	0	0	0	0
TAL1.1	0	0	0	0
YY1.1	0	0	0	0
POU5F1.3	0	0	0	0
ISL1.1	0	0	0	0
WT1.1	0	0	0	0
CEBPB.3	0	0	0	0
EOMES.1	0	0	0	0
STAT3.3	0	0	0	0
LMO2.1	0	0	0	0
GATA1.1	0	0	0	0
TAL1.2	0	0	0	0
GFI1B.1	0	0	0	0
NANOG.1	0	0	0	0
STAT4.1	0	0	0	0
SOX17.1	0	0	0	0
TCFCP2L1.1	0	0	0	0
STAT3.4	0	0	0	0
FOXO1.1	0	0	0	0
RUNX2.1	0	0	0	0
POU3F1.1	0	0	0	0
MNX1.1	0	0	0	0
KLF5.1	0	0	0	0
MEIS1.2	0	0	0	0
E2F1.1	0	0	0	0
TCFCP2L1.2	0	0	0	0
ZFP281.2	0	0	0	0
GATA1.2	0	0	0	0
PPARG.2	0	0	0	0
PPARG.3	0	0	0	0
CEBPA.1	0	0	0	0
TAL1.3	0	0	0	0
GATA2.1	0	0	0	0
CDX2.2	0	0	0	0
CEBPD.2	0	0	0	0
TBX20.1	0	0	0	0
SOX3.1	0	0	0	0
SOX3.2	0	0	0	0
TBX20.2	0	0	0	0
GATA2.2	0	0	0	0
ETS1.1	0	0	0	0
TCF7.1	0	0	0	0
RUNX1.3	0	0	0	0
SOX9.3	0	0	0	0
SOX9.4	0	0	0	0
LMO2.2	0	0	0	0
CEBPB.4	0	0	0	0
IRF8.2	0	0	0	0
RING1B.1	0	0	0	0
ZFP281.3	0	0	0	0
SOX2.3	0	0	0	0
OLIG2.1	0	0	0	0
GATA4.1	0	0	0	0
DMRT1.2	0	0	0	0
EP300.1	0	0	0	0
POU5F1.4	0	0	0	0
STAT3.5	0	0	0	0
TCF3.3	0	0	0	0
TEAD4.2	0	0	0	0
SFPI1.1	0	0	0	0
KLF4.2	0	0	0	0
SMARCA4.1	0	0	0	0
NANOG.2	0	0	0	0
CREB1.1	0	0	0	0
TP53.1	0	0	0	0
SOX2.4	0	0	0	0
NANOG.3	0	0	0	0
PPARG.4	0	0	0	0
NANOG.4	0	0	0	0
CREM.1	0	0	0	0
HOXC11.1	0	0	0	0
TBX1.1	0	0	0	0
FOXD2.1	0	0	0	0
GCM2.1	0	0	0	0
HAND1.1	0	0	0	0
HMGA1.1	0	0	0	0
HOXB6.1	0	0	0	0
TFEB.1	0	0	0	0
MSX1.1	0	0	0	0
MZF1.1	0	0	0	0
CIITA.1	0	0	0	0
TCF7.2	0	0	0	0
SOX3.3	0	0	0	0
SOX10.1	0	0	0	0
IRX3.1	0	0	0	0
IRF9.1	0	0	0	0
SATB1.1	0	0	0	0
EMX1.1	0	0	0	0
PAX8.1	0	0	0	0
DLX2.1	0	0	0	0
IRF5.1	0	0	0	0
MEF2D.1	0	0	0	0
SIX1.1	0	0	0	0
HMBOX1.1	0	0	0	0
CTR9.1	0	0	0	0
ZNF410.1	0	0	0	0
BCL6B.2	0	0	0	0
ZSCAN4.1	0	0	0	0
ZNF740.1	0	0	0	0
JDP2.1	0	0	0	0
LHX9.1	0	0	0	0
PRDM5.1	0	0	0	0
FOXJ2.1	0	0	0	0
ZNF282.1	0	0	0	0
SIX4.1	0	0	0	0
SALL4.2	0	0	0	0
ELF5.1	0	0	0	0
ATF5.1	0	0	0	0
DMRT1.3	0	0	0	0
ARID3A.1	0	0	0	0
ATF1.1	0	0	0	0
ATF2.1	0	0	0	0
BACH1.1	0	0	0	0
CEBPB.5	0	0	0	0
CEBPD.3	0	0	0	0
CEBPZ.1	0	0	0	0
CHD7.1	0	0	0	0
CREB1.2	0	0	0	0
E2F1.2	0	0	0	0
E2F4.1	0	0	0	0
E2F6.1	0	0	0	0
EBF1.1	0	0	0	0
EGR1.1	0	0	0	0
ESR1.1	0	0	0	0
ETS1.2	0	0	0	0
FOXA1.1	0	0	0	0
FOXA2.1	0	0	0	0
FOXM1.1	0	0	0	0
FOXP2.1	0	0	0	0
GATA1.3	0	0	0	0
GATA2.3	0	0	0	0
GATA3.2	0	0	0	0
HCFC1.1	0	0	0	0
HNF4A.1	0	0	0	0
IRF1.1	0	0	0	0
IRF4.2	0	0	0	0
KDM5B.1	0	0	0	0
MAFK.1	0	0	0	0
MEF2A.2	0	0	0	0
MEF2C.1	0	0	0	0
NANOG.5	0	0	0	0
NFATC1.1	0	0	0	0
NR2F2.1	0	0	0	0
NR3C1.2	0	0	0	0
POU2F2.1	0	0	0	0
POU5F1.5	0	0	0	0
PRDM1.1	0	0	0	0
RELA.1	0	0	0	0
REST.1	0	0	0	0
RNF2.1	0	0	0	0
RXRA.1	0	0	0	0
SP1.1	0	0	0	0
SPI1.1	0	0	0	0
SRF.1	0	0	0	0
STAT1.1	0	0	0	0
STAT3.6	0	0	0	0
STAT5A.1	0	0	0	0
TAL1.4	0	0	0	0
TCF3.4	0	0	0	0
TCF7L2.2	0	0	0	0
TEAD4.3	0	0	0	0
TRIM28.1	0	0	0	0
WRNIP1.1	0	0	0	0
YY1.2	0	0	0	0
ZBTB7A.1	0	0	0	0
MECOM.1	0	0	0	0
POU2F1.1	0	0	0	0
POU6F1.1	0	0	0	0
SOX5.1	0	0	0	0
MYB.1	0	0	0	0
FOXD3.2	0	0	0	0
FOXI1.1	0	0	0	0
FOXJ1.1	0	0	0	0
FOXF2.1	0	0	0	0
FOXO1.2	0	0	0	0
CEBPA.2	0	0	0	0
HLF.1	0	0	0	0
GATA4.2	0	0	0	0
SMAD3.2	0	0	0	0
BPTF.1	0	0	0	0
TP53.2	0	0	0	0
NFE2L1.1	0	0	0	0
GATA1.4	0	0	0	0
GATA2.4	0	0	0	0
DDIT3.1	0	0	0	0
RORA.1	0	0	0	0
SMAD1.1	0	0	0	0
TEAD1.1	0	0	0	0
RREB1.1	0	0	0	0
ZIC1.1	0	0	0	0
GCM1.1	0	0	0	0
IRF2.1	0	0	0	0
XBP1.1	0	0	0	0
PAX5.1	0	0	0	0
