# Supplementary material for: Progressive senescence programs induce intrinsic vulnerability to aging-related female breast cancer
Source: Nat Commun. 2024 Jun 17;15:5154. doi: 10.1038/s41467-024-49106-2 (PMC11183265; doi:10.1038/s41467-024-49106-2)
Supplement: Supplementary file 5 — Supplementary Data 3 [file 41467_2024_49106_MOESM5_ESM.xlsx]

## Sheet: Sheet1
seqnames	start	end	width	strand	peakname	score	strand2	foldEnrichment	log10p	log10q	peak	annotation	geneChr	geneStart	geneEnd	geneLength	geneStrand	geneId	transcriptId	distanceToTSS	ENSEMBL	SYMBOL	GENENAME
chr18	24671563	24673670	2108	*	bclrb12_IgG12_peak_570	2119	.	68.6491	217.901	211.985	1741	Intron (ENSMUST00000068006.8/68591, intron 5 of 14)	18	24653878	24689908	36031	1	68591	ENSMUST00000234253.1	17685	ENSMUSG00000039616	Mocos	molybdenum cofactor sulfurase
chr17	87773308	87774184	877	*	bclrb12_IgG12_peak_561	1605	.	55.2541	166.352	160.518	367	Intron (ENSMUST00000055221.8/210741, intron 1 of 1)	17	87745801	87797994	52194	2	210741	ENSMUST00000055221.8	23810	ENSMUSG00000050138	Kcnk12	potassium channel, subfamily K, member 12
chr19	42011876	42012954	1079	*	bclrb12_IgG12_peak_624	1316	.	47.4404	137.411	131.681	593	Intron (ENSMUST00000026170.2/226122, intron 1 of 2)	19	42017149	42033695	16547	1	226122	ENSMUST00000237817.1	-4195	ENSMUSG00000025171	Ubtd1	ubiquitin domain containing 1
chr11	101645186	101645727	542	*	bclrb12_IgG12_peak_208	827	.	33.4873	88.344	82.7636	317	Distal Intergenic	11	101633737	101635960	2224	1	66599	ENSMUST00000155222.1	11449	ENSMUSG00000010362	Rdm1	RAD52 motif 1
chr1	72255015	72255846	832	*	bclrb12_IgG12_peak_40	698	.	29.5805	75.344	69.8059	500	Exon (ENSMUST00000179876.1/ENSMUST00000179876.1, exon 1 of 1)	1	72259167	72284259	25093	2	111175	ENSMUST00000134840.7	28413	ENSMUSG00000026189	Pecr	peroxisomal trans-2-enoyl-CoA reductase
chr11	101641954	101642585	632	*	bclrb12_IgG12_peak_207	643	.	27.9061	69.8915	64.3792	208	Distal Intergenic	11	101633737	101635960	2224	1	66599	ENSMUST00000155222.1	8217	ENSMUSG00000010362	Rdm1	RAD52 motif 1
chr4_GL456216_random	34153	36139	1987	*	bclrb12_IgG12_peak_807	643	.	27.9061	69.8915	64.3792	1664	3' UTR	28	15881	36183	20303	1	236082	ENSMUST00000077235.3	18272	ENSMUSG00000063897	Dhrsx	dehydrogenase/reductase (SDR family) X chromosome
chr1	66817116	66817681	566	*	bclrb12_IgG12_peak_36	608	.	26.7899	66.2992	60.8065	284	Promoter (<=1kb)	1	66719363	66817546	98184	2	68691	ENSMUST00000068168.9	0	ENSMUSG00000026004	Kansl1l	KAT8 regulatory NSL complex subunit 1-like
chr11	120572674	120573831	1158	*	bclrb12_IgG12_peak_318	1233	.	25.4285	129.046	123.356	490	Promoter (<=1kb)	11	120560298	120573253	12956	2	18453	ENSMUST00000026122.10	0	ENSMUSG00000025130	P4hb	prolyl 4-hydroxylase, beta polypeptide
chr11	116023636	116024592	957	*	bclrb12_IgG12_peak_256	637	.	24.9957	69.2531	63.7452	691	Promoter (<=1kb)	11	116021961	116024504	2544	2	15081	ENSMUST00000016703.7	0	ENSMUSG00000016559	H3f3b	H3.3 histone B
chr17	39843109	39848822	5714	*	bclrb12_IgG12_peak_547	17875	.	24.7127	1795.9	1787.58	2049	Promoter (<=1kb)	17	39846958	39848788	1831	1	100861531	ENSMUST00000182010.1	0	#N/A	Rn45s	45S pre-ribosomal RNA
chr11	113683134	113684800	1667	*	bclrb12_IgG12_peak_241	1073	.	24.3973	113.047	107.397	1014	Promoter (<=1kb)	11	113684412	113694647	10236	1	276852	ENSMUST00000042227.14	0	ENSMUSG00000041623	D11Wsu47e	DNA segment, Chr 11, Wayne State University 47, expressed
chr11	97187315	97188814	1500	*	bclrb12_IgG12_peak_194	503	.	23.4411	55.7434	50.318	690	Promoter (<=1kb)	11	97159714	97187881	28168	2	16211	ENSMUST00000001479.4	0	ENSMUSG00000001440	Kpnb1	karyopherin (importin) beta 1
chr11	70087306	70087764	459	*	bclrb12_IgG12_peak_161	435	.	21.2086	48.9077	43.5215	238	Distal Intergenic	11	70092644	70106187	13544	1	11890	ENSMUST00000102572.7	-4880	ENSMUSG00000040963	Asgr2	asialoglycoprotein receptor 2
chr18	9488738	9495236	6499	*	bclrb12_IgG12_peak_567	435	.	21.2086	48.9077	43.5215	4965	Distal Intergenic	18	9386401	9450154	63754	2	67974	ENSMUST00000234382.1	-38584	ENSMUSG00000024286	Ccny	cyclin Y
chr3	96485969	96486489	521	*	bclrb12_IgG12_peak_743	603	.	21.0672	65.8416	60.3579	238	Distal Intergenic	3	96433788	96452306	18519	2	329716	ENSMUST00000098841.3	-33663	ENSMUSG00000046317	BC107364	cDNA sequence BC107364
chr11	116842869	116843917	1049	*	bclrb12_IgG12_peak_266	454	.	21.0053	50.8058	45.4067	555	Promoter (<=1kb)	11	116837432	116843281	5850	2	107817	ENSMUST00000141735.7	0	ENSMUSG00000056962	Jmjd6	jumonji domain containing 6
chr11	101658200	101658934	735	*	bclrb12_IgG12_peak_209	385	.	19.5343	43.8984	38.5416	512	Exon (ENSMUST00000084010.1/ENSMUST00000084010.1, exon 1 of 1)	11	101665541	101667832	2292	1	80981	ENSMUST00000039388.2	-6607	ENSMUSG00000034936	Arl4d	ADP-ribosylation factor-like 4D
chr3	5860360	5860817	458	*	bclrb12_IgG12_peak_711	861	.	19.3445	91.6987	86.1105	306	Distal Intergenic	3	5560500	5576239	15740	2	19302	ENSMUST00000059021.9	-284121	ENSMUSG00000040374	Pex2	peroxisomal biogenesis factor 2
chr1	136766733	136767782	1050	*	bclrb12_IgG12_peak_64	369	.	18.9762	42.2526	36.9069	715	Distal Intergenic	1	136696211	136726142	29932	1	100503474	ENSMUST00000181274.1	70522	#N/A	Platr22	pluripotency associated transcript 22
chr5	120341553	120346937	5385	*	bclrb12_IgG12_peak_851	352	.	18.418	40.6194	35.2867	1754	Exon (ENSMUST00000201741.1/ENSMUST00000201741.1, exon 1 of 2)	5	120431699	120441223	9525	1	16873	ENSMUST00000031591.9	-84762	ENSMUSG00000029595	Lhx5	LIM homeobox protein 5
chr8	95807168	95808093	926	*	bclrb12_IgG12_peak_1083	352	.	18.418	40.6194	35.2867	360	Promoter (<=1kb)	8	95719451	95807462	88012	2	234594	ENSMUST00000098473.10	0	ENSMUSG00000036550	Cnot1	CCR4-NOT transcription complex, subunit 1
chr10	80398503	80399457	955	*	bclrb12_IgG12_peak_108	336	.	17.8599	38.9992	33.6782	588	Promoter (<=1kb)	10	80392839	80399422	6584	2	17192	ENSMUST00000105348.7	0	ENSMUSG00000035478	Mbd3	methyl-CpG binding domain protein 3
chr18	9503046	9509613	6568	*	bclrb12_IgG12_peak_568	336	.	17.8599	38.9992	33.6782	2910	Distal Intergenic	18	9386401	9450154	63754	2	67974	ENSMUST00000234382.1	-52892	ENSMUSG00000024286	Ccny	cyclin Y
chr2	171864038	171864839	802	*	bclrb12_IgG12_peak_699	336	.	17.8599	38.9992	33.6782	220	Distal Intergenic	2	171958188	171962131	3944	2	75655	ENSMUST00000151904.1	97292	ENSMUSG00000086823	1700028P15Rik	RIKEN cDNA 1700028P15 gene
chrX	170677207	170677713	507	*	bclrb12_IgG12_peak_1197	336	.	17.8599	38.9992	33.6782	299	Intron (ENSMUST00000178693.1/107626, intron 7 of 7)	20	170672644	170678054	5411	1	107626	ENSMUST00000178693.1	4563	ENSMUSG00000093806	Asmt	acetylserotonin O-methyltransferase
chr11	87591985	87592398	414	*	bclrb12_IgG12_peak_185	320	.	17.3018	37.3922	32.0896	160	Promoter (<=1kb)	11	87592162	87616302	24141	1	170749	ENSMUST00000103179.9	0	ENSMUSG00000018401	Mtmr4	myotubularin related protein 4
chrUn_JH584304	58996	60776	1781	*	bclrb12_IgG12_peak_1187	1241	.	17.24	129.797	124.101	656	Promoter (<=1kb)	66	52190	59667	7478	2	66776	ENSMUST00000179505.7	0	#N/A	Pisd-ps3	phosphatidylserine decarboxylase, pseudogene 3
chr11	120823227	120825089	1863	*	bclrb12_IgG12_peak_334	374	.	16.3452	42.8447	37.4965	853	Promoter (<=1kb)	11	120805846	120824547	18702	2	14104	ENSMUST00000055655.8	0	ENSMUSG00000025153	Fasn	fatty acid synthase
chr6	113306498	113307220	723	*	bclrb12_IgG12_peak_924	289	.	16.1855	34.2202	28.9597	269	Promoter (<=1kb)	6	113307137	113324857	17721	1	78783	ENSMUST00000113122.7	0	ENSMUSG00000001632	Brpf1	bromodomain and PHD finger containing, 1
chr11	112710904	112712179	1276	*	bclrb12_IgG12_peak_223	483	.	15.6765	53.7384	48.3278	974	Promoter (<=1kb)	11	112663927	112711356	47430	2	217294	ENSMUST00000124028.7	0	ENSMUSG00000041674	BC006965	cDNA sequence BC006965
chr3	127698687	127699277	591	*	bclrb12_IgG12_peak_751	274	.	15.6274	32.6559	27.4221	149	Intron (ENSMUST00000198955.4/71481, intron 2 of 12)	3	127679520	127686340	6821	2	71481	ENSMUST00000159720.1	-12347	ENSMUSG00000028028	Alpk1	alpha-kinase 1
chr11	120348839	120350920	2082	*	bclrb12_IgG12_peak_307	304	.	15.1463	35.7619	30.496	1156	Promoter (<=1kb)	11	120348678	120351190	2513	1	66838	ENSMUST00000143813.1	161	ENSMUSG00000043644	0610009L18Rik	RIKEN cDNA 0610009L18 gene
chr10	40258594	40259015	422	*	bclrb12_IgG12_peak_89	258	.	15.0693	31.1069	25.897	219	Promoter (<=1kb)	10	40258467	40258680	214	1	19850	ENSMUST00000083936.2	127	ENSMUSG00000106147	Rnu3a	U3A small nuclear RNA
chr9	65196007	65196669	663	*	bclrb12_IgG12_peak_1152	258	.	15.0693	31.1069	25.897	358	Promoter (<=1kb)	9	65195353	65238430	43078	1	214424	ENSMUST00000216702.1	654	ENSMUSG00000032392	Parp16	poly (ADP-ribose) polymerase family, member 16
chr16	93812248	93812672	425	*	bclrb12_IgG12_peak_526	243	.	14.5112	29.5737	24.3861	171	Promoter (2-3kb)	16	93809434	93810586	1153	1	70028	ENSMUST00000228423.1	2814	ENSMUSG00000022946	Dop1b	DOP1 leucine zipper like protein B
chr19	56980122	56980693	572	*	bclrb12_IgG12_peak_633	243	.	14.5112	29.5737	24.3861	312	Intron (ENSMUST00000118800.7/226250, intron 1 of 18)	19	56930098	57001046	70949	2	226250	ENSMUST00000126964.7	20353	ENSMUSG00000025083	Afap1l2	actin filament associated protein 1-like 2
chr5	115489680	115490167	488	*	bclrb12_IgG12_peak_848	267	.	14.0885	31.9609	26.7464	261	Distal Intergenic	5	115478010	115484725	6716	2	75387	ENSMUST00000112066.1	-4955	ENSMUSG00000029524	Sirt4	sirtuin 4
chr1	16104636	16106223	1588	*	bclrb12_IgG12_peak_5	228	.	13.9531	28.0568	22.8918	257	Promoter (<=1kb)	1	16101295	16104662	3368	2	19989	ENSMUST00000058437.13	0	ENSMUSG00000043716	Rpl7	ribosomal protein L7
chr6	124740231	124741243	1013	*	bclrb12_IgG12_peak_933	228	.	13.9531	28.0568	22.8918	765	Promoter (<=1kb)	6	124739183	124740695	1513	2	14790	ENSMUST00000129823.1	0	ENSMUSG00000072772	Grcc10	gene rich cluster, C10 gene
chr7	137410404	137411024	621	*	bclrb12_IgG12_peak_1014	228	.	13.9531	28.0568	22.8918	268	Promoter (<=1kb)	7	137375574	137410756	35183	2	77252	ENSMUST00000145881.7	0	ENSMUSG00000040139	9430038I01Rik	RIKEN cDNA 9430038I01 gene
chr1	72244176	72244770	595	*	bclrb12_IgG12_peak_39	253	.	13.634	30.5483	25.3525	257	Exon (ENSMUST00000177868.1/ENSMUST00000177868.1, exon 1 of 1)	1	72159442	72212307	52866	2	381269	ENSMUST00000048860.8	-31869	ENSMUSG00000039395	Mreg	melanoregulin
chr10	60445072	60445534	463	*	bclrb12_IgG12_peak_97	214	.	13.3949	26.5569	21.4177	188	Intron (ENSMUST00000073242.10/22295, intron 12 of 66)	10	60376772	60406453	29682	2	22295	ENSMUST00000144462.7	-38619	ENSMUSG00000012819	Cdh23	cadherin 23 (otocadherin)
chr18	60774298	60774862	565	*	bclrb12_IgG12_peak_584	214	.	13.3949	26.5569	21.4177	171	Promoter (<=1kb)	18	60774596	60778546	3951	1	20044	ENSMUST00000025511.10	0	ENSMUSG00000024608	Rps14	ribosomal protein S14
chr9	44334553	44335172	620	*	bclrb12_IgG12_peak_1134	214	.	13.3949	26.5569	21.4177	205	Promoter (<=1kb)	9	44334694	44336077	1384	1	15270	ENSMUST00000052686.3	0	ENSMUSG00000049932	H2afx	H2A histone family, member X
chr11	120188968	120190280	1313	*	bclrb12_IgG12_peak_292	216	.	13.2044	26.7884	21.6452	992	Promoter (<=1kb)	11	120187707	120189852	2146	2	100042332	ENSMUST00000145437.1	0	#N/A	2810410L24Rik	RIKEN cDNA 2810410L24 gene
chr15	76351156	76351783	628	*	bclrb12_IgG12_peak_465	199	.	12.8368	25.0746	19.9703	293	Promoter (<=1kb)	15	76351294	76354372	3079	1	68877	ENSMUST00000161527.7	0	ENSMUSG00000022553	Maf1	MAF1 homolog, negative regulator of RNA polymerase III
chr5	146941902	146942333	432	*	bclrb12_IgG12_peak_878	199	.	12.8368	25.0746	19.9703	215	Distal Intergenic	5	146948657	146955614	6958	1	66596	ENSMUST00000146511.7	-6324	ENSMUSG00000016503	Gtf3a	general transcription factor III A
chr10	86705221	86705886	666	*	bclrb12_IgG12_peak_116	185	.	12.2787	23.6108	18.5586	448	Promoter (<=1kb)	10	86705811	86776844	71034	1	103220	ENSMUST00000075632.13	0	ENSMUSG00000044937	Ttc41	tetratricopeptide repeat domain 41
chr11	101627379	101628392	1014	*	bclrb12_IgG12_peak_206	185	.	12.2787	23.6108	18.5586	169	Promoter (<=1kb)	11	101627942	101636100	8159	1	66599	ENSMUST00000010506.9	0	ENSMUSG00000010362	Rdm1	RAD52 motif 1
chr8	47713827	47714432	606	*	bclrb12_IgG12_peak_1038	185	.	12.2787	23.6108	18.5586	381	Promoter (<=1kb)	8	47709344	47713932	4589	2	70925	ENSMUST00000038738.6	0	ENSMUSG00000038069	Cdkn2aip	CDKN2A interacting protein
chr9	100643250	100643752	503	*	bclrb12_IgG12_peak_1167	199	.	11.8162	25.0449	19.9658	248	Promoter (<=1kb)	9	100643448	100796791	153344	1	20842	ENSMUST00000146312.7	0	ENSMUSG00000037286	Stag1	stromal antigen 1
chr1	171222525	171222826	302	*	bclrb12_IgG12_peak_70	171	.	11.7206	22.1663	17.157	170	Promoter (<=1kb)	1	171216011	171222514	6504	2	641376	ENSMUST00000005817.8	-11	ENSMUSG00000005674	Tomm40l	translocase of outer mitochondrial membrane 40-like
chr11	116489946	116490476	531	*	bclrb12_IgG12_peak_261	171	.	11.7206	22.1663	17.157	279	Promoter (<=1kb)	11	116470845	116490314	19470	2	67763	ENSMUST00000152874.7	0	ENSMUSG00000015869	Prpsap1	phosphoribosyl pyrophosphate synthetase-associated protein 1
chr12	69159398	69159752	355	*	bclrb12_IgG12_peak_363	171	.	11.7206	22.1663	17.157	186	Promoter (<=1kb)	12	69157722	69159186	1465	2	20090	ENSMUST00000037023.8	-212	ENSMUSG00000034892	Rps29	ribosomal protein S29
chr19	5845075	5845896	822	*	bclrb12_IgG12_peak_601	171	.	11.7206	22.1663	17.157	519	Promoter (<=1kb)	19	5824708	5845478	20771	2	66961	ENSMUST00000173672.1	0	ENSMUSG00000092274	Neat1	nuclear paraspeckle assembly transcript 1 (non-protein coding)
chr2	116975493	116976019	527	*	bclrb12_IgG12_peak_669	171	.	11.7206	22.1663	17.157	264	Exon (ENSMUST00000188763.1/ENSMUST00000188763.1, exon 1 of 1)	2	116900194	116904557	4364	1	320975	ENSMUST00000155323.1	75299	ENSMUSG00000085316	D330050G23Rik	RIKEN cDNA D330050G23 gene
chr6	113076362	113077500	1139	*	bclrb12_IgG12_peak_922	171	.	11.7206	22.1663	17.157	977	Promoter (<=1kb)	6	113067428	113077191	9764	2	14910	ENSMUST00000167415.7	0	ENSMUSG00000086429	Gt(ROSA)26Sor	gene trap ROSA 26, Philippe Soriano
chr6	134199892	134200243	352	*	bclrb12_IgG12_peak_940	171	.	11.7206	22.1663	17.157	173	Intron (ENSMUST00000081028.12/14011, intron 2 of 7)	6	134233600	134262019	28420	1	14011	ENSMUST00000169529.1	-33357	ENSMUSG00000030199	Etv6	ets variant 6
chr9	53536715	53537058	344	*	bclrb12_IgG12_peak_1139	171	.	11.7206	22.1663	17.157	185	Promoter (<=1kb)	9	53439368	53536740	97373	2	11920	ENSMUST00000232179.1	0	ENSMUSG00000034218	Atm	ataxia telangiectasia mutated
chr9	124423042	124424156	1115	*	bclrb12_IgG12_peak_1185	171	.	11.7206	22.1663	17.157	517	5' UTR	9	124474342	124476898	2557	2	19054	ENSMUST00000217354.1	52742	ENSMUSG00000093803	Ppp2r3d	protein phosphatase 2 (formerly 2A), regulatory subunit B'', delta
chr18	9486411	9488400	1990	*	bclrb12_IgG12_peak_566	171	.	11.4428	22.2034	17.194	739	Distal Intergenic	18	9386401	9450154	63754	2	67974	ENSMUST00000234382.1	-36257	ENSMUSG00000024286	Ccny	cyclin Y
chr11	120491602	120492697	1096	*	bclrb12_IgG12_peak_315	222	.	11.4248	27.3856	22.2389	718	Promoter (<=1kb)	11	120491840	120499187	7348	1	27376	ENSMUST00000026899.3	0	ENSMUSG00000025792	Slc25a10	solute carrier family 25 (mitochondrial carrier, dicarboxylate transporter), member 10
chr2	146609200	146609900	701	*	bclrb12_IgG12_peak_686	260	.	11.174	31.2804	26.0693	323	Distal Intergenic	2	146542931	146546108	3178	1	74065	ENSMUST00000147212.1	66269	ENSMUSG00000085796	4933406D12Rik	RIKEN cDNA 4933406D12 gene
chr10	58924780	58926352	1573	*	bclrb12_IgG12_peak_94	157	.	11.1624	20.7418	15.7819	1054	Intron (ENSMUST00000135526.8/237353, intron 1 of 3)	10	58814059	59007193	193135	1	237353	ENSMUST00000133151.1	110721	ENSMUSG00000037990	Sh3rf3	SH3 domain containing ring finger 3
chr10	128409681	128410028	348	*	bclrb12_IgG12_peak_135	157	.	11.1624	20.7418	15.7819	190	Promoter (<=1kb)	10	128401395	128409728	8334	2	69917	ENSMUST00000164199.7	0	ENSMUSG00000025374	Nabp2	nucleic acid binding protein 2
chr11	23305860	23306460	601	*	bclrb12_IgG12_peak_142	157	.	11.1624	20.7418	15.7819	393	Promoter (<=1kb)	11	23306895	23490560	183666	1	17847	ENSMUST00000180046.7	-435	ENSMUSG00000056342	Usp34	ubiquitin specific peptidase 34
chr11	53230995	53231370	376	*	bclrb12_IgG12_peak_151	157	.	11.1624	20.7418	15.7819	175	Distal Intergenic	11	53262880	53267241	4362	2	15525	ENSMUST00000139322.7	35871	ENSMUSG00000020361	Hspa4	heat shock protein 4
chr11	79650411	79650858	448	*	bclrb12_IgG12_peak_176	157	.	11.1624	20.7418	15.7819	143	Intron (ENSMUST00000017783.12/268451, intron 3 of 14)	11	79660562	79683498	22937	1	268451	ENSMUST00000155381.1	-9704	ENSMUSG00000017639	Rab11fip4	RAB11 family interacting protein 4 (class II)
chr11	83271477	83272135	659	*	bclrb12_IgG12_peak_177	157	.	11.1624	20.7418	15.7819	139	Exon (ENSMUST00000082922.1/ENSMUST00000082922.1, exon 1 of 1)	11	83275110	83286726	11617	2	237890	ENSMUST00000163961.2	14591	ENSMUSG00000082101	Slfn14	schlafen 14
chr11	101442154	101442795	642	*	bclrb12_IgG12_peak_205	157	.	11.1624	20.7418	15.7819	168	Promoter (<=1kb)	11	101442298	101445529	3232	1	19942	ENSMUST00000077856.12	0	ENSMUSG00000063316	Rpl27	ribosomal protein L27
chr17	3114560	3115273	714	*	bclrb12_IgG12_peak_531	157	.	11.1624	20.7418	15.7819	404	Promoter (<=1kb)	17	3114972	3151719	36748	1	106583	ENSMUST00000232079.1	0	ENSMUSG00000046201	Scaf8	SR-related CTD-associated factor 8
chr3	89393727	89394414	688	*	bclrb12_IgG12_peak_733	157	.	11.1624	20.7418	15.7819	391	Promoter (<=1kb)	3	89394290	89398779	4490	1	545539	ENSMUST00000126926.1	0	ENSMUSG00000074466	Gm15417	predicted gene 15417
chr8	41374602	41374997	396	*	bclrb12_IgG12_peak_1035	157	.	11.1624	20.7418	15.7819	187	Promoter (<=1kb)	8	41340197	41374773	34577	2	11886	ENSMUST00000034000.14	0	ENSMUSG00000031591	Asah1	N-acylsphingosine amidohydrolase 1
chr8	92488746	92489190	445	*	bclrb12_IgG12_peak_1078	157	.	11.1624	20.7418	15.7819	191	Distal Intergenic	8	92357749	92361456	3708	1	54352	ENSMUST00000034184.11	130997	ENSMUSG00000031737	Irx5	Iroquois homeobox 5
chr8	104442483	104443042	560	*	bclrb12_IgG12_peak_1087	157	.	11.1624	20.7418	15.7819	298	Promoter (<=1kb)	8	104420507	104442908	22402	2	234663	ENSMUST00000212654.1	0	ENSMUSG00000035770	Dync1li2	dynein, cytoplasmic 1 light intermediate chain 2
chr9	61013155	61013475	321	*	bclrb12_IgG12_peak_1148	157	.	11.1624	20.7418	15.7819	127	Distal Intergenic	9	61017069	61019797	2729	1	330956	ENSMUST00000216854.1	-3594	ENSMUSG00000111290	Gm5122	predicted gene 5122
chr11	113200935	113202009	1075	*	bclrb12_IgG12_peak_232	220	.	10.9648	27.1731	22.0274	906	Promoter (<=1kb)	11	113043895	113201838	157944	2	72386	ENSMUST00000127263.7	0	ENSMUSG00000087259	2610035D17Rik	RIKEN cDNA 2610035D17 gene
chr16	11143947	11144256	310	*	bclrb12_IgG12_peak_502	1000	.	10.9123	105.666	100.036	155	Promoter (2-3kb)	16	11139043	11141907	2865	2	106205	ENSMUST00000143121.1	-2040	ENSMUSG00000037965	Zc3h7a	zinc finger CCCH type containing 7 A
chr11	120598367	120598810	444	*	bclrb12_IgG12_peak_320	219	.	10.9101	27.0736	21.9281	209	Promoter (<=1kb)	11	120598421	120608198	9778	1	66156	ENSMUST00000026128.9	0	ENSMUSG00000025135	Anapc11	anaphase promoting complex subunit 11
chr11	75461265	75461528	264	*	bclrb12_IgG12_peak_172	149	.	10.6458	19.8727	14.9532	130	Promoter (<=1kb)	11	75461539	75466676	5138	1	100042498	ENSMUST00000149940.1	-11	ENSMUSG00000085148	Mir22hg	Mir22 host gene (non-protein coding)
chr11	119913567	119914081	515	*	bclrb12_IgG12_peak_286	158	.	10.6329	20.8565	15.8956	315	Promoter (<=1kb)	11	119913810	119919548	5739	1	208092	ENSMUST00000026434.12	0	ENSMUSG00000025371	Chmp6	charged multivesicular body protein 6
chr1	56972293	56973509	1217	*	bclrb12_IgG12_peak_27	144	.	10.6043	19.3386	14.4355	798	Promoter (<=1kb)	1	56793981	56972502	178522	2	212712	ENSMUST00000042857.13	0	ENSMUSG00000038331	Satb2	special AT-rich sequence binding protein 2
chr1	58392362	58393105	744	*	bclrb12_IgG12_peak_28	144	.	10.6043	19.3386	14.4355	588	Promoter (<=1kb)	1	58392898	58407353	14456	1	66882	ENSMUST00000050552.14	0	ENSMUSG00000051223	Bzw1	basic leucine zipper and W2 domains 1
chr1	74506051	74506455	405	*	bclrb12_IgG12_peak_42	144	.	10.6043	19.3386	14.4355	257	Promoter (<=1kb)	1	74499956	74506283	6328	2	319651	ENSMUST00000187590.1	0	ENSMUSG00000033364	Usp37	ubiquitin specific peptidase 37
chr1	86525760	86527006	1247	*	bclrb12_IgG12_peak_47	144	.	10.6043	19.3386	14.4355	224	Promoter (<=1kb)	1	86526726	86530712	3987	1	19231	ENSMUST00000045897.14	0	ENSMUSG00000026238	Ptma	prothymosin alpha
chr10	79983673	79984050	378	*	bclrb12_IgG12_peak_103	144	.	10.6043	19.3386	14.4355	198	Promoter (<=1kb)	10	79977358	79984040	6683	2	216157	ENSMUST00000124536.1	0	ENSMUSG00000013858	Tmem259	transmembrane protein 259
chr11	99104777	99105179	403	*	bclrb12_IgG12_peak_199	144	.	10.6043	19.3386	14.4355	134	Distal Intergenic	11	99065678	99089306	23629	2	217169	ENSMUST00000017751.2	-15471	ENSMUSG00000017607	Tns4	tensin 4
chr11	100207009	100207650	642	*	bclrb12_IgG12_peak_200	144	.	10.6043	19.3386	14.4355	382	Promoter (<=1kb)	11	100203162	100207548	4387	2	16664	ENSMUST00000007272.7	0	ENSMUSG00000045545	Krt14	keratin 14
chr14	14348698	14349465	768	*	bclrb12_IgG12_peak_420	144	.	10.6043	19.3386	14.4355	406	Promoter (<=1kb)	14	14349621	14350757	1137	1	16188	ENSMUST00000224415.1	-156	ENSMUSG00000068758	Il3ra	interleukin 3 receptor, alpha chain
chr15	100422501	100423026	526	*	bclrb12_IgG12_peak_490	144	.	10.6043	19.3386	14.4355	330	Promoter (<=1kb)	15	100392563	100423002	30440	2	18174	ENSMUST00000138843.7	0	ENSMUSG00000023030	Slc11a2	solute carrier family 11 (proton-coupled divalent metal ion transporters), member 2
chr19	32756465	32757620	1156	*	bclrb12_IgG12_peak_618	144	.	10.6043	19.3386	14.4355	730	Promoter (<=1kb)	19	32757497	32826160	68664	1	19211	ENSMUST00000013807.7	0	ENSMUSG00000013663	Pten	phosphatase and tensin homolog
chr2	180604769	180605314	546	*	bclrb12_IgG12_peak_708	144	.	10.6043	19.3386	14.4355	261	Promoter (1-2kb)	2	180603185	180613415	10231	1	12841	ENSMUST00000129090.1	1584	ENSMUSG00000027570	Col9a3	collagen, type IX, alpha 3
chr4	95051532	95052294	763	*	bclrb12_IgG12_peak_778	144	.	10.6043	19.3386	14.4355	538	Promoter (<=1kb)	4	95049034	95052222	3189	2	16476	ENSMUST00000107094.1	0	ENSMUSG00000052684	Jun	jun proto-oncogene
chr5	110936324	110936853	530	*	bclrb12_IgG12_peak_843	144	.	10.6043	19.3386	14.4355	405	Intron (ENSMUST00000040111.9/209683, intron 2 of 23)	5	110879822	110914316	34495	1	209683	ENSMUST00000143505.1	56502	ENSMUSG00000033209	Ttc28	tetratricopeptide repeat domain 28
chr8	72160858	72161361	504	*	bclrb12_IgG12_peak_1055	161	.	10.4527	21.0873	16.1195	242	Promoter (<=1kb)	8	72161200	72183904	22705	1	17274	ENSMUST00000003121.8	0	ENSMUSG00000003037	Rab8a	RAB8A, member RAS oncogene family
chr5	33657696	33658460	765	*	bclrb12_IgG12_peak_822	149	.	10.3698	19.9067	14.9856	450	Promoter (<=1kb)	5	33658128	33672201	14074	1	21335	ENSMUST00000074849.12	0	ENSMUSG00000037313	Tacc3	transforming, acidic coiled-coil containing protein 3
chr18	34859909	34860640	732	*	bclrb12_IgG12_peak_576	192	.	10.355	24.2948	19.226	546	Promoter (<=1kb)	18	34859823	34864984	5162	1	13653	ENSMUST00000064795.5	86	ENSMUSG00000038418	Egr1	early growth response 1
chr8	70698597	70699861	1265	*	bclrb12_IgG12_peak_1049	192	.	10.355	24.2948	19.226	379	Promoter (<=1kb)	8	70698949	70700616	1668	1	16478	ENSMUST00000095267.5	0	ENSMUSG00000071076	Jund	jun D proto-oncogene
chr12	78350876	78351132	257	*	bclrb12_IgG12_peak_367	225	.	10.2918	27.7148	22.5659	56	Intron (ENSMUST00000052472.5/268566, intron 2 of 23)	12	78226653	78684767	458115	1	268566	ENSMUST00000110388.9	124223	ENSMUSG00000047454	Gphn	gephyrin
chr1	36557198	36558322	1125	*	bclrb12_IgG12_peak_12	131	.	10.0462	17.9574	13.1148	469	Promoter (<=1kb)	1	36548642	36557526	8885	2	20353	ENSMUST00000191642.5	0	ENSMUSG00000026121	Sema4c	sema domain, immunoglobulin domain (Ig), transmembrane domain (TM) and short cytoplasmic domain, (semaphorin) 4C
chr10	80115220	80115758	539	*	bclrb12_IgG12_peak_105	131	.	10.0462	17.9574	13.1148	274	Promoter (<=1kb)	10	80115803	80130469	14667	1	20869	ENSMUST00000144883.7	-45	ENSMUSG00000003068	Stk11	serine/threonine kinase 11
chr15	7800659	7801151	493	*	bclrb12_IgG12_peak_445	131	.	10.0462	17.9574	13.1148	346	Distal Intergenic	15	7810846	7837575	26730	1	14573	ENSMUST00000022744.4	-9695	ENSMUSG00000022144	Gdnf	glial cell line derived neurotrophic factor
chr15	99029813	99030204	392	*	bclrb12_IgG12_peak_488	131	.	10.0462	17.9574	13.1148	93	Promoter (<=1kb)	15	99029891	99038110	8220	1	22146	ENSMUST00000058914.9	0	ENSMUSG00000043091	Tuba1c	tubulin, alpha 1C
chr16	10785124	10786395	1272	*	bclrb12_IgG12_peak_501	131	.	10.0462	17.9574	13.1148	944	Promoter (<=1kb)	16	10782240	10785536	3297	2	12703	ENSMUST00000229866.1	0	ENSMUSG00000038037	Socs1	suppressor of cytokine signaling 1
chr16	57121451	57121911	461	*	bclrb12_IgG12_peak_518	131	.	10.0462	17.9574	13.1148	226	Promoter (<=1kb)	16	57121703	57156705	35003	1	28185	ENSMUST00000166897.2	0	ENSMUSG00000022752	Tomm70a	translocase of outer mitochondrial membrane 70A
chr2	25262459	25263067	609	*	bclrb12_IgG12_peak_639	131	.	10.0462	17.9574	13.1148	116	Promoter (<=1kb)	2	25262618	25269885	7268	1	97031	ENSMUST00000114336.3	0	ENSMUSG00000048707	Tprn	taperin
chr4	156343233	156343759	527	*	bclrb12_IgG12_peak_806	131	.	10.0462	17.9574	13.1148	396	Distal Intergenic	4	156331135	156339496	8362	1	22300	ENSMUST00000096792.7	12098	ENSMUSG00000057021	Vmn2r123	vomeronasal 2, receptor 123
chr5	43233187	43234168	982	*	bclrb12_IgG12_peak_827	131	.	10.0462	17.9574	13.1148	430	Promoter (<=1kb)	5	43233927	43237919	3993	1	231207	ENSMUST00000198754.1	0	ENSMUSG00000039782	Cpeb2	cytoplasmic polyadenylation element binding protein 2
chr5	136987005	136987487	483	*	bclrb12_IgG12_peak_866	131	.	10.0462	17.9574	13.1148	237	Promoter (<=1kb)	5	136987019	136996648	9630	1	26433	ENSMUST00000004968.10	0	ENSMUSG00000004846	Plod3	procollagen-lysine, 2-oxoglutarate 5-dioxygenase 3
chr7	19715770	19716233	464	*	bclrb12_IgG12_peak_958	131	.	10.0462	17.9574	13.1148	245	Promoter (<=1kb)	7	19701313	19715438	14126	2	53333	ENSMUST00000093552.11	-332	ENSMUSG00000002984	Tomm40	translocase of outer mitochondrial membrane 40
chr11	120672854	120673810	957	*	bclrb12_IgG12_peak_324	214	.	9.99777	26.5502	21.4177	220	Promoter (<=1kb)	11	120672973	120674346	1374	1	68938	ENSMUST00000169964.1	0	ENSMUSG00000025142	Aspscr1	alveolar soft part sarcoma chromosome region, candidate 1 (human)
chr11	121597168	121597557	390	*	bclrb12_IgG12_peak_345	185	.	9.98698	23.636	18.5828	193	Promoter (<=1kb)	11	121598316	121617163	18848	1	108903	ENSMUST00000155666.7	-759	ENSMUSG00000039230	Tbcd	tubulin-specific chaperone d
chr11	120256677	120257708	1032	*	bclrb12_IgG12_peak_298	150	.	9.79853	19.995	15.0736	540	Intron (ENSMUST00000122148.7/268515, intron 2 of 27)	11	120236699	120292282	55584	1	268515	ENSMUST00000118987.1	19978	ENSMUSG00000039741	Bahcc1	BAH domain and coiled-coil containing 1
chr11	113102863	113104039	1177	*	bclrb12_IgG12_peak_230	170	.	9.74032	22.0698	17.0907	384	Intron (ENSMUST00000136438.7/72386, intron 1 of 2)	11	113043895	113173077	129183	2	72386	ENSMUST00000136438.7	69038	ENSMUSG00000087259	2610035D17Rik	RIKEN cDNA 2610035D17 gene
chr7	7298408	7298881	474	*	bclrb12_IgG12_peak_952	169	.	9.6409	21.8941	16.9174	289	Promoter (<=1kb)	7	7284055	7298806	14752	2	12727	ENSMUST00000210061.1	0	ENSMUSG00000000605	Clcn4	chloride channel, voltage-sensitive 4
chr10	68695248	68696349	1102	*	bclrb12_IgG12_peak_99	123	.	9.58125	17.1786	12.3924	903	Distal Intergenic	10	68723646	68748468	24823	1	327766	ENSMUST00000219392.1	-27297	ENSMUSG00000060044	Tmem26	transmembrane protein 26
chr10	80148755	80149691	937	*	bclrb12_IgG12_peak_107	136	.	9.54381	18.5397	13.6808	660	Promoter (<=1kb)	10	80149112	80150278	1167	1	59090	ENSMUST00000151202.1	0	ENSMUSG00000035621	Midn	midnolin
chr11	115813418	115814329	912	*	bclrb12_IgG12_peak_252	136	.	9.54381	18.5397	13.6808	258	Promoter (<=1kb)	11	115799183	115813630	14448	2	140721	ENSMUST00000041684.10	0	ENSMUSG00000034471	Caskin2	CASK-interacting protein 2
chr19	21271743	21272407	665	*	bclrb12_IgG12_peak_613	136	.	9.54381	18.5397	13.6808	236	Promoter (<=1kb)	19	21272278	21286840	14563	1	22682	ENSMUST00000237651.1	0	ENSMUSG00000024750	Zfand5	zinc finger, AN1-type domain 5
chr2	173419950	173420305	356	*	bclrb12_IgG12_peak_702	136	.	9.54381	18.5397	13.6808	143	Distal Intergenic	2	173522586	173528501	5916	1	72221	ENSMUST00000029023.3	-102281	ENSMUSG00000027518	1700021F07Rik	RIKEN cDNA 1700021F07 gene
chr6	113377487	113377921	435	*	bclrb12_IgG12_peak_925	136	.	9.54381	18.5397	13.6808	266	Promoter (<=1kb)	6	113366025	113377883	11859	2	101206	ENSMUST00000032410.13	0	ENSMUSG00000048930	Tada3	transcriptional adaptor 3
chr1	38424501	38424868	368	*	bclrb12_IgG12_peak_15	118	.	9.48808	16.5997	11.8199	154	Intron (ENSMUST00000095027.8/16764, intron 4 of 21)	1	38177326	38627185	449860	2	16764	ENSMUST00000095027.8	202317	ENSMUSG00000037138	Aff3	AF4/FMR2 family, member 3
chr10	59899575	59899932	358	*	bclrb12_IgG12_peak_95	118	.	9.48808	16.5997	11.8199	243	Distal Intergenic	10	59879626	59898521	18896	1	56709	ENSMUST00000020309.6	19949	ENSMUSG00000020109	Dnajb12	DnaJ heat shock protein family (Hsp40) member B12
chr11	29373474	29373843	370	*	bclrb12_IgG12_peak_143	118	.	9.48808	16.5997	11.8199	170	Promoter (<=1kb)	11	29373658	29510808	137151	1	108686	ENSMUST00000040182.12	0	ENSMUSG00000032740	Ccdc88a	coiled coil domain containing 88A
chr12	100187492	100187955	464	*	bclrb12_IgG12_peak_376	118	.	9.48808	16.5997	11.8199	252	Promoter (<=1kb)	12	100187968	100193540	5573	1	100038378	ENSMUST00000146364.7	-13	ENSMUSG00000072884	Gm10433	predicted gene 10433
chr15	80757348	80757652	305	*	bclrb12_IgG12_peak_471	118	.	9.48808	16.5997	11.8199	163	Intron (ENSMUST00000067689.8/213988, intron 2 of 24)	15	80798642	80881488	82847	1	213988	ENSMUST00000226857.1	-40990	ENSMUSG00000047888	Tnrc6b	trinucleotide repeat containing 6b
chr15	85966182	85966574	393	*	bclrb12_IgG12_peak_478	118	.	9.48808	16.5997	11.8199	189	Intron (ENSMUST00000016172.8/12614, intron 2 of 34)	15	85898930	85978730	79801	2	12614	ENSMUST00000226840.1	12156	ENSMUSG00000016028	Celsr1	cadherin, EGF LAG seven-pass G-type receptor 1
chr15	100089591	100089979	389	*	bclrb12_IgG12_peak_489	118	.	9.48808	16.5997	11.8199	221	Exon (ENSMUST00000230449.1/ENSMUST00000230449.1, exon 1 of 1)	15	100038664	100219473	180810	1	239667	ENSMUST00000100203.9	50927	ENSMUSG00000023026	Dip2b	disco interacting protein 2 homolog B
chr16	13903003	13903357	355	*	bclrb12_IgG12_peak_504	118	.	9.48808	16.5997	11.8199	191	Promoter (<=1kb)	16	13903161	13949619	46459	1	93734	ENSMUST00000128757.7	0	ENSMUSG00000022679	Mpv17l	Mpv17 transgene, kidney disease mutant-like
chr16	15886739	15888007	1269	*	bclrb12_IgG12_peak_505	118	.	9.48808	16.5997	11.8199	516	Promoter (<=1kb)	16	15887286	15891031	3746	1	12609	ENSMUST00000096232.5	0	ENSMUSG00000071637	Cebpd	CCAAT/enhancer binding protein (C/EBP), delta
chr19	53731899	53732216	318	*	bclrb12_IgG12_peak_632	118	.	9.48808	16.5997	11.8199	167	Intron (ENSMUST00000164202.8/73713, intron 1 of 13)	19	53677306	53865380	188075	1	73713	ENSMUST00000164202.8	54593	ENSMUSG00000043639	Rbm20	RNA binding motif protein 20
chr2	127270252	127270794	543	*	bclrb12_IgG12_peak_674	118	.	9.48808	16.5997	11.8199	267	Promoter (<=1kb)	2	127270704	127298932	28229	1	99138	ENSMUST00000125049.1	0	ENSMUSG00000027367	Stard7	START domain containing 7
chr2	128551964	128552329	366	*	bclrb12_IgG12_peak_677	118	.	9.48808	16.5997	11.8199	234	Distal Intergenic	2	128591209	128593866	2658	1	241634	ENSMUST00000155430.7	-38880	ENSMUSG00000074812	Spdye4c	speedy/RINGO cell cycle regulator family, member E4C
chr5	20701841	20702161	321	*	bclrb12_IgG12_peak_809	118	.	9.48808	16.5997	11.8199	104	Promoter (<=1kb)	5	20701669	20702803	1135	1	50791	ENSMUST00000197307.1	172	ENSMUSG00000040003	Magi2	membrane associated guanylate kinase, WW and PDZ domain containing 2
chr5	31220494	31220988	495	*	bclrb12_IgG12_peak_817	118	.	9.48808	16.5997	11.8199	199	Promoter (<=1kb)	5	31202664	31220565	17902	2	14208	ENSMUST00000202294.3	0	ENSMUSG00000029147	Ppm1g	protein phosphatase 1G (formerly 2C), magnesium-dependent, gamma isoform
chr5	33782437	33782896	460	*	bclrb12_IgG12_peak_823	118	.	9.48808	16.5997	11.8199	238	Promoter (<=1kb)	5	33739673	33782817	43145	2	56384	ENSMUST00000005431.5	0	ENSMUSG00000005299	Letm1	leucine zipper-EF-hand containing transmembrane protein 1
chr5	142367338	142368022	685	*	bclrb12_IgG12_peak_873	118	.	9.48808	16.5997	11.8199	210	Distal Intergenic	5	142401497	142419620	18124	1	17425	ENSMUST00000198422.1	-33475	ENSMUSG00000056493	Foxk1	forkhead box K1
chr5	149636267	149636723	457	*	bclrb12_IgG12_peak_881	118	.	9.48808	16.5997	11.8199	221	Promoter (<=1kb)	5	149616544	149636338	19795	2	15505	ENSMUST00000202361.3	0	ENSMUSG00000029657	Hsph1	heat shock 105kDa/110kDa protein 1
chr6	38882574	38883137	564	*	bclrb12_IgG12_peak_891	118	.	9.48808	16.5997	11.8199	317	Intron (ENSMUST00000162521.7/21391, intron 1 of 5)	6	38694390	38876165	181776	2	15258	ENSMUST00000161779.7	-6409	ENSMUSG00000061436	Hipk2	homeodomain interacting protein kinase 2
chr7	63938434	63938986	553	*	bclrb12_IgG12_peak_975	118	.	9.48808	16.5997	11.8199	232	Promoter (<=1kb)	7	63886351	63938915	52565	2	50794	ENSMUST00000063694.9	0	ENSMUSG00000052040	Klf13	Kruppel-like factor 13
chr7	82866284	82866748	465	*	bclrb12_IgG12_peak_981	118	.	9.48808	16.5997	11.8199	247	Promoter (<=1kb)	7	82867333	82871515	4183	1	108797	ENSMUST00000082237.6	-585	ENSMUSG00000057706	Mex3b	mex3 RNA binding family member B
chr8	9390260	9390582	323	*	bclrb12_IgG12_peak_1019	118	.	9.48808	16.5997	11.8199	179	Intron (ENSMUST00000110969.4/270028, intron 1 of 2)	8	9207238	9323711	116474	2	270028	ENSMUST00000207297.1	-66549	ENSMUSG00000079157	Fam155a	family with sequence similarity 155, member A
chr8	11497378	11497690	313	*	bclrb12_IgG12_peak_1020	118	.	9.48808	16.5997	11.8199	168	Promoter (<=1kb)	8	11497506	11513287	15782	1	69225	ENSMUST00000177955.7	0	ENSMUSG00000031505	Naxd	NAD(P)HX dehydratase
chr8	36248497	36249173	677	*	bclrb12_IgG12_peak_1032	118	.	9.48808	16.5997	11.8199	517	Promoter (<=1kb)	8	36216064	36249516	33453	2	244421	ENSMUST00000065297.5	343	ENSMUSG00000039633	Lonrf1	LON peptidase N-terminal domain and ring finger 1
chr8	72570661	72571350	690	*	bclrb12_IgG12_peak_1057	118	.	9.48808	16.5997	11.8199	185	Promoter (<=1kb)	8	72565188	72571088	5901	2	66818	ENSMUST00000167290.7	0	ENSMUSG00000044600	Smim7	small integral membrane protein 7
chr8	106683148	106683555	408	*	bclrb12_IgG12_peak_1092	118	.	9.48808	16.5997	11.8199	166	Promoter (<=1kb)	8	106683146	106706262	23117	1	272538	ENSMUST00000211979.1	2	ENSMUSG00000041949	Tango6	transport and golgi organization 6
chr8	111299982	111300695	714	*	bclrb12_IgG12_peak_1098	118	.	9.48808	16.5997	11.8199	416	Promoter (<=1kb)	8	111270944	111300222	29279	2	234736	ENSMUST00000038739.4	0	ENSMUSG00000033596	Rfwd3	ring finger and WD repeat domain 3
chr9	59656209	59656625	417	*	bclrb12_IgG12_peak_1146	118	.	9.48808	16.5997	11.8199	217	Promoter (<=1kb)	9	59656368	59679375	23008	1	18746	ENSMUST00000034834.15	0	ENSMUSG00000032294	Pkm	pyruvate kinase, muscle
chr9	108241120	108241586	467	*	bclrb12_IgG12_peak_1175	118	.	9.48808	16.5997	11.8199	150	Intron (ENSMUST00000191899.5/13138, intron 2 of 3)	9	108218216	108263709	45494	2	13138	ENSMUST00000194698.1	22123	ENSMUSG00000039952	Dag1	dystroglycan 1
chr7	28436478	28436864	387	*	bclrb12_IgG12_peak_963	117	.	9.41595	16.4784	11.7405	166	Promoter (<=1kb)	7	28401461	28436227	34767	2	233033	ENSMUST00000207766.1	-251	ENSMUSG00000109336	Samd4b	sterile alpha motif domain containing 4B
chr11	113074248	113074650	403	*	bclrb12_IgG12_peak_229	184	.	9.27279	23.4361	18.4105	193	Intron (ENSMUST00000136438.7/72386, intron 1 of 2)	11	113043895	113173077	129183	2	72386	ENSMUST00000136438.7	98427	ENSMUSG00000087259	2610035D17Rik	RIKEN cDNA 2610035D17 gene
chr11	120703880	120704469	590	*	bclrb12_IgG12_peak_328	137	.	9.257	18.5682	13.7091	377	Promoter (1-2kb)	11	120702514	120709444	6931	1	68938	ENSMUST00000168947.1	1366	ENSMUSG00000025142	Aspscr1	alveolar soft part sarcoma chromosome region, candidate 1 (human)
chr3	134649889	134650333	445	*	bclrb12_IgG12_peak_754	124	.	9.08934	17.2956	12.4989	167	Distal Intergenic	3	134829007	134934579	105573	1	21338	ENSMUST00000029822.5	-178674	ENSMUSG00000028172	Tacr3	tachykinin receptor 3
chr11	87448979	87449339	361	*	bclrb12_IgG12_peak_184	111	.	9.04896	15.866	11.1396	145	Intron (ENSMUST00000060835.11/83560, intron 2 of 30)	11	87427591	87484766	57176	1	83560	ENSMUST00000156483.1	21388	ENSMUSG00000010342	Tex14	testis expressed gene 14
chr5	33629179	33629811	633	*	bclrb12_IgG12_peak_821	111	.	9.04896	15.866	11.1396	441	Promoter (<=1kb)	5	33600347	33629635	29289	2	74504	ENSMUST00000065119.14	0	ENSMUSG00000037339	Fam53a	family with sequence similarity 53, member A
chr11	120312140	120312767	628	*	bclrb12_IgG12_peak_303	142	.	8.99055	19.1459	14.2814	247	Distal Intergenic	11	120346382	120346977	596	2	11465	ENSMUST00000089616.5	34210	ENSMUSG00000062825	Actg1	actin, gamma, cytoplasmic 1
chr1	45795116	45795913	798	*	bclrb12_IgG12_peak_20	105	.	8.92996	15.2666	10.549	372	Promoter (<=1kb)	1	45795166	45823619	28454	1	73674	ENSMUST00000027139.14	0	ENSMUSG00000025995	Wdr75	WD repeat domain 75
chr1	91250082	91250726	645	*	bclrb12_IgG12_peak_52	105	.	8.92996	15.2666	10.549	177	Promoter (<=1kb)	1	91250304	91275479	25176	1	67921	ENSMUST00000188576.1	0	ENSMUSG00000034343	Ube2f	ubiquitin-conjugating enzyme E2F (putative)
chr10	7211614	7212166	553	*	bclrb12_IgG12_peak_80	105	.	8.92996	15.2666	10.549	123	Promoter (<=1kb)	10	7119063	7212237	93175	2	215748	ENSMUST00000015346.11	71	ENSMUSG00000015202	Cnksr3	Cnksr family member 3
chr11	32455098	32455752	655	*	bclrb12_IgG12_peak_146	105	.	8.92996	15.2666	10.549	182	Promoter (<=1kb)	11	32455370	32516687	61318	1	327900	ENSMUST00000051053.4	0	ENSMUSG00000044949	Ubtd2	ubiquitin domain containing 2
chr11	72607708	72608489	782	*	bclrb12_IgG12_peak_167	105	.	8.92996	15.2666	10.549	599	Promoter (<=1kb)	11	72607319	72680140	72822	1	67128	ENSMUST00000126046.1	389	ENSMUSG00000020794	Ube2g1	ubiquitin-conjugating enzyme E2G 1
chr11	96777491	96777852	362	*	bclrb12_IgG12_peak_191	105	.	8.92996	15.2666	10.549	128	Promoter (<=1kb)	11	96767555	96777531	9977	2	74479	ENSMUST00000021246.8	0	ENSMUSG00000020876	Snx11	sorting nexin 11
chr13	23555009	23555371	363	*	bclrb12_IgG12_peak_392	105	.	8.92996	15.2666	10.549	218	Promoter (1-2kb)	13	23553262	23560686	7425	1	14957	ENSMUST00000045301.8	1747	ENSMUSG00000052565	H1f3	H1.3 linker histone, cluster member
chr14	21831270	21831761	492	*	bclrb12_IgG12_peak_422	105	.	8.92996	15.2666	10.549	237	Promoter (<=1kb)	14	21831271	21840435	9165	1	22334	ENSMUST00000153320.7	0	ENSMUSG00000021771	Vdac2	voltage-dependent anion channel 2
chr15	38299042	38300224	1183	*	bclrb12_IgG12_peak_452	105	.	8.92996	15.2666	10.549	554	Promoter (<=1kb)	15	38294416	38299082	4667	2	21847	ENSMUST00000226363.1	0	ENSMUSG00000037465	Klf10	Kruppel-like factor 10
chr15	59648337	59648905	569	*	bclrb12_IgG12_peak_458	105	.	8.92996	15.2666	10.549	322	Promoter (<=1kb)	15	59648350	59657099	8750	1	211770	ENSMUST00000067543.7	0	ENSMUSG00000032501	Trib1	tribbles pseudokinase 1
chr15	85669696	85670443	748	*	bclrb12_IgG12_peak_477	105	.	8.92996	15.2666	10.549	280	Intron (ENSMUST00000230913.1/102800312, intron 1 of 6)	15	85653616	85707524	53909	1	102800312	ENSMUST00000230913.1	16080	#N/A	Lncppara	long noncoding RNA near Ppara
chr15	103272668	103272981	314	*	bclrb12_IgG12_peak_497	105	.	8.92996	15.2666	10.549	129	Promoter (<=1kb)	15	103272714	103296850	24137	1	56447	ENSMUST00000229549.1	0	ENSMUSG00000060992	Copz1	coatomer protein complex, subunit zeta 1
chr18	56707391	56708594	1204	*	bclrb12_IgG12_peak_583	105	.	8.92996	15.2666	10.549	255	Promoter (<=1kb)	18	56707813	56753424	45612	1	16906	ENSMUST00000025486.8	0	ENSMUSG00000024590	Lmnb1	lamin B1
chr4	132269805	132270136	332	*	bclrb12_IgG12_peak_788	105	.	8.92996	15.2666	10.549	100	Promoter (<=1kb)	4	132270080	132270213	134	2	353373	ENSMUST00000104135.1	77	#N/A	Rnu11	U11 small nuclear RNA
chr5	24423602	24423851	250	*	bclrb12_IgG12_peak_811	105	.	8.92996	15.2666	10.549	107	Promoter (<=1kb)	5	24423837	24427612	3776	1	20535	ENSMUST00000153274.1	0	ENSMUSG00000028962	Slc4a2	solute carrier family 4 (anion exchanger), member 2
chr5	72914122	72914631	510	*	bclrb12_IgG12_peak_835	105	.	8.92996	15.2666	10.549	370	Promoter (<=1kb)	5	72914304	72978829	64526	1	75991	ENSMUST00000144843.7	0	ENSMUSG00000036087	Slain2	SLAIN motif family, member 2
chr5	76304795	76305150	356	*	bclrb12_IgG12_peak_836	105	.	8.92996	15.2666	10.549	188	Promoter (<=1kb)	5	76304876	76305527	652	1	665055	ENSMUST00000185173.1	0	ENSMUSG00000098449	Gm7467	predicted gene 7467
chr5	125389494	125390048	555	*	bclrb12_IgG12_peak_856	105	.	8.92996	15.2666	10.549	401	Promoter (<=1kb)	5	125385965	125390014	4050	2	22190	ENSMUST00000136312.1	0	ENSMUSG00000008348	Ubc	ubiquitin C
chr5	130023873	130024334	462	*	bclrb12_IgG12_peak_858	105	.	8.92996	15.2666	10.549	226	Promoter (<=1kb)	5	130013447	130024300	10854	2	109900	ENSMUST00000161640.7	0	ENSMUSG00000025533	Asl	argininosuccinate lyase
chr6	51469302	51470492	1191	*	bclrb12_IgG12_peak_897	105	.	8.92996	15.2666	10.549	177	Promoter (<=1kb)	6	51470360	51483033	12674	1	12417	ENSMUST00000094623.9	0	ENSMUSG00000029836	Cbx3	chromobox 3
chr6	124965268	124965818	551	*	bclrb12_IgG12_peak_937	105	.	8.92996	15.2666	10.549	219	Promoter (<=1kb)	6	124958413	124965538	7126	2	26894	ENSMUST00000112439.8	0	ENSMUSG00000030127	Cops7a	COP9 signalosome subunit 7A
chr7	34630184	34630724	541	*	bclrb12_IgG12_peak_968	105	.	8.92996	15.2666	10.549	346	Distal Intergenic	7	34640182	34648744	8563	2	233107	ENSMUST00000205419.1	18020	ENSMUSG00000030499	Kctd15	potassium channel tetramerisation domain containing 15
chr8	22192691	22193013	323	*	bclrb12_IgG12_peak_1022	105	.	8.92996	15.2666	10.549	97	Promoter (<=1kb)	8	22192809	22220843	28035	1	70160	ENSMUST00000033866.8	0	ENSMUSG00000031479	Vps36	vacuolar protein sorting 36
chr8	68793731	68794031	301	*	bclrb12_IgG12_peak_1042	105	.	8.92996	15.2666	10.549	158	Promoter (<=1kb)	8	68793929	68829410	35482	1	70885	ENSMUST00000034328.12	0	ENSMUSG00000031864	Ints10	integrator complex subunit 10
chr8	83608006	83608819	814	*	bclrb12_IgG12_peak_1058	105	.	8.92996	15.2666	10.549	478	Promoter (<=1kb)	8	83608193	83612653	4461	1	81489	ENSMUST00000005620.9	0	ENSMUSG00000005483	Dnajb1	DnaJ heat shock protein family (Hsp40) member B1
chr8	84846568	84847032	465	*	bclrb12_IgG12_peak_1066	105	.	8.92996	15.2666	10.549	310	Promoter (<=1kb)	8	84841850	84846934	5085	2	12317	ENSMUST00000003912.6	0	ENSMUSG00000003814	Calr	calreticulin
chr8	123477858	123478214	357	*	bclrb12_IgG12_peak_1118	105	.	8.92996	15.2666	10.549	143	Promoter (<=1kb)	8	123477903	123503916	26014	1	114896	ENSMUST00000001520.12	0	ENSMUSG00000031967	Afg3l1	AFG3-like AAA ATPase 1
chr11	113649144	113650147	1004	*	bclrb12_IgG12_peak_239	177	.	8.92108	22.7546	17.7349	608	Promoter (<=1kb)	11	113649169	113662947	13779	1	16834	ENSMUST00000018805.14	0	ENSMUSG00000018661	Cog1	component of oligomeric golgi complex 1
chr17	25919908	25920508	601	*	bclrb12_IgG12_peak_542	104	.	8.86207	15.1528	10.4805	274	Promoter (<=1kb)	17	25883639	25919727	36089	2	224624	ENSMUST00000167018.7	-181	ENSMUSG00000025730	Rab40c	Rab40C, member RAS oncogene family
chr11	120581048	120582199	1152	*	bclrb12_IgG12_peak_319	120	.	8.79481	16.8085	12.0261	507	Promoter (<=1kb)	11	120578104	120581624	3521	2	192662	ENSMUST00000106197.9	0	ENSMUSG00000025132	Arhgdia	Rho GDP dissociation inhibitor (GDI) alpha
chr14	21987635	21988173	539	*	bclrb12_IgG12_peak_423	113	.	8.63488	16.0726	11.3389	203	Promoter (1-2kb)	14	21983959	21989601	5643	2	218820	ENSMUST00000043409.8	1428	ENSMUSG00000039081	Zfp503	zinc finger protein 503
chr15	7422921	7424599	1679	*	bclrb12_IgG12_peak_444	113	.	8.63488	16.0726	11.3389	333	Distal Intergenic	15	7206583	7398395	191813	2	268780	ENSMUST00000160207.7	-24526	ENSMUSG00000042961	Egflam	EGF-like, fibronectin type III and laminin G domains
chr11	120353474	120353943	470	*	bclrb12_IgG12_peak_309	135	.	8.56969	18.4125	13.5648	253	Distal Intergenic	11	120348678	120351190	2513	1	66838	ENSMUST00000143813.1	4796	ENSMUSG00000043644	0610009L18Rik	RIKEN cDNA 0610009L18 gene
chr17	12991950	12992675	726	*	bclrb12_IgG12_peak_535	99	.	8.51667	14.578	9.91874	578	Promoter (<=1kb)	17	12966796	12992497	25702	2	60532	ENSMUST00000159551.7	0	ENSMUSG00000060475	Wtap	Wilms tumour 1-associating protein
chr6	136804134	136804442	309	*	bclrb12_IgG12_peak_944	99	.	8.51667	14.578	9.91874	184	Promoter (<=1kb)	6	136801553	136804415	2863	2	320332	ENSMUST00000179285.2	0	ENSMUSG00000096010	H4f16	H4 histone 16
chr6	37870697	37871286	590	*	bclrb12_IgG12_peak_888	98	.	8.45079	14.4692	9.81332	109	Promoter (<=1kb)	6	37870811	37921505	50695	1	21848	ENSMUST00000153004.7	0	ENSMUSG00000029833	Trim24	tripartite motif-containing 24
chr1	36547001	36547361	361	*	bclrb12_IgG12_peak_11	93	.	8.37184	13.9598	9.31162	178	Promoter (<=1kb)	1	36537507	36547219	9713	2	109346	ENSMUST00000207843.1	0	ENSMUSG00000079610	Ankrd39	ankyrin repeat domain 39
chr1	52844723	52845218	496	*	bclrb12_IgG12_peak_22	93	.	8.37184	13.9598	9.31162	247	Promoter (<=1kb)	1	52845013	52920981	75969	1	227095	ENSMUST00000159352.7	0	ENSMUSG00000041426	Hibch	3-hydroxyisobutyryl-Coenzyme A hydrolase
chr1	55087382	55088687	1306	*	bclrb12_IgG12_peak_25	93	.	8.37184	13.9598	9.31162	551	Promoter (<=1kb)	1	55077835	55088024	10190	2	15510	ENSMUST00000027123.14	0	ENSMUSG00000025980	Hspd1	heat shock protein 1 (chaperonin)
chr1	63176325	63176838	514	*	bclrb12_IgG12_peak_32	93	.	8.37184	13.9598	9.31162	195	Promoter (<=1kb)	1	63143596	63176822	33227	2	227197	ENSMUST00000027111.14	0	ENSMUSG00000025968	Ndufs1	NADH:ubiquinone oxidoreductase core subunit S1
chr1	64121789	64122284	496	*	bclrb12_IgG12_peak_33	93	.	8.37184	13.9598	9.31162	222	Promoter (<=1kb)	1	64079103	64122282	43180	2	93691	ENSMUST00000135075.1	0	ENSMUSG00000025959	Klf7	Kruppel-like factor 7 (ubiquitous)
chr1	86527463	86528539	1077	*	bclrb12_IgG12_peak_48	93	.	8.37184	13.9598	9.31162	191	Promoter (<=1kb)	1	86526807	86530209	3403	1	19231	ENSMUST00000188533.1	656	ENSMUSG00000026238	Ptma	prothymosin alpha
chr1	135230266	135230627	362	*	bclrb12_IgG12_peak_62	93	.	8.37184	13.9598	9.31162	196	Distal Intergenic	1	135256657	135257649	993	2	13710	ENSMUST00000188895.1	27022	ENSMUSG00000003051	Elf3	E74-like factor 3
chr10	17722502	17723571	1070	*	bclrb12_IgG12_peak_83	93	.	8.37184	13.9598	9.31162	948	Promoter (<=1kb)	10	17723218	17725674	2457	1	17684	ENSMUST00000038107.8	0	ENSMUSG00000039910	Cited2	Cbp/p300-interacting transactivator, with Glu/Asp-rich carboxy-terminal domain, 2
chr10	34019560	34019844	285	*	bclrb12_IgG12_peak_88	93	.	8.37184	13.9598	9.31162	144	Promoter (<=1kb)	10	33996555	34019624	23070	2	66521	ENSMUST00000019917.5	0	ENSMUSG00000019782	Rwdd1	RWD domain containing 1
chr10	81176264	81176686	423	*	bclrb12_IgG12_peak_112	93	.	8.37184	13.9598	9.31162	174	Promoter (<=1kb)	10	81176631	81182498	5868	1	13629	ENSMUST00000047864.10	0	ENSMUSG00000034994	Eef2	eukaryotic translation elongation factor 2
chr11	20201072	20201812	741	*	bclrb12_IgG12_peak_138	93	.	8.37184	13.9598	9.31162	261	Promoter (<=1kb)	11	20201432	20226856	25425	1	19324	ENSMUST00000020358.11	0	ENSMUSG00000020149	Rab1a	RAB1A, member RAS oncogene family
chr11	86358052	86358590	539	*	bclrb12_IgG12_peak_180	93	.	8.37184	13.9598	9.31162	356	Promoter (<=1kb)	11	86267033	86357602	90570	2	327987	ENSMUST00000043624.8	-450	ENSMUSG00000034297	Med13	mediator complex subunit 13
chr11	94548921	94549327	407	*	bclrb12_IgG12_peak_188	93	.	8.37184	13.9598	9.31162	158	Promoter (<=1kb)	11	94539798	94549199	9402	2	237926	ENSMUST00000040487.3	0	ENSMUSG00000039096	Rsad1	radical S-adenosyl methionine domain containing 1
chr11	106612380	106613350	971	*	bclrb12_IgG12_peak_215	93	.	8.37184	13.9598	9.31162	299	Promoter (<=1kb)	11	106502147	106612930	110784	2	21763	ENSMUST00000042780.13	0	ENSMUSG00000040548	Tex2	testis expressed gene 2
chr11	116852251	116853683	1433	*	bclrb12_IgG12_peak_267	93	.	8.37184	13.9598	9.31162	1246	Promoter (<=1kb)	11	116849901	116853094	3194	2	20382	ENSMUST00000092404.12	0	ENSMUSG00000034120	Srsf2	serine/arginine-rich splicing factor 2
chr12	76369916	76370825	910	*	bclrb12_IgG12_peak_366	93	.	8.37184	13.9598	9.31162	781	Promoter (<=1kb)	12	76370266	76396950	26685	1	268564	ENSMUST00000042779.3	0	ENSMUSG00000033454	Zbtb1	zinc finger and BTB domain containing 1
chr12	107916160	107917326	1167	*	bclrb12_IgG12_peak_381	93	.	8.37184	13.9598	9.31162	292	Exon (ENSMUST00000066060.10/58208, exon 4 of 4)	12	107915222	108003414	88193	2	58208	ENSMUST00000109887.7	86088	ENSMUSG00000048251	Bcl11b	B cell leukemia/lymphoma 11B
chr13	55444680	55445279	600	*	bclrb12_IgG12_peak_406	93	.	8.37184	13.9598	9.31162	455	Promoter (<=1kb)	13	55445072	55460922	15851	1	26385	ENSMUST00000224653.1	0	ENSMUSG00000074886	Grk6	G protein-coupled receptor kinase 6
chr13	58128476	58129299	824	*	bclrb12_IgG12_peak_410	93	.	8.37184	13.9598	9.31162	94	Promoter (<=1kb)	13	58125879	58128556	2678	2	77134	ENSMUST00000007980.6	0	ENSMUSG00000007836	Hnrnpa0	heterogeneous nuclear ribonucleoprotein A0
chr14	79480952	79481312	361	*	bclrb12_IgG12_peak_438	93	.	8.37184	13.9598	9.31162	216	Promoter (<=1kb)	14	79481194	79582494	101301	1	13709	ENSMUST00000040131.12	0	ENSMUSG00000036461	Elf1	E74-like factor 1
chr14	99456625	99456985	361	*	bclrb12_IgG12_peak_440	93	.	8.37184	13.9598	9.31162	143	Distal Intergenic	14	99299154	99305326	6173	1	12224	ENSMUST00000226784.1	157471	ENSMUSG00000005148	Klf5	Kruppel-like factor 5
chr15	36792379	36793539	1161	*	bclrb12_IgG12_peak_450	93	.	8.37184	13.9598	9.31162	579	Promoter (<=1kb)	15	36775045	36793519	18475	2	22631	ENSMUST00000154879.1	0	ENSMUSG00000022285	Ywhaz	tyrosine 3-monooxygenase/tryptophan 5-monooxygenase activation protein, zeta polypeptide
chr15	44619374	44619714	341	*	bclrb12_IgG12_peak_454	93	.	8.37184	13.9598	9.31162	146	Promoter (<=1kb)	15	44619429	44628522	9094	1	55960	ENSMUST00000228648.1	0	ENSMUSG00000022339	Ebag9	estrogen receptor-binding fragment-associated gene 9
chr15	58823370	58823713	344	*	bclrb12_IgG12_peak_457	93	.	8.37184	13.9598	9.31162	198	Promoter (<=1kb)	15	58782269	58823530	41262	2	74868	ENSMUST00000072113.5	0	ENSMUSG00000062373	Tmem65	transmembrane protein 65
chr15	93518978	93519342	365	*	bclrb12_IgG12_peak_483	93	.	8.37184	13.9598	9.31162	130	Promoter (<=1kb)	15	93499114	93519523	20410	2	106042	ENSMUST00000109255.2	181	ENSMUSG00000036158	Prickle1	prickle planar cell polarity protein 1
chr15	101330985	101331464	480	*	bclrb12_IgG12_peak_492	93	.	8.37184	13.9598	9.31162	366	Intron (ENSMUST00000229584.1/ENSMUST00000229584.1, intron 1 of 4)	15	101348323	101364578	16256	2	74127	ENSMUST00000230909.1	33114	ENSMUSG00000037185	Krt80	keratin 80
chr15	102470193	102470536	344	*	bclrb12_IgG12_peak_496	93	.	8.37184	13.9598	9.31162	144	Promoter (<=1kb)	15	102470539	102488880	18342	1	18521	ENSMUST00000230129.1	-3	ENSMUSG00000056851	Pcbp2	poly(rC) binding protein 2
chr17	74528278	74528812	535	*	bclrb12_IgG12_peak_556	93	.	8.37184	13.9598	9.31162	119	Promoter (<=1kb)	17	74528295	74703356	175062	1	12211	ENSMUST00000180037.7	0	ENSMUSG00000024073	Birc6	baculoviral IAP repeat-containing 6
chr18	38250231	38250589	359	*	bclrb12_IgG12_peak_579	93	.	8.37184	13.9598	9.31162	193	Promoter (<=1kb)	18	38250255	38255981	5727	1	66839	ENSMUST00000236994.1	0	ENSMUSG00000024442	Dele1	DAP3 binding cell death enhancer 1
chr19	11965461	11965798	338	*	bclrb12_IgG12_peak_610	93	.	8.37184	13.9598	9.31162	185	Promoter (<=1kb)	19	11965941	11994112	28172	1	76303	ENSMUST00000025590.10	-143	ENSMUSG00000024687	Osbp	oxysterol binding protein
chr2	30807721	30808219	499	*	bclrb12_IgG12_peak_646	93	.	8.37184	13.9598	9.31162	211	Promoter (<=1kb)	2	30807826	30823033	15208	1	66617	ENSMUST00000041830.9	0	ENSMUSG00000026857	Ntmt1	N-terminal Xaa-Pro-Lys N-methyltransferase 1
chr2	32395668	32396456	789	*	bclrb12_IgG12_peak_648	93	.	8.37184	13.9598	9.31162	592	Promoter (<=1kb)	2	32395896	32405772	9877	1	96979	ENSMUST00000028162.4	0	ENSMUSG00000026820	Ptges2	prostaglandin E synthase 2
chr2	34771664	34771988	325	*	bclrb12_IgG12_peak_654	93	.	8.37184	13.9598	9.31162	160	Promoter (<=1kb)	2	34771970	34777547	5578	1	14828	ENSMUST00000028222.12	0	ENSMUSG00000026864	Hspa5	heat shock protein 5
chr2	121621330	121621692	363	*	bclrb12_IgG12_peak_672	93	.	8.37184	13.9598	9.31162	156	Intron (ENSMUST00000110593.8/228564, intron 1 of 14)	2	121545529	121586433	40905	2	228564	ENSMUST00000133898.7	-34897	ENSMUSG00000027238	Frmd5	FERM domain containing 5
chr2	131596424	131596933	510	*	bclrb12_IgG12_peak_681	93	.	8.37184	13.9598	9.31162	429	Distal Intergenic	2	131545850	131562283	16434	2	11550	ENSMUST00000103184.3	-34141	ENSMUSG00000027335	Adra1d	adrenergic receptor, alpha 1d
chr2	164435119	164435482	364	*	bclrb12_IgG12_peak_692	93	.	8.37184	13.9598	9.31162	154	Intron (ENSMUST00000017153.3/20971, intron 1 of 4)	2	164424247	164443186	18940	2	20971	ENSMUST00000017153.3	7704	ENSMUSG00000017009	Sdc4	syndecan 4
chr2	167291218	167292072	855	*	bclrb12_IgG12_peak_695	93	.	8.37184	13.9598	9.31162	204	Distal Intergenic	2	167301200	167305698	4499	2	56336	ENSMUST00000149698.1	13626	ENSMUSG00000017929	B4galt5	UDP-Gal:betaGlcNAc beta 1,4-galactosyltransferase, polypeptide 5
chr2	168741470	168741744	275	*	bclrb12_IgG12_peak_696	93	.	8.37184	13.9598	9.31162	76	Promoter (<=1kb)	2	168634438	168741800	107363	2	11981	ENSMUST00000029060.10	56	ENSMUSG00000027546	Atp9a	ATPase, class II, type 9A
chr3	122293033	122293462	430	*	bclrb12_IgG12_peak_749	93	.	8.37184	13.9598	9.31162	292	Promoter (<=1kb)	3	122293585	122293703	119	2	791077	ENSMUST00000103257.1	241	ENSMUSG00000076456	Mir760	microRNA 760
chr3	134651079	134651525	447	*	bclrb12_IgG12_peak_755	93	.	8.37184	13.9598	9.31162	274	Distal Intergenic	3	134829007	134934579	105573	1	21338	ENSMUST00000029822.5	-177482	ENSMUSG00000028172	Tacr3	tachykinin receptor 3
chr4	109000662	109001004	343	*	bclrb12_IgG12_peak_782	93	.	8.37184	13.9598	9.31162	175	Promoter (<=1kb)	4	109000770	109061161	60392	1	230598	ENSMUST00000106644.8	0	ENSMUSG00000053510	Nrd1	nardilysin, N-arginine dibasic convertase, NRD convertase 1
chr4	152008622	152009062	441	*	bclrb12_IgG12_peak_801	93	.	8.37184	13.9598	9.31162	165	Promoter (<=1kb)	4	152008803	152017680	8878	1	242785	ENSMUST00000097773.3	0	ENSMUSG00000073700	Klhl21	kelch-like 21
chr5	134313487	134313739	253	*	bclrb12_IgG12_peak_860	93	.	8.37184	13.9598	9.31162	120	Promoter (<=1kb)	5	134286909	134314378	27470	2	14886	ENSMUST00000174867.7	639	ENSMUSG00000060261	Gtf2i	general transcription factor II I
chr5	135934006	135934692	687	*	bclrb12_IgG12_peak_864	93	.	8.37184	13.9598	9.31162	546	Promoter (<=1kb)	5	135908409	135934554	26146	2	22628	ENSMUST00000198270.1	0	ENSMUSG00000051391	Ywhag	tyrosine 3-monooxygenase/tryptophan 5-monooxygenase activation protein, gamma polypeptide
chr6	38534509	38535081	573	*	bclrb12_IgG12_peak_890	93	.	8.37184	13.9598	9.31162	386	Promoter (<=1kb)	6	38534823	38539449	4627	1	66117	ENSMUST00000019833.4	0	ENSMUSG00000019689	Fmc1	formation of mitochondrial complex V assembly factor 1
chr6	124829076	124829387	312	*	bclrb12_IgG12_peak_935	93	.	8.37184	13.9598	9.31162	146	Promoter (<=1kb)	6	124822619	124829408	6790	2	22225	ENSMUST00000142058.7	21	ENSMUSG00000038429	Usp5	ubiquitin specific peptidase 5 (isopeptidase T)
chr6	134928231	134928665	435	*	bclrb12_IgG12_peak_942	93	.	8.37184	13.9598	9.31162	208	Promoter (<=1kb)	6	134929092	134956798	27707	1	381822	ENSMUST00000183867.6	-427	ENSMUSG00000098318	Lockd	lncRNA downstream of Cdkn1b
chr7	45128875	45129286	412	*	bclrb12_IgG12_peak_972	93	.	8.37184	13.9598	9.31162	269	Promoter (<=1kb)	7	45125558	45128761	3204	2	22121	ENSMUST00000150350.8	-114	ENSMUSG00000074129	Rpl13a	ribosomal protein L13A
chr7	63937355	63938109	755	*	bclrb12_IgG12_peak_974	93	.	8.37184	13.9598	9.31162	517	Promoter (<=1kb)	7	63886351	63938915	52565	2	50794	ENSMUST00000063694.9	806	ENSMUSG00000052040	Klf13	Kruppel-like factor 13
chr8	71569830	71570755	926	*	bclrb12_IgG12_peak_1053	93	.	8.37184	13.9598	9.31162	201	Promoter (<=1kb)	8	71570172	71579478	9307	1	26457	ENSMUST00000213100.1	0	ENSMUSG00000031808	Slc27a1	solute carrier family 27 (fatty acid transporter), member 1
chr8	84200448	84201649	1202	*	bclrb12_IgG12_peak_1064	93	.	8.37184	13.9598	9.31162	614	Exon (ENSMUST00000193908.1/ENSMUST00000193908.1, exon 1 of 1)	8	84208518	84208592	75	1	387216	ENSMUST00000083677.1	-6869	ENSMUSG00000065611	Mir23a	microRNA 23a
chr8	84979641	84980069	429	*	bclrb12_IgG12_peak_1068	93	.	8.37184	13.9598	9.31162	288	Promoter (<=1kb)	8	84976910	84978718	1809	2	16477	ENSMUST00000064922.6	-923	ENSMUSG00000052837	Junb	jun B proto-oncogene
chr8	92357614	92358259	646	*	bclrb12_IgG12_peak_1077	93	.	8.37184	13.9598	9.31162	102	Promoter (<=1kb)	8	92357625	92376286	18662	1	54352	ENSMUST00000210246.1	0	ENSMUSG00000031737	Irx5	Iroquois homeobox 5
chr8	111477709	111478082	374	*	bclrb12_IgG12_peak_1099	93	.	8.37184	13.9598	9.31162	170	Intron (ENSMUST00000038193.14/319481, intron 17 of 25)	8	111450208	111521987	71780	2	319481	ENSMUST00000211981.1	43905	ENSMUSG00000031959	Wdr59	WD repeat domain 59
chr8	121652752	121653145	394	*	bclrb12_IgG12_peak_1107	93	.	8.37184	13.9598	9.31162	188	Promoter (<=1kb)	8	121598703	121652901	54199	2	142682	ENSMUST00000046386.4	0	ENSMUSG00000061410	Zcchc14	zinc finger, CCHC domain containing 14
chr8	122281629	122282083	455	*	bclrb12_IgG12_peak_1111	93	.	8.37184	13.9598	9.31162	343	Promoter (<=1kb)	8	122282141	122337251	55111	1	22761	ENSMUST00000054052.14	-58	ENSMUSG00000049577	Zfpm1	zinc finger protein, multitype 1
chr9	102717445	102717890	446	*	bclrb12_IgG12_peak_1170	93	.	8.37184	13.9598	9.31162	211	Promoter (<=1kb)	9	102717668	102733418	15751	1	56332	ENSMUST00000035121.13	0	ENSMUSG00000032531	Amotl2	angiomotin-like 2
chr9	124441804	124442723	920	*	bclrb12_IgG12_peak_1186	93	.	8.37184	13.9598	9.31162	212	3' UTR	9	124474342	124476898	2557	2	19054	ENSMUST00000217354.1	34175	ENSMUSG00000093803	Ppp2r3d	protein phosphatase 2 (formerly 2A), regulatory subunit B'', delta
chrX	152232771	152233434	664	*	bclrb12_IgG12_peak_1195	93	.	8.37184	13.9598	9.31162	328	Promoter (<=1kb)	20	152233020	152273768	40749	1	20591	ENSMUST00000112584.7	0	ENSMUSG00000025332	Kdm5c	lysine (K)-specific demethylase 5C
chr18	31634343	31634854	512	*	bclrb12_IgG12_peak_571	100	.	8.33432	14.689	10.0284	308	Promoter (<=1kb)	18	31634371	31636611	2241	1	269003	ENSMUST00000234760.1	0	ENSMUSG00000024260	Sap130	Sin3A associated protein
chr1	43768538	43768908	371	*	bclrb12_IgG12_peak_19	92	.	8.3082	13.8534	9.25465	186	Intron (ENSMUST00000126008.7/67883, intron 9 of 14)	1	43730602	43742578	11977	1	78896	ENSMUST00000027217.8	37936	ENSMUSG00000026051	Ecrg4	ECRG4 augurin precursor
chr11	87443446	87443805	360	*	bclrb12_IgG12_peak_183	124	.	8.21262	17.2863	12.4978	159	Exon (ENSMUST00000200547.1/ENSMUST00000200547.1, exon 1 of 1)	11	87427591	87484766	57176	1	83560	ENSMUST00000156483.1	15855	ENSMUSG00000010342	Tex14	testis expressed gene 14
chr11	121706375	121706934	560	*	bclrb12_IgG12_peak_348	124	.	8.21262	17.2863	12.4978	255	Intron (ENSMUST00000106089.7/210029, intron 1 of 3)	11	121702763	121715829	13067	1	210029	ENSMUST00000125580.1	3612	ENSMUSG00000039208	Metrnl	meteorin, glial cell differentiation regulator-like
chr3	54735108	54735482	375	*	bclrb12_IgG12_peak_722	124	.	8.21262	17.2863	12.4978	207	Promoter (<=1kb)	3	54728678	54735393	6716	2	69639	ENSMUST00000029316.15	0	ENSMUSG00000027752	Exosc8	exosome component 8
chr4	45530846	45531272	427	*	bclrb12_IgG12_peak_765	124	.	8.21262	17.2863	12.4978	189	Promoter (<=1kb)	4	45423278	45530330	107053	2	230126	ENSMUST00000061986.11	-516	ENSMUSG00000044813	Shb	src homology 2 domain-containing transforming protein B
chr19	5487934	5488479	546	*	bclrb12_IgG12_peak_598	102	.	8.18041	14.8717	10.2041	322	Promoter (<=1kb)	19	5482345	5488016	5672	2	71711	ENSMUST00000133436.7	0	ENSMUSG00000024906	Mus81	MUS81 structure-specific endonuclease subunit
chr3	95015612	95016300	689	*	bclrb12_IgG12_peak_738	102	.	8.18041	14.8717	10.2041	536	Promoter (<=1kb)	3	95011840	95015448	3609	2	78266	ENSMUST00000132195.7	-164	ENSMUSG00000019338	Zfp687	zinc finger protein 687
chr7	128461301	128461719	419	*	bclrb12_IgG12_peak_1010	102	.	8.18041	14.8717	10.2041	195	Promoter (<=1kb)	7	128439777	128461672	21896	2	21843	ENSMUST00000106226.8	0	ENSMUSG00000030846	Tial1	Tia1 cytotoxic granule-associated RNA binding protein-like 1
chr8	107544803	107545047	245	*	bclrb12_IgG12_peak_1094	102	.	8.18041	14.8717	10.2041	131	Promoter (<=1kb)	8	107545012	107557213	12202	1	66894	ENSMUST00000212543.1	0	ENSMUSG00000031930	Wwp2	WW domain containing E3 ubiquitin protein ligase 2
chr11	119391920	119392514	595	*	bclrb12_IgG12_peak_284	90	.	8.17557	13.6326	9.0411	185	Promoter (<=1kb)	11	119393100	119487415	94316	1	672511	ENSMUST00000093902.11	-586	ENSMUSG00000070327	Rnf213	ring finger protein 213
chr11	115812613	115813120	508	*	bclrb12_IgG12_peak_251	89	.	8.11083	13.5252	8.9353	251	Promoter (<=1kb)	11	115799183	115813630	14448	2	140721	ENSMUST00000041684.10	510	ENSMUSG00000034471	Caskin2	CASK-interacting protein 2
chr1	64617512	64617863	352	*	bclrb12_IgG12_peak_34	87	.	7.98438	13.3163	8.72876	202	Promoter (<=1kb)	1	64606473	64617242	10770	2	67099	ENSMUST00000114079.8	-270	ENSMUSG00000025956	Mettl21a	methyltransferase like 21A
chr7	142150849	142151914	1066	*	bclrb12_IgG12_peak_1017	139	.	7.93941	18.7714	13.9089	347	Distal Intergenic	7	142135336	142136034	699	2	105243089	ENSMUST00000211350.1	-14815	ENSMUSG00000110091	Gm39115	predicted gene, 39115
chr10	80435852	80436211	360	*	bclrb12_IgG12_peak_109	89	.	7.90079	13.5666	8.97579	168	Promoter (2-3kb)	10	80409547	80433647	24101	2	21423	ENSMUST00000105343.7	-2205	ENSMUSG00000020167	Tcf3	transcription factor 3
chr11	119933037	119933537	501	*	bclrb12_IgG12_peak_287	89	.	7.90079	13.5666	8.97579	363	Distal Intergenic	11	119942763	120002621	59859	1	108100	ENSMUST00000075180.11	-9226	ENSMUSG00000025372	Baiap2	brain-specific angiogenesis inhibitor 1-associated protein 2
chr11	72142941	72143352	412	*	bclrb12_IgG12_peak_166	114	.	7.85555	16.1785	11.4427	195	Distal Intergenic	11	72067802	72135778	67977	2	327958	ENSMUST00000142471.1	-7163	ENSMUSG00000040543	Pitpnm3	PITPNM family member 3
chr11	119942394	119942826	433	*	bclrb12_IgG12_peak_288	88	.	7.84407	13.474	8.88443	227	Promoter (<=1kb)	11	119942763	120002621	59859	1	108100	ENSMUST00000075180.11	0	ENSMUSG00000025372	Baiap2	brain-specific angiogenesis inhibitor 1-associated protein 2
chr1	40586752	40587174	423	*	bclrb12_IgG12_peak_17	81	.	7.81371	12.6808	8.10596	229	Exon (ENSMUST00000192078.1/ENSMUST00000192078.1, exon 1 of 1)	1	40580204	40585425	5222	1	110895	ENSMUST00000192849.1	6548	ENSMUSG00000026065	Slc9a4	solute carrier family 9 (sodium/hydrogen exchanger), member 4
chr1	72226289	72226637	349	*	bclrb12_IgG12_peak_38	81	.	7.81371	12.6808	8.10596	106	Exon (ENSMUST00000178786.1/ENSMUST00000178786.1, exon 1 of 1)	1	72159442	72212307	52866	2	381269	ENSMUST00000048860.8	-13982	ENSMUSG00000039395	Mreg	melanoregulin
chr1	88385528	88386144	617	*	bclrb12_IgG12_peak_50	81	.	7.81371	12.6808	8.10596	209	Intron (ENSMUST00000113114.9/171382, intron 28 of 28)	1	88406961	88426438	19478	1	75396	ENSMUST00000027518.11	-20817	ENSMUSG00000026295	Spp2	secreted phosphoprotein 2
chr1	132417447	132417794	348	*	bclrb12_IgG12_peak_59	81	.	7.81371	12.6808	8.10596	178	Promoter (<=1kb)	1	132417555	132466958	49404	1	213452	ENSMUST00000045110.13	0	ENSMUSG00000042046	Dstyk	dual serine/threonine and tyrosine protein kinase
chr1	135893414	135893690	277	*	bclrb12_IgG12_peak_63	81	.	7.81371	12.6808	8.10596	182	Intron (ENSMUST00000027667.12/18772, intron 2 of 13)	1	135877318	135878275	958	2	18772	ENSMUST00000132793.1	-15139	ENSMUSG00000026413	Pkp1	plakophilin 1
chr1	151755081	151755386	306	*	bclrb12_IgG12_peak_66	81	.	7.81371	12.6808	8.10596	164	Promoter (<=1kb)	1	151755371	151818935	63565	1	66967	ENSMUST00000188145.6	0	ENSMUSG00000043019	Edem3	ER degradation enhancer, mannosidase alpha-like 3
chr1	182500789	182501274	486	*	bclrb12_IgG12_peak_75	81	.	7.81371	12.6808	8.10596	233	Intron (ENSMUST00000068505.9/12334, intron 2 of 20)	1	182483900	182492561	8662	2	12334	ENSMUST00000192230.5	-8228	ENSMUSG00000026509	Capn2	calpain 2
chr10	50592734	50593010	277	*	bclrb12_IgG12_peak_93	81	.	7.81371	12.6808	8.10596	70	Promoter (<=1kb)	10	50592669	50851485	258817	1	77987	ENSMUST00000035606.9	65	ENSMUSG00000038774	Ascc3	activating signal cointegrator 1 complex subunit 3
chr11	29693005	29693266	262	*	bclrb12_IgG12_peak_144	81	.	7.81371	12.6808	8.10596	135	Promoter (<=1kb)	11	29692948	29742111	49164	1	68585	ENSMUST00000170731.7	57	ENSMUSG00000020458	Rtn4	reticulon 4
chr11	52360554	52361107	554	*	bclrb12_IgG12_peak_150	81	.	7.81371	12.6808	8.10596	455	Promoter (<=1kb)	11	52360860	52389397	28538	1	22333	ENSMUST00000102758.7	0	ENSMUSG00000020402	Vdac1	voltage-dependent anion channel 1
chr11	55469172	55469883	712	*	bclrb12_IgG12_peak_152	81	.	7.81371	12.6808	8.10596	177	Promoter (<=1kb)	11	55469685	55504838	35154	1	27041	ENSMUST00000018727.3	0	ENSMUSG00000018583	G3bp1	GTPase activating protein (SH3 domain) binding protein 1
chr11	116273859	116274391	533	*	bclrb12_IgG12_peak_259	81	.	7.81371	12.6808	8.10596	308	Promoter (<=1kb)	11	116245166	116274135	28970	2	217337	ENSMUST00000106425.3	0	ENSMUSG00000020780	Srp68	signal recognition particle 68
chr11	117205541	117205934	394	*	bclrb12_IgG12_peak_269	81	.	7.81371	12.6808	8.10596	142	Intron (ENSMUST00000093907.10/53860, intron 1 of 11)	11	117199661	117362325	162665	1	53860	ENSMUST00000093907.10	5880	ENSMUSG00000059248	Sept9	septin 9
chr11	117967945	117968797	853	*	bclrb12_IgG12_peak_274	81	.	7.81371	12.6808	8.10596	247	Promoter (<=1kb)	11	117966079	117969186	3108	2	12702	ENSMUST00000054002.3	389	ENSMUSG00000053113	Socs3	suppressor of cytokine signaling 3
chr12	8498878	8500293	1416	*	bclrb12_IgG12_peak_351	81	.	7.81371	12.6808	8.10596	259	Promoter (<=1kb)	12	8497661	8500009	2349	2	11852	ENSMUST00000067384.5	0	ENSMUSG00000054364	Rhob	ras homolog family member B
chr12	55492388	55492679	292	*	bclrb12_IgG12_peak_360	81	.	7.81371	12.6808	8.10596	176	Promoter (<=1kb)	12	55489410	55492647	3238	2	18035	ENSMUST00000021413.8	0	ENSMUSG00000021025	Nfkbia	nuclear factor of kappa light polypeptide gene enhancer in B cells inhibitor, alpha
chr12	86884435	86884818	384	*	bclrb12_IgG12_peak_375	81	.	7.81371	12.6808	8.10596	208	Promoter (<=1kb)	12	86880701	86884798	4098	2	238330	ENSMUST00000038422.7	0	ENSMUSG00000034168	Irf2bpl	interferon regulatory factor 2 binding protein-like
chr14	25459078	25459664	587	*	bclrb12_IgG12_peak_424	81	.	7.81371	12.6808	8.10596	402	Promoter (<=1kb)	14	25459185	25538492	79308	1	328365	ENSMUST00000161766.7	0	ENSMUSG00000007817	Zmiz1	zinc finger, MIZ-type containing 1
chr15	76196437	76197057	621	*	bclrb12_IgG12_peak_463	81	.	7.81371	12.6808	8.10596	434	Promoter (<=1kb)	15	76170976	76195710	24735	2	18810	ENSMUST00000023226.12	-727	ENSMUSG00000022565	Plec	plectin
chr15	98934345	98934596	252	*	bclrb12_IgG12_peak_486	81	.	7.81371	12.6808	8.10596	115	Promoter (<=1kb)	15	98931425	98934565	3141	2	22143	ENSMUST00000077577.7	0	ENSMUSG00000023004	Tuba1b	tubulin, alpha 1B
chr16	92903849	92904278	430	*	bclrb12_IgG12_peak_524	81	.	7.81371	12.6808	8.10596	214	Distal Intergenic	16	92601466	92826149	224684	2	12394	ENSMUST00000023673.13	-77700	ENSMUSG00000022952	Runx1	runt related transcription factor 1
chr18	82913685	82914216	532	*	bclrb12_IgG12_peak_592	81	.	7.81371	12.6808	8.10596	299	Promoter (<=1kb)	18	82914632	83005314	90683	1	329003	ENSMUST00000071233.6	-416	ENSMUSG00000058881	Zfp516	zinc finger protein 516
chr19	5568096	5568518	423	*	bclrb12_IgG12_peak_600	81	.	7.81371	12.6808	8.10596	202	Promoter (<=1kb)	19	5568074	5571261	3188	1	381201	ENSMUST00000096318.3	22	ENSMUSG00000049562	Ap5b1	adaptor-related protein complex 5, beta 1 subunit
chr19	6241487	6241829	343	*	bclrb12_IgG12_peak_602	81	.	7.81371	12.6808	8.10596	124	Promoter (<=1kb)	19	6241668	6262335	20668	1	329015	ENSMUST00000045351.12	0	ENSMUSG00000024773	Atg2a	autophagy related 2A
chr19	23141525	23141853	329	*	bclrb12_IgG12_peak_614	81	.	7.81371	12.6808	8.10596	106	Promoter (<=1kb)	19	23141226	23168134	26909	1	16601	ENSMUST00000036884.2	299	ENSMUSG00000033863	Klf9	Kruppel-like factor 9
chr19	34878772	34879168	397	*	bclrb12_IgG12_peak_619	81	.	7.81371	12.6808	8.10596	238	Promoter (<=1kb)	19	34806940	34879455	72516	2	75735	ENSMUST00000036584.12	287	ENSMUSG00000033610	Pank1	pantothenate kinase 1
chr19	41981506	41982043	538	*	bclrb12_IgG12_peak_623	81	.	7.81371	12.6808	8.10596	237	Promoter (<=1kb)	19	41981763	42034643	52881	1	226122	ENSMUST00000026170.2	0	ENSMUSG00000025171	Ubtd1	ubiquitin domain containing 1
chr19	43689485	43689941	457	*	bclrb12_IgG12_peak_625	81	.	7.81371	12.6808	8.10596	127	Promoter (<=1kb)	19	43689672	43733697	44026	1	93685	ENSMUST00000081079.5	0	ENSMUSG00000025192	Entpd7	ectonucleoside triphosphate diphosphohydrolase 7
chr19	44294049	44294552	504	*	bclrb12_IgG12_peak_626	81	.	7.81371	12.6808	8.10596	202	Promoter (<=1kb)	19	44294076	44303978	9903	1	20250	ENSMUST00000237039.1	0	ENSMUSG00000025203	Scd2	stearoyl-Coenzyme A desaturase 2
chr2	20969319	20969620	302	*	bclrb12_IgG12_peak_636	81	.	7.81371	12.6808	8.10596	128	Promoter (<=1kb)	2	20969054	20969997	944	1	433408	ENSMUST00000126967.1	265	#N/A	Gm13375	predicted gene 13375
chr2	24974986	24975438	453	*	bclrb12_IgG12_peak_637	81	.	7.81371	12.6808	8.10596	78	Promoter (<=1kb)	2	24974117	24975098	982	2	107733	ENSMUST00000045604.3	0	ENSMUSG00000036850	Mrpl41	mitochondrial ribosomal protein L41
chr2	26572626	26573406	781	*	bclrb12_IgG12_peak_640	81	.	7.81371	12.6808	8.10596	642	Distal Intergenic	2	26580014	26589384	9371	1	353156	ENSMUST00000152713.8	-6608	ENSMUSG00000026921	Egfl7	EGF-like domain 7
chr2	126675348	126675901	554	*	bclrb12_IgG12_peak_673	81	.	7.81371	12.6808	8.10596	221	Promoter (<=1kb)	2	126627442	126675568	48127	2	14391	ENSMUST00000110425.8	0	ENSMUSG00000027361	Gabpb1	GA repeat binding protein, beta 1
chr2	128125848	128126234	387	*	bclrb12_IgG12_peak_675	81	.	7.81371	12.6808	8.10596	164	Promoter (<=1kb)	2	128126038	128130015	3978	1	12125	ENSMUST00000146023.7	0	ENSMUSG00000027381	Bcl2l11	BCL2-like 11 (apoptosis facilitator)
chr2	130424093	130424489	397	*	bclrb12_IgG12_peak_679	81	.	7.81371	12.6808	8.10596	147	Promoter (<=1kb)	2	130417247	130424248	7002	2	319513	ENSMUST00000131561.7	0	ENSMUSG00000037773	Pced1a	PC-esterase domain containing 1A
chr2	144010135	144010541	407	*	bclrb12_IgG12_peak_684	81	.	7.81371	12.6808	8.10596	240	Promoter (<=1kb)	2	143947395	144011263	63869	2	81910	ENSMUST00000016072.11	722	ENSMUSG00000027422	Rrbp1	ribosome binding protein 1
chr2	180171277	180172082	806	*	bclrb12_IgG12_peak_705	81	.	7.81371	12.6808	8.10596	180	Promoter (<=1kb)	2	180171485	180176286	4802	1	56436	ENSMUST00000061437.4	0	ENSMUSG00000039041	Adrm1	adhesion regulating molecule 1
chr2	180225122	180226049	928	*	bclrb12_IgG12_peak_706	81	.	7.81371	12.6808	8.10596	618	Promoter (<=1kb)	2	180176373	180225859	49487	2	16776	ENSMUST00000015791.5	0	ENSMUSG00000015647	Lama5	laminin, alpha 5
chr3	19406377	19406624	248	*	bclrb12_IgG12_peak_712	81	.	7.81371	12.6808	8.10596	125	Distal Intergenic	3	19223108	19311322	88215	2	18583	ENSMUST00000099195.9	-95055	ENSMUSG00000069094	Pde7a	phosphodiesterase 7A
chr3	122984068	122984350	283	*	bclrb12_IgG12_peak_750	81	.	7.81371	12.6808	8.10596	100	Promoter (<=1kb)	3	122951297	122984323	33027	2	99526	ENSMUST00000199329.4	0	ENSMUSG00000039701	Usp53	ubiquitin specific peptidase 53
chr4	11253937	11254318	382	*	bclrb12_IgG12_peak_761	81	.	7.81371	12.6808	8.10596	236	Promoter (<=1kb)	4	11199158	11254258	55101	2	72656	ENSMUST00000044616.9	0	ENSMUSG00000040738	Ints8	integrator complex subunit 8
chr4	41464628	41464942	315	*	bclrb12_IgG12_peak_762	81	.	7.81371	12.6808	8.10596	133	Promoter (<=1kb)	4	41390745	41464840	74096	2	109242	ENSMUST00000108055.8	0	ENSMUSG00000028438	Kif24	kinesin family member 24
chr4	45342052	45342369	318	*	bclrb12_IgG12_peak_764	81	.	7.81371	12.6808	8.10596	97	Promoter (<=1kb)	4	45342101	45379759	37659	1	242418	ENSMUST00000155551.7	0	ENSMUSG00000035572	Dcaf10	DDB1 and CUL4 associated factor 10
chr4	133599775	133600106	332	*	bclrb12_IgG12_peak_790	81	.	7.81371	12.6808	8.10596	162	Promoter (2-3kb)	4	133600556	133602168	1613	2	55948	ENSMUST00000057311.3	2062	ENSMUSG00000047281	Sfn	stratifin
chr4	134186973	134187482	510	*	bclrb12_IgG12_peak_791	81	.	7.81371	12.6808	8.10596	210	Promoter (<=1kb)	4	134129858	134187112	57255	2	70012	ENSMUST00000040271.11	0	ENSMUSG00000037443	Cep85	centrosomal protein 85
chr4	134535098	134535495	398	*	bclrb12_IgG12_peak_793	81	.	7.81371	12.6808	8.10596	210	Promoter (<=1kb)	4	134525550	134535268	9719	2	76824	ENSMUST00000102550.9	0	ENSMUSG00000046671	Mtfr1l	mitochondrial fission regulator 1-like
chr5	142906344	142906718	375	*	bclrb12_IgG12_peak_876	81	.	7.81371	12.6808	8.10596	83	Promoter (<=1kb)	5	142903501	142906702	3202	2	11461	ENSMUST00000167721.7	0	ENSMUSG00000029580	Actb	actin, beta
chr6	72371075	72371373	299	*	bclrb12_IgG12_peak_906	81	.	7.81371	12.6808	8.10596	129	Promoter (<=1kb)	6	72368794	72372135	3342	2	53620	ENSMUST00000206154.1	762	ENSMUSG00000073002	Vamp5	vesicle-associated membrane protein 5
chr6	85451335	85452270	936	*	bclrb12_IgG12_peak_912	81	.	7.81371	12.6808	8.10596	506	Promoter (<=1kb)	6	85451514	85468475	16962	1	12468	ENSMUST00000032078.8	0	ENSMUSG00000030007	Cct7	chaperonin containing Tcp1, subunit 7 (eta)
chr6	87811345	87811934	590	*	bclrb12_IgG12_peak_917	81	.	7.81371	12.6808	8.10596	355	Promoter (<=1kb)	6	87788853	87811779	22927	2	69834	ENSMUST00000078647.10	0	ENSMUSG00000030055	Rab43	RAB43, member RAS oncogene family
chr6	89644046	89644450	405	*	bclrb12_IgG12_peak_919	81	.	7.81371	12.6808	8.10596	237	Promoter (<=1kb)	6	89643988	89675529	31542	1	232223	ENSMUST00000101171.1	58	ENSMUSG00000000811	Txnrd3	thioredoxin reductase 3
chr6	113166733	113167007	275	*	bclrb12_IgG12_peak_923	81	.	7.81371	12.6808	8.10596	148	Downstream (1-2kb)	6	113175395	113193943	18549	2	269788	ENSMUST00000203665.1	26936	ENSMUSG00000042873	Lhfpl4	lipoma HMGIC fusion partner-like protein 4
chr6	117906860	117907651	792	*	bclrb12_IgG12_peak_928	81	.	7.81371	12.6808	8.10596	125	Promoter (<=1kb)	6	117906849	117925619	18771	1	98758	ENSMUST00000163168.8	11	ENSMUSG00000042079	Hnrnpf	heterogeneous nuclear ribonucleoprotein F
chr6	120822312	120822614	303	*	bclrb12_IgG12_peak_930	81	.	7.81371	12.6808	8.10596	124	Promoter (<=1kb)	6	120807585	120822539	14955	2	11973	ENSMUST00000204699.1	0	ENSMUSG00000019210	Atp6v1e1	ATPase, H+ transporting, lysosomal V1 subunit E1
chr7	16098185	16098525	341	*	bclrb12_IgG12_peak_954	81	.	7.81371	12.6808	8.10596	125	Promoter (<=1kb)	7	16098458	16117975	19518	1	108124	ENSMUST00000006181.6	0	ENSMUSG00000006024	Napa	N-ethylmaleimide sensitive fusion protein attachment protein alpha
chr7	30973538	30974032	495	*	bclrb12_IgG12_peak_967	81	.	7.81371	12.6808	8.10596	167	Promoter (<=1kb)	7	30973804	30989720	15917	1	76415	ENSMUST00000129773.1	0	ENSMUSG00000046826	Fam187b	family with sequence similarity 187, member B
chr7	34655487	34655795	309	*	bclrb12_IgG12_peak_969	81	.	7.81371	12.6808	8.10596	229	Promoter (<=1kb)	7	34639019	34655509	16491	2	233107	ENSMUST00000032709.2	0	ENSMUSG00000030499	Kctd15	potassium channel tetramerisation domain containing 15
chr7	141215742	141216338	597	*	bclrb12_IgG12_peak_1016	81	.	7.81371	12.6808	8.10596	144	Promoter (<=1kb)	7	141215860	141218658	2799	1	66985	ENSMUST00000046890.11	0	ENSMUSG00000038618	Rassf7	Ras association (RalGDS/AF-6) domain family (N-terminal) member 7
chr8	47675205	47675534	330	*	bclrb12_IgG12_peak_1037	81	.	7.81371	12.6808	8.10596	163	Promoter (<=1kb)	8	47668755	47675556	6802	2	69260	ENSMUST00000125536.1	22	ENSMUSG00000063049	Ing2	inhibitor of growth family, member 2
chr8	64733134	64733750	617	*	bclrb12_IgG12_peak_1041	81	.	7.81371	12.6808	8.10596	416	Promoter (<=1kb)	8	64718209	64733581	15373	2	66234	ENSMUST00000145216.7	0	ENSMUSG00000031604	Msmo1	methylsterol monoxygenase 1
chr8	84728562	84728890	329	*	bclrb12_IgG12_peak_1065	81	.	7.81371	12.6808	8.10596	199	Intron (ENSMUST00000109764.7/18032, intron 2 of 10)	8	84708634	84714068	5435	2	18032	ENSMUST00000132236.1	-14494	ENSMUSG00000001911	Nfix	nuclear factor I/X
chr8	106529892	106530242	351	*	bclrb12_IgG12_peak_1091	81	.	7.81371	12.6808	8.10596	50	Intron (ENSMUST00000080797.7/12560, intron 2 of 15)	8	106510891	106557297	46407	1	12560	ENSMUST00000080797.7	19001	ENSMUSG00000061048	Cdh3	cadherin 3
chr8	119394628	119395158	531	*	bclrb12_IgG12_peak_1105	81	.	7.81371	12.6808	8.10596	230	Promoter (<=1kb)	8	119394878	119411102	16225	1	56690	ENSMUST00000098367.4	0	ENSMUSG00000074064	Mlycd	malonyl-CoA decarboxylase
chr8	121898333	121898955	623	*	bclrb12_IgG12_peak_1109	81	.	7.81371	12.6808	8.10596	390	Promoter (1-2kb)	8	121888374	121896502	8129	2	20539	ENSMUST00000183015.1	-1831	ENSMUSG00000040010	Slc7a5	solute carrier family 7 (cationic amino acid transporter, y+ system), member 5
chr8	122495527	122495916	390	*	bclrb12_IgG12_peak_1113	81	.	7.81371	12.6808	8.10596	167	Promoter (2-3kb)	8	122485924	122498204	12281	2	234839	ENSMUST00000148497.1	2288	ENSMUSG00000014444	Piezo1	piezo-type mechanosensitive ion channel component 1
chr9	107587604	107587996	393	*	bclrb12_IgG12_peak_1172	81	.	7.81371	12.6808	8.10596	169	Promoter (<=1kb)	9	107587642	107593038	5397	1	15983	ENSMUST00000010192.10	0	ENSMUSG00000010048	Ifrd2	interferon-related developmental regulator 2
chr9	123924556	123925102	547	*	bclrb12_IgG12_peak_1184	81	.	7.81371	12.6808	8.10596	369	Distal Intergenic	9	123962124	123968692	6569	2	12768	ENSMUST00000026911.5	43590	ENSMUSG00000025804	Ccr1	chemokine (C-C motif) receptor 1
chr11	120721675	120722062	388	*	bclrb12_IgG12_peak_331	108	.	7.78135	15.5786	10.8573	190	Promoter (<=1kb)	11	120722014	120723565	1552	1	170758	ENSMUST00000134322.1	0	ENSMUSG00000018012	Rac3	Rac family small GTPase 3
chr6	71831037	71831723	687	*	bclrb12_IgG12_peak_904	78	.	7.63053	12.3765	7.87093	438	Promoter (<=1kb)	6	71831331	71875244	43914	1	76614	ENSMUST00000064062.12	0	ENSMUSG00000052337	Immt	inner membrane protein, mitochondrial
chr11	120348034	120348594	561	*	bclrb12_IgG12_peak_306	89	.	7.62285	13.5255	8.93549	283	Promoter (<=1kb)	11	120345690	120348542	2853	2	11465	ENSMUST00000071555.12	0	ENSMUSG00000062825	Actg1	actin, gamma, cytoplasmic 1
chr6	47594058	47594774	717	*	bclrb12_IgG12_peak_892	77	.	7.57011	12.2766	7.77356	448	Promoter (<=1kb)	6	47530139	47595030	64892	2	14056	ENSMUST00000081721.12	256	ENSMUSG00000029687	Ezh2	enhancer of zeste 2 polycomb repressive complex 2 subunit
chr11	112301892	112302392	501	*	bclrb12_IgG12_peak_220	118	.	7.54236	16.5682	11.8199	391	Distal Intergenic	11	112664839	112669398	4560	2	217294	ENSMUST00000141399.1	367006	ENSMUSG00000041674	BC006965	cDNA sequence BC006965
chr11	121702521	121702961	441	*	bclrb12_IgG12_peak_347	104	.	7.49848	15.0898	10.4178	192	Promoter (<=1kb)	11	121702763	121715829	13067	1	210029	ENSMUST00000125580.1	0	ENSMUSG00000039208	Metrnl	meteorin, glial cell differentiation regulator-like
chr2	180118939	180119859	921	*	bclrb12_IgG12_peak_704	104	.	7.49848	15.0898	10.4178	466	Promoter (<=1kb)	2	180119306	180162680	43375	1	228983	ENSMUST00000040668.8	0	ENSMUSG00000039050	Osbpl2	oxysterol binding protein-like 2
chr11	109611117	109611381	265	*	bclrb12_IgG12_peak_218	86	.	7.47558	13.2843	8.69874	207	Promoter (<=1kb)	11	109573331	109611432	38102	2	52639	ENSMUST00000103060.9	51	ENSMUSG00000041895	Wipi1	WD repeat domain, phosphoinositide interacting 1
chr10	79854362	79854797	436	*	bclrb12_IgG12_peak_102	75	.	7.45209	12.0823	7.58153	181	Promoter (<=1kb)	10	79854427	79864432	10006	1	19205	ENSMUST00000172282.7	0	ENSMUSG00000006498	Ptbp1	polypyrimidine tract binding protein 1
chr15	32245818	32246222	405	*	bclrb12_IgG12_peak_448	75	.	7.45209	12.0823	7.58153	241	Promoter (<=1kb)	15	32245103	32678594	433492	1	20356	ENSMUST00000227976.1	715	ENSMUSG00000022231	Sema5a	sema domain, seven thrombospondin repeats (type 1 and type 1-like), transmembrane domain (TM) and short cytoplasmic domain, (semaphorin) 5A
chr19	4811676	4812056	381	*	bclrb12_IgG12_peak_597	75	.	7.45209	12.0823	7.58153	124	Promoter (<=1kb)	19	4800569	4811634	11066	2	56275	ENSMUST00000006625.7	-42	ENSMUSG00000006456	Rbm14	RNA binding motif protein 14
chr6	8209359	8209697	339	*	bclrb12_IgG12_peak_883	75	.	7.45209	12.0823	7.58153	192	Promoter (<=1kb)	6	8209222	8236274	27053	1	252875	ENSMUST00000040017.7	137	ENSMUSG00000042447	Mios	meiosis regulator for oocyte development
chr8	119423707	119424023	317	*	bclrb12_IgG12_peak_1106	75	.	7.45209	12.0823	7.58153	114	Distal Intergenic	8	119434124	119443077	8954	1	71839	ENSMUST00000131448.7	-10101	ENSMUSG00000074063	Osgin1	oxidative stress induced growth inhibitor 1
chrX	13281079	13281924	846	*	bclrb12_IgG12_peak_1191	75	.	7.45209	12.0823	7.58153	282	Promoter (<=1kb)	20	13281032	13287872	6841	1	13205	ENSMUST00000153611.1	47	ENSMUSG00000000787	Ddx3x	DEAD/H (Asp-Glu-Ala-Asp/His) box polypeptide 3, X-linked
chr11	120712816	120714122	1307	*	bclrb12_IgG12_peak_329	102	.	7.41903	14.9515	10.2836	719	Promoter (<=1kb)	11	120710942	120713732	2791	2	20892	ENSMUST00000106154.7	0	ENSMUSG00000025144	Cenpx	centromere protein X
chr16	32914337	32914597	261	*	bclrb12_IgG12_peak_513	74	.	7.39444	11.9878	7.48991	49	Promoter (<=1kb)	16	32914142	33012699	98558	1	70144	ENSMUST00000135193.8	195	ENSMUSG00000022801	Lrch3	leucine-rich repeats and calponin homology (CH) domain containing 3
chr13	31955145	31955409	265	*	bclrb12_IgG12_peak_395	80	.	7.27148	12.5412	8.02949	125	Intron (ENSMUST00000041859.8/218138, intron 7 of 10)	13	31806633	31812476	5844	1	17300	ENSMUST00000062292.4	148512	ENSMUSG00000050295	Foxc1	forkhead box C1
chr15	38300565	38301165	601	*	bclrb12_IgG12_peak_453	80	.	7.27148	12.5412	8.02949	140	Promoter (<=1kb)	15	38291463	38300706	9244	2	21847	ENSMUST00000227920.1	0	ENSMUSG00000037465	Klf10	Kruppel-like factor 10
chr17	29095268	29095667	400	*	bclrb12_IgG12_peak_545	80	.	7.27148	12.5412	8.02949	229	Promoter (1-2kb)	17	29093781	29100727	6947	1	12575	ENSMUST00000233296.1	1487	ENSMUSG00000023067	Cdkn1a	cyclin-dependent kinase inhibitor 1A (P21)
chr8	84989875	84990213	339	*	bclrb12_IgG12_peak_1070	80	.	7.27148	12.5412	8.02949	166	Promoter (<=1kb)	8	84990603	85003343	12741	1	170833	ENSMUST00000209764.1	-390	ENSMUSG00000052566	Hook2	hook microtubule tethering protein 2
chrX	8074567	8074822	256	*	bclrb12_IgG12_peak_1188	80	.	7.27148	12.5412	8.02949	95	Promoter (<=1kb)	20	8061171	8074760	13590	2	20937	ENSMUST00000115638.9	0	ENSMUSG00000039231	Suv39h1	suppressor of variegation 3-9 1
chr1	12623418	12623731	314	*	bclrb12_IgG12_peak_2	69	.	7.25559	11.4315	6.94306	144	Distal Intergenic	1	12667563	12673090	5528	1	329096	ENSMUST00000181272.1	-43832	ENSMUSG00000097171	Gm17644	predicted gene, 17644
chr1	23256447	23256855	409	*	bclrb12_IgG12_peak_6	69	.	7.25559	11.4315	6.94306	53	Distal Intergenic	1	23272269	23272339	71	1	387225	ENSMUST00000083471.3	-15414	ENSMUSG00000065405	Mir30a	microRNA 30a
chr1	37696864	37697141	278	*	bclrb12_IgG12_peak_13	69	.	7.25559	11.4315	6.94306	235	Intron (ENSMUST00000162875.7/72097, intron 1 of 9)	1	37637986	37719795	81810	2	72097	ENSMUST00000160589.1	22654	ENSMUSG00000026090	2010300C02Rik	RIKEN cDNA 2010300C02 gene
chr1	37865166	37865479	314	*	bclrb12_IgG12_peak_14	69	.	7.25559	11.4315	6.94306	162	Promoter (<=1kb)	1	37754776	37865079	110304	2	211484	ENSMUST00000041815.14	-87	ENSMUSG00000060771	Tsga10	testis specific 10
chr1	74284561	74284945	385	*	bclrb12_IgG12_peak_41	69	.	7.25559	11.4315	6.94306	231	Promoter (<=1kb)	1	74279840	74284738	4899	2	227290	ENSMUST00000006462.13	0	ENSMUSG00000006299	Aamp	angio-associated migratory protein
chr1	92712402	92712760	359	*	bclrb12_IgG12_peak_54	69	.	7.25559	11.4315	6.94306	224	Distal Intergenic	1	92644218	92648841	4624	2	260301	ENSMUST00000053144.3	-63561	ENSMUSG00000044055	Otos	otospiralin
chr1	133131087	133131574	488	*	bclrb12_IgG12_peak_60	69	.	7.25559	11.4315	6.94306	188	Promoter (<=1kb)	1	133131143	133139783	8641	1	108954	ENSMUST00000052529.3	0	ENSMUSG00000046062	Ppp1r15b	protein phosphatase 1, regulatory subunit 15B
chr1	178406074	178406472	399	*	bclrb12_IgG12_peak_73	69	.	7.25559	11.4315	6.94306	317	Promoter (<=1kb)	1	178406085	178437450	31366	1	68226	ENSMUST00000194861.1	0	ENSMUSG00000026495	Efcab2	EF-hand calcium binding domain 2
chr10	40510737	40511307	571	*	bclrb12_IgG12_peak_90	69	.	7.25559	11.4315	6.94306	404	Distal Intergenic	10	40570336	40604132	33797	1	70840	ENSMUST00000078314.13	-59029	ENSMUSG00000019834	Slc22a16	solute carrier family 22 (organic cation transporter), member 16
chr10	81349964	81350245	282	*	bclrb12_IgG12_peak_113	69	.	7.25559	11.4315	6.94306	118	Promoter (<=1kb)	10	81346051	81350191	4141	2	15353	ENSMUST00000122993.7	0	ENSMUSG00000020232	Hmg20b	high mobility group 20B
chr10	98914706	98915085	380	*	bclrb12_IgG12_peak_123	69	.	7.25559	11.4315	6.94306	152	Promoter (<=1kb)	10	98915152	99026143	110992	1	67972	ENSMUST00000020107.7	-67	ENSMUSG00000019943	Atp2b1	ATPase, Ca++ transporting, plasma membrane 1
chr10	108161890	108162274	385	*	bclrb12_IgG12_peak_126	69	.	7.25559	11.4315	6.94306	91	Promoter (<=1kb)	10	108162193	108277351	115159	1	17931	ENSMUST00000219263.1	0	ENSMUSG00000019907	Ppp1r12a	protein phosphatase 1, regulatory subunit 12A
chr10	127311591	127312459	869	*	bclrb12_IgG12_peak_134	69	.	7.25559	11.4315	6.94306	430	Promoter (<=1kb)	10	127296221	127311786	15566	2	216443	ENSMUST00000037290.11	0	ENSMUSG00000040354	Mars	methionine-tRNA synthetase
chr11	3648769	3649192	424	*	bclrb12_IgG12_peak_137	69	.	7.25559	11.4315	6.94306	240	Promoter (<=1kb)	11	3639794	3648812	9019	2	544752	ENSMUST00000144852.1	0	ENSMUSG00000056579	Tug1	taurine upregulated gene 1
chr11	31870349	31870800	452	*	bclrb12_IgG12_peak_145	69	.	7.25559	11.4315	6.94306	300	Promoter (1-2kb)	11	31872211	31931577	59367	1	67579	ENSMUST00000020543.12	-1411	ENSMUSG00000020300	Cpeb4	cytoplasmic polyadenylation element binding protein 4
chr11	68691253	68691857	605	*	bclrb12_IgG12_peak_158	69	.	7.25559	11.4315	6.94306	415	Promoter (<=1kb)	11	68691559	68699259	7701	1	77579	ENSMUST00000141558.1	0	ENSMUSG00000020900	Myh10	myosin, heavy polypeptide 10, non-muscle
chr11	74649291	74649871	581	*	bclrb12_IgG12_peak_169	69	.	7.25559	11.4315	6.94306	150	Promoter (<=1kb)	11	74649495	74656551	7057	1	74148	ENSMUST00000130398.1	0	ENSMUSG00000020741	Cluh	clustered mitochondria (cluA/CLU1) homolog
chr11	77982589	77983354	766	*	bclrb12_IgG12_peak_173	69	.	7.25559	11.4315	6.94306	191	Promoter (<=1kb)	11	77982754	78026214	43461	1	268448	ENSMUST00000108360.7	0	ENSMUSG00000037791	Phf12	PHD finger protein 12
chr11	96830050	96830419	370	*	bclrb12_IgG12_peak_192	69	.	7.25559	11.4315	6.94306	188	Promoter (<=1kb)	11	96817414	96829968	12555	2	18023	ENSMUST00000081775.11	-82	ENSMUSG00000038615	Nfe2l1	nuclear factor, erythroid derived 2,-like 1
chr11	96977042	96977613	572	*	bclrb12_IgG12_peak_193	69	.	7.25559	11.4315	6.94306	284	Promoter (<=1kb)	11	96953341	96977711	24371	2	78912	ENSMUST00000107624.7	98	ENSMUSG00000018678	Sp2	Sp2 transcription factor
chr11	98446637	98446910	274	*	bclrb12_IgG12_peak_197	69	.	7.25559	11.4315	6.94306	115	Promoter (<=1kb)	11	98446834	98455373	8540	1	14786	ENSMUST00000019456.4	0	ENSMUSG00000019312	Grb7	growth factor receptor bound protein 7
chr11	100393635	100394039	405	*	bclrb12_IgG12_peak_201	69	.	7.25559	11.4315	6.94306	246	Intron (ENSMUST00000001592.14/16480, intron 1 of 13)	11	100370619	100397749	27131	2	16480	ENSMUST00000001592.14	3710	ENSMUSG00000001552	Jup	junction plakoglobin
chr11	117809669	117810615	947	*	bclrb12_IgG12_peak_271	69	.	7.25559	11.4315	6.94306	270	Promoter (<=1kb)	11	117809683	117813826	4144	1	20973	ENSMUST00000177131.7	0	ENSMUSG00000048277	Syngr2	synaptogyrin 2
chr12	8787059	8787323	265	*	bclrb12_IgG12_peak_352	69	.	7.25559	11.4315	6.94306	185	Intron (ENSMUST00000020911.13/20969, intron 1 of 4)	12	8771803	8790448	18646	1	20969	ENSMUST00000160348.1	15256	ENSMUSG00000020592	Sdc1	syndecan 1
chr13	23544441	23544717	277	*	bclrb12_IgG12_peak_391	69	.	7.25559	11.4315	6.94306	59	Promoter (<=1kb)	13	23544052	23545312	1261	1	260423	ENSMUST00000075558.4	389	ENSMUSG00000100210	H3c7	H3 clustered histone 7
chr13	41520567	41520849	283	*	bclrb12_IgG12_peak_399	69	.	7.25559	11.4315	6.94306	142	Intron (ENSMUST00000224440.1/ENSMUST00000224440.1, intron 2 of 2)	13	41432303	41487362	55060	2	18003	ENSMUST00000224083.1	-33205	ENSMUSG00000021365	Nedd9	neural precursor cell expressed, developmentally down-regulated gene 9
chr13	52659351	52659648	298	*	bclrb12_IgG12_peak_405	69	.	7.25559	11.4315	6.94306	188	Distal Intergenic	13	52596959	52624339	27381	1	20963	ENSMUST00000140339.1	62392	ENSMUSG00000021457	Syk	spleen tyrosine kinase
chr13	72628448	72628818	371	*	bclrb12_IgG12_peak_412	69	.	7.25559	11.4315	6.94306	154	Promoter (<=1kb)	13	72626213	72628564	2352	2	328287	ENSMUST00000177421.3	0	#N/A	Gm20554	predicted gene, 20554
chr14	26752872	26753969	1098	*	bclrb12_IgG12_peak_426	69	.	7.25559	11.4315	6.94306	732	Intron (ENSMUST00000022433.11/110083, intron 20 of 73)	14	26771029	26773772	2744	1	110083	ENSMUST00000073309.4	-17060	ENSMUSG00000021879	Dnah12	dynein, axonemal, heavy chain 12
chr14	56885462	56886117	656	*	bclrb12_IgG12_peak_433	69	.	7.25559	11.4315	6.94306	97	Promoter (<=1kb)	14	56886653	56903867	17215	1	76007	ENSMUST00000223669.1	-536	ENSMUSG00000021945	Zmym2	zinc finger, MYM-type 2
chr15	57892429	57892715	287	*	bclrb12_IgG12_peak_455	69	.	7.25559	11.4315	6.94306	122	Promoter (<=1kb)	15	57869502	57892448	22947	2	67819	ENSMUST00000022993.6	0	ENSMUSG00000022365	Derl1	Der1-like domain family, member 1
chr15	83474030	83474436	407	*	bclrb12_IgG12_peak_474	69	.	7.25559	11.4315	6.94306	100	Distal Intergenic	15	83375607	83464606	89000	2	23970	ENSMUST00000171436.7	-9424	ENSMUSG00000016664	Pacsin2	protein kinase C and casein kinase substrate in neurons 2
chr15	88862079	88863487	1409	*	bclrb12_IgG12_peak_480	69	.	7.25559	11.4315	6.94306	1166	Promoter (<=1kb)	15	88862186	88865726	3541	1	223775	ENSMUST00000042818.10	0	ENSMUSG00000035828	Pim3	proviral integration site 3
chr15	98993099	98993521	423	*	bclrb12_IgG12_peak_487	69	.	7.25559	11.4315	6.94306	96	Exon (ENSMUST00000230013.1/75951, exon 4 of 4)	15	98985894	98989281	3388	1	75951	ENSMUST00000180490.2	7205	ENSMUSG00000097587	4930578M01Rik	RIKEN cDNA 4930578M01 gene
chr15	103305175	103305498	324	*	bclrb12_IgG12_peak_498	69	.	7.25559	11.4315	6.94306	144	Intron (ENSMUST00000231068.1/ENSMUST00000231068.1, intron 1 of 1)	15	103308235	103310612	2378	2	80910	ENSMUST00000079824.5	5114	ENSMUSG00000063234	Gpr84	G protein-coupled receptor 84
chr16	21204579	21204927	349	*	bclrb12_IgG12_peak_507	69	.	7.25559	11.4315	6.94306	147	Promoter (<=1kb)	16	21204755	21223304	18550	1	13845	ENSMUST00000006112.6	0	ENSMUSG00000005958	Ephb3	Eph receptor B3
chr16	91647042	91647670	629	*	bclrb12_IgG12_peak_522	69	.	7.25559	11.4315	6.94306	407	Promoter (<=1kb)	16	91647506	91679207	31702	1	20658	ENSMUST00000117633.7	0	ENSMUSG00000022961	Son	Son DNA binding protein
chr16	92697273	92697586	314	*	bclrb12_IgG12_peak_523	69	.	7.25559	11.4315	6.94306	156	Promoter (<=1kb)	16	92603656	92697328	93673	2	12394	ENSMUST00000113956.9	0	ENSMUSG00000022952	Runx1	runt related transcription factor 1
chr17	26973115	26973451	337	*	bclrb12_IgG12_peak_543	69	.	7.25559	11.4315	6.94306	146	Promoter (<=1kb)	17	26973167	26976203	3037	1	474156	ENSMUST00000120016.2	0	ENSMUSG00000079605	Zbtb9	zinc finger and BTB domain containing 9
chr18	6241301	6241619	319	*	bclrb12_IgG12_peak_564	69	.	7.25559	11.4315	6.94306	240	Promoter (<=1kb)	18	6201002	6241523	40522	2	16573	ENSMUST00000025083.13	0	ENSMUSG00000006740	Kif5b	kinesin family member 5B
chr18	33373946	33374372	427	*	bclrb12_IgG12_peak_573	69	.	7.25559	11.4315	6.94306	90	Distal Intergenic	18	33437022	33463435	26414	2	27528	ENSMUST00000171533.8	89063	ENSMUSG00000042834	Nrep	neuronal regeneration related protein
chr19	3912501	3912771	271	*	bclrb12_IgG12_peak_595	69	.	7.25559	11.4315	6.94306	122	Promoter (<=1kb)	19	3908867	3912734	3868	2	225887	ENSMUST00000075092.7	0	ENSMUSG00000059734	Ndufs8	NADH:ubiquinone oxidoreductase core subunit S8
chr19	46479770	46480093	324	*	bclrb12_IgG12_peak_629	69	.	7.25559	11.4315	6.94306	114	Intron (ENSMUST00000039922.12/24069, intron 10 of 11)	19	46483097	46485982	2886	1	24069	ENSMUST00000144341.1	-3004	ENSMUSG00000025231	Sufu	SUFU negative regulator of hedgehog signaling
chr2	11777765	11778179	415	*	bclrb12_IgG12_peak_635	69	.	7.25559	11.4315	6.94306	232	Promoter (<=1kb)	2	11742575	11777582	35008	2	50755	ENSMUST00000071564.13	-183	ENSMUSG00000058594	Fbh1	F-box DNA helicase 1
chr2	29124935	29125437	503	*	bclrb12_IgG12_peak_641	69	.	7.25559	11.4315	6.94306	255	Promoter (<=1kb)	2	29124992	29182471	57480	1	269254	ENSMUST00000061578.8	0	ENSMUSG00000043535	Setx	senataxin
chr2	114654648	114655010	363	*	bclrb12_IgG12_peak_668	69	.	7.25559	11.4315	6.94306	199	Promoter (<=1kb)	2	114516416	114654953	138538	2	66632	ENSMUST00000028640.13	0	ENSMUSG00000057147	Dph6	diphthamine biosynthesis 6
chr2	129198169	129198671	503	*	bclrb12_IgG12_peak_678	69	.	7.25559	11.4315	6.94306	396	Promoter (<=1kb)	2	129198764	129211616	12853	1	20515	ENSMUST00000028880.9	-93	ENSMUSG00000027397	Slc20a1	solute carrier family 20, member 1
chr2	132945748	132946252	505	*	bclrb12_IgG12_peak_682	69	.	7.25559	11.4315	6.94306	310	Promoter (<=1kb)	2	132904389	132945906	41518	2	241639	ENSMUST00000038280.4	0	ENSMUSG00000027356	Fermt1	fermitin family member 1
chr2	137116940	137117524	585	*	bclrb12_IgG12_peak_683	69	.	7.25559	11.4315	6.94306	192	Promoter (<=1kb)	2	137081456	137116644	35189	2	16449	ENSMUST00000028735.7	-296	ENSMUSG00000027276	Jag1	jagged 1
chr3	33799772	33800126	355	*	bclrb12_IgG12_peak_714	69	.	7.25559	11.4315	6.94306	260	Promoter (<=1kb)	3	33799832	33814860	15029	1	67120	ENSMUST00000099153.9	0	ENSMUSG00000027677	Ttc14	tetratricopeptide repeat domain 14
chr3	88685627	88686350	724	*	bclrb12_IgG12_peak_732	69	.	7.25559	11.4315	6.94306	225	Promoter (<=1kb)	3	88685803	88712924	27122	1	74200	ENSMUST00000029696.10	0	ENSMUSG00000028060	Khdc4	KH domain containing 4, pre-mRNA splicing factor
chr3	94974716	94975040	325	*	bclrb12_IgG12_peak_736	69	.	7.25559	11.4315	6.94306	139	Promoter (<=1kb)	3	94974731	95006843	32113	1	107650	ENSMUST00000072287.11	0	ENSMUSG00000038861	Pi4kb	phosphatidylinositol 4-kinase beta
chr3	96727471	96727951	481	*	bclrb12_IgG12_peak_744	69	.	7.25559	11.4315	6.94306	249	Promoter (<=1kb)	3	96727664	96791152	63489	1	67845	ENSMUST00000029740.13	0	ENSMUSG00000028098	Rnf115	ring finger protein 115
chr4	82512927	82513303	377	*	bclrb12_IgG12_peak_774	69	.	7.25559	11.4315	6.94306	219	Intron (ENSMUST00000139835.1/102635783, intron 1 of 1)	4	82508016	82547292	39277	1	102635783	ENSMUST00000139835.1	4911	ENSMUSG00000087413	Gm11266	predicted gene 11266
chr4	107803625	107803894	270	*	bclrb12_IgG12_peak_781	69	.	7.25559	11.4315	6.94306	157	Promoter (<=1kb)	4	107802868	107872816	69949	1	16975	ENSMUST00000146552.8	757	ENSMUSG00000028613	Lrp8	low density lipoprotein receptor-related protein 8, apolipoprotein e receptor
chr4	135191361	135191962	602	*	bclrb12_IgG12_peak_795	69	.	7.25559	11.4315	6.94306	494	Distal Intergenic	4	135154436	135155342	907	1	12399	ENSMUST00000127109.1	36925	ENSMUSG00000070691	Runx3	runt related transcription factor 3
chr4	136285573	136285866	294	*	bclrb12_IgG12_peak_796	69	.	7.25559	11.4315	6.94306	44	Promoter (<=1kb)	4	136286067	136293942	7876	1	22704	ENSMUST00000069195.4	-201	ENSMUSG00000051351	Zfp46	zinc finger protein 46
chr4	139587746	139588026	281	*	bclrb12_IgG12_peak_799	69	.	7.25559	11.4315	6.94306	211	Intron (ENSMUST00000123827.8/212632, intron 4 of 11)	4	139574720	139620382	45663	1	212632	ENSMUST00000174078.1	13026	ENSMUSG00000041025	Iffo2	intermediate filament family orphan 2
chr4	154964114	154964441	328	*	bclrb12_IgG12_peak_802	69	.	7.25559	11.4315	6.94306	153	Promoter (<=1kb)	4	154964123	154980871	16749	1	269614	ENSMUST00000030931.10	0	ENSMUSG00000029056	Pank4	pantothenate kinase 4
chr5	24685798	24686272	475	*	bclrb12_IgG12_peak_812	69	.	7.25559	11.4315	6.94306	210	Promoter (<=1kb)	5	24685824	24710378	24555	1	53312	ENSMUST00000068825.7	0	ENSMUSG00000028954	Nub1	negative regulator of ubiquitin-like proteins 1
chr5	77266223	77266633	411	*	bclrb12_IgG12_peak_837	69	.	7.25559	11.4315	6.94306	109	Promoter (<=1kb)	5	77266196	77286432	20237	1	19712	ENSMUST00000113449.1	27	ENSMUSG00000029249	Rest	RE1-silencing transcription factor
chr5	100429537	100430097	561	*	bclrb12_IgG12_peak_841	69	.	7.25559	11.4315	6.94306	150	Promoter (<=1kb)	5	100420842	100429535	8694	2	100503199	ENSMUST00000181873.7	-2	ENSMUSG00000097772	5430416N02Rik	RIKEN cDNA 5430416N02 gene
chr5	103754000	103754321	322	*	bclrb12_IgG12_peak_842	69	.	7.25559	11.4315	6.94306	89	Promoter (<=1kb)	5	103754162	103855322	101161	1	17355	ENSMUST00000054979.9	0	ENSMUSG00000029313	Aff1	AF4/FMR2 family, member 1
chr5	114380312	114381034	723	*	bclrb12_IgG12_peak_846	69	.	7.25559	11.4315	6.94306	498	Promoter (<=1kb)	5	114380607	114421169	40563	1	117146	ENSMUST00000074002.11	0	ENSMUSG00000029577	Ube3b	ubiquitin protein ligase E3B
chr5	129886980	129887525	546	*	bclrb12_IgG12_peak_857	69	.	7.25559	11.4315	6.94306	456	Promoter (<=1kb)	5	129881156	129887470	6315	2	14004	ENSMUST00000094280.3	0	ENSMUSG00000070493	Chchd2	coiled-coil-helix-coiled-coil-helix domain containing 2
chr5	135186794	135187167	374	*	bclrb12_IgG12_peak_863	69	.	7.25559	11.4315	6.94306	173	Promoter (<=1kb)	5	135187264	135246129	58866	1	22385	ENSMUST00000002825.5	-97	ENSMUSG00000002748	Baz1b	bromodomain adjacent to zinc finger domain, 1B
chr5	138171014	138171370	357	*	bclrb12_IgG12_peak_868	69	.	7.25559	11.4315	6.94306	139	Promoter (<=1kb)	5	138168456	138171266	2811	2	17220	ENSMUST00000153867.7	0	ENSMUSG00000029730	Mcm7	minichromosome maintenance complex component 7
chr6	124712117	124712591	475	*	bclrb12_IgG12_peak_932	69	.	7.25559	11.4315	6.94306	179	Promoter (<=1kb)	6	124712336	124713068	733	1	12034	ENSMUST00000150847.7	0	ENSMUSG00000004264	Phb2	prohibitin 2
chr6	124931340	124931646	307	*	bclrb12_IgG12_peak_936	69	.	7.25559	11.4315	6.94306	146	Promoter (<=1kb)	6	124931386	124937238	5853	1	30853	ENSMUST00000204177.2	0	ENSMUSG00000030120	Mlf2	myeloid leukemia factor 2
chr6	127330299	127330862	564	*	bclrb12_IgG12_peak_939	69	.	7.25559	11.4315	6.94306	414	Distal Intergenic	6	127296186	127307967	11782	2	232386	ENSMUST00000202005.1	-22332	ENSMUSG00000107153	Gm38404	predicted gene, 38404
chr6	149309289	149309764	476	*	bclrb12_IgG12_peak_949	69	.	7.25559	11.4315	6.94306	82	Promoter (<=1kb)	6	149309414	149326671	17258	1	67246	ENSMUST00000130664.7	0	ENSMUSG00000032712	Resf1	retroelement silencing factor 1
chr7	4812837	4813087	251	*	bclrb12_IgG12_peak_951	69	.	7.25559	11.4315	6.94306	166	Promoter (<=1kb)	7	4808014	4812590	4577	2	77891	ENSMUST00000079496.8	-247	ENSMUSG00000060860	Ube2s	ubiquitin-conjugating enzyme E2S
chr7	30308268	30308590	323	*	bclrb12_IgG12_peak_964	69	.	7.25559	11.4315	6.94306	239	Promoter (<=1kb)	7	30308717	30314304	5588	1	233065	ENSMUST00000060834.11	-127	ENSMUSG00000042831	Alkbh6	alkB homolog 6
chr7	30588928	30589426	499	*	bclrb12_IgG12_peak_965	69	.	7.25559	11.4315	6.94306	310	Promoter (<=1kb)	7	30589380	30589437	58	1	102465774	ENSMUST00000185080.1	0	ENSMUSG00000098553	Mir3569	microRNA 3569
chr7	30955814	30956149	336	*	bclrb12_IgG12_peak_966	69	.	7.25559	11.4315	6.94306	55	Promoter (<=1kb)	7	30946841	30955906	9066	2	22282	ENSMUST00000166340.1	0	ENSMUSG00000058239	Usf2	upstream transcription factor 2
chr7	102209900	102210200	301	*	bclrb12_IgG12_peak_995	69	.	7.25559	11.4315	6.94306	120	Promoter (<=1kb)	7	102119398	102210176	90779	2	269966	ENSMUST00000210682.1	0	ENSMUSG00000063550	Nup98	nucleoporin 98
chr7	130519647	130519909	263	*	bclrb12_IgG12_peak_1012	69	.	7.25559	11.4315	6.94306	144	Promoter (<=1kb)	7	130394558	130519961	125404	2	11907	ENSMUST00000178534.7	52	ENSMUSG00000030850	Ate1	arginyltransferase 1
chr7	132813766	132814255	490	*	bclrb12_IgG12_peak_1013	69	.	7.25559	11.4315	6.94306	261	Promoter (<=1kb)	7	132712088	132813886	101799	2	77938	ENSMUST00000097998.8	0	ENSMUSG00000030956	Fam53b	family with sequence similarity 53, member B
chr8	22807912	22808594	683	*	bclrb12_IgG12_peak_1023	69	.	7.25559	11.4315	6.94306	133	Promoter (2-3kb)	8	22792287	22805622	13336	2	64933	ENSMUST00000210148.1	-2290	ENSMUSG00000031539	Ap3m2	adaptor-related protein complex 3, mu 2 subunit
chr8	25438383	25438739	357	*	bclrb12_IgG12_peak_1027	69	.	7.25559	11.4315	6.94306	225	Distal Intergenic	8	25513654	25555568	41915	1	14182	ENSMUST00000155564.7	-74915	ENSMUSG00000031565	Fgfr1	fibroblast growth factor receptor 1
chr8	40963234	40963631	398	*	bclrb12_IgG12_peak_1033	69	.	7.25559	11.4315	6.94306	130	Intron (ENSMUST00000034004.9/68797, intron 2 of 5)	8	40998770	41000205	1436	2	102103	ENSMUST00000135194.1	36574	ENSMUSG00000045636	Mtus1	mitochondrial tumor suppressor 1
chr8	70302351	70302669	319	*	bclrb12_IgG12_peak_1046	69	.	7.25559	11.4315	6.94306	202	Promoter (<=1kb)	8	70292866	70302489	9624	2	234374	ENSMUST00000008004.9	0	ENSMUSG00000057788	Ddx49	DEAD (Asp-Glu-Ala-Asp) box polypeptide 49
chr8	71381253	71381770	518	*	bclrb12_IgG12_peak_1052	69	.	7.25559	11.4315	6.94306	402	Promoter (<=1kb)	8	71375819	71381177	5359	2	13864	ENSMUST00000137058.1	-76	ENSMUSG00000002393	Nr2f6	nuclear receptor subfamily 2, group F, member 6
chr8	84985692	84986077	386	*	bclrb12_IgG12_peak_1069	69	.	7.25559	11.4315	6.94306	313	Distal Intergenic	8	84990603	85003343	12741	1	170833	ENSMUST00000209764.1	-4526	ENSMUSG00000052566	Hook2	hook microtubule tethering protein 2
chr8	85840514	85840851	338	*	bclrb12_IgG12_peak_1071	69	.	7.25559	11.4315	6.94306	233	Promoter (<=1kb)	8	85717578	85840921	123344	2	71927	ENSMUST00000034140.8	70	ENSMUSG00000031703	Itfg1	integrin alpha FG-GAP repeat containing 1
chr8	95331804	95332227	424	*	bclrb12_IgG12_peak_1082	69	.	7.25559	11.4315	6.94306	82	Promoter (<=1kb)	8	95323011	95331950	8940	2	79233	ENSMUST00000057717.7	0	ENSMUSG00000046556	Zfp319	zinc finger protein 319
chr8	105860292	105860586	295	*	bclrb12_IgG12_peak_1089	69	.	7.25559	11.4315	6.94306	96	Promoter (<=1kb)	8	105860580	105879330	18751	1	68051	ENSMUST00000008594.8	0	ENSMUSG00000008450	Nutf2	nuclear transport factor 2
chr8	109778387	109778688	302	*	bclrb12_IgG12_peak_1095	69	.	7.25559	11.4315	6.94306	192	Promoter (<=1kb)	8	109778554	109864204	85651	1	11765	ENSMUST00000093157.12	0	ENSMUSG00000031731	Ap1g1	adaptor protein complex AP-1, gamma 1 subunit
chr9	21291165	21291757	593	*	bclrb12_IgG12_peak_1126	69	.	7.25559	11.4315	6.94306	397	Promoter (<=1kb)	9	21288410	21291308	2899	2	12581	ENSMUST00000215619.1	0	ENSMUSG00000096472	Cdkn2d	cyclin dependent kinase inhibitor 2D
chr9	75409716	75410054	339	*	bclrb12_IgG12_peak_1159	69	.	7.25559	11.4315	6.94306	225	Promoter (<=1kb)	9	75386904	75410005	23102	2	50772	ENSMUST00000049355.10	0	ENSMUSG00000042688	Mapk6	mitogen-activated protein kinase 6
chr9	89863015	89863414	400	*	bclrb12_IgG12_peak_1164	69	.	7.25559	11.4315	6.94306	130	Intron (ENSMUST00000183387.7/74700, intron 5 of 5)	9	89826982	89838320	11339	1	74700	ENSMUST00000184759.1	36033	ENSMUSG00000098627	4930524O08Rik	RIKEN cDNA 4930524O08 gene
chr9	101251392	101251818	427	*	bclrb12_IgG12_peak_1168	69	.	7.25559	11.4315	6.94306	271	Promoter (<=1kb)	9	101105084	101251795	146712	2	235542	ENSMUST00000075941.11	0	ENSMUSG00000043154	Ppp2r3a	protein phosphatase 2, regulatory subunit B'', alpha
chr9	107612818	107613068	251	*	bclrb12_IgG12_peak_1173	69	.	7.25559	11.4315	6.94306	81	Promoter (2-3kb)	9	107614940	107616047	1108	2	14678	ENSMUST00000193538.1	2979	ENSMUSG00000032562	Gnai2	guanine nucleotide binding protein (G protein), alpha inhibiting 2
chr9	115310656	115310935	280	*	bclrb12_IgG12_peak_1179	69	.	7.25559	11.4315	6.94306	173	Promoter (<=1kb)	9	115242581	115310421	67841	2	68292	ENSMUST00000035010.9	-235	ENSMUSG00000032437	Stt3b	STT3, subunit of the oligosaccharyltransferase complex, homolog B (S. cerevisiae)
chr11	109698875	109699201	327	*	bclrb12_IgG12_peak_219	93	.	7.14141	14.0212	9.36928	91	Intron (ENSMUST00000155559.7/208659, intron 1 of 11)	11	109674639	109682979	8341	2	208659	ENSMUST00000144972.1	-15896	ENSMUSG00000020614	Fam20a	family with sequence similarity 20, member A
chr11	121063855	121064666	812	*	bclrb12_IgG12_peak_338	79	.	6.98106	12.4711	7.96477	73	Promoter (<=1kb)	11	121053458	121063569	10112	2	58210	ENSMUST00000039309.11	-286	ENSMUSG00000039364	Sectm1b	secreted and transmembrane 1B
chr13	40731613	40731902	290	*	bclrb12_IgG12_peak_398	64	.	6.91979	10.8781	6.48868	199	Promoter (<=1kb)	13	40716022	40731607	15586	2	21418	ENSMUST00000224319.1	-6	ENSMUSG00000021359	Tfap2a	transcription factor AP-2, alpha
chr5	99979019	99979430	412	*	bclrb12_IgG12_peak_840	64	.	6.91979	10.8781	6.48868	184	Promoter (<=1kb)	5	99955935	99978938	23004	2	11991	ENSMUST00000172361.7	-81	ENSMUSG00000000568	Hnrnpd	heterogeneous nuclear ribonucleoprotein D
chr1	93754455	93755011	557	*	bclrb12_IgG12_peak_55	68	.	6.91319	11.2042	6.80815	416	Promoter (<=1kb)	1	93754905	93790610	35706	1	66615	ENSMUST00000027502.15	0	ENSMUSG00000026280	Atg4b	autophagy related 4B, cysteine peptidase
chr11	113565316	113565931	616	*	bclrb12_IgG12_peak_238	110	.	6.90348	15.82	11.0963	436	Promoter (<=1kb)	11	113244853	113565756	320904	2	69806	ENSMUST00000071539.9	0	ENSMUSG00000041654	Slc39a11	solute carrier family 39 (metal ion transporter), member 11
chr11	121451771	121452129	359	*	bclrb12_IgG12_peak_341	74	.	6.90249	11.9395	7.44434	220	Promoter (<=1kb)	11	121451949	121617164	165216	1	108903	ENSMUST00000103013.9	0	ENSMUSG00000039230	Tbcd	tubulin-specific chaperone d
chr6	47651118	47651466	349	*	bclrb12_IgG12_peak_893	74	.	6.90249	11.9395	7.44434	138	Distal Intergenic	6	47552386	47595341	42956	2	14056	ENSMUST00000133043.2	-55777	ENSMUSG00000029687	Ezh2	enhancer of zeste 2 polycomb repressive complex 2 subunit
chr11	113225676	113226045	370	*	bclrb12_IgG12_peak_234	81	.	6.89419	12.7404	8.16297	202	Distal Intergenic	11	113203315	113209669	6355	2	319871	ENSMUST00000130373.1	-16007	ENSMUSG00000085421	4732490B19Rik	RIKEN cDNA 4732490B19 gene
chr11	113153388	113153685	298	*	bclrb12_IgG12_peak_231	85	.	6.89071	13.1563	8.57186	162	Intron (ENSMUST00000136438.7/72386, intron 1 of 2)	11	113043895	113173077	129183	2	72386	ENSMUST00000136438.7	19392	ENSMUSG00000087259	2610035D17Rik	RIKEN cDNA 2610035D17 gene
chr11	20542717	20543601	885	*	bclrb12_IgG12_peak_139	69	.	6.81701	11.4143	6.94306	127	Promoter (<=1kb)	11	20543253	20597020	53768	1	58172	ENSMUST00000145328.1	0	ENSMUSG00000049800	Sertad2	SERTA domain containing 2
chr11	103267470	103267863	394	*	bclrb12_IgG12_peak_212	69	.	6.81701	11.4143	6.94306	108	Promoter (<=1kb)	11	103219762	103267472	47711	2	53859	ENSMUST00000021324.2	0	ENSMUSG00000020941	Map3k14	mitogen-activated protein kinase kinase kinase 14
chr11	115974444	115975062	619	*	bclrb12_IgG12_peak_255	69	.	6.81701	11.4143	6.94306	536	Promoter (<=1kb)	11	115974709	116008412	33704	1	192897	ENSMUST00000021107.13	0	ENSMUSG00000020758	Itgb4	integrin beta 4
chr11	119943261	119943610	350	*	bclrb12_IgG12_peak_289	69	.	6.81701	11.4143	6.94306	212	Promoter (<=1kb)	11	119943472	119981419	37948	1	108100	ENSMUST00000146566.1	0	ENSMUSG00000025372	Baiap2	brain-specific angiogenesis inhibitor 1-associated protein 2
chr3	35225490	35225747	258	*	bclrb12_IgG12_peak_715	69	.	6.81701	11.4143	6.94306	79	Distal Intergenic	3	34922545	34922651	107	2	102466155	ENSMUST00000183357.1	-302839	ENSMUSG00000098862	Mir6378	microRNA 6378
chr3	87930465	87930739	275	*	bclrb12_IgG12_peak_728	69	.	6.81701	11.4143	6.94306	118	Promoter (<=1kb)	3	87923663	87930717	7055	2	229503	ENSMUST00000161014.1	0	ENSMUSG00000004896	Rrnad1	ribosomal RNA adenine dimethylase domain containing 1
chr6	47830320	47830628	309	*	bclrb12_IgG12_peak_894	69	.	6.81701	11.4143	6.94306	208	Promoter (<=1kb)	6	47821658	47830568	8911	2	330301	ENSMUST00000143979.1	0	ENSMUSG00000051499	Zfp786	zinc finger protein 786
chr7	38019181	38019506	326	*	bclrb12_IgG12_peak_970	69	.	6.81701	11.4143	6.94306	140	Promoter (<=1kb)	7	37969605	38019522	49918	2	19777	ENSMUST00000206169.1	16	ENSMUSG00000030421	Uri1	URI1, prefoldin-like chaperone
chr7	79465906	79466273	368	*	bclrb12_IgG12_peak_978	69	.	6.81701	11.4143	6.94306	151	Promoter (<=1kb)	7	79449382	79466187	16806	2	18975	ENSMUST00000127082.7	0	ENSMUSG00000039176	Polg	polymerase (DNA directed), gamma
chr7	127745832	127746109	278	*	bclrb12_IgG12_peak_1008	69	.	6.81701	11.4143	6.94306	132	Promoter (<=1kb)	7	127745786	127769476	23691	1	233902	ENSMUST00000186116.6	46	ENSMUSG00000030811	Fbxl19	F-box and leucine-rich repeat protein 19
chr8	71371510	71372029	520	*	bclrb12_IgG12_peak_1050	69	.	6.81701	11.4143	6.94306	249	Promoter (<=1kb)	8	71371346	71379361	8016	1	77090	ENSMUST00000110052.1	164	ENSMUSG00000002396	Ocel1	occludin/ELL domain containing 1
chr8	84198313	84198793	481	*	bclrb12_IgG12_peak_1063	69	.	6.81701	11.4143	6.94306	248	Distal Intergenic	8	84208518	84208592	75	1	387216	ENSMUST00000083677.1	-9725	ENSMUSG00000065611	Mir23a	microRNA 23a
chr11	112781774	112785505	3732	*	bclrb12_IgG12_peak_226	116	.	6.7484	16.4053	11.6678	1037	Promoter (<=1kb)	11	112782224	112787760	5537	1	20682	ENSMUST00000000579.2	0	ENSMUSG00000000567	Sox9	SRY (sex determining region Y)-box 9
chr11	121259605	121259971	367	*	bclrb12_IgG12_peak_339	71	.	6.73236	11.6611	7.17151	192	Promoter (<=1kb)	11	121259990	121309896	49907	1	68837	ENSMUST00000106113.1	-19	ENSMUSG00000039275	Foxk2	forkhead box K2
chr3	36572091	36572398	308	*	bclrb12_IgG12_peak_717	61	.	6.71056	10.5373	6.15689	188	Promoter (<=1kb)	3	36564865	36572150	7286	2	12428	ENSMUST00000029270.9	0	ENSMUSG00000027715	Ccna2	cyclin A2
chr11	113060904	113061256	353	*	bclrb12_IgG12_peak_228	75	.	6.69906	12.0036	7.50547	205	Intron (ENSMUST00000136438.7/72386, intron 2 of 2)	11	113043895	113173077	129183	2	72386	ENSMUST00000136438.7	111821	ENSMUSG00000087259	2610035D17Rik	RIKEN cDNA 2610035D17 gene
chr1	36059960	36060284	325	*	bclrb12_IgG12_peak_8	58	.	6.69747	10.2142	5.84641	43	Distal Intergenic	1	36068400	36106446	38047	1	50785	ENSMUST00000088174.3	-8116	ENSMUSG00000045216	Hs6st1	heparan sulfate 6-O-sulfotransferase 1
chr1	58445195	58445728	534	*	bclrb12_IgG12_peak_29	58	.	6.69747	10.2142	5.84641	348	Promoter (<=1kb)	1	58445267	58481816	36550	1	65102	ENSMUST00000114337.7	0	ENSMUSG00000026036	Nif3l1	Ngg1 interacting factor 3-like 1 (S. pombe)
chr1	60180256	60180521	266	*	bclrb12_IgG12_peak_31	58	.	6.69747	10.2142	5.84641	79	Promoter (<=1kb)	1	60180599	60338328	157730	1	269198	ENSMUST00000160834.7	-78	ENSMUSG00000073664	Nbeal1	neurobeachin like 1
chr1	98095126	98095650	525	*	bclrb12_IgG12_peak_56	58	.	6.69747	10.2142	5.84641	118	Promoter (<=1kb)	1	97821094	98095621	274528	2	18484	ENSMUST00000058762.14	0	ENSMUSG00000026335	Pam	peptidylglycine alpha-amidating monooxygenase
chr1	156035788	156036803	1016	*	bclrb12_IgG12_peak_67	58	.	6.69747	10.2142	5.84641	834	Promoter (<=1kb)	1	156004614	156036427	31814	2	208263	ENSMUST00000097527.9	0	ENSMUSG00000026466	Tor1aip1	torsin A interacting protein 1
chr10	7956398	7956724	327	*	bclrb12_IgG12_peak_81	58	.	6.69747	10.2142	5.84641	162	Promoter (<=1kb)	10	7905653	7956230	50578	2	68652	ENSMUST00000146444.7	-168	ENSMUSG00000015755	Tab2	TGF-beta activated kinase 1/MAP3K7 binding protein 2
chr10	14705371	14705684	314	*	bclrb12_IgG12_peak_82	58	.	6.69747	10.2142	5.84641	196	Promoter (<=1kb)	10	14705621	14767296	61676	1	18101	ENSMUST00000190114.1	0	ENSMUSG00000019865	Nmbr	neuromedin B receptor
chr10	30618304	30618567	264	*	bclrb12_IgG12_peak_87	58	.	6.69747	10.2142	5.84641	105	Promoter (<=1kb)	10	30608141	30618479	10339	2	66847	ENSMUST00000161074.7	0	ENSMUSG00000019791	Hint3	histidine triad nucleotide binding protein 3
chr10	85916398	85917024	627	*	bclrb12_IgG12_peak_115	58	.	6.69747	10.2142	5.84641	471	Promoter (<=1kb)	10	85891966	85916986	25021	2	72843	ENSMUST00000220032.1	0	ENSMUSG00000035529	Prdm4	PR domain containing 4
chr10	86778494	86778813	320	*	bclrb12_IgG12_peak_117	58	.	6.69747	10.2142	5.84641	166	Promoter (<=1kb)	10	86779005	86838389	59385	1	103466	ENSMUST00000099396.2	-192	ENSMUSG00000054027	Nt5dc3	5'-nucleotidase domain containing 3
chr10	94147566	94148419	854	*	bclrb12_IgG12_peak_120	58	.	6.69747	10.2142	5.84641	321	Promoter (<=1kb)	10	94148023	94197211	49189	1	22025	ENSMUST00000105290.8	0	ENSMUSG00000005897	Nr2c1	nuclear receptor subfamily 2, group C, member 1
chr10	99087663	99088286	624	*	bclrb12_IgG12_peak_124	58	.	6.69747	10.2142	5.84641	485	Distal Intergenic	10	99107036	99197988	90953	1	382406	ENSMUST00000020113.14	-18750	ENSMUSG00000019952	Poc1b	POC1 centriolar protein B
chr10	115315574	115315968	395	*	bclrb12_IgG12_peak_130	58	.	6.69747	10.2142	5.84641	188	Promoter (<=1kb)	10	115287084	115315591	28508	2	216344	ENSMUST00000020343.8	0	ENSMUSG00000020132	Rab21	RAB21, member RAS oncogene family
chr11	49203350	49204286	937	*	bclrb12_IgG12_peak_147	58	.	6.69747	10.2142	5.84641	80	Promoter (<=1kb)	11	49203485	49213636	10152	1	22720	ENSMUST00000128932.7	0	ENSMUSG00000046311	Zfp62	zinc finger protein 62
chr11	57518243	57518602	360	*	bclrb12_IgG12_peak_153	58	.	6.69747	10.2142	5.84641	192	Promoter (<=1kb)	11	57507375	57518602	11228	2	67726	ENSMUST00000130596.1	0	ENSMUSG00000020523	Fam114a2	family with sequence similarity 114, member A2
chr11	69662342	69662777	436	*	bclrb12_IgG12_peak_160	58	.	6.69747	10.2142	5.84641	216	Promoter (<=1kb)	11	69656697	69662642	5946	2	24070	ENSMUST00000018905.11	0	ENSMUSG00000018761	Mpdu1	mannose-P-dolichol utilization defect 1
chr11	97415582	97415909	328	*	bclrb12_IgG12_peak_195	58	.	6.69747	10.2142	5.84641	132	Promoter (<=1kb)	11	97415533	97502402	86870	1	58996	ENSMUST00000121799.7	49	ENSMUSG00000049807	Arhgap23	Rho GTPase activating protein 23
chr11	106788200	106788698	499	*	bclrb12_IgG12_peak_216	58	.	6.69747	10.2142	5.84641	117	Promoter (<=1kb)	11	106780355	106788532	8178	2	13207	ENSMUST00000021062.11	0	ENSMUSG00000020719	Ddx5	DEAD (Asp-Glu-Ala-Asp) box polypeptide 5
chr11	113285008	113285276	269	*	bclrb12_IgG12_peak_236	58	.	6.69747	10.2142	5.84641	83	Intron (ENSMUST00000071539.9/69806, intron 7 of 9)	11	113203315	113209669	6355	2	319871	ENSMUST00000130373.1	-75339	ENSMUSG00000085421	4732490B19Rik	RIKEN cDNA 4732490B19 gene
chr11	115612653	115613036	384	*	bclrb12_IgG12_peak_249	58	.	6.69747	10.2142	5.84641	130	Promoter (<=1kb)	11	115607918	115612887	4970	2	69674	ENSMUST00000124407.7	0	ENSMUSG00000020743	Mif4gd	MIF4G domain containing
chr11	116086898	116087231	334	*	bclrb12_IgG12_peak_257	58	.	6.69747	10.2142	5.84641	68	Promoter (<=1kb)	11	116078573	116086995	8423	2	22378	ENSMUST00000074628.12	0	ENSMUSG00000034341	Wbp2	WW domain binding protein 2
chr11	117199565	117199849	285	*	bclrb12_IgG12_peak_268	58	.	6.69747	10.2142	5.84641	137	Promoter (<=1kb)	11	117199661	117362325	162665	1	53860	ENSMUST00000093907.10	0	ENSMUSG00000059248	Sept9	septin 9
chr12	15832571	15832991	421	*	bclrb12_IgG12_peak_355	58	.	6.69747	10.2142	5.84641	324	Exon (ENSMUST00000180759.1/ENSMUST00000180759.1, exon 2 of 3)	12	15793318	15816922	23605	2	217410	ENSMUST00000221518.1	-15649	ENSMUSG00000020601	Trib2	tribbles pseudokinase 2
chr12	72760707	72761033	327	*	bclrb12_IgG12_peak_365	58	.	6.69747	10.2142	5.84641	190	Promoter (<=1kb)	12	72760741	72783784	23044	1	19042	ENSMUST00000222790.1	0	ENSMUSG00000021096	Ppm1a	protein phosphatase 1A, magnesium dependent, alpha isoform
chr12	111474634	111474894	261	*	bclrb12_IgG12_peak_382	58	.	6.69747	10.2142	5.84641	74	Intron (ENSMUST00000221429.1/ENSMUST00000221429.1, intron 2 of 2)	12	111484609	111485823	1215	2	212539	ENSMUST00000010673.6	10929	ENSMUSG00000010529	Gm266	predicted gene 266
chr12	112644681	112644994	314	*	bclrb12_IgG12_peak_385	58	.	6.69747	10.2142	5.84641	167	Promoter (<=1kb)	12	112644967	112649037	4071	1	30954	ENSMUST00000109755.4	0	ENSMUSG00000064326	Siva1	SIVA1, apoptosis-inducing factor
chr12	112674564	112674892	329	*	bclrb12_IgG12_peak_386	58	.	6.69747	10.2142	5.84641	208	Promoter (<=1kb)	12	112658425	112674884	16460	2	11651	ENSMUST00000144550.8	0	ENSMUSG00000001729	Akt1	thymoma viral proto-oncogene 1
chr13	49421042	49421324	283	*	bclrb12_IgG12_peak_403	58	.	6.69747	10.2142	5.84641	153	Promoter (<=1kb)	13	49421249	49464573	43325	1	75678	ENSMUST00000220447.1	0	ENSMUSG00000021385	Ippk	inositol 1,3,4,5,6-pentakisphosphate 2-kinase
chr13	112463679	112464211	533	*	bclrb12_IgG12_peak_419	58	.	6.69747	10.2142	5.84641	371	Promoter (<=1kb)	13	112464070	112510086	46017	1	16195	ENSMUST00000183663.7	0	ENSMUSG00000021756	Il6st	interleukin 6 signal transducer
chr14	26741098	26741437	340	*	bclrb12_IgG12_peak_425	58	.	6.69747	10.2142	5.84641	95	Intron (ENSMUST00000022433.11/110083, intron 20 of 73)	14	26771029	26773772	2744	1	110083	ENSMUST00000073309.4	-29592	ENSMUSG00000021879	Dnah12	dynein, axonemal, heavy chain 12
chr14	70554162	70554619	458	*	bclrb12_IgG12_peak_436	58	.	6.69747	10.2142	5.84641	340	Promoter (<=1kb)	14	70554056	70573548	19493	1	15460	ENSMUST00000022691.13	106	ENSMUSG00000022096	Hr	lysine demethylase and nuclear receptor corepressor
chr15	76192751	76193107	357	*	bclrb12_IgG12_peak_461	58	.	6.69747	10.2142	5.84641	184	Promoter (2-3kb)	15	76170976	76195710	24735	2	18810	ENSMUST00000023226.12	2603	ENSMUSG00000022565	Plec	plectin
chr15	101697569	101697843	275	*	bclrb12_IgG12_peak_493	58	.	6.69747	10.2142	5.84641	31	Distal Intergenic	15	101689910	101694307	4398	2	16687	ENSMUST00000023788.7	-3262	ENSMUSG00000058354	Krt6a	keratin 6A
chr16	20715922	20716334	413	*	bclrb12_IgG12_peak_506	58	.	6.69747	10.2142	5.84641	238	Promoter (<=1kb)	16	20702964	20716117	13154	2	12724	ENSMUST00000007207.14	0	ENSMUSG00000022843	Clcn2	chloride channel, voltage-sensitive 2
chr17	47436324	47436619	296	*	bclrb12_IgG12_peak_549	58	.	6.69747	10.2142	5.84641	147	Promoter (<=1kb)	17	47436615	47470144	33530	1	224833	ENSMUST00000037701.12	0	ENSMUSG00000034382	AI661453	expressed sequence AI661453
chr17	65772373	65772618	246	*	bclrb12_IgG12_peak_555	58	.	6.69747	10.2142	5.84641	98	Promoter (<=1kb)	17	65721266	65772640	51375	2	106572	ENSMUST00000233258.1	22	ENSMUSG00000056515	Rab31	RAB31, member RAS oncogene family
chr17	88065986	88066547	562	*	bclrb12_IgG12_peak_562	58	.	6.69747	10.2142	5.84641	358	Promoter (<=1kb)	17	87990859	88065291	74433	2	225055	ENSMUST00000005504.14	-695	ENSMUSG00000005371	Fbxo11	F-box protein 11
chr18	24020632	24021117	486	*	bclrb12_IgG12_peak_569	58	.	6.69747	10.2142	5.84641	326	Promoter (<=1kb)	18	24009702	24020810	11109	2	59057	ENSMUST00000066497.11	0	ENSMUSG00000051469	Zfp24	zinc finger protein 24
chr18	46390258	46390611	354	*	bclrb12_IgG12_peak_582	58	.	6.69747	10.2142	5.84641	204	Intron (ENSMUST00000237993.1/ENSMUST00000237993.1, intron 1 of 1)	18	46465215	46465790	576	2	72076	ENSMUST00000180618.1	75179	#N/A	Mospd4	motile sperm domain containing 4
chr18	70568924	70569242	319	*	bclrb12_IgG12_peak_589	58	.	6.69747	10.2142	5.84641	154	Promoter (<=1kb)	18	70568334	70582912	14579	1	17191	ENSMUST00000114946.3	590	ENSMUSG00000024513	Mbd2	methyl-CpG binding domain protein 2
chr19	6974482	6974887	406	*	bclrb12_IgG12_peak_606	58	.	6.69747	10.2142	5.84641	204	Promoter (<=1kb)	19	6974968	6977324	2357	1	18938	ENSMUST00000070850.7	-81	ENSMUSG00000056612	Ppp1r14b	protein phosphatase 1, regulatory inhibitor subunit 14B
chr19	7494253	7494578	326	*	bclrb12_IgG12_peak_607	58	.	6.69747	10.2142	5.84641	86	Promoter (<=1kb)	19	7494398	7510174	15777	1	109168	ENSMUST00000235260.1	0	ENSMUSG00000024759	Atl3	atlastin GTPase 3
chr19	17393976	17394415	440	*	bclrb12_IgG12_peak_612	58	.	6.69747	10.2142	5.84641	214	Promoter (<=1kb)	19	17394043	17401349	7307	1	54391	ENSMUST00000025617.3	0	ENSMUSG00000024712	Rfk	riboflavin kinase
chr19	34921938	34922253	316	*	bclrb12_IgG12_peak_620	58	.	6.69747	10.2142	5.84641	170	Promoter (<=1kb)	19	34922361	34975735	53375	1	240641	ENSMUST00000087341.6	-108	ENSMUSG00000024795	Kif20b	kinesin family member 20B
chr2	30897036	30897319	284	*	bclrb12_IgG12_peak_647	58	.	6.69747	10.2142	5.84641	122	Promoter (<=1kb)	2	30892488	30897469	4982	2	64292	ENSMUST00000126588.1	150	ENSMUSG00000050737	Ptges	prostaglandin E synthase
chr2	32679976	32680368	393	*	bclrb12_IgG12_peak_649	58	.	6.69747	10.2142	5.84641	215	Exon (ENSMUST00000113272.7/13805, exon 13 of 14)	2	32683302	32685004	1703	2	14287	ENSMUST00000142186.1	4636	ENSMUSG00000009566	Fpgs	folylpolyglutamyl synthetase
chr2	34372528	34373184	657	*	bclrb12_IgG12_peak_653	58	.	6.69747	10.2142	5.84641	158	Promoter (<=1kb)	2	34213400	34373142	159743	2	18516	ENSMUST00000138021.3	0	ENSMUSG00000038718	Pbx3	pre B cell leukemia homeobox 3
chr2	59161160	59161636	477	*	bclrb12_IgG12_peak_658	58	.	6.69747	10.2142	5.84641	26	Promoter (<=1kb)	2	59161043	59338876	177834	1	227937	ENSMUST00000184332.7	117	ENSMUSG00000026991	Pkp4	plakophilin 4
chr2	61246620	61246909	290	*	bclrb12_IgG12_peak_659	58	.	6.69747	10.2142	5.84641	193	Distal Intergenic	2	60964376	60975151	10776	2	100038493	ENSMUST00000146034.1	-271469	ENSMUSG00000075325	Gm13582	predicted gene 13582
chr2	91069800	91070573	774	*	bclrb12_IgG12_peak_663	58	.	6.69747	10.2142	5.84641	620	Promoter (<=1kb)	2	91061791	91070229	8439	2	68427	ENSMUST00000079976.9	0	ENSMUSG00000002105	Slc39a13	solute carrier family 39 (metal ion transporter), member 13
chr2	103566352	103566759	408	*	bclrb12_IgG12_peak_666	58	.	6.69747	10.2142	5.84641	205	Promoter (<=1kb)	2	103566310	103718423	152114	1	99382	ENSMUST00000076212.3	42	ENSMUSG00000032724	Abtb2	ankyrin repeat and BTB (POZ) domain containing 2
chr2	171862730	171862996	267	*	bclrb12_IgG12_peak_698	58	.	6.69747	10.2142	5.84641	135	Distal Intergenic	2	171958188	171962131	3944	2	75655	ENSMUST00000151904.1	99135	ENSMUSG00000086823	1700028P15Rik	RIKEN cDNA 1700028P15 gene
chr2	172550461	172550749	289	*	bclrb12_IgG12_peak_700	58	.	6.69747	10.2142	5.84641	95	Promoter (<=1kb)	2	172550653	172558607	7955	1	21420	ENSMUST00000128406.7	0	ENSMUSG00000028640	Tfap2c	transcription factor AP-2, gamma
chr3	32708449	32708851	403	*	bclrb12_IgG12_peak_713	58	.	6.69747	10.2142	5.84641	267	Promoter (<=1kb)	3	32708507	32726973	18467	1	56456	ENSMUST00000029214.13	0	ENSMUSG00000027671	Actl6a	actin-like 6A
chr3	87905976	87906298	323	*	bclrb12_IgG12_peak_727	58	.	6.69747	10.2142	5.84641	95	Promoter (<=1kb)	3	87906321	87916132	9812	1	15191	ENSMUST00000005017.14	-23	ENSMUSG00000004897	Hdgf	heparin binding growth factor
chr3	95217244	95217828	585	*	bclrb12_IgG12_peak_739	58	.	6.69747	10.2142	5.84641	462	Promoter (<=1kb)	3	95217457	95226658	9202	1	100504029	ENSMUST00000181819.1	0	ENSMUSG00000097167	Gm16740	predicted gene, 16740
chr3	108210063	108210430	368	*	bclrb12_IgG12_peak_747	58	.	6.69747	10.2142	5.84641	204	Promoter (<=1kb)	3	108202228	108210462	8235	2	72522	ENSMUST00000117784.7	32	ENSMUSG00000048997	Atxn7l2	ataxin 7-like 2
chr4	3938967	3939224	258	*	bclrb12_IgG12_peak_760	58	.	6.69747	10.2142	5.84641	56	Promoter (<=1kb)	4	3939043	3943406	4364	1	66433	ENSMUST00000123769.7	0	ENSMUSG00000042198	Chchd7	coiled-coil-helix-coiled-coil-helix domain containing 7
chr4	56374432	56374707	276	*	bclrb12_IgG12_peak_768	58	.	6.69747	10.2142	5.84641	180	Distal Intergenic	4	56740005	56741443	1439	2	11471	ENSMUST00000095080.4	366736	ENSMUSG00000070980	Actl7b	actin-like 7b
chr4	72200661	72201106	446	*	bclrb12_IgG12_peak_772	58	.	6.69747	10.2142	5.84641	145	Promoter (<=1kb)	4	72117142	72200919	83778	2	21885	ENSMUST00000074216.13	0	ENSMUSG00000008305	Tle1	transducin-like enhancer of split 1
chr4	87366768	87367209	442	*	bclrb12_IgG12_peak_776	58	.	6.69747	10.2142	5.84641	304	Distal Intergenic	4	86983124	87230477	247354	2	76376	ENSMUST00000107157.8	-136291	ENSMUSG00000037996	Slc24a2	solute carrier family 24 (sodium/potassium/calcium exchanger), member 2
chr4	89310629	89310904	276	*	bclrb12_IgG12_peak_777	58	.	6.69747	10.2142	5.84641	95	Promoter (<=1kb)	4	89306299	89311039	4741	2	12579	ENSMUST00000097981.5	135	ENSMUSG00000073802	Cdkn2b	cyclin dependent kinase inhibitor 2B
chr4	101770336	101770584	249	*	bclrb12_IgG12_peak_780	58	.	6.69747	10.2142	5.84641	136	Promoter (<=1kb)	4	101771368	101782895	11528	1	16847	ENSMUST00000156402.1	-784	ENSMUSG00000057722	Lepr	leptin receptor
chr4	134287313	134287945	633	*	bclrb12_IgG12_peak_792	58	.	6.69747	10.2142	5.84641	484	Promoter (<=1kb)	4	134275002	134287895	12894	2	230809	ENSMUST00000061234.13	0	ENSMUSG00000050890	Pdik1l	PDLIM1 interacting kinase 1 like
chr4	155761125	155761408	284	*	bclrb12_IgG12_peak_804	58	.	6.69747	10.2142	5.84641	129	Promoter (<=1kb)	4	155761178	155769264	8087	1	70448	ENSMUST00000174185.1	0	ENSMUSG00000054514	Atad3aos	ATPase family, AAA domain containing 3A, opposite strand
chr5	34188046	34188300	255	*	bclrb12_IgG12_peak_824	58	.	6.69747	10.2142	5.84641	186	Promoter (<=1kb)	5	34176579	34187720	11142	2	17122	ENSMUST00000119171.1	-326	ENSMUSG00000037235	Mxd4	Max dimerization protein 4
chr5	65492684	65492981	298	*	bclrb12_IgG12_peak_831	58	.	6.69747	10.2142	5.84641	137	Promoter (<=1kb)	5	65427427	65492833	65407	2	68552	ENSMUST00000196121.1	0	ENSMUSG00000037822	Smim14	small integral membrane protein 14
chr5	65536907	65537284	378	*	bclrb12_IgG12_peak_832	58	.	6.69747	10.2142	5.84641	145	Promoter (<=1kb)	5	65537233	65598988	61756	1	53323	ENSMUST00000142407.7	0	ENSMUSG00000029203	Ube2k	ubiquitin-conjugating enzyme E2K
chr5	135008924	135009941	1018	*	bclrb12_IgG12_peak_862	58	.	6.69747	10.2142	5.84641	264	Promoter (<=1kb)	5	135009152	135012131	2980	1	68758	ENSMUST00000111216.7	0	ENSMUSG00000040532	Abhd11	abhydrolase domain containing 11
chr5	139252357	139252609	253	*	bclrb12_IgG12_peak_870	58	.	6.69747	10.2142	5.84641	74	Promoter (<=1kb)	5	139252370	139267141	14772	1	67604	ENSMUST00000130326.7	0	ENSMUSG00000025858	Get4	golgi to ER traffic protein 4
chr5	150665601	150665916	316	*	bclrb12_IgG12_peak_882	58	.	6.69747	10.2142	5.84641	173	Promoter (<=1kb)	5	150635972	150665612	29641	2	381695	ENSMUST00000118316.7	0	ENSMUSG00000029655	N4bp2l2	NEDD4 binding protein 2-like 2
chr6	22356023	22356393	371	*	bclrb12_IgG12_peak_887	58	.	6.69747	10.2142	5.84641	161	Promoter (<=1kb)	6	22306520	22356166	49647	2	27999	ENSMUST00000165576.7	0	ENSMUSG00000029672	Fam3c	family with sequence similarity 3, member C
chr6	56832040	56832282	243	*	bclrb12_IgG12_peak_900	58	.	6.69747	10.2142	5.84641	106	Promoter (<=1kb)	6	56832059	56879358	47300	1	27055	ENSMUST00000031795.7	0	ENSMUSG00000029781	Fkbp9	FK506 binding protein 9
chr6	83101467	83101718	252	*	bclrb12_IgG12_peak_909	58	.	6.69747	10.2142	5.84641	89	Promoter (<=1kb)	6	83101601	83108394	6794	1	243510	ENSMUST00000101254.8	0	ENSMUSG00000107499	Ccdc142	coiled-coil domain containing 142
chr6	124663051	124663318	268	*	bclrb12_IgG12_peak_931	58	.	6.69747	10.2142	5.84641	88	Promoter (<=1kb)	6	124663172	124702290	39119	1	14792	ENSMUST00000128721.6	0	ENSMUSG00000004270	Lpcat3	lysophosphatidylcholine acyltransferase 3
chr6	135250064	135250403	340	*	bclrb12_IgG12_peak_943	58	.	6.69747	10.2142	5.84641	188	Promoter (2-3kb)	6	135237326	135247965	10640	2	14840	ENSMUST00000087729.11	-2099	ENSMUSG00000030206	Gsg1	germ cell associated 1
chr6	145968162	145968501	340	*	bclrb12_IgG12_peak_947	58	.	6.69747	10.2142	5.84641	151	Distal Intergenic	6	145953429	145965223	11795	1	16651	ENSMUST00000111701.1	14733	ENSMUSG00000030255	Sspn	sarcospan
chr7	27178579	27179054	476	*	bclrb12_IgG12_peak_960	58	.	6.69747	10.2142	5.84641	195	Promoter (<=1kb)	7	27168424	27178896	10473	2	19342	ENSMUST00000093040.12	0	ENSMUSG00000053291	Rab4b	RAB4B, member RAS oncogene family
chr7	92741455	92741824	370	*	bclrb12_IgG12_peak_987	58	.	6.69747	10.2142	5.84641	141	Promoter (<=1kb)	7	92740706	92741459	754	2	666737	ENSMUST00000182408.1	0	ENSMUSG00000074024	4632427E13Rik	RIKEN cDNA 4632427E13 gene
chr7	92874480	92874751	272	*	bclrb12_IgG12_peak_988	58	.	6.69747	10.2142	5.84641	115	Promoter (<=1kb)	7	92857525	92874247	16723	2	74041	ENSMUST00000032877.10	-233	ENSMUSG00000030641	Ddias	DNA damage-induced apoptosis suppressor
chr7	100121259	100121629	371	*	bclrb12_IgG12_peak_991	58	.	6.69747	10.2142	5.84641	308	Promoter (<=1kb)	7	100082111	100121565	39455	2	67967	ENSMUST00000032969.13	0	ENSMUSG00000030726	Pold3	polymerase (DNA-directed), delta 3, accessory subunit
chr7	113513340	113514050	711	*	bclrb12_IgG12_peak_1000	58	.	6.69747	10.2142	5.84641	569	Promoter (<=1kb)	7	113513834	113571511	57678	1	67420	ENSMUST00000033018.14	0	ENSMUSG00000030759	Far1	fatty acyl CoA reductase 1
chr7	126502791	126503294	504	*	bclrb12_IgG12_peak_1007	58	.	6.69747	10.2142	5.84641	180	Promoter (<=1kb)	7	126491786	126503355	11570	2	233871	ENSMUST00000206577.1	61	ENSMUSG00000032637	Atxn2l	ataxin 2-like
chr7	127875662	127876760	1099	*	bclrb12_IgG12_peak_1009	58	.	6.69747	10.2142	5.84641	208	Promoter (<=1kb)	7	127873770	127876134	2365	2	244219	ENSMUST00000150961.1	0	ENSMUSG00000049728	Zfp668	zinc finger protein 668
chr8	25102717	25103086	370	*	bclrb12_IgG12_peak_1025	58	.	6.69747	10.2142	5.84641	254	Promoter (<=1kb)	8	25102520	25109399	6880	1	74744	ENSMUST00000210596.1	197	ENSMUSG00000110148	5830408C22Rik	RIKEN cDNA 5830408C22 gene
chr8	71592027	71592415	389	*	bclrb12_IgG12_peak_1054	58	.	6.69747	10.2142	5.84641	80	Promoter (<=1kb)	8	71592176	71596269	4094	1	66171	ENSMUST00000034264.10	0	ENSMUSG00000031807	Pgls	6-phosphogluconolactonase
chr8	72548314	72548637	324	*	bclrb12_IgG12_peak_1056	58	.	6.69747	10.2142	5.84641	161	Promoter (<=1kb)	8	72494561	72548270	53710	2	70625	ENSMUST00000058534.6	-44	ENSMUSG00000045248	Med26	mediator complex subunit 26
chr8	84977566	84978235	670	*	bclrb12_IgG12_peak_1067	58	.	6.69747	10.2142	5.84641	113	Promoter (<=1kb)	8	84976910	84978718	1809	2	16477	ENSMUST00000064922.6	483	ENSMUSG00000052837	Junb	jun B proto-oncogene
chr8	91070074	91070490	417	*	bclrb12_IgG12_peak_1075	58	.	6.69747	10.2142	5.84641	126	Promoter (<=1kb)	8	91070094	91079959	9866	1	19651	ENSMUST00000141351.1	0	ENSMUSG00000031666	Rbl2	RB transcriptional corepressor like 2
chr8	94838375	94838810	436	*	bclrb12_IgG12_peak_1079	58	.	6.69747	10.2142	5.84641	115	Promoter (<=1kb)	8	94838403	94854124	15722	1	67914	ENSMUST00000159871.3	0	ENSMUSG00000031782	Coq9	coenzyme Q9
chr8	123065140	123065627	488	*	bclrb12_IgG12_peak_1115	58	.	6.69747	10.2142	5.84641	153	Promoter (<=1kb)	8	123065179	123097760	32582	1	234847	ENSMUST00000149248.8	0	ENSMUSG00000000738	Spg7	SPG7, paraplegin matrix AAA peptidase subunit
chr8	123254210	123254482	273	*	bclrb12_IgG12_peak_1117	58	.	6.69747	10.2142	5.84641	134	Promoter (<=1kb)	8	123254271	123257636	3366	1	57247	ENSMUST00000150356.7	0	ENSMUSG00000001065	Zfp276	zinc finger protein (C2H2 type) 276
chr8	126919258	126919551	294	*	bclrb12_IgG12_peak_1121	58	.	6.69747	10.2142	5.84641	216	Distal Intergenic	8	126930667	126945840	15174	2	67952	ENSMUST00000179857.2	26289	ENSMUSG00000093904	Tomm20	translocase of outer mitochondrial membrane 20
chr9	25151524	25151929	406	*	bclrb12_IgG12_peak_1128	58	.	6.69747	10.2142	5.84641	117	Promoter (<=1kb)	9	25108132	25151820	43689	2	80517	ENSMUST00000008573.8	0	ENSMUSG00000008429	Herpud2	HERPUD family member 2
chr9	43743701	43744103	403	*	bclrb12_IgG12_peak_1132	58	.	6.69747	10.2142	5.84641	238	Promoter (<=1kb)	9	43743984	43807461	63478	1	58235	ENSMUST00000034510.8	0	ENSMUSG00000032012	Nectin1	nectin cell adhesion molecule 1
chr9	44772735	44773005	271	*	bclrb12_IgG12_peak_1135	58	.	6.69747	10.2142	5.84641	112	Promoter (<=1kb)	9	44772910	44793447	20538	1	76568	ENSMUST00000002099.10	0	ENSMUSG00000002031	Ift46	intraflagellar transport 46
chr9	45189337	45189587	251	*	bclrb12_IgG12_peak_1137	58	.	6.69747	10.2142	5.84641	168	Intron (ENSMUST00000171277.1/ENSMUST00000171277.1, intron 1 of 1)	9	45195766	45250020	54255	1	408059	ENSMUST00000171799.3	-6179	ENSMUSG00000091996	BC049352	cDNA sequence BC049352
chr9	72132968	72133243	276	*	bclrb12_IgG12_peak_1158	58	.	6.69747	10.2142	5.84641	138	Distal Intergenic	9	71845512	72111871	266360	2	21406	ENSMUST00000184783.7	-21097	ENSMUSG00000032228	Tcf12	transcription factor 12
chr9	76566949	76567195	247	*	bclrb12_IgG12_peak_1160	58	.	6.69747	10.2142	5.84641	32	Promoter (<=1kb)	9	76490054	76567116	77063	2	208994	ENSMUST00000183437.7	0	ENSMUSG00000032358	Fam83b	family with sequence similarity 83, member B
chr9	96631453	96631701	249	*	bclrb12_IgG12_peak_1166	58	.	6.69747	10.2142	5.84641	118	Promoter (<=1kb)	9	96539300	96631617	92318	2	114713	ENSMUST00000034984.7	0	ENSMUSG00000032413	Rasa2	RAS p21 protein activator 2
chr9	107709293	107709778	486	*	bclrb12_IgG12_peak_1174	58	.	6.69747	10.2142	5.84641	129	Promoter (<=1kb)	9	107688326	107709479	21154	2	20350	ENSMUST00000193108.5	0	ENSMUSG00000034684	Sema3f	sema domain, immunoglobulin domain (Ig), short basic domain, secreted, (semaphorin) 3F
chr9	110476421	110476741	321	*	bclrb12_IgG12_peak_1177	58	.	6.69747	10.2142	5.84641	267	Promoter (<=1kb)	9	110425926	110476694	50769	2	270201	ENSMUST00000068025.12	0	ENSMUSG00000054792	Klhl18	kelch-like 18
chr9	120739379	120739885	507	*	bclrb12_IgG12_peak_1181	58	.	6.69747	10.2142	5.84641	92	Distal Intergenic	9	120577346	120578072	727	1	76100	ENSMUST00000064646.4	162033	ENSMUSG00000052658	5830454E08Rik	RIKEN cDNA 5830454E08 gene
chrX	152342427	152342719	293	*	bclrb12_IgG12_peak_1196	58	.	6.69747	10.2142	5.84641	213	Promoter (<=1kb)	20	152336855	152342425	5571	2	52808	ENSMUST00000044509.6	-2	ENSMUSG00000041096	Tspyl2	TSPY-like 2
chr11	120632556	120633813	1258	*	bclrb12_IgG12_peak_323	73	.	6.58505	11.8136	7.32026	656	Promoter (<=1kb)	11	120625117	120633600	8484	2	17134	ENSMUST00000058162.13	0	ENSMUSG00000051510	Mafg	v-maf musculoaponeurotic fibrosarcoma oncogene family, protein G (avian)
chr1	88277238	88277684	447	*	bclrb12_IgG12_peak_49	96	.	6.56354	14.283	9.62928	353	Promoter (<=1kb)	1	88277661	88308073	30413	1	171382	ENSMUST00000148138.7	0	ENSMUSG00000036251	Trpm8	transient receptor potential cation channel, subfamily M, member 8
chr2	39406442	39407221	780	*	bclrb12_IgG12_peak_656	68	.	6.49233	11.2669	6.86971	70	Distal Intergenic	2	39194354	39226451	32098	2	67857	ENSMUST00000028087.5	-179991	ENSMUSG00000026753	Ppp6c	protein phosphatase 6, catalytic subunit
chr11	119390391	119390690	300	*	bclrb12_IgG12_peak_283	64	.	6.47109	10.853	6.46683	125	Promoter (<=1kb)	11	119390472	119390561	90	1	100316690	ENSMUST00000157390.1	0	ENSMUSG00000088015	Mir1932	microRNA 1932
chr11	120484480	120485021	542	*	bclrb12_IgG12_peak_314	90	.	6.46915	13.6781	9.08562	128	Promoter (<=1kb)	11	120484613	120489065	4453	1	56282	ENSMUST00000043627.7	0	ENSMUSG00000039640	Mrpl12	mitochondrial ribosomal protein L12
chr5	134444416	134444850	435	*	bclrb12_IgG12_peak_861	74	.	6.42727	11.9479	7.45057	163	Intron (ENSMUST00000111244.4/57080, intron 1 of 29)	5	134411077	134455951	44875	2	57080	ENSMUST00000201647.1	11101	ENSMUSG00000023079	Gtf2ird1	general transcription factor II I repeat domain-containing 1
chr9	57521042	57521729	688	*	bclrb12_IgG12_peak_1143	57	.	6.41939	10.0666	5.78847	153	Promoter (<=1kb)	9	57521274	57532426	11153	1	12858	ENSMUST00000213678.1	0	ENSMUSG00000000088	Cox5a	cytochrome c oxidase subunit 5A
chr19	46304678	46305672	995	*	bclrb12_IgG12_peak_628	54	.	6.3875	9.7058	5.43728	640	Promoter (<=1kb)	19	46303591	46305611	2021	2	100503392	ENSMUST00000235942.1	0	ENSMUSG00000118087	4833438C02Rik	RIKEN cDNA 4833438C02 gene
chr8	95154687	95154948	262	*	bclrb12_IgG12_peak_1081	54	.	6.3875	9.7058	5.43728	79	Intron (ENSMUST00000212424.1/16582, intron 1 of 4)	8	95099828	95142547	42720	2	16582	ENSMUST00000034240.14	-12140	ENSMUSG00000031788	Kifc3	kinesin family member C3
chr1	36325804	36326273	470	*	bclrb12_IgG12_peak_9	59	.	6.36254	10.3153	5.93732	364	Distal Intergenic	1	36317027	36318132	1106	1	214855	ENSMUST00000141121.1	8777	ENSMUSG00000037447	Arid5a	AT rich interactive domain 5A (MRF1-like)
chr1	86440613	86440890	278	*	bclrb12_IgG12_peak_46	59	.	6.36254	10.3153	5.93732	135	Distal Intergenic	1	86426329	86428052	1724	1	71863	ENSMUST00000046004.5	14284	ENSMUSG00000036574	Tex44	testis expressed 44
chr1	118458949	118459235	287	*	bclrb12_IgG12_peak_57	59	.	6.36254	10.3153	5.93732	168	Promoter (<=1kb)	1	118459141	118459265	125	2	68204	ENSMUST00000116892.1	30	ENSMUSG00000107722	2900060B14Rik	RIKEN cDNA 2900060B14 gene
chr11	74830287	74830598	312	*	bclrb12_IgG12_peak_170	59	.	6.36254	10.3153	5.93732	102	Promoter (<=1kb)	11	74830920	74845725	14806	1	17428	ENSMUST00000000291.8	-322	ENSMUSG00000000282	Mnt	max binding protein
chr12	112794982	112795452	471	*	bclrb12_IgG12_peak_387	59	.	6.36254	10.3153	5.93732	267	Intron (ENSMUST00000124526.1/ENSMUST00000124526.1, intron 1 of 6)	12	112808937	112816252	7316	1	217887	ENSMUST00000037014.10	-13485	ENSMUSG00000037594	Clba1	clathrin binding box of aftiphilin containing 1
chr14	87416255	87416620	366	*	bclrb12_IgG12_peak_439	59	.	6.36254	10.3153	5.93732	164	Promoter (<=1kb)	14	87416639	87514766	98128	1	219249	ENSMUST00000169504.7	-19	ENSMUSG00000022019	Tdrd3	tudor domain containing 3
chr17	46266289	46266600	312	*	bclrb12_IgG12_peak_548	59	.	6.36254	10.3153	5.93732	159	Promoter (2-3kb)	17	46261972	46263958	1987	2	74094	ENSMUST00000224696.1	-2331	ENSMUSG00000012296	Tjap1	tight junction associated protein 1
chr2	180272729	180273119	391	*	bclrb12_IgG12_peak_707	59	.	6.36254	10.3153	5.93732	183	Promoter (<=1kb)	2	180262855	180273446	10592	2	252966	ENSMUST00000135301.1	327	ENSMUSG00000038990	Cables2	CDK5 and Abl enzyme substrate 2
chr5	25499278	25499845	568	*	bclrb12_IgG12_peak_814	59	.	6.36254	10.3153	5.93732	343	Promoter (<=1kb)	5	25382632	25498783	116152	2	231051	ENSMUST00000172626.1	-495	ENSMUSG00000038056	Kmt2c	lysine (K)-specific methyltransferase 2C
chr5	32135858	32136999	1142	*	bclrb12_IgG12_peak_820	59	.	6.36254	10.3153	5.93732	179	Promoter (<=1kb)	5	32135801	32157842	22042	1	14284	ENSMUST00000031017.10	57	ENSMUSG00000029135	Fosl2	fos-like antigen 2
chr5	124540597	124540867	271	*	bclrb12_IgG12_peak_853	59	.	6.36254	10.3153	5.93732	163	Promoter (<=1kb)	5	124540695	124550506	9812	1	56334	ENSMUST00000060226.10	0	ENSMUSG00000029390	Tmed2	transmembrane p24 trafficking protein 2
chr6	83054454	83054764	311	*	bclrb12_IgG12_peak_908	59	.	6.36254	10.3153	5.93732	167	Promoter (<=1kb)	6	83054521	83057808	3288	1	11993	ENSMUST00000092618.8	0	ENSMUSG00000068328	Aup1	ancient ubiquitous protein 1
chr7	117485121	117485464	344	*	bclrb12_IgG12_peak_1003	59	.	6.36254	10.3153	5.93732	179	Intron (ENSMUST00000160035.7/233781, intron 2 of 6)	7	117475492	117549359	73868	1	233781	ENSMUST00000161889.1	9629	ENSMUSG00000030657	Xylt1	xylosyltransferase 1
chr8	90907987	90908312	326	*	bclrb12_IgG12_peak_1074	59	.	6.36254	10.3153	5.93732	198	Promoter (<=1kb)	8	90908614	90976950	68337	1	109151	ENSMUST00000211403.1	-302	ENSMUSG00000056608	Chd9	chromodomain helicase DNA binding protein 9
chr9	31030306	31031049	744	*	bclrb12_IgG12_peak_1131	59	.	6.36254	10.3153	5.93732	496	Promoter (<=1kb)	9	31030644	31070233	39590	1	235132	ENSMUST00000216649.1	0	ENSMUSG00000047412	Zbtb44	zinc finger and BTB domain containing 44
chr9	123461854	123462149	296	*	bclrb12_IgG12_peak_1183	339	.	6.30586	39.3184	33.996	169	3' UTR	9	123454790	123461899	7110	1	102436	ENSMUST00000215087.1	7064	ENSMUSG00000035202	Lars2	leucyl-tRNA synthetase, mitochondrial
chr11	115514002	115514342	341	*	bclrb12_IgG12_peak_247	52	.	6.28945	9.5466	5.28265	137	Promoter (<=1kb)	11	115498032	115514148	16117	2	15374	ENSMUST00000139980.7	0	ENSMUSG00000020737	Jpt1	Jupiter microtubule associated homolog 1
chr11	118248090	118248640	551	*	bclrb12_IgG12_peak_278	55	.	6.28309	9.8473	5.57612	127	Promoter (<=1kb)	11	118132019	118248502	116484	2	19157	ENSMUST00000100181.10	0	ENSMUSG00000017132	Cyth1	cytohesin 1
chr11	119355033	119355699	667	*	bclrb12_IgG12_peak_282	58	.	6.23669	10.1123	5.83356	351	Promoter (<=1kb)	11	119355557	119381079	25523	1	268512	ENSMUST00000050880.7	0	ENSMUSG00000039908	Slc26a11	solute carrier family 26, member 11
chr11	120437494	120437769	276	*	bclrb12_IgG12_peak_310	81	.	6.17339	12.7106	8.13513	155	Promoter (<=1kb)	11	120380370	120437708	57339	2	217365	ENSMUST00000044271.14	0	ENSMUSG00000039703	Nploc4	NPL4 homolog, ubiquitin recognition factor
chr1	5022831	5023192	362	*	bclrb12_IgG12_peak_1	47	.	6.13935	9.03122	4.7841	50	Intron (ENSMUST00000118000.7/58175, intron 1 of 5)	1	4909576	5019539	109964	2	58175	ENSMUST00000002533.14	-3292	ENSMUSG00000002459	Rgs20	regulator of G-protein signaling 20
chr1	59566716	59567002	287	*	bclrb12_IgG12_peak_30	47	.	6.13935	9.03122	4.7841	176	Intron (ENSMUST00000114243.7/381260, intron 11 of 19)	1	59558008	59566636	8629	1	381260	ENSMUST00000187979.1	8708	ENSMUSG00000047361	Gm973	predicted gene 973
chr1	64738019	64738419	401	*	bclrb12_IgG12_peak_35	47	.	6.13935	9.03122	4.7841	263	Promoter (<=1kb)	1	64730558	64737751	7194	2	14367	ENSMUST00000063982.6	-268	ENSMUSG00000045005	Fzd5	frizzled class receptor 5
chr1	75192047	75192304	258	*	bclrb12_IgG12_peak_44	47	.	6.13935	9.03122	4.7841	139	Promoter (<=1kb)	1	75180865	75192196	11332	2	245860	ENSMUST00000188347.6	0	ENSMUSG00000033124	Atg9a	autophagy related 9A
chr1	90633694	90633949	256	*	bclrb12_IgG12_peak_51	47	.	6.13935	9.03122	4.7841	134	Distal Intergenic	1	90611580	90612622	1043	1	108679	ENSMUST00000186882.1	22114	ENSMUSG00000034432	Cops8	COP9 signalosome subunit 8
chr1	151289527	151289780	254	*	bclrb12_IgG12_peak_65	47	.	6.13935	9.03122	4.7841	107	Distal Intergenic	1	151344477	151364422	19946	1	117198	ENSMUST00000023918.12	-54697	ENSMUSG00000023150	Ivns1abp	influenza virus NS1A binding protein
chr1	165194209	165194477	269	*	bclrb12_IgG12_peak_68	47	.	6.13935	9.03122	4.7841	225	Promoter (<=1kb)	1	165174337	165194438	20102	2	108735	ENSMUST00000043338.9	0	ENSMUSG00000040848	Sft2d2	SFT2 domain containing 2
chr1	172309815	172310140	326	*	bclrb12_IgG12_peak_71	47	.	6.13935	9.03122	4.7841	188	Promoter (1-2kb)	1	172311771	172319841	8071	1	140559	ENSMUST00000085912.9	-1631	ENSMUSG00000038034	Igsf8	immunoglobulin superfamily, member 8
chr1	182528053	182528390	338	*	bclrb12_IgG12_peak_76	47	.	6.13935	9.03122	4.7841	73	Distal Intergenic	1	182483905	182517608	33704	2	12334	ENSMUST00000192483.1	-10445	ENSMUSG00000026509	Capn2	calpain 2
chr1	192854740	192855302	563	*	bclrb12_IgG12_peak_77	47	.	6.13935	9.03122	4.7841	212	Promoter (<=1kb)	1	192854923	192856246	1324	1	100503471	ENSMUST00000159407.2	0	#N/A	Gm15867	predicted gene 15867
chr10	60277709	60278002	294	*	bclrb12_IgG12_peak_96	47	.	6.13935	9.03122	4.7841	160	Promoter (<=1kb)	10	60277628	60302597	24970	1	19156	ENSMUST00000179238.7	81	ENSMUSG00000004207	Psap	prosaposin
chr10	79533222	79533549	328	*	bclrb12_IgG12_peak_101	47	.	6.13935	9.03122	4.7841	156	Promoter (<=1kb)	10	79527027	79533757	6731	2	50784	ENSMUST00000218241.1	208	ENSMUSG00000052151	Plpp2	phospholipid phosphatase 2
chr10	83152514	83152757	244	*	bclrb12_IgG12_peak_114	47	.	6.13935	9.03122	4.7841	39	Intron (ENSMUST00000040110.7/58250, intron 2 of 2)	10	83301016	83304375	3360	2	338365	ENSMUST00000139329.1	151618	ENSMUSG00000034591	Slc41a2	solute carrier family 41, member 2
chr10	119239720	119240531	812	*	bclrb12_IgG12_peak_131	47	.	6.13935	9.03122	4.7841	591	Promoter (<=1kb)	10	119199255	119240055	40801	2	71902	ENSMUST00000020315.12	0	ENSMUSG00000020114	Cand1	cullin associated and neddylation disassociated 1
chr10	128525529	128526037	509	*	bclrb12_IgG12_peak_136	47	.	6.13935	9.03122	4.7841	381	Promoter (<=1kb)	10	128509965	128525870	15906	2	23943	ENSMUST00000026427.7	0	ENSMUSG00000025366	Esyt1	extended synaptotagmin-like protein 1
chr11	52099336	52099731	396	*	bclrb12_IgG12_peak_149	47	.	6.13935	9.03122	4.7841	299	Promoter (<=1kb)	11	52098681	52127778	29098	1	19052	ENSMUST00000020608.2	655	ENSMUSG00000020349	Ppp2ca	protein phosphatase 2 (formerly 2A), catalytic subunit, alpha isoform
chr11	68852652	68853056	405	*	bclrb12_IgG12_peak_159	47	.	6.13935	9.03122	4.7841	255	Promoter (<=1kb)	11	68829318	68853041	23724	2	83431	ENSMUST00000108672.1	0	ENSMUSG00000018736	Ndel1	nudE neurodevelopment protein 1 like 1
chr11	70829150	70829475	326	*	bclrb12_IgG12_peak_164	47	.	6.13935	9.03122	4.7841	74	Distal Intergenic	11	70844778	70943105	98328	1	54189	ENSMUST00000076270.12	-15303	ENSMUSG00000020817	Rabep1	rabaptin, RAB GTPase binding effector protein 1
chr11	83440348	83440710	363	*	bclrb12_IgG12_peak_178	47	.	6.13935	9.03122	4.7841	131	Promoter (<=1kb)	11	83440131	83440828	698	1	66330	ENSMUST00000188702.1	217	ENSMUSG00000035085	1700020L24Rik	RIKEN cDNA 1700020L24 gene
chr11	84180137	84180477	341	*	bclrb12_IgG12_peak_179	47	.	6.13935	9.03122	4.7841	198	Promoter (<=1kb)	11	84179858	84214184	34327	1	107476	ENSMUST00000136463.8	279	ENSMUSG00000020532	Acaca	acetyl-Coenzyme A carboxylase alpha
chr11	87426846	87427203	358	*	bclrb12_IgG12_peak_182	47	.	6.13935	9.03122	4.7841	300	Promoter (<=1kb)	11	87427591	87484766	57176	1	83560	ENSMUST00000156483.1	-388	ENSMUSG00000010342	Tex14	testis expressed gene 14
chr11	95076225	95076733	509	*	bclrb12_IgG12_peak_189	47	.	6.13935	9.03122	4.7841	83	Promoter (<=1kb)	11	95044474	95076714	32241	2	16400	ENSMUST00000001548.13	0	ENSMUSG00000001507	Itga3	integrin alpha 3
chr11	100619467	100619826	360	*	bclrb12_IgG12_peak_203	47	.	6.13935	9.03122	4.7841	110	Promoter (<=1kb)	11	100590887	100619576	28690	2	56354	ENSMUST00000155152.7	0	ENSMUSG00000014195	Dnajc7	DnaJ heat shock protein family (Hsp40) member C7
chr11	115904710	115905193	484	*	bclrb12_IgG12_peak_253	47	.	6.13935	9.03122	4.7841	404	Promoter (2-3kb)	11	115896809	115907253	10445	2	170472	ENSMUST00000147172.1	2060	ENSMUSG00000020752	Recql5	RecQ protein-like 5
chr11	116534306	116534614	309	*	bclrb12_IgG12_peak_264	47	.	6.13935	9.03122	4.7841	212	Promoter (<=1kb)	11	116534740	116536670	1931	1	20698	ENSMUST00000141798.2	-126	ENSMUSG00000061878	Sphk1	sphingosine kinase 1
chr11	117969161	117969707	547	*	bclrb12_IgG12_peak_275	47	.	6.13935	9.03122	4.7841	177	Promoter (<=1kb)	11	117966079	117969186	3108	2	12702	ENSMUST00000054002.3	0	ENSMUSG00000053113	Socs3	suppressor of cytokine signaling 3
chr11	118012694	118013040	347	*	bclrb12_IgG12_peak_277	47	.	6.13935	9.03122	4.7841	293	Promoter (<=1kb)	11	118012343	118024011	11669	1	74451	ENSMUST00000155507.1	351	ENSMUSG00000017715	Pgs1	phosphatidylglycerophosphate synthase 1
chr12	3426588	3426895	308	*	bclrb12_IgG12_peak_350	47	.	6.13935	9.03122	4.7841	212	Promoter (<=1kb)	12	3405310	3426740	21431	2	100043040	ENSMUST00000095903.6	0	ENSMUSG00000071456	1110002L01Rik	RIKEN cDNA 1110002L01 gene
chr12	78861136	78861410	275	*	bclrb12_IgG12_peak_368	47	.	6.13935	9.03122	4.7841	95	Promoter (<=1kb)	12	78858674	78861495	2822	2	73834	ENSMUST00000219891.1	85	ENSMUSG00000021114	Atp6v1d	ATPase, H+ transporting, lysosomal V1 subunit D
chr12	78861683	78861945	263	*	bclrb12_IgG12_peak_369	47	.	6.13935	9.03122	4.7841	157	Promoter (<=1kb)	12	78861819	78887010	25192	1	13665	ENSMUST00000071230.7	0	ENSMUSG00000021116	Eif2s1	eukaryotic translation initiation factor 2, subunit 1 alpha
chr12	80132457	80132832	376	*	bclrb12_IgG12_peak_371	47	.	6.13935	9.03122	4.7841	109	Promoter (<=1kb)	12	80120546	80132802	12257	2	69548	ENSMUST00000219349.1	0	#N/A	2310015A10Rik	RIKEN cDNA 2310015A10 gene
chr12	80790431	80790679	249	*	bclrb12_IgG12_peak_372	47	.	6.13935	9.03122	4.7841	117	Promoter (<=1kb)	12	80790510	80877873	87364	1	217684	ENSMUST00000220238.1	0	ENSMUSG00000021133	Susd6	sushi domain containing 6
chr12	101975625	101976153	529	*	bclrb12_IgG12_peak_379	47	.	6.13935	9.03122	4.7841	461	Promoter (<=1kb)	12	101975988	102006424	30437	1	51786	ENSMUST00000047357.9	0	ENSMUSG00000041781	Cpsf2	cleavage and polyadenylation specific factor 2
chr12	112588892	112589260	369	*	bclrb12_IgG12_peak_384	47	.	6.13935	9.03122	4.7841	226	Promoter (<=1kb)	12	112589266	112600075	10810	1	70435	ENSMUST00000220786.1	-6	ENSMUSG00000037679	Inf2	inverted formin, FH2 and WH2 domain containing
chr12	118300975	118302161	1187	*	bclrb12_IgG12_peak_389	47	.	6.13935	9.03122	4.7841	252	Promoter (<=1kb)	12	118234933	118301370	66438	2	20688	ENSMUST00000026367.10	0	ENSMUSG00000025323	Sp4	trans-acting transcription factor 4
chr13	23531104	23531357	254	*	bclrb12_IgG12_peak_390	47	.	6.13935	9.03122	4.7841	44	Promoter (<=1kb)	13	23531050	23531519	470	1	69386	ENSMUST00000102972.5	54	ENSMUSG00000060981	H4c8	H4 clustered histone 8
chr13	51645473	51645717	245	*	bclrb12_IgG12_peak_404	47	.	6.13935	9.03122	4.7841	53	Promoter (<=1kb)	13	51645232	51650660	5429	1	66197	ENSMUST00000075853.5	241	ENSMUSG00000062248	Cks2	CDC28 protein kinase regulatory subunit 2
chr13	55937066	55937325	260	*	bclrb12_IgG12_peak_409	47	.	6.13935	9.03122	4.7841	160	Intron (ENSMUST00000237678.1/ENSMUST00000237678.1, intron 3 of 5)	13	55828474	55836192	7719	2	18740	ENSMUST00000173618.1	-100874	ENSMUSG00000021506	Pitx1	paired-like homeodomain transcription factor 1
chr13	83730352	83730632	281	*	bclrb12_IgG12_peak_413	47	.	6.13935	9.03122	4.7841	82	Promoter (1-2kb)	13	83732566	83735521	2956	1	320203	ENSMUST00000182701.1	-1934	ENSMUSG00000050334	C130071C03Rik	RIKEN cDNA C130071C03 gene
chr13	101767404	101768107	704	*	bclrb12_IgG12_peak_416	47	.	6.13935	9.03122	4.7841	398	Promoter (<=1kb)	13	101755571	101768213	12643	2	18708	ENSMUST00000189426.1	106	ENSMUSG00000041417	Pik3r1	phosphoinositide-3-kinase regulatory subunit 1
chr14	56812573	56812818	246	*	bclrb12_IgG12_peak_432	47	.	6.13935	9.03122	4.7841	111	Promoter (<=1kb)	14	56811989	56813899	1911	1	100503842	ENSMUST00000186474.2	584	ENSMUSG00000100017	2410022M11Rik	RIKEN cDNA 2410022M11 gene
chr14	57268434	57268683	250	*	bclrb12_IgG12_peak_434	47	.	6.13935	9.03122	4.7841	82	Distal Intergenic	14	57303592	57398456	94865	2	68631	ENSMUST00000224292.1	129773	ENSMUSG00000021947	Cryl1	crystallin, lambda 1
chr14	103069985	103070279	295	*	bclrb12_IgG12_peak_441	47	.	6.13935	9.03122	4.7841	179	Promoter (<=1kb)	14	103070216	103077628	7413	1	211286	ENSMUST00000022721.7	0	ENSMUSG00000022125	Cln5	ceroid-lipofuscinosis, neuronal 5
chr14	103346567	103347000	434	*	bclrb12_IgG12_peak_442	47	.	6.13935	9.03122	4.7841	368	Promoter (<=1kb)	14	103113411	103346800	233390	2	105689	ENSMUST00000159855.7	0	ENSMUSG00000033004	Mycbp2	MYC binding protein 2, E3 ubiquitin protein ligase
chr15	32244862	32245312	451	*	bclrb12_IgG12_peak_447	47	.	6.13935	9.03122	4.7841	312	Promoter (<=1kb)	15	32245038	32632197	387160	1	20356	ENSMUST00000227802.1	0	ENSMUSG00000022231	Sema5a	sema domain, seven thrombospondin repeats (type 1 and type 1-like), transmembrane domain (TM) and short cytoplasmic domain, (semaphorin) 5A
chr15	35371352	35371611	260	*	bclrb12_IgG12_peak_449	47	.	6.13935	9.03122	4.7841	106	Promoter (<=1kb)	15	35371526	35372098	573	1	666173	ENSMUST00000227455.1	0	ENSMUSG00000037646	Vps13b	vacuolar protein sorting 13B
chr15	75678678	75679050	373	*	bclrb12_IgG12_peak_460	47	.	6.13935	9.03122	4.7841	83	Promoter (<=1kb)	15	75657035	75678800	21766	2	72960	ENSMUST00000000958.8	0	ENSMUSG00000000934	Top1mt	DNA topoisomerase 1, mitochondrial
chr15	78868734	78869074	341	*	bclrb12_IgG12_peak_467	47	.	6.13935	9.03122	4.7841	39	Distal Intergenic	15	78877190	78894585	17396	1	106039	ENSMUST00000041587.7	-8116	ENSMUSG00000033128	Gga1	golgi associated, gamma adaptin ear containing, ARF binding protein 1
chr15	80012261	80012773	513	*	bclrb12_IgG12_peak_469	47	.	6.13935	9.03122	4.7841	393	Promoter (<=1kb)	15	80000329	80013203	12875	2	18591	ENSMUST00000229912.1	430	ENSMUSG00000000489	Pdgfb	platelet derived growth factor, B polypeptide
chr15	89196321	89196645	325	*	bclrb12_IgG12_peak_481	47	.	6.13935	9.03122	4.7841	247	Promoter (<=1kb)	15	89182213	89196448	14236	2	69440	ENSMUST00000078953.8	0	ENSMUSG00000015377	Dennd6b	DENN/MADD domain containing 6B
chr15	98534017	98534271	255	*	bclrb12_IgG12_peak_485	47	.	6.13935	9.03122	4.7841	79	Promoter (<=1kb)	15	98517658	98534264	16607	2	69612	ENSMUST00000230542.1	0	ENSMUSG00000022992	Kansl2	KAT8 regulatory NSL complex subunit 2
chr15	101070827	101071110	284	*	bclrb12_IgG12_peak_491	47	.	6.13935	9.03122	4.7841	187	Intron (ENSMUST00000213610.1/ENSMUST00000213610.1, intron 1 of 1)	15	101050194	101054399	4206	2	668225	ENSMUST00000178140.1	-16428	ENSMUSG00000095440	Fignl2	fidgetin-like 2
chr15	102406553	102406834	282	*	bclrb12_IgG12_peak_495	47	.	6.13935	9.03122	4.7841	177	Promoter (<=1kb)	15	102406755	102408617	1863	1	20683	ENSMUST00000165837.7	0	ENSMUSG00000001280	Sp1	trans-acting transcription factor 1
chr16	4964215	4964471	257	*	bclrb12_IgG12_peak_500	47	.	6.13935	9.03122	4.7841	130	Promoter (<=1kb)	16	4964289	4978962	14674	1	74684	ENSMUST00000090457.6	0	ENSMUSG00000022543	4930451G09Rik	RIKEN cDNA 4930451G09 gene
chr16	24393386	24393720	335	*	bclrb12_IgG12_peak_509	47	.	6.13935	9.03122	4.7841	250	Promoter (<=1kb)	16	24393507	24685183	291677	1	210126	ENSMUST00000231352.1	0	ENSMUSG00000033306	Lpp	LIM domain containing preferred translocation partner in lipoma
chr16	33062382	33062783	402	*	bclrb12_IgG12_peak_514	47	.	6.13935	9.03122	4.7841	302	Promoter (<=1kb)	16	33062521	33127695	65175	1	239833	ENSMUST00000023497.2	0	ENSMUSG00000022802	Lmln	leishmanolysin-like (metallopeptidase M8 family)
chr16	58408240	58408492	253	*	bclrb12_IgG12_peak_519	47	.	6.13935	9.03122	4.7841	62	Promoter (<=1kb)	16	58408443	58469727	61285	1	73379	ENSMUST00000046663.7	0	ENSMUSG00000035107	Dcbld2	discoidin, CUB and LCCL domain containing 2
chr17	6827576	6827855	280	*	bclrb12_IgG12_peak_532	47	.	6.13935	9.03122	4.7841	86	Distal Intergenic	17	6738041	6782784	44744	2	22350	ENSMUST00000064234.6	-44792	ENSMUSG00000052397	Ezr	ezrin
chr17	17624751	17625279	529	*	bclrb12_IgG12_peak_537	47	.	6.13935	9.03122	4.7841	108	Promoter (<=1kb)	17	17521410	17625047	103638	2	240028	ENSMUST00000041047.3	0	ENSMUSG00000023845	Lnpep	leucyl/cystinyl aminopeptidase
chr17	28340685	28341371	687	*	bclrb12_IgG12_peak_544	47	.	6.13935	9.03122	4.7841	579	Exon (ENSMUST00000154873.8/21678, exon 2 of 13)	17	28336332	28336516	185	2	21678	ENSMUST00000226172.1	-4169	ENSMUSG00000002249	Tead3	TEA domain family member 3
chr17	75178528	75178811	284	*	bclrb12_IgG12_peak_557	47	.	6.13935	9.03122	4.7841	163	Promoter (<=1kb)	17	75178810	75348933	170124	1	268977	ENSMUST00000135447.7	0	ENSMUSG00000001870	Ltbp1	latent transforming growth factor beta binding protein 1
chr17	78736319	78736566	248	*	bclrb12_IgG12_peak_558	47	.	6.13935	9.03122	4.7841	190	Promoter (<=1kb)	17	78649913	78737196	87284	2	268980	ENSMUST00000145910.8	630	ENSMUSG00000024077	Strn	striatin, calmodulin binding protein
chr17	84186355	84186778	424	*	bclrb12_IgG12_peak_559	47	.	6.13935	9.03122	4.7841	147	Promoter (1-2kb)	17	84183931	84187947	4017	2	12193	ENSMUST00000060366.6	1169	ENSMUSG00000045817	Zfp36l2	zinc finger protein 36, C3H type-like 2
chr18	9213297	9213559	263	*	bclrb12_IgG12_peak_565	47	.	6.13935	9.03122	4.7841	105	Promoter (1-2kb)	18	9212163	9218136	5974	1	14370	ENSMUST00000041080.6	1134	ENSMUSG00000036904	Fzd8	frizzled class receptor 8
chr18	34861271	34861597	327	*	bclrb12_IgG12_peak_577	47	.	6.13935	9.03122	4.7841	144	Promoter (<=1kb)	18	34861207	34864956	3750	1	13653	ENSMUST00000165033.1	64	ENSMUSG00000038418	Egr1	early growth response 1
chr18	38993009	38993358	350	*	bclrb12_IgG12_peak_580	47	.	6.13935	9.03122	4.7841	61	Promoter (<=1kb)	18	38993145	39100149	107005	1	71302	ENSMUST00000115574.1	0	ENSMUSG00000036452	Arhgap26	Rho GTPase activating protein 26
chr18	39488995	39489295	301	*	bclrb12_IgG12_peak_581	47	.	6.13935	9.03122	4.7841	188	Promoter (<=1kb)	18	39487086	39489283	2198	2	14815	ENSMUST00000131885.1	0	ENSMUSG00000024431	Nr3c1	nuclear receptor subfamily 3, group C, member 1
chr18	67448724	67449225	502	*	bclrb12_IgG12_peak_588	47	.	6.13935	9.03122	4.7841	177	Promoter (<=1kb)	18	67404764	67449172	44409	2	69597	ENSMUST00000025408.9	0	ENSMUSG00000024527	Afg3l2	AFG3-like AAA ATPase 2
chr18	77773966	77774350	385	*	bclrb12_IgG12_peak_591	47	.	6.13935	9.03122	4.7841	266	Promoter (<=1kb)	18	77773992	77782655	8664	1	11946	ENSMUST00000135678.1	0	ENSMUSG00000025428	Atp5a1	ATP synthase, H+ transporting, mitochondrial F1 complex, alpha subunit 1
chr19	5567491	5567787	297	*	bclrb12_IgG12_peak_599	47	.	6.13935	9.03122	4.7841	26	Promoter (<=1kb)	19	5568025	5571261	3237	1	381201	ENSMUST00000235575.1	-238	ENSMUSG00000049562	Ap5b1	adaptor-related protein complex 5, beta 1 subunit
chr19	8982938	8983184	247	*	bclrb12_IgG12_peak_609	47	.	6.13935	9.03122	4.7841	79	Distal Intergenic	19	8989284	9019196	29913	1	66395	ENSMUST00000092956.3	-6100	ENSMUSG00000069833	Ahnak	AHNAK nucleoprotein (desmoyokin)
chr19	12794774	12795087	314	*	bclrb12_IgG12_peak_611	47	.	6.13935	9.03122	4.7841	214	Promoter (1-2kb)	19	12767020	12796126	29107	2	109910	ENSMUST00000038627.8	1039	ENSMUSG00000024695	Zfp91	zinc finger protein 91
chr19	29648094	29648484	391	*	bclrb12_IgG12_peak_616	47	.	6.13935	9.03122	4.7841	316	Promoter (<=1kb)	19	29608214	29648415	40202	2	226090	ENSMUST00000159692.7	0	ENSMUSG00000046324	Ermp1	endoplasmic reticulum metallopeptidase 1
chr19	37206827	37207544	718	*	bclrb12_IgG12_peak_621	47	.	6.13935	9.03122	4.7841	122	Promoter (<=1kb)	19	37021291	37207462	186172	2	208922	ENSMUST00000079754.10	0	ENSMUSG00000039652	Cpeb3	cytoplasmic polyadenylation element binding protein 3
chr19	47731124	47731432	309	*	bclrb12_IgG12_peak_631	47	.	6.13935	9.03122	4.7841	54	Promoter (<=1kb)	19	47731682	47735588	3907	1	67788	ENSMUST00000099353.5	-250	ENSMUSG00000025066	Sfr1	SWI5 dependent recombination repair 1
chr2	4445838	4446219	382	*	bclrb12_IgG12_peak_634	47	.	6.13935	9.03122	4.7841	40	Intron (ENSMUST00000177457.7/209630, intron 3 of 24)	2	4473194	4498103	24910	1	209630	ENSMUST00000123919.2	-26975	ENSMUSG00000026657	Frmd4a	FERM domain containing 4A
chr2	25255382	25255679	298	*	bclrb12_IgG12_peak_638	47	.	6.13935	9.03122	4.7841	127	Promoter (<=1kb)	2	25255439	25256292	854	1	227615	ENSMUST00000104998.4	0	ENSMUSG00000078201	Tmem203	transmembrane protein 203
chr2	30066510	30066819	310	*	bclrb12_IgG12_peak_643	47	.	6.13935	9.03122	4.7841	84	Promoter (<=1kb)	2	30066456	30072577	6122	1	56086	ENSMUST00000067996.6	54	ENSMUSG00000054766	Set	SET nuclear oncogene
chr2	32981559	32982134	576	*	bclrb12_IgG12_peak_652	47	.	6.13935	9.03122	4.7841	114	Promoter (<=1kb)	2	32972990	32982068	9079	2	56017	ENSMUST00000191777.5	0	ENSMUSG00000026791	Slc2a8	solute carrier family 2, (facilitated glucose transporter), member 8
chr2	68471334	68471636	303	*	bclrb12_IgG12_peak_660	47	.	6.13935	9.03122	4.7841	200	Promoter (<=1kb)	2	68262791	68471940	209150	2	53416	ENSMUST00000123781.7	304	ENSMUSG00000027030	Stk39	serine/threonine kinase 39
chr2	75658943	75659199	257	*	bclrb12_IgG12_peak_662	47	.	6.13935	9.03122	4.7841	136	Promoter (<=1kb)	2	75659261	75665839	6579	1	229279	ENSMUST00000111964.7	-62	ENSMUSG00000059005	Hnrnpa3	heterogeneous nuclear ribonucleoprotein A3
chr2	91265098	91265395	298	*	bclrb12_IgG12_peak_664	47	.	6.13935	9.03122	4.7841	207	Promoter (<=1kb)	2	91265293	91276931	11639	1	77038	ENSMUST00000028691.6	0	ENSMUSG00000027255	Arfgap2	ADP-ribosylation factor GTPase activating protein 2
chr2	92433880	92434329	450	*	bclrb12_IgG12_peak_665	47	.	6.13935	9.03122	4.7841	149	Promoter (<=1kb)	2	92403646	92434043	30398	2	12953	ENSMUST00000090559.11	0	ENSMUSG00000068742	Cry2	cryptochrome 2 (photolyase-like)
chr2	103797254	103797710	457	*	bclrb12_IgG12_peak_667	47	.	6.13935	9.03122	4.7841	155	Promoter (<=1kb)	2	103762941	103797649	34709	2	53872	ENSMUST00000028607.12	0	ENSMUSG00000027184	Caprin1	cell cycle associated protein 1
chr2	119547283	119547655	373	*	bclrb12_IgG12_peak_671	47	.	6.13935	9.03122	4.7841	312	Promoter (<=1kb)	2	119516505	119547627	31123	2	241624	ENSMUST00000060009.8	0	ENSMUSG00000048647	Exd1	exonuclease 3'-5' domain containing 1
chr2	144011045	144011347	303	*	bclrb12_IgG12_peak_685	47	.	6.13935	9.03122	4.7841	219	Promoter (<=1kb)	2	143947395	144011263	63869	2	81910	ENSMUST00000016072.11	0	ENSMUSG00000027422	Rrbp1	ribosome binding protein 1
chr2	164911344	164911935	592	*	bclrb12_IgG12_peak_694	47	.	6.13935	9.03122	4.7841	490	Promoter (<=1kb)	2	164891882	164911757	19876	2	329559	ENSMUST00000041361.13	0	ENSMUSG00000039834	Zfp335	zinc finger protein 335
chr2	181837449	181837742	294	*	bclrb12_IgG12_peak_710	47	.	6.13935	9.03122	4.7841	210	Promoter (<=1kb)	2	181837854	181857461	19608	1	245867	ENSMUST00000029116.13	-112	ENSMUSG00000027589	Pcmtd2	protein-L-isoaspartate (D-aspartate) O-methyltransferase domain containing 2
chr3	93219648	93220129	482	*	bclrb12_IgG12_peak_735	47	.	6.13935	9.03122	4.7841	205	Exon (ENSMUST00000194707.2/229574, exon 3 of 3)	3	93200210	93220793	20584	1	229574	ENSMUST00000098884.3	19438	ENSMUSG00000049133	Flg2	filaggrin family member 2
chr3	104864251	104865063	813	*	bclrb12_IgG12_peak_746	47	.	6.13935	9.03122	4.7841	225	Promoter (<=1kb)	3	104822779	104864505	41727	2	12340	ENSMUST00000094028.9	0	ENSMUSG00000070372	Capza1	capping protein (actin filament) muscle Z-line, alpha 1
chr3	131541476	131541823	348	*	bclrb12_IgG12_peak_753	47	.	6.13935	9.03122	4.7841	211	Distal Intergenic	3	131564768	131643671	78904	1	23971	ENSMUST00000029666.13	-22945	ENSMUSG00000028032	Papss1	3'-phosphoadenosine 5'-phosphosulfate synthase 1
chr4	57301575	57301902	328	*	bclrb12_IgG12_peak_769	47	.	6.13935	9.03122	4.7841	89	Promoter (<=1kb)	4	57190841	57301837	110997	2	545622	ENSMUST00000075637.10	0	ENSMUSG00000038764	Ptpn3	protein tyrosine phosphatase, non-receptor type 3
chr4	83323951	83324276	326	*	bclrb12_IgG12_peak_775	47	.	6.13935	9.03122	4.7841	107	Promoter (<=1kb)	4	83220300	83324255	103956	2	69863	ENSMUST00000102823.9	0	ENSMUSG00000038172	Ttc39b	tetratricopeptide repeat domain 39B
chr4	111073995	111074302	308	*	bclrb12_IgG12_peak_783	47	.	6.13935	9.03122	4.7841	76	Intron (ENSMUST00000106591.7/78933, intron 4 of 8)	4	111118841	111259039	140199	1	78933	ENSMUST00000136433.1	-44539	ENSMUSG00000061298	Agbl4	ATP/GTP binding protein-like 4
chr4	129672615	129672864	250	*	bclrb12_IgG12_peak_786	47	.	6.13935	9.03122	4.7841	144	Promoter (<=1kb)	4	129643980	129672767	28788	2	16650	ENSMUST00000102590.10	0	ENSMUSG00000003731	Kpna6	karyopherin (importin) alpha 6
chr4	132345646	132345899	254	*	bclrb12_IgG12_peak_789	47	.	6.13935	9.03122	4.7841	128	Promoter (<=1kb)	4	132331919	132345747	13829	2	100088	ENSMUST00000084250.10	0	ENSMUSG00000028896	Rcc1	regulator of chromosome condensation 1
chr4	155361406	155361666	261	*	bclrb12_IgG12_peak_803	47	.	6.13935	9.03122	4.7841	139	Promoter (<=1kb)	4	155261721	155361361	99641	2	18762	ENSMUST00000030922.14	-45	ENSMUSG00000029053	Prkcz	protein kinase C, zeta
chr5	50058416	50058779	364	*	bclrb12_IgG12_peak_828	47	.	6.13935	9.03122	4.7841	64	Promoter (<=1kb)	5	50050869	50058645	7777	2	70693	ENSMUST00000196915.4	0	ENSMUSG00000029090	Adgra3	adhesion G protein-coupled receptor A3
chr5	119447413	119447710	298	*	bclrb12_IgG12_peak_849	47	.	6.13935	9.03122	4.7841	183	Distal Intergenic	5	119570225	119570762	538	2	100993	ENSMUST00000200851.1	123052	ENSMUSG00000087516	AW549542	expressed sequence AW549542
chr5	142905417	142905879	463	*	bclrb12_IgG12_peak_875	47	.	6.13935	9.03122	4.7841	164	Promoter (<=1kb)	5	142904351	142905821	1471	2	11461	ENSMUST00000171419.7	0	ENSMUSG00000029580	Actb	actin, beta
chr5	149052673	149053025	353	*	bclrb12_IgG12_peak_879	47	.	6.13935	9.03122	4.7841	97	Promoter (<=1kb)	5	149049401	149053011	3611	2	15289	ENSMUST00000139443.7	0	ENSMUSG00000066551	Hmgb1	high mobility group box 1
chr6	18514362	18514668	307	*	bclrb12_IgG12_peak_886	47	.	6.13935	9.03122	4.7841	162	Promoter (<=1kb)	6	18366707	18514749	148043	2	30785	ENSMUST00000148602.7	81	ENSMUSG00000000416	Cttnbp2	cortactin binding protein 2
chr6	47835568	47836198	631	*	bclrb12_IgG12_peak_895	47	.	6.13935	9.03122	4.7841	431	Promoter (<=1kb)	6	47835661	47843647	7987	1	272347	ENSMUST00000146202.1	0	ENSMUSG00000062519	Zfp398	zinc finger protein 398
chr6	52012348	52012648	301	*	bclrb12_IgG12_peak_898	47	.	6.13935	9.03122	4.7841	160	Promoter (<=1kb)	6	51857422	52012549	155128	2	54353	ENSMUST00000204778.2	0	ENSMUSG00000059182	Skap2	src family associated phosphoprotein 2
chr6	83165677	83166090	414	*	bclrb12_IgG12_peak_910	47	.	6.13935	9.03122	4.7841	341	Promoter (<=1kb)	6	83165920	83200116	34197	1	13191	ENSMUST00000077407.11	0	ENSMUSG00000031865	Dctn1	dynactin 1
chr6	86396743	86397088	346	*	bclrb12_IgG12_peak_914	47	.	6.13935	9.03122	4.7841	90	Promoter (<=1kb)	6	86395783	86397119	1337	2	66881	ENSMUST00000203960.1	31	ENSMUSG00000029998	Pcyox1	prenylcysteine oxidase 1
chr6	86793471	86793728	258	*	bclrb12_IgG12_peak_916	47	.	6.13935	9.03122	4.7841	148	Promoter (<=1kb)	6	86736841	86793584	56744	2	11746	ENSMUST00000001187.14	0	ENSMUSG00000029994	Anxa4	annexin A4
chr6	88518493	88518927	435	*	bclrb12_IgG12_peak_918	47	.	6.13935	9.03122	4.7841	300	Promoter (<=1kb)	6	88503579	88518905	15327	2	53421	ENSMUST00000032168.6	0	ENSMUSG00000030082	Sec61a1	Sec61 alpha 1 subunit (S. cerevisiae)
chr6	125426515	125426800	286	*	bclrb12_IgG12_peak_938	47	.	6.13935	9.03122	4.7841	62	Distal Intergenic	6	125462116	125463024	909	2	12527	ENSMUST00000140024.1	36224	ENSMUSG00000030342	Cd9	CD9 antigen
chr7	16400619	16401091	473	*	bclrb12_IgG12_peak_955	47	.	6.13935	9.03122	4.7841	67	Promoter (<=1kb)	7	16400910	16416973	16064	1	330474	ENSMUST00000214735.1	0	ENSMUSG00000059273	Zc3h4	zinc finger CCCH-type containing 4
chr7	19024249	19024682	434	*	bclrb12_IgG12_peak_957	47	.	6.13935	9.03122	4.7841	80	Promoter (<=1kb)	7	19024377	19054617	30241	1	68188	ENSMUST00000023882.13	0	ENSMUSG00000023118	Sympk	symplekin
chr7	78269478	78269759	282	*	bclrb12_IgG12_peak_977	47	.	6.13935	9.03122	4.7841	141	Intron (ENSMUST00000039431.13/18213, intron 12 of 16)	7	78247388	78261887	14500	2	18213	ENSMUST00000205868.1	-7591	ENSMUSG00000059146	Ntrk3	neurotrophic tyrosine kinase, receptor, type 3
chr7	82867032	82867465	434	*	bclrb12_IgG12_peak_982	47	.	6.13935	9.03122	4.7841	52	Promoter (<=1kb)	7	82867333	82871515	4183	1	108797	ENSMUST00000082237.6	0	ENSMUSG00000057706	Mex3b	mex3 RNA binding family member B
chr7	84605761	84606042	282	*	bclrb12_IgG12_peak_985	47	.	6.13935	9.03122	4.7841	124	Promoter (<=1kb)	7	84585159	84605942	20784	2	14085	ENSMUST00000032865.16	0	ENSMUSG00000030630	Fah	fumarylacetoacetate hydrolase
chr7	101012020	101012270	251	*	bclrb12_IgG12_peak_994	47	.	6.13935	9.03122	4.7841	187	Promoter (<=1kb)	7	100997028	101012037	15010	2	18442	ENSMUST00000207916.1	0	ENSMUSG00000032860	P2ry2	purinergic receptor P2Y, G-protein coupled 2
chr7	116307803	116308371	569	*	bclrb12_IgG12_peak_1001	47	.	6.13935	9.03122	4.7841	113	Promoter (<=1kb)	7	116134933	116308355	173423	2	233765	ENSMUST00000182487.7	0	ENSMUSG00000045659	Plekha7	pleckstrin homology domain containing, family A member 7
chr7	123124018	123124274	257	*	bclrb12_IgG12_peak_1006	47	.	6.13935	9.03122	4.7841	118	Promoter (<=1kb)	7	123124177	123193987	69811	1	233833	ENSMUST00000205514.1	0	ENSMUSG00000052707	Tnrc6a	trinucleotide repeat containing 6a
chr8	11555658	11556283	626	*	bclrb12_IgG12_peak_1021	47	.	6.13935	9.03122	4.7841	252	Promoter (<=1kb)	8	11556063	11563250	7188	1	26356	ENSMUST00000210740.1	0	ENSMUSG00000045969	Ing1	inhibitor of growth family, member 1
chr8	54529525	54529801	277	*	bclrb12_IgG12_peak_1039	47	.	6.13935	9.03122	4.7841	75	Promoter (<=1kb)	8	54529580	54583637	54058	1	76294	ENSMUST00000209937.1	0	ENSMUSG00000031519	Asb5	ankyrin repeat and SOCs box-containing 5
chr8	69625192	69625518	327	*	bclrb12_IgG12_peak_1043	47	.	6.13935	9.03122	4.7841	164	Promoter (<=1kb)	8	69618869	69625545	6677	2	234362	ENSMUST00000140522.1	27	ENSMUSG00000060427	Zfp868	zinc finger protein 868
chr8	70506342	70506707	366	*	bclrb12_IgG12_peak_1048	47	.	6.13935	9.03122	4.7841	142	Promoter (<=1kb)	8	70504295	70506426	2132	2	66462	ENSMUST00000133683.7	0	ENSMUSG00000058833	Rex1bd	required for excision 1-B domain containing
chr8	83715054	83715413	360	*	bclrb12_IgG12_peak_1059	47	.	6.13935	9.03122	4.7841	82	Promoter (<=1kb)	8	83715177	83723348	8172	1	68278	ENSMUST00000019576.14	0	ENSMUSG00000005481	Ddx39	DEAD (Asp-Glu-Ala-Asp) box polypeptide 39
chr8	84192053	84192701	649	*	bclrb12_IgG12_peak_1061	47	.	6.13935	9.03122	4.7841	178	Distal Intergenic	8	84173731	84185217	11487	2	244551	ENSMUST00000211482.1	-6836	ENSMUSG00000056155	Nanos3	nanos C2HC-type zinc finger 3
chr8	94917355	94917981	627	*	bclrb12_IgG12_peak_1080	47	.	6.13935	9.03122	4.7841	417	Promoter (<=1kb)	8	94913565	94917521	3957	2	234582	ENSMUST00000162020.1	0	ENSMUSG00000063605	Ccdc102a	coiled-coil domain containing 102A
chr8	105347609	105348003	395	*	bclrb12_IgG12_peak_1088	47	.	6.13935	9.03122	4.7841	306	Promoter (<=1kb)	8	105329163	105347909	18747	2	234686	ENSMUST00000132777.7	0	ENSMUSG00000014778	Fhod1	formin homology 2 domain containing 1
chr8	111854125	111854492	368	*	bclrb12_IgG12_peak_1101	47	.	6.13935	9.03122	4.7841	219	Promoter (<=1kb)	8	111768491	111854291	85801	2	23837	ENSMUST00000034432.6	0	ENSMUSG00000031954	Cfdp1	craniofacial development protein 1
chr8	117488236	117488641	406	*	bclrb12_IgG12_peak_1104	47	.	6.13935	9.03122	4.7841	318	Distal Intergenic	8	117498291	117635142	136852	1	234779	ENSMUST00000081232.8	-9650	ENSMUSG00000034330	Plcg2	phospholipase C, gamma 2
chr8	122355808	122356107	300	*	bclrb12_IgG12_peak_1112	47	.	6.13935	9.03122	4.7841	202	Intron (ENSMUST00000127664.1/108148, intron 1 of 15)	8	122356967	122360746	3780	2	170732	ENSMUST00000044123.1	4639	ENSMUSG00000039079	Trhr2	thyrotropin releasing hormone receptor 2
chr8	123102411	123102823	413	*	bclrb12_IgG12_peak_1116	47	.	6.13935	9.03122	4.7841	228	Promoter (<=1kb)	8	123102651	123103641	991	1	270106	ENSMUST00000152444.7	0	ENSMUSG00000000740	Rpl13	ribosomal protein L13
chr8	124948022	124948432	411	*	bclrb12_IgG12_peak_1119	47	.	6.13935	9.03122	4.7841	156	Promoter (<=1kb)	8	124908587	124949324	40738	2	112405	ENSMUST00000034469.6	892	ENSMUSG00000031987	Egln1	egl-9 family hypoxia-inducible factor 1
chr8	126945555	126945909	355	*	bclrb12_IgG12_peak_1122	47	.	6.13935	9.03122	4.7841	239	Promoter (<=1kb)	8	126930667	126945840	15174	2	67952	ENSMUST00000179857.2	0	ENSMUSG00000093904	Tomm20	translocase of outer mitochondrial membrane 20
chr8	128685539	128686370	832	*	bclrb12_IgG12_peak_1124	47	.	6.13935	9.03122	4.7841	207	Promoter (<=1kb)	8	128685654	128733200	47547	1	16412	ENSMUST00000090006.11	0	ENSMUSG00000025809	Itgb1	integrin beta 1 (fibronectin receptor beta)
chr9	21509996	21510652	657	*	bclrb12_IgG12_peak_1127	47	.	6.13935	9.03122	4.7841	580	Promoter (<=1kb)	9	21507553	21510187	2635	2	17083	ENSMUST00000213316.1	0	ENSMUSG00000032180	Tmed1	transmembrane p24 trafficking protein 1
chr9	44305575	44305897	323	*	bclrb12_IgG12_peak_1133	47	.	6.13935	9.03122	4.7841	251	Promoter (<=1kb)	9	44292440	44305671	13232	2	102423	ENSMUST00000216508.1	0	ENSMUSG00000032119	Hinfp	histone H4 transcription factor
chr9	57262194	57262439	246	*	bclrb12_IgG12_peak_1141	47	.	6.13935	9.03122	4.7841	103	Promoter (<=1kb)	9	57253610	57262547	8938	2	74211	ENSMUST00000215298.1	108	ENSMUSG00000032300	1700017B05Rik	RIKEN cDNA 1700017B05 gene
chr9	57339899	57340238	340	*	bclrb12_IgG12_peak_1142	47	.	6.13935	9.03122	4.7841	199	Distal Intergenic	9	57253117	57262612	9496	2	74211	ENSMUST00000034846.6	-77287	ENSMUSG00000032300	1700017B05Rik	RIKEN cDNA 1700017B05 gene
chr9	57764668	57765165	498	*	bclrb12_IgG12_peak_1144	47	.	6.13935	9.03122	4.7841	356	Promoter (<=1kb)	9	57750624	57765103	14480	2	102414	ENSMUST00000216095.1	0	ENSMUSG00000032316	Clk3	CDC-like kinase 3
chr9	63555657	63556046	390	*	bclrb12_IgG12_peak_1150	47	.	6.13935	9.03122	4.7841	250	Intron (ENSMUST00000126238.2/ENSMUST00000126238.2, intron 3 of 4)	9	63421835	63602417	180583	2	78250	ENSMUST00000171243.1	46371	ENSMUSG00000037801	Iqch	IQ motif containing H
chr9	66734821	66735258	438	*	bclrb12_IgG12_peak_1154	47	.	6.13935	9.03122	4.7841	265	Intron (ENSMUST00000071889.12/76459, intron 2 of 10)	9	66747710	66764317	16608	1	76459	ENSMUST00000134829.1	-12452	ENSMUSG00000032373	Car12	carbonic anhydrase 12
chr9	66945877	66946144	268	*	bclrb12_IgG12_peak_1155	47	.	6.13935	9.03122	4.7841	142	Promoter (<=1kb)	9	66946086	66949512	3427	1	67941	ENSMUST00000040917.13	0	ENSMUSG00000036781	Rps27l	ribosomal protein S27-like
chr9	70542686	70542945	260	*	bclrb12_IgG12_peak_1157	47	.	6.13935	9.03122	4.7841	114	Promoter (<=1kb)	9	70542754	70592234	49481	1	66660	ENSMUST00000216816.1	0	ENSMUSG00000032212	Sltm	SAFB-like, transcription modulator
chr9	83564148	83564416	269	*	bclrb12_IgG12_peak_1163	47	.	6.13935	9.03122	4.7841	95	Intron (ENSMUST00000188241.6/212531, intron 1 of 3)	9	83576831	83597524	20694	1	212531	ENSMUST00000185664.1	-12415	ENSMUSG00000032261	Sh3bgrl2	SH3 domain binding glutamic acid-rich protein like 2
chr9	104002753	104003266	514	*	bclrb12_IgG12_peak_1171	47	.	6.13935	9.03122	4.7841	382	Promoter (<=1kb)	9	104002758	104016686	13929	1	74025	ENSMUST00000191919.1	0	ENSMUSG00000032558	Nphp3	nephronophthisis 3 (adolescent)
chrX	13280331	13280722	392	*	bclrb12_IgG12_peak_1190	47	.	6.13935	9.03122	4.7841	264	Promoter (<=1kb)	20	13280970	13294052	13083	1	13205	ENSMUST00000000804.6	-248	ENSMUSG00000000787	Ddx3x	DEAD/H (Asp-Glu-Ala-Asp/His) box polypeptide 3, X-linked
chrX	99135646	99136021	376	*	bclrb12_IgG12_peak_1193	47	.	6.13935	9.03122	4.7841	333	Promoter (<=1kb)	20	99136130	99148991	12862	1	13641	ENSMUST00000052839.6	-109	ENSMUSG00000031217	Efnb1	ephrin B1
chrX	101532654	101532927	274	*	bclrb12_IgG12_peak_1194	47	.	6.13935	9.03122	4.7841	87	Promoter (<=1kb)	20	101532734	101601034	68301	1	270627	ENSMUST00000118878.7	0	ENSMUSG00000031314	Taf1	TATA-box binding protein associated factor 1
chr11	120783830	120784240	411	*	bclrb12_IgG12_peak_333	59	.	6.12294	10.2855	5.91673	306	Promoter (<=1kb)	11	120780746	120784185	3440	2	19719	ENSMUST00000123273.1	0	ENSMUSG00000025158	Rfng	RFNG O-fucosylpeptide 3-beta-N-acetylglucosaminyltransferase
chr1	51478161	51478496	336	*	bclrb12_IgG12_peak_21	47	.	6.09268	8.95455	4.7841	75	Promoter (<=1kb)	1	51465862	51478399	12538	2	109019	ENSMUST00000189542.6	0	ENSMUSG00000026107	Nabp1	nucleic acid binding protein 1
chr11	116433797	116434126	330	*	bclrb12_IgG12_peak_260	47	.	6.04365	8.87427	4.73522	183	Promoter (<=1kb)	11	116434094	116439077	4984	1	319370	ENSMUST00000057676.6	0	ENSMUSG00000050628	Ubald2	UBA-like domain containing 2
chr17	56507229	56507810	582	*	bclrb12_IgG12_peak_552	55	.	6.03968	9.79428	5.52362	207	Distal Intergenic	17	56511248	56512431	1184	2	20834	ENSMUST00000052211.3	4621	ENSMUSG00000044526	Znrf4	zinc and ring finger 4
chr6	71271519	71272033	515	*	bclrb12_IgG12_peak_903	46	.	5.99542	8.79551	4.65753	315	Promoter (<=1kb)	6	71271671	71271801	131	1	102465900	ENSMUST00000184382.1	0	ENSMUSG00000098623	Mir8112	microRNA 8112
chr11	100622785	100623082	298	*	bclrb12_IgG12_peak_204	51	.	5.98649	9.37143	5.10923	111	Promoter (<=1kb)	11	100622876	100627607	4732	1	71966	ENSMUST00000017981.9	0	ENSMUSG00000017837	Nkiras2	NFKB inhibitor interacting Ras-like protein 2
chr19	6363601	6364221	621	*	bclrb12_IgG12_peak_604	51	.	5.98649	9.37143	5.10923	80	Promoter (<=1kb)	19	6363690	6378030	14341	1	22668	ENSMUST00000131252.7	0	ENSMUSG00000024949	Sf1	splicing factor 1
chr1	13373959	13374312	354	*	bclrb12_IgG12_peak_4	45	.	5.94794	8.71822	4.58265	114	Promoter (<=1kb)	1	13139159	13374083	234925	2	17978	ENSMUST00000068304.12	0	ENSMUSG00000005886	Ncoa2	nuclear receptor coactivator 2
chr11	120230733	120231734	1002	*	bclrb12_IgG12_peak_293	57	.	5.94524	9.99417	5.7183	614	Promoter (<=1kb)	11	120229802	120231585	1784	2	102640779	ENSMUST00000139014.1	0	#N/A	2900052L18Rik	RIKEN cDNA 2900052L18 gene
chr11	121544044	121544326	283	*	bclrb12_IgG12_peak_342	70	.	5.94368	11.4953	7.00665	167	Promoter (<=1kb)	11	121544201	121590406	46206	1	108903	ENSMUST00000147560.7	0	ENSMUSG00000039230	Tbcd	tubulin-specific chaperone d
chr13	32801963	32802397	435	*	bclrb12_IgG12_peak_396	47	.	5.92559	8.96083	4.7841	147	Promoter (<=1kb)	13	32802038	32822609	20572	1	78903	ENSMUST00000021832.6	0	ENSMUSG00000021400	Wrnip1	Werner helicase interacting protein 1
chr1	71652765	71653645	881	*	bclrb12_IgG12_peak_37	49	.	5.90807	9.24578	4.9857	178	Promoter (<=1kb)	1	71652837	71657457	4621	1	100042814	ENSMUST00000097699.2	0	ENSMUSG00000073652	Apol7d	apolipoprotein L 7d
chr1	84839420	84839809	390	*	bclrb12_IgG12_peak_45	49	.	5.90807	9.24578	4.9857	192	Promoter (<=1kb)	1	84839841	84900487	60647	1	66153	ENSMUST00000097672.3	-32	ENSMUSG00000073633	Fbxo36	F-box protein 36
chr1	193153040	193153342	303	*	bclrb12_IgG12_peak_78	49	.	5.90807	9.24578	4.9857	31	Promoter (<=1kb)	1	193153111	193172023	18913	1	54139	ENSMUST00000076521.6	0	ENSMUSG00000026638	Irf6	interferon regulatory factor 6
chr11	113733627	113733936	310	*	bclrb12_IgG12_peak_243	49	.	5.90807	9.24578	4.9857	137	Intron (ENSMUST00000106616.1/56699, intron 1 of 1)	11	113728983	113739322	10340	2	56699	ENSMUST00000131488.1	5386	ENSMUSG00000041598	Cdc42ep4	CDC42 effector protein (Rho GTPase binding) 4
chr13	29984620	29984946	327	*	bclrb12_IgG12_peak_394	49	.	5.90807	9.24578	4.9857	199	Promoter (<=1kb)	13	29906575	29984391	77817	2	13557	ENSMUST00000222730.1	-229	ENSMUSG00000016477	E2f3	E2F transcription factor 3
chr15	83149805	83150475	671	*	bclrb12_IgG12_peak_473	49	.	5.90807	9.24578	4.9857	104	Promoter (<=1kb)	15	83149644	83149794	151	1	104307	ENSMUST00000083242.1	161	ENSMUSG00000065176	Rnu12	RNA U12, small nuclear
chr18	34006948	34007314	367	*	bclrb12_IgG12_peak_574	49	.	5.90807	9.24578	4.9857	267	Promoter (<=1kb)	18	33918794	34006966	88173	2	13824	ENSMUST00000237971.1	0	ENSMUSG00000024376	Epb41l4a	erythrocyte membrane protein band 4.1 like 4a
chr2	151494024	151494296	273	*	bclrb12_IgG12_peak_687	49	.	5.90807	9.24578	4.9857	101	Promoter (<=1kb)	2	151494182	151511310	17129	1	386649	ENSMUST00000089140.12	0	ENSMUSG00000027455	Nsfl1c	NSFL1 (p97) cofactor (p47)
chr6	86526544	86527023	480	*	bclrb12_IgG12_peak_915	49	.	5.90807	9.24578	4.9857	38	Promoter (<=1kb)	6	86526810	86582036	55227	1	72012	ENSMUST00000204738.2	0	ENSMUSG00000097048	1600020E01Rik	RIKEN cDNA 1600020E01 gene
chr6	108828312	108828928	617	*	bclrb12_IgG12_peak_921	49	.	5.90807	9.24578	4.9857	354	Promoter (<=1kb)	6	108828641	108859356	30716	1	192193	ENSMUST00000204804.2	0	ENSMUSG00000030104	Edem1	ER degradation enhancer, mannosidase alpha-like 1
chr8	69749596	69749871	276	*	bclrb12_IgG12_peak_1044	49	.	5.90807	9.24578	4.9857	76	Promoter (<=1kb)	8	69741639	69749962	8324	2	620419	ENSMUST00000130458.7	91	ENSMUSG00000092260	Zfp963	zinc finger protein 963
chr8	69901565	69902014	450	*	bclrb12_IgG12_peak_1045	49	.	5.90807	9.24578	4.9857	62	Promoter (<=1kb)	8	69902184	69903518	1335	1	83984	ENSMUST00000050373.6	-170	ENSMUSG00000047654	Tssk6	testis-specific serine kinase 6
chr9	45906332	45906959	628	*	bclrb12_IgG12_peak_1138	49	.	5.90807	9.24578	4.9857	290	Promoter (<=1kb)	9	45906497	45929712	23216	1	18554	ENSMUST00000039059.7	0	ENSMUSG00000035382	Pcsk7	proprotein convertase subtilisin/kexin type 7
chr9	65032293	65032555	263	*	bclrb12_IgG12_peak_1151	49	.	5.90807	9.24578	4.9857	104	Promoter (<=1kb)	9	65032414	65082651	50238	1	74388	ENSMUST00000034960.13	0	ENSMUSG00000032393	Dpp8	dipeptidylpeptidase 8
chr9	78175462	78176175	714	*	bclrb12_IgG12_peak_1161	49	.	5.90807	9.24578	4.9857	170	Promoter (<=1kb)	9	78175914	78178879	2966	1	320295	ENSMUST00000180974.1	0	ENSMUSG00000097574	C920006O11Rik	RIKEN cDNA C920006O11 gene
chr11	78261817	78262141	325	*	bclrb12_IgG12_peak_175	45	.	5.90121	8.64236	4.50774	167	Promoter (<=1kb)	11	78261752	78290623	28872	1	72503	ENSMUST00000010421.6	65	ENSMUSG00000010277	2610507B11Rik	RIKEN cDNA 2610507B11 gene
chr16	94526153	94526453	301	*	bclrb12_IgG12_peak_527	44	.	5.85521	8.56786	4.43396	93	Promoter (<=1kb)	16	94501677	94526394	24718	2	13185	ENSMUST00000125229.8	0	ENSMUSG00000022898	Vps26c	VPS26 endosomal protein sorting factor C
chr4	137862044	137862636	593	*	bclrb12_IgG12_peak_798	44	.	5.85521	8.56786	4.43396	469	Promoter (<=1kb)	4	137862237	137965229	102993	1	230857	ENSMUST00000102518.9	0	ENSMUSG00000057530	Ece1	endothelin converting enzyme 1
chr5	125178324	125178745	422	*	bclrb12_IgG12_peak_855	44	.	5.85521	8.56786	4.43396	267	Promoter (<=1kb)	5	125017162	125179053	161892	2	20602	ENSMUST00000086083.10	308	ENSMUSG00000029478	Ncor2	nuclear receptor co-repressor 2
chr6	17065161	17065506	346	*	bclrb12_IgG12_peak_885	44	.	5.85521	8.56786	4.43396	323	Promoter (<=1kb)	6	17065168	17097388	32221	1	21753	ENSMUST00000154266.2	0	ENSMUSG00000029552	Tes	testis derived transcript
chr11	120234531	120235106	576	*	bclrb12_IgG12_peak_295	51	.	5.8191	9.43728	5.17448	323	Promoter (1-2kb)	11	120236445	120237284	840	1	268515	ENSMUST00000142439.1	-1339	ENSMUSG00000039741	Bahcc1	BAH domain and coiled-coil containing 1
chr11	120233523	120234168	646	*	bclrb12_IgG12_peak_294	58	.	5.8027	10.1191	5.84017	481	Promoter (<=1kb)	11	120232947	120292296	59350	1	268515	ENSMUST00000044985.13	576	ENSMUSG00000039741	Bahcc1	BAH domain and coiled-coil containing 1
chr11	120697740	120698393	654	*	bclrb12_IgG12_peak_327	51	.	5.78389	9.38017	5.11794	452	Intron (ENSMUST00000026135.14/68938, intron 7 of 15)	11	120702514	120709444	6931	1	68938	ENSMUST00000168947.1	-4121	ENSMUSG00000025142	Aspscr1	alveolar soft part sarcoma chromosome region, candidate 1 (human)
chr11	116523702	116524024	323	*	bclrb12_IgG12_peak_262	42	.	5.72141	8.35216	4.22396	155	Distal Intergenic	11	116530925	116536657	5733	1	20698	ENSMUST00000106388.8	-6901	ENSMUSG00000061878	Sphk1	sphingosine kinase 1
chr11	113259456	113260253	798	*	bclrb12_IgG12_peak_235	56	.	5.71313	9.96775	5.69243	285	Intron (ENSMUST00000071539.9/69806, intron 7 of 9)	11	113203315	113209669	6355	2	319871	ENSMUST00000130373.1	-49787	ENSMUSG00000085421	4732490B19Rik	RIKEN cDNA 4732490B19 gene
chr11	120984661	120985239	579	*	bclrb12_IgG12_peak_336	56	.	5.71313	9.96775	5.69243	341	Intron (ENSMUST00000239115.1/104318, intron 1 of 8)	11	120972472	120990871	18400	2	104318	ENSMUST00000154483.7	5632	ENSMUSG00000025162	Csnk1d	casein kinase 1, delta
chr7	68749338	68749638	301	*	bclrb12_IgG12_peak_976	56	.	5.71313	9.96775	5.69243	116	Promoter (<=1kb)	7	68736995	68749241	12247	2	66412	ENSMUST00000048068.14	-97	ENSMUSG00000042659	Arrdc4	arrestin domain containing 4
chr11	113709937	113710789	853	*	bclrb12_IgG12_peak_242	90	.	5.65078	13.6403	9.04869	407	Promoter (<=1kb)	11	113698172	113710017	11846	2	52670	ENSMUST00000018871.7	0	ENSMUSG00000018727	Cpsf4l	cleavage and polyadenylation specific factor 4-like
chr11	120086345	120086710	366	*	bclrb12_IgG12_peak_291	40	.	5.59359	8.1473	4.03393	170	Promoter (<=1kb)	11	120064430	120086827	22398	2	12009	ENSMUST00000106227.7	117	ENSMUSG00000039781	Cep131	centrosomal protein 131
chr8	26976593	26977202	610	*	bclrb12_IgG12_peak_1029	64	.	5.58699	10.846	6.46069	502	Promoter (<=1kb)	8	26977325	26978672	1348	1	353310	ENSMUST00000209610.1	-123	ENSMUSG00000085795	Zfp703	zinc finger protein 703
chr1	33814073	33814457	385	*	bclrb12_IgG12_peak_7	37	.	5.58122	7.88565	3.77859	260	Promoter (<=1kb)	1	33761545	33814385	52841	2	98403	ENSMUST00000139143.7	0	ENSMUSG00000042197	Zfp451	zinc finger protein 451
chr1	39901193	39901480	288	*	bclrb12_IgG12_peak_16	37	.	5.58122	7.88565	3.77859	237	Promoter (<=1kb)	1	39901224	40024969	123746	1	26921	ENSMUST00000195636.5	0	ENSMUSG00000026074	Map4k4	mitogen-activated protein kinase kinase kinase kinase 4
chr1	55130979	55131380	402	*	bclrb12_IgG12_peak_26	37	.	5.58122	7.88565	3.77859	123	Promoter (<=1kb)	1	55131231	55153938	22708	1	19070	ENSMUST00000159311.7	0	ENSMUSG00000025979	Mob4	MOB family member 4, phocein
chr1	133609770	133610392	623	*	bclrb12_IgG12_peak_61	37	.	5.58122	7.88565	3.77859	108	Promoter (<=1kb)	1	133603871	133610291	6421	2	20643	ENSMUST00000166915.7	0	ENSMUSG00000090553	Snrpe	small nuclear ribonucleoprotein E
chr1	170174724	170174990	267	*	bclrb12_IgG12_peak_69	37	.	5.58122	7.88565	3.77859	153	Promoter (<=1kb)	1	170141938	170174957	33020	2	107652	ENSMUST00000111350.9	0	ENSMUSG00000026670	Uap1	UDP-N-acetylglucosamine pyrophosphorylase 1
chr10	17724046	17724406	361	*	bclrb12_IgG12_peak_84	37	.	5.58122	7.88565	3.77859	122	Promoter (<=1kb)	10	17723242	17723973	732	1	17684	ENSMUST00000218370.1	804	ENSMUSG00000039910	Cited2	Cbp/p300-interacting transactivator, with Glu/Asp-rich carboxy-terminal domain, 2
chr10	40884086	40884700	615	*	bclrb12_IgG12_peak_91	37	.	5.58122	7.88565	3.77859	462	Promoter (<=1kb)	10	40883827	40938570	54744	1	83767	ENSMUST00000105509.1	259	ENSMUSG00000019831	Wasf1	WAS protein family, member 1
chr10	88379087	88379338	252	*	bclrb12_IgG12_peak_118	37	.	5.58122	7.88565	3.77859	160	Promoter (<=1kb)	10	88379132	88414598	35467	1	432486	ENSMUST00000127615.7	0	ENSMUSG00000035311	Gnptab	N-acetylglucosamine-1-phosphate transferase, alpha and beta subunits
chr10	94688680	94688943	264	*	bclrb12_IgG12_peak_122	37	.	5.58122	7.88565	3.77859	150	Promoter (<=1kb)	10	94688718	94721773	33056	1	77048	ENSMUST00000220352.1	0	ENSMUSG00000020024	Cep83	centrosomal protein 83
chr10	99262156	99262484	329	*	bclrb12_IgG12_peak_125	37	.	5.58122	7.88565	3.77859	173	Promoter (<=1kb)	10	99263231	99267488	4258	1	67603	ENSMUST00000020118.4	-747	ENSMUSG00000019960	Dusp6	dual specificity phosphatase 6
chr10	108332184	108333006	823	*	bclrb12_IgG12_peak_127	37	.	5.58122	7.88565	3.77859	309	Promoter (<=1kb)	10	108332817	108413754	80938	1	114774	ENSMUST00000218332.1	0	ENSMUSG00000035873	Pawr	PRKC, apoptosis, WT1, regulator
chr10	111009693	111009979	287	*	bclrb12_IgG12_peak_128	37	.	5.58122	7.88565	3.77859	162	Promoter (<=1kb)	10	110974125	111009977	35853	2	320150	ENSMUST00000218981.1	0	ENSMUSG00000035798	Zdhhc17	zinc finger, DHHC domain containing 17
chr10	122096842	122097221	380	*	bclrb12_IgG12_peak_132	37	.	5.58122	7.88565	3.77859	312	Promoter (<=1kb)	10	122081260	122097156	15897	2	216395	ENSMUST00000038772.12	0	ENSMUSG00000034620	Rxylt1	ribitol xylosyltransferase 1
chr11	20896404	20896857	454	*	bclrb12_IgG12_peak_140	37	.	5.58122	7.88565	3.77859	132	Distal Intergenic	11	20829312	20831056	1745	2	216551	ENSMUST00000154300.7	-65348	ENSMUSG00000042363	Lgalsl	lectin, galactoside binding-like
chr11	59848051	59848358	308	*	bclrb12_IgG12_peak_154	37	.	5.58122	7.88565	3.77859	76	Promoter (<=1kb)	11	59848073	59876533	28461	1	103850	ENSMUST00000102695.3	0	ENSMUSG00000032615	Nt5m	5',3'-nucleotidase, mitochondrial
chr11	60352587	60353078	492	*	bclrb12_IgG12_peak_155	37	.	5.58122	7.88565	3.77859	298	Promoter (<=1kb)	11	60226714	60352905	126192	2	216810	ENSMUST00000095254.11	0	ENSMUSG00000000538	Tom1l2	target of myb1-like 2 (chicken)
chr11	70669065	70669472	408	*	bclrb12_IgG12_peak_163	37	.	5.58122	7.88565	3.77859	232	Promoter (<=1kb)	11	70663771	70669416	5646	2	216873	ENSMUST00000018431.12	0	ENSMUSG00000018287	Spag7	sperm associated antigen 7
chr11	73047769	73048219	451	*	bclrb12_IgG12_peak_168	37	.	5.58122	7.88565	3.77859	130	Promoter (<=1kb)	11	73047783	73089317	41535	1	66874	ENSMUST00000021135.4	0	ENSMUSG00000020783	Ncbp3	nuclear cap binding subunit 3
chr11	93955754	93956146	393	*	bclrb12_IgG12_peak_186	37	.	5.58122	7.88565	3.77859	77	Promoter (<=1kb)	11	93949817	93955783	5967	2	18103	ENSMUST00000072566.4	0	ENSMUSG00000020857	Nme2	NME/NM23 nucleoside diphosphate kinase 2
chr11	95859143	95859693	551	*	bclrb12_IgG12_peak_190	37	.	5.58122	7.88565	3.77859	162	Promoter (<=1kb)	11	95858865	95861044	2180	1	73906	ENSMUST00000146868.1	278	ENSMUSG00000086015	4833417C18Rik	RIKEN cDNA 4833417C18 gene
chr11	98937822	98938390	569	*	bclrb12_IgG12_peak_198	37	.	5.58122	7.88565	3.77859	352	Promoter (<=1kb)	11	98938328	98950361	12034	1	19401	ENSMUST00000139399.1	0	ENSMUSG00000037992	Rara	retinoic acid receptor, alpha
chr11	100397244	100397755	512	*	bclrb12_IgG12_peak_202	37	.	5.58122	7.88565	3.77859	360	Promoter (<=1kb)	11	100370619	100397749	27131	2	16480	ENSMUST00000001592.14	0	ENSMUSG00000001552	Jup	junction plakoglobin
chr11	102604196	102604487	292	*	bclrb12_IgG12_peak_211	37	.	5.58122	7.88565	3.77859	86	Promoter (<=1kb)	11	102604396	102608058	3663	1	57265	ENSMUST00000057893.6	0	ENSMUSG00000050288	Fzd2	frizzled class receptor 2
chr11	103685356	103685748	393	*	bclrb12_IgG12_peak_214	37	.	5.58122	7.88565	3.77859	132	Intron (ENSMUST00000021329.13/56494, intron 4 of 5)	11	103678726	103697694	18969	2	56494	ENSMUST00000107013.2	11946	ENSMUSG00000020946	Gosr2	golgi SNAP receptor complex member 2
chr11	113927359	113928025	667	*	bclrb12_IgG12_peak_244	37	.	5.58122	7.88565	3.77859	128	Intron (ENSMUST00000041627.13/237979, intron 2 of 44)	11	113806341	113826219	19879	2	237979	ENSMUST00000125879.1	-101140	ENSMUSG00000041592	Sdk2	sidekick cell adhesion molecule 2
chr11	115777499	115777776	278	*	bclrb12_IgG12_peak_250	37	.	5.58122	7.88565	3.77859	164	Promoter (1-2kb)	11	115775756	115799033	23278	1	71947	ENSMUST00000103033.7	1743	ENSMUSG00000020747	Tmem94	transmembrane protein 94
chr11	116110049	116110458	410	*	bclrb12_IgG12_peak_258	37	.	5.58122	7.88565	3.77859	77	Promoter (<=1kb)	11	116105752	116110237	4486	2	217333	ENSMUST00000106441.7	0	ENSMUSG00000020773	Trim47	tripartite motif-containing 47
chr11	120047781	120048047	267	*	bclrb12_IgG12_peak_290	37	.	5.58122	7.88565	3.77859	102	Promoter (<=1kb)	11	120007313	120047167	39855	2	11302	ENSMUST00000150730.7	-614	ENSMUSG00000025375	Aatk	apoptosis-associated tyrosine kinase
chr12	11266077	11266470	394	*	bclrb12_IgG12_peak_354	37	.	5.58122	7.88565	3.77859	137	Promoter (<=1kb)	12	11266105	11319779	53675	1	67241	ENSMUST00000218022.1	0	ENSMUSG00000020608	Smc6	structural maintenance of chromosomes 6
chr12	16151221	16151483	263	*	bclrb12_IgG12_peak_356	37	.	5.58122	7.88565	3.77859	200	Distal Intergenic	12	15793318	15816922	23605	2	217410	ENSMUST00000221518.1	-334299	ENSMUSG00000020601	Trib2	tribbles pseudokinase 2
chr12	100779072	100779319	248	*	bclrb12_IgG12_peak_377	37	.	5.58122	7.88565	3.77859	85	Promoter (<=1kb)	12	100779078	100872354	93277	1	217830	ENSMUST00000110073.7	0	ENSMUSG00000021185	Dglucy	D-glutamate cyclase
chr13	55513370	55513724	355	*	bclrb12_IgG12_peak_407	37	.	5.58122	7.88565	3.77859	182	Promoter (<=1kb)	13	55495795	55513438	17644	2	67399	ENSMUST00000155098.7	0	ENSMUSG00000021493	Pdlim7	PDZ and LIM domain 7
chr13	55830737	55831038	302	*	bclrb12_IgG12_peak_408	37	.	5.58122	7.88565	3.77859	170	Promoter (<=1kb)	13	55825051	55831425	6375	2	18740	ENSMUST00000021968.6	387	ENSMUSG00000021506	Pitx1	paired-like homeodomain transcription factor 1
chr14	21076002	21076357	356	*	bclrb12_IgG12_peak_421	37	.	5.58122	7.88565	3.77859	202	Promoter (<=1kb)	14	21076152	21448562	372411	1	11534	ENSMUST00000224069.1	0	ENSMUSG00000039197	Adk	adenosine kinase
chr14	34673850	34674308	459	*	bclrb12_IgG12_peak_427	37	.	5.58122	7.88565	3.77859	6	Promoter (<=1kb)	14	34673928	34747983	74056	1	218914	ENSMUST00000048263.13	0	ENSMUSG00000041408	Wapl	WAPL cohesin release factor
chr14	51088914	51089297	384	*	bclrb12_IgG12_peak_429	37	.	5.58122	7.88565	3.77859	269	Promoter (1-2kb)	14	51091077	51106147	15071	1	58809	ENSMUST00000022428.12	-1780	ENSMUSG00000021876	Rnase4	ribonuclease, RNase A family 4
chr14	62761397	62761820	424	*	bclrb12_IgG12_peak_435	37	.	5.58122	7.88565	3.77859	347	Promoter (<=1kb)	14	62733630	62761169	27540	2	18130	ENSMUST00000225250.1	-228	ENSMUSG00000035161	Ints6	integrator complex subunit 6
chr15	8445280	8445550	271	*	bclrb12_IgG12_peak_446	37	.	5.58122	7.88565	3.77859	184	Promoter (<=1kb)	15	8290617	8444463	153847	2	71175	ENSMUST00000052965.7	-817	ENSMUSG00000022141	Nipbl	NIPBL cohesin loading factor
chr15	76195483	76196128	646	*	bclrb12_IgG12_peak_462	37	.	5.58122	7.88565	3.77859	45	Promoter (<=1kb)	15	76170976	76195710	24735	2	18810	ENSMUST00000023226.12	0	ENSMUSG00000022565	Plec	plectin
chr15	83535353	83535641	289	*	bclrb12_IgG12_peak_475	37	.	5.58122	7.88565	3.77859	151	Promoter (1-2kb)	15	83533544	83544201	10658	1	12124	ENSMUST00000229165.1	1809	ENSMUSG00000016758	Bik	BCL2-interacting killer
chr15	86085853	86086099	247	*	bclrb12_IgG12_peak_479	37	.	5.58122	7.88565	3.77859	126	Intron (ENSMUST00000088931.9/223752, intron 1 of 18)	15	86074733	86091434	16702	1	223752	ENSMUST00000147286.1	11120	ENSMUSG00000035900	Gramd4	GRAM domain containing 4
chr16	21226223	21226486	264	*	bclrb12_IgG12_peak_508	37	.	5.58122	7.88565	3.77859	243	Distal Intergenic	16	21221686	21222687	1002	1	13845	ENSMUST00000160053.1	4537	ENSMUSG00000005958	Ephb3	Eph receptor B3
chr16	30008946	30009302	357	*	bclrb12_IgG12_peak_512	37	.	5.58122	7.88565	3.77859	192	Promoter (<=1kb)	16	30008667	30021430	12764	1	100043102	ENSMUST00000181485.2	279	ENSMUSG00000097184	4632428C04Rik	RIKEN cDNA 4632428C04 gene
chr16	37684815	37685149	335	*	bclrb12_IgG12_peak_515	37	.	5.58122	7.88565	3.77859	39	Distal Intergenic	16	37647170	37654453	7284	2	68194	ENSMUST00000023514.3	-30362	ENSMUSG00000022820	Ndufb4	NADH:ubiquinone oxidoreductase subunit B4
chr16	55822014	55822324	311	*	bclrb12_IgG12_peak_517	37	.	5.58122	7.88565	3.77859	276	Promoter (<=1kb)	16	55811375	55822138	10764	2	80859	ENSMUST00000114458.7	0	ENSMUSG00000035356	Nfkbiz	nuclear factor of kappa light polypeptide gene enhancer in B cells inhibitor, zeta
chr16	91372843	91373180	338	*	bclrb12_IgG12_peak_521	37	.	5.58122	7.88565	3.77859	144	Promoter (<=1kb)	16	91372850	91394040	21191	1	15976	ENSMUST00000117836.7	0	ENSMUSG00000022971	Ifnar2	interferon (alpha and beta) receptor 2
chr16	92911591	92911848	258	*	bclrb12_IgG12_peak_525	37	.	5.58122	7.88565	3.77859	86	Distal Intergenic	16	92601466	92826149	224684	2	12394	ENSMUST00000023673.13	-85442	ENSMUSG00000022952	Runx1	runt related transcription factor 1
chr17	23676671	23677055	385	*	bclrb12_IgG12_peak_538	37	.	5.58122	7.88565	3.77859	117	Promoter (<=1kb)	17	23675709	23676553	845	2	27279	ENSMUST00000233040.1	-118	ENSMUSG00000023905	Tnfrsf12a	tumor necrosis factor receptor superfamily, member 12a
chr17	24152442	24153024	583	*	bclrb12_IgG12_peak_539	37	.	5.58122	7.88565	3.77859	159	Promoter (1-2kb)	17	24078928	24150924	71997	2	18607	ENSMUST00000052462.12	-1518	ENSMUSG00000024122	Pdpk1	3-phosphoinositide dependent protein kinase 1
chr17	24251191	24251483	293	*	bclrb12_IgG12_peak_540	37	.	5.58122	7.88565	3.77859	183	Promoter (<=1kb)	17	24222198	24251409	29212	2	12449	ENSMUST00000115390.4	0	ENSMUSG00000072082	Ccnf	cyclin F
chr18	65800272	65800535	264	*	bclrb12_IgG12_peak_587	37	.	5.58122	7.88565	3.77859	138	Promoter (<=1kb)	18	65800515	65817684	17170	1	66286	ENSMUST00000025394.13	0	ENSMUSG00000024516	Sec11c	SEC11 homolog C, signal peptidase complex subunit
chr18	74216240	74216548	309	*	bclrb12_IgG12_peak_590	37	.	5.58122	7.88565	3.77859	219	Promoter (<=1kb)	18	74216131	74221493	5363	1	74322	ENSMUST00000025444.7	109	ENSMUSG00000024560	Cxxc1	CXXC finger 1 (PHD domain)
chr19	24224436	24224753	318	*	bclrb12_IgG12_peak_615	37	.	5.58122	7.88565	3.77859	147	Promoter (<=1kb)	19	24094523	24225026	130504	2	21873	ENSMUST00000099558.4	273	ENSMUSG00000024812	Tjp2	tight junction protein 2
chr19	46760934	46761177	244	*	bclrb12_IgG12_peak_630	37	.	5.58122	7.88565	3.77859	118	Promoter (<=1kb)	19	46761596	46880192	118597	1	94219	ENSMUST00000099373.11	-419	ENSMUSG00000064105	Cnnm2	cyclin M2
chr2	32867495	32867817	323	*	bclrb12_IgG12_peak_650	37	.	5.58122	7.88565	3.77859	131	Distal Intergenic	2	32876114	32925254	49141	1	227737	ENSMUST00000028135.14	-8297	ENSMUSG00000026796	Fam129b	family with sequence similarity 129, member B
chr2	117781002	117781245	244	*	bclrb12_IgG12_peak_670	37	.	5.58122	7.88565	3.77859	150	Distal Intergenic	2	117806678	117812813	6136	2	100504728	ENSMUST00000154409.1	31568	#N/A	Gm13985	predicted gene 13985
chr2	131204469	131204711	243	*	bclrb12_IgG12_peak_680	37	.	5.58122	7.88565	3.77859	125	Promoter (2-3kb)	2	131207078	131211447	4370	1	69596	ENSMUST00000143546.1	-2367	ENSMUSG00000068264	Ap5s1	adaptor-related protein 5 complex, sigma 1 subunit
chr2	168955297	168955649	353	*	bclrb12_IgG12_peak_697	37	.	5.58122	7.88565	3.77859	116	Promoter (<=1kb)	2	168893331	168955587	62257	2	22722	ENSMUST00000109162.8	0	ENSMUSG00000027551	Zfp64	zinc finger protein 64
chr2	173258516	173258806	291	*	bclrb12_IgG12_peak_701	37	.	5.58122	7.88565	3.77859	115	Intron (ENSMUST00000036248.12/65112, intron 1 of 3)	2	173228046	173276189	48144	2	65112	ENSMUST00000139306.1	17383	ENSMUSG00000038400	Pmepa1	prostate transmembrane protein, androgen induced 1
chr3	38885456	38885958	503	*	bclrb12_IgG12_peak_718	37	.	5.58122	7.88565	3.77859	321	Promoter (<=1kb)	3	38886940	39011985	125046	1	329628	ENSMUST00000061260.7	-982	ENSMUSG00000046743	Fat4	FAT atypical cadherin 4
chr3	52268793	52269248	456	*	bclrb12_IgG12_peak_720	37	.	5.58122	7.88565	3.77859	177	Promoter (<=1kb)	3	52268336	52353221	84886	1	56458	ENSMUST00000053764.6	457	ENSMUSG00000044167	Foxo1	forkhead box O1
chr3	84480474	84480743	270	*	bclrb12_IgG12_peak_724	37	.	5.58122	7.88565	3.77859	148	Promoter (<=1kb)	3	84442198	84480429	38232	2	229474	ENSMUST00000107689.6	-45	ENSMUSG00000041842	Fhdc1	FH2 domain containing 1
chr3	88553503	88554251	749	*	bclrb12_IgG12_peak_731	37	.	5.58122	7.88565	3.77859	415	Promoter (<=1kb)	3	88553758	88569725	15968	1	94232	ENSMUST00000008748.7	0	ENSMUSG00000008604	Ubqln4	ubiquilin 4
chr3	95314918	95315166	249	*	bclrb12_IgG12_peak_740	37	.	5.58122	7.88565	3.77859	103	Promoter (<=1kb)	3	95315084	95323599	8516	1	76893	ENSMUST00000015858.11	0	ENSMUSG00000015714	Cers2	ceramide synthase 2
chr3	96245064	96245355	292	*	bclrb12_IgG12_peak_741	37	.	5.58122	7.88565	3.77859	222	Promoter (<=1kb)	3	96245497	96246082	586	1	15267	ENSMUST00000078756.6	-142	ENSMUSG00000064220	H2ac18	H2A clustered histone 18
chr3	96268557	96268807	251	*	bclrb12_IgG12_peak_742	37	.	5.58122	7.88565	3.77859	113	Promoter (<=1kb)	3	96268654	96269141	488	1	319154	ENSMUST00000098843.2	0	ENSMUSG00000074403	H3c13	H3 clustered histone 13
chr4	45972105	45972373	269	*	bclrb12_IgG12_peak_766	37	.	5.58122	7.88565	3.77859	169	Promoter (<=1kb)	4	45972233	46034761	62529	1	100121	ENSMUST00000102929.1	0	ENSMUSG00000035517	Tdrd7	tudor domain containing 7
chr4	62360691	62361014	324	*	bclrb12_IgG12_peak_770	37	.	5.58122	7.88565	3.77859	94	Promoter (<=1kb)	4	62360727	62391769	31043	1	20529	ENSMUST00000084526.11	0	ENSMUSG00000066150	Slc31a1	solute carrier family 31, member 1
chr4	81926908	81927160	253	*	bclrb12_IgG12_peak_773	37	.	5.58122	7.88565	3.77859	44	Distal Intergenic	4	82065431	82102808	37378	1	545641	ENSMUST00000137810.2	-138271	ENSMUSG00000085022	Gm5860	predicted gene 5860
chr4	99194015	99194266	252	*	bclrb12_IgG12_peak_779	37	.	5.58122	7.88565	3.77859	48	Promoter (<=1kb)	4	99194147	99259783	65637	1	242557	ENSMUST00000180278.1	0	ENSMUSG00000028550	Atg4c	autophagy related 4C, cysteine peptidase
chr4	155769973	155770518	546	*	bclrb12_IgG12_peak_805	37	.	5.58122	7.88565	3.77859	496	3' UTR	4	155768149	155774698	6550	2	246228	ENSMUST00000042196.3	4180	ENSMUSG00000042116	Vwa1	von Willebrand factor A domain containing 1
chr5	8056356	8056744	389	*	bclrb12_IgG12_peak_808	37	.	5.58122	7.88565	3.77859	233	Promoter (<=1kb)	5	8056527	8069151	12625	1	109552	ENSMUST00000148633.3	0	ENSMUSG00000003161	Sri	sorcin
chr5	23718936	23719204	269	*	bclrb12_IgG12_peak_810	37	.	5.58122	7.88565	3.77859	97	Distal Intergenic	5	23709996	23712667	2672	2	433855	ENSMUST00000197153.1	-6269	ENSMUSG00000105987	AI506816	expressed sequence AI506816
chr5	25529715	25529983	269	*	bclrb12_IgG12_peak_815	37	.	5.58122	7.88565	3.77859	234	Promoter (<=1kb)	5	25530013	25531466	1454	1	73571	ENSMUST00000188465.1	-30	ENSMUSG00000101856	1700096K18Rik	RIKEN cDNA 1700096K18 gene
chr5	28071354	28071599	246	*	bclrb12_IgG12_peak_816	37	.	5.58122	7.88565	3.77859	135	Promoter (<=1kb)	5	28071363	28078662	7300	1	231070	ENSMUST00000059155.10	0	ENSMUSG00000045294	Insig1	insulin induced gene 1
chr5	32135283	32135540	258	*	bclrb12_IgG12_peak_819	37	.	5.58122	7.88565	3.77859	184	Promoter (<=1kb)	5	32135801	32157842	22042	1	14284	ENSMUST00000031017.10	-261	ENSMUSG00000029135	Fosl2	fos-like antigen 2
chr5	41844151	41844397	247	*	bclrb12_IgG12_peak_826	37	.	5.58122	7.88565	3.77859	192	Promoter (<=1kb)	5	41787538	41844315	56778	2	665775	ENSMUST00000050556.10	0	ENSMUSG00000061755	Bod1l	biorientation of chromosomes in cell division 1-like
chr5	64508642	64508918	277	*	bclrb12_IgG12_peak_830	37	.	5.58122	7.88565	3.77859	15	Distal Intergenic	5	64477035	64482465	5431	1	77382	ENSMUST00000196829.1	31607	ENSMUSG00000105352	C030018K13Rik	RIKEN cDNA C030018K13 gene
chr5	66618581	66619141	561	*	bclrb12_IgG12_peak_833	37	.	5.58122	7.88565	3.77859	236	Promoter (<=1kb)	5	66298725	66618758	320034	2	11787	ENSMUST00000162366.7	0	ENSMUSG00000029207	Apbb2	amyloid beta (A4) precursor protein-binding, family B, member 2
chr5	113180880	113181145	266	*	bclrb12_IgG12_peak_844	37	.	5.58122	7.88565	3.77859	186	Intron (ENSMUST00000211733.1/243219, intron 5 of 12)	5	113086323	113163351	77029	2	243219	ENSMUST00000050125.8	-17529	ENSMUSG00000051339	2900026A02Rik	RIKEN cDNA 2900026A02 gene
chr5	125141134	125141612	479	*	bclrb12_IgG12_peak_854	37	.	5.58122	7.88565	3.77859	190	Intron (ENSMUST00000111402.8/20602, intron 1 of 47)	5	125017835	125124900	107066	2	20602	ENSMUST00000055256.13	-16234	ENSMUSG00000029478	Ncor2	nuclear receptor co-repressor 2
chr5	137600627	137601110	484	*	bclrb12_IgG12_peak_867	37	.	5.58122	7.88565	3.77859	98	Promoter (<=1kb)	5	137596645	137600708	4064	2	68929	ENSMUST00000111007.7	0	ENSMUSG00000037221	Mospd3	motile sperm domain containing 3
chr5	139200343	139200730	388	*	bclrb12_IgG12_peak_869	37	.	5.58122	7.88565	3.77859	226	Promoter (<=1kb)	5	139200637	139249840	49204	1	77053	ENSMUST00000058716.13	0	ENSMUSG00000036817	Sun1	Sad1 and UNC84 domain containing 1
chr5	140607317	140607669	353	*	bclrb12_IgG12_peak_871	37	.	5.58122	7.88565	3.77859	191	Promoter (<=1kb)	5	140607320	140615545	8226	1	16848	ENSMUST00000031555.2	0	ENSMUSG00000029570	Lfng	LFNG O-fucosylpeptide 3-beta-N-acetylglucosaminyltransferase
chr5	142823145	142823639	495	*	bclrb12_IgG12_peak_874	37	.	5.58122	7.88565	3.77859	152	Distal Intergenic	5	142754789	142817662	62874	2	231861	ENSMUST00000151477.7	-5483	ENSMUSG00000039477	Tnrc18	trinucleotide repeat containing 18
chr6	38144657	38144945	289	*	bclrb12_IgG12_peak_889	37	.	5.58122	7.88565	3.77859	164	Promoter (2-3kb)	6	38126020	38147374	21355	2	330286	ENSMUST00000144973.4	2429	ENSMUSG00000063455	D630045J12Rik	RIKEN cDNA D630045J12 gene
chr6	51076824	51077181	358	*	bclrb12_IgG12_peak_896	37	.	5.58122	7.88565	3.77859	90	Distal Intergenic	6	51269812	51269910	99	2	387166	ENSMUST00000083571.1	192729	ENSMUSG00000065505	Mir148a	microRNA 148a
chr6	82774019	82774554	536	*	bclrb12_IgG12_peak_907	37	.	5.58122	7.88565	3.77859	130	Promoter (<=1kb)	6	82725025	82774454	49430	2	15277	ENSMUST00000000642.10	0	ENSMUSG00000000628	Hk2	hexokinase 2
chr6	85961308	85961624	317	*	bclrb12_IgG12_peak_913	37	.	5.58122	7.88565	3.77859	238	Promoter (<=1kb)	6	85955064	85961607	6544	2	72102	ENSMUST00000134793.1	0	ENSMUSG00000030002	Dusp11	dual specificity phosphatase 11 (RNA/RNP complex 1-interacting)
chr6	101377645	101377890	246	*	bclrb12_IgG12_peak_920	37	.	5.58122	7.88565	3.77859	110	Promoter (<=1kb)	6	101149609	101377897	228289	2	55983	ENSMUST00000075994.10	7	ENSMUSG00000035357	Pdzrn3	PDZ domain containing RING finger 3
chr6	124808812	124809298	487	*	bclrb12_IgG12_peak_934	37	.	5.58122	7.88565	3.77859	133	Promoter (<=1kb)	6	124808885	124810336	1452	1	14794	ENSMUST00000143040.7	0	ENSMUSG00000038451	Spsb2	splA/ryanodine receptor domain and SOCS box containing 2
chr6	148944849	148945179	331	*	bclrb12_IgG12_peak_948	37	.	5.58122	7.88565	3.77859	189	Promoter (<=1kb)	6	148944867	148947121	2255	1	109163	ENSMUST00000047953.9	0	ENSMUSG00000085355	3010003L21Rik	RIKEN cDNA 3010003L21 gene
chr7	4740093	4740353	261	*	bclrb12_IgG12_peak_950	37	.	5.58122	7.88565	3.77859	52	Promoter (<=1kb)	7	4740115	4747514	7400	1	232811	ENSMUST00000098853.8	0	ENSMUSG00000059851	Kmt5c	lysine methyltransferase 5C
chr7	15948532	15948823	292	*	bclrb12_IgG12_peak_953	37	.	5.58122	7.88565	3.77859	103	Promoter (2-3kb)	7	15936183	15946074	9892	2	68077	ENSMUST00000044158.12	-2458	ENSMUSG00000041560	Nop53	NOP53 ribosome biogenesis factor
chr7	80410565	80410862	298	*	bclrb12_IgG12_peak_979	37	.	5.58122	7.88565	3.77859	33	Distal Intergenic	7	80398594	80405436	6843	2	18550	ENSMUST00000135306.2	-5129	ENSMUSG00000030530	Furin	furin (paired basic amino acid cleaving enzyme)
chr7	90476014	90476316	303	*	bclrb12_IgG12_peak_986	37	.	5.58122	7.88565	3.77859	64	Promoter (<=1kb)	7	90467438	90476001	8564	2	68472	ENSMUST00000032843.8	-13	ENSMUSG00000030614	Tmem126b	transmembrane protein 126B
chr7	97757620	97757873	254	*	bclrb12_IgG12_peak_989	37	.	5.58122	7.88565	3.77859	138	Distal Intergenic	7	97724006	97738289	14284	2	66333	ENSMUST00000206389.1	-19331	ENSMUSG00000042797	Aqp11	aquaporin 11
chr7	99027426	99027820	395	*	bclrb12_IgG12_peak_990	37	.	5.58122	7.88565	3.77859	185	Intron (ENSMUST00000037968.9/78610, intron 6 of 14)	7	98886750	99016644	129895	2	78610	ENSMUST00000209123.1	-10782	ENSMUSG00000035354	Uvrag	UV radiation resistance associated gene
chr7	112225591	112225842	252	*	bclrb12_IgG12_peak_998	37	.	5.58122	7.88565	3.77859	144	Promoter (<=1kb)	7	112225856	112355194	129339	1	320878	ENSMUST00000050149.11	-14	ENSMUSG00000038244	Mical2	microtubule associated monooxygenase, calponin and LIM domain containing 2
chr7	113151369	113151762	394	*	bclrb12_IgG12_peak_999	37	.	5.58122	7.88565	3.77859	244	Distal Intergenic	7	113100168	113142023	41856	2	75239	ENSMUST00000209589.1	-9346	ENSMUSG00000110009	4930543E12Rik	RIKEN cDNA 4930543E12 gene
chr7	120917697	120918123	427	*	bclrb12_IgG12_peak_1004	37	.	5.58122	7.88565	3.77859	181	Promoter (<=1kb)	7	120917744	120945821	28078	1	26939	ENSMUST00000207481.1	0	ENSMUSG00000030880	Polr3e	polymerase (RNA) III (DNA directed) polypeptide E
chr7	122101642	122101981	340	*	bclrb12_IgG12_peak_1005	37	.	5.58122	7.88565	3.77859	161	Promoter (<=1kb)	7	122085403	122101886	16484	2	70316	ENSMUST00000033157.9	0	ENSMUSG00000030869	Ndufab1	NADH:ubiquinone oxidoreductase subunit AB1
chr7	141123149	141123395	247	*	bclrb12_IgG12_peak_1015	37	.	5.58122	7.88565	3.77859	84	Promoter (<=1kb)	7	141122382	141154456	32075	1	27388	ENSMUST00000174373.7	767	ENSMUSG00000025495	Ptdss2	phosphatidylserine synthase 2
chr8	25274707	25274982	276	*	bclrb12_IgG12_peak_1026	37	.	5.58122	7.88565	3.77859	59	Distal Intergenic	8	25182759	25256588	73830	2	320165	ENSMUST00000209827.1	-18119	ENSMUSG00000065954	Tacc1	transforming, acidic coiled-coil containing protein 1
chr8	32009137	32009472	336	*	bclrb12_IgG12_peak_1030	37	.	5.58122	7.88565	3.77859	169	Promoter (<=1kb)	8	31817648	32009471	191824	2	211323	ENSMUST00000208617.2	0	ENSMUSG00000062991	Nrg1	neuregulin 1
chr8	60983279	60983629	351	*	bclrb12_IgG12_peak_1040	37	.	5.58122	7.88565	3.77859	86	Promoter (<=1kb)	8	60910389	60983300	72912	2	12725	ENSMUST00000093490.8	0	ENSMUSG00000004319	Clcn3	chloride channel, voltage-sensitive 3
chr8	71380410	71380823	414	*	bclrb12_IgG12_peak_1051	37	.	5.58122	7.88565	3.77859	84	Promoter (<=1kb)	8	71375752	71380909	5158	2	13864	ENSMUST00000127443.1	86	ENSMUSG00000002393	Nr2f6	nuclear receptor subfamily 2, group F, member 6
chr8	83972313	83972560	248	*	bclrb12_IgG12_peak_1060	37	.	5.58122	7.88565	3.77859	120	Promoter (<=1kb)	8	83972993	83996443	23451	1	18747	ENSMUST00000005606.7	-433	ENSMUSG00000005469	Prkaca	protein kinase, cAMP dependent, catalytic, alpha
chr8	95888436	95888714	279	*	bclrb12_IgG12_peak_1084	37	.	5.58122	7.88565	3.77859	222	Promoter (<=1kb)	8	95864134	95888547	24414	2	14719	ENSMUST00000034097.7	0	ENSMUSG00000031672	Got2	glutamatic-oxaloacetic transaminase 2, mitochondrial
chr8	104250697	104251115	419	*	bclrb12_IgG12_peak_1086	37	.	5.58122	7.88565	3.77859	233	Promoter (<=1kb)	8	104250861	104263447	12587	1	75458	ENSMUST00000034342.12	0	ENSMUSG00000054400	Cklf	chemokine-like factor
chr8	106935456	106935702	247	*	bclrb12_IgG12_peak_1093	37	.	5.58122	7.88565	3.77859	96	Promoter (<=1kb)	8	106935750	107019714	83965	1	20650	ENSMUST00000212524.1	-48	ENSMUSG00000041308	Sntb2	syntrophin, basic 2
chr8	111258393	111258865	473	*	bclrb12_IgG12_peak_1097	37	.	5.58122	7.88565	3.77859	385	Promoter (<=1kb)	8	111157565	111259200	101636	2	20340	ENSMUST00000164283.7	335	ENSMUSG00000003316	Glg1	golgi apparatus protein 1
chr8	117256496	117256769	274	*	bclrb12_IgG12_peak_1102	37	.	5.58122	7.88565	3.77859	90	Promoter (<=1kb)	8	117257064	117459430	202367	1	74440	ENSMUST00000166750.8	-295	ENSMUSG00000034390	Cmip	c-Maf inducing protein
chr8	121829627	121829884	258	*	bclrb12_IgG12_peak_1108	37	.	5.58122	7.88565	3.77859	106	Promoter (<=1kb)	8	121796313	121829569	33257	2	234825	ENSMUST00000045884.16	-58	ENSMUSG00000040263	Klhdc4	kelch domain containing 4
chr8	122224447	122225206	760	*	bclrb12_IgG12_peak_1110	37	.	5.58122	7.88565	3.77859	357	Intron (ENSMUST00000127664.1/108148, intron 1 of 15)	8	122258620	122272650	14031	1	195209	ENSMUST00000187142.2	-33414	ENSMUSG00000043903	Zfp469	zinc finger protein 469
chr8	127063893	127064520	628	*	bclrb12_IgG12_peak_1123	37	.	5.58122	7.88565	3.77859	598	Promoter (<=1kb)	8	127063893	127611970	548078	1	93742	ENSMUST00000162309.7	0	ENSMUSG00000025812	Pard3	par-3 family cell polarity regulator
chrX	12761672	12762059	388	*	bclrb12_IgG12_peak_1189	37	.	5.58122	7.88565	3.77859	244	Promoter (<=1kb)	20	12675369	12762073	86705	2	26896	ENSMUST00000096495.10	14	ENSMUSG00000064127	Med14	mediator complex subunit 14
chrX	48284865	48285167	303	*	bclrb12_IgG12_peak_1192	37	.	5.58122	7.88565	3.77859	213	Distal Intergenic	20	48256918	48273084	16167	1	72554	ENSMUST00000152624.1	27947	ENSMUSG00000063785	Utp14a	UTP14A small subunit processome component
chr11	121672975	121673495	521	*	bclrb12_IgG12_peak_346	50	.	5.55811	9.35389	5.09249	93	Promoter (<=1kb)	11	121616197	121673153	56957	2	210004	ENSMUST00000067399.13	0	ENSMUSG00000046605	B3gntl1	UDP-GlcNAc:betaGal beta-1,3-N-acetylglucosaminyltransferase-like 1
chr8	92356382	92356692	311	*	bclrb12_IgG12_peak_1076	41	.	5.52599	8.32325	4.19593	105	Promoter (<=1kb)	8	92326038	92356120	30083	2	71296	ENSMUST00000034183.9	-262	ENSMUSG00000031736	Crnde	colorectal neoplasia differentially expressed (non-protein coding)
chr7	17027361	17027673	313	*	bclrb12_IgG12_peak_956	37	.	5.49423	7.74388	3.76182	146	Promoter (<=1kb)	7	17015463	17027615	12153	2	19060	ENSMUST00000153242.1	0	ENSMUSG00000003099	Ppp5c	protein phosphatase 5, catalytic subunit
chr11	121260261	121260644	384	*	bclrb12_IgG12_peak_340	44	.	5.47004	8.54308	4.41289	145	Promoter (<=1kb)	11	121259990	121309896	49907	1	68837	ENSMUST00000106113.1	271	ENSMUSG00000039275	Foxk2	forkhead box K2
chr11	120457825	120458690	866	*	bclrb12_IgG12_peak_311	49	.	5.46908	9.20532	4.95541	134	Promoter (<=1kb)	11	120456606	120458068	1463	2	66431	ENSMUST00000044007.2	0	ENSMUSG00000039670	Oxld1	oxidoreductase like domain containing 1
chr11	120726997	120727308	312	*	bclrb12_IgG12_peak_332	49	.	5.46908	9.20532	4.95541	197	Promoter (<=1kb)	11	120725399	120727243	1845	2	67880	ENSMUST00000106148.9	0	ENSMUSG00000039450	Dcxr	dicarbonyl L-xylulose reductase
chr1	13372868	13373132	265	*	bclrb12_IgG12_peak_3	40	.	5.45361	8.20807	4.08368	25	Promoter (<=1kb)	1	13139105	13372439	233335	2	17978	ENSMUST00000081713.10	-429	ENSMUSG00000005886	Ncoa2	nuclear receptor coactivator 2
chr11	60878439	60878812	374	*	bclrb12_IgG12_peak_157	40	.	5.45361	8.20807	4.08368	139	Promoter (<=1kb)	11	60864987	60878787	13801	2	216821	ENSMUST00000155031.1	0	ENSMUSG00000043284	Tmem11	transmembrane protein 11
chr11	94210013	94211495	1483	*	bclrb12_IgG12_peak_187	40	.	5.45361	8.20807	4.08368	784	Promoter (<=1kb)	11	94211454	94215495	4042	1	22057	ENSMUST00000041589.5	0	ENSMUSG00000037573	Tob1	transducer of ErbB-2.1
chr11	115403431	115403757	327	*	bclrb12_IgG12_peak_246	40	.	5.45361	8.20807	4.08368	103	Promoter (<=1kb)	11	115403752	115412674	8923	1	68572	ENSMUST00000153983.7	0	ENSMUSG00000018858	Mrpl58	mitochondrial ribosomal protein L58
chr11	119053168	119053423	256	*	bclrb12_IgG12_peak_279	40	.	5.45361	8.20807	4.08368	145	Distal Intergenic	11	119036305	119040969	4665	2	30951	ENSMUST00000026663.7	-12199	ENSMUSG00000025578	Cbx8	chromobox 8
chr12	101718138	101718578	441	*	bclrb12_IgG12_peak_378	40	.	5.45361	8.20807	4.08368	147	Promoter (<=1kb)	12	101645443	101718523	73081	2	74413	ENSMUST00000162735.7	0	ENSMUSG00000021187	Tc2n	tandem C2 domains, nuclear
chr12	112582090	112582396	307	*	bclrb12_IgG12_peak_383	40	.	5.45361	8.20807	4.08368	90	Distal Intergenic	12	112588784	112614957	26174	1	70435	ENSMUST00000101029.3	-6388	ENSMUSG00000037679	Inf2	inverted formin, FH2 and WH2 domain containing
chr15	90679727	90680258	532	*	bclrb12_IgG12_peak_482	40	.	5.45361	8.20807	4.08368	307	Promoter (<=1kb)	15	90487483	90679432	191950	2	66871	ENSMUST00000064391.11	-295	ENSMUSG00000052560	Cpne8	copine VIII
chr16	96127819	96128162	344	*	bclrb12_IgG12_peak_530	40	.	5.45361	8.20807	4.08368	247	Promoter (<=1kb)	16	96120618	96127729	7112	2	15312	ENSMUST00000050884.15	-90	ENSMUSG00000040681	Hmgn1	high mobility group nucleosomal binding domain 1
chr2	30473934	30474547	614	*	bclrb12_IgG12_peak_644	40	.	5.45361	8.20807	4.08368	392	Promoter (<=1kb)	2	30471537	30474219	2683	2	72500	ENSMUST00000065134.3	0	ENSMUSG00000089762	Ier5l	immediate early response 5-like
chr3	103914399	103914658	260	*	bclrb12_IgG12_peak_745	40	.	5.45361	8.20807	4.08368	160	Promoter (<=1kb)	3	103914567	103963871	49305	1	229675	ENSMUST00000151927.3	0	ENSMUSG00000044098	Rsbn1	rosbin, round spermatid basic protein 1
chr3	130060747	130061025	279	*	bclrb12_IgG12_peak_752	40	.	5.45361	8.20807	4.08368	149	Promoter (<=1kb)	3	129982759	130060907	78149	2	99683	ENSMUST00000001079.14	0	ENSMUSG00000001052	Sec24b	Sec24 related gene family, member B (S. cerevisiae)
chr5	144768369	144768790	422	*	bclrb12_IgG12_peak_877	40	.	5.45361	8.20807	4.08368	103	Promoter (<=1kb)	5	144768544	144777128	8585	1	100683	ENSMUST00000128550.7	0	ENSMUSG00000045482	Trrap	transformation/transcription domain-associated protein
chr6	134329636	134330089	454	*	bclrb12_IgG12_peak_941	40	.	5.45361	8.20807	4.08368	278	Intron (ENSMUST00000203352.1/102639979, intron 3 of 8)	6	134396318	134438736	42419	1	66813	ENSMUST00000032321.10	-66229	ENSMUSG00000030200	Bcl2l14	BCL2-like 14 (apoptosis facilitator)
chr7	44305021	44305513	493	*	bclrb12_IgG12_peak_971	40	.	5.45361	8.20807	4.08368	426	Promoter (1-2kb)	7	44302687	44306902	4216	2	20256	ENSMUST00000004587.10	1389	ENSMUSG00000004473	Clec11a	C-type lectin domain family 11, member a
chr9	25252134	25252967	834	*	bclrb12_IgG12_peak_1129	40	.	5.45361	8.20807	4.08368	174	Promoter (<=1kb)	9	25252439	25308571	56133	1	235072	ENSMUST00000115272.8	0	ENSMUSG00000001833	Sept7	septin 7
chr9	90054451	90054723	273	*	bclrb12_IgG12_peak_1165	40	.	5.45361	8.20807	4.08368	120	Promoter (<=1kb)	9	90054506	90076087	21582	1	13036	ENSMUST00000127842.7	0	ENSMUSG00000032359	Ctsh	cathepsin H
chr11	97799422	97800013	592	*	bclrb12_IgG12_peak_196	37	.	5.43179	7.88937	3.78046	387	Promoter (<=1kb)	11	97799565	97838764	39200	1	16796	ENSMUST00000043843.11	0	ENSMUSG00000038366	Lasp1	LIM and SH3 protein 1
chr2	163994858	163995210	353	*	bclrb12_IgG12_peak_689	37	.	5.43179	7.88937	3.78046	103	Promoter (<=1kb)	2	163994960	164018588	23629	1	54401	ENSMUST00000018470.9	0	ENSMUSG00000018326	Ywhab	tyrosine 3-monooxygenase/tryptophan 5-monooxygenase activation protein, beta polypeptide
chr3	145649492	145649940	449	*	bclrb12_IgG12_peak_757	37	.	5.43179	7.88937	3.78046	411	Promoter (<=1kb)	3	145646976	145649981	3006	2	16007	ENSMUST00000029846.4	41	ENSMUSG00000028195	Ccn1	cellular communication network factor 1
chr8	86826343	86826592	250	*	bclrb12_IgG12_peak_1072	37	.	5.43179	7.88937	3.78046	99	Intron (ENSMUST00000209389.1/ENSMUST00000209389.1, intron 1 of 1)	8	86844319	86852420	8102	2	80750	ENSMUST00000210029.1	25828	ENSMUSG00000031652	N4bp1	NEDD4 binding protein 1
chr11	120990771	120991166	396	*	bclrb12_IgG12_peak_337	40	.	5.4164	8.14888	4.03549	27	Promoter (<=1kb)	11	120961749	120991092	29344	2	104318	ENSMUST00000070575.13	0	ENSMUSG00000025162	Csnk1d	casein kinase 1, delta
chr11	112779855	112780240	386	*	bclrb12_IgG12_peak_224	54	.	5.36721	9.72614	5.45731	87	Promoter (1-2kb)	11	112687645	112781976	94332	2	217294	ENSMUST00000137081.7	1736	ENSMUSG00000041674	BC006965	cDNA sequence BC006965
chr11	120284483	120284810	328	*	bclrb12_IgG12_peak_301	45	.	5.36215	8.69212	4.55708	124	Exon (ENSMUST00000122148.7/268515, exon 18 of 28)	11	120236699	120292282	55584	1	268515	ENSMUST00000118987.1	47784	ENSMUSG00000039741	Bahcc1	BAH domain and coiled-coil containing 1
chr11	115173522	115174313	792	*	bclrb12_IgG12_peak_245	47	.	5.35606	9.01588	4.7841	577	Intron (ENSMUST00000021077.3/26941, intron 1 of 5)	11	115163341	115181181	17841	1	26941	ENSMUST00000021077.3	10181	ENSMUSG00000020733	Slc9a3r1	solute carrier family 9 (sodium/hydrogen exchanger), member 3 regulator 1
chr11	119126476	119128089	1614	*	bclrb12_IgG12_peak_281	47	.	5.35606	9.01588	4.7841	752	Intron (ENSMUST00000144096.1/ENSMUST00000144096.1, intron 2 of 5)	11	119154076	119154137	62	2	102465563	ENSMUST00000183965.1	26048	ENSMUSG00000098704	Mir6934	microRNA 6934
chr15	37197959	37198391	433	*	bclrb12_IgG12_peak_451	47	.	5.35606	9.01588	4.7841	170	Distal Intergenic	15	37233036	37333647	100612	1	252973	ENSMUST00000161405.7	-34645	ENSMUSG00000022286	Grhl2	grainyhead like transcription factor 2
chr7	100932400	100933048	649	*	bclrb12_IgG12_peak_993	47	.	5.35606	9.01588	4.7841	293	Promoter (<=1kb)	7	100869752	100932107	62356	2	207212	ENSMUST00000107032.2	-293	ENSMUSG00000032875	Arhgef17	Rho guanine nucleotide exchange factor (GEF) 17
chr11	120624448	120625020	573	*	bclrb12_IgG12_peak_322	47	.	5.32687	8.9668	4.7841	201	Promoter (<=1kb)	11	120624823	120624876	54	2	102465565	ENSMUST00000183547.1	0	ENSMUSG00000098282	Mir6936	microRNA 6936
chr16	11176067	11176446	380	*	bclrb12_IgG12_peak_503	34	.	5.32292	7.46722	3.48844	258	Promoter (<=1kb)	16	11136592	11176393	39802	2	106205	ENSMUST00000037633.14	0	ENSMUSG00000037965	Zc3h7a	zinc finger CCCH type containing 7 A
chr2	51147465	51147992	528	*	bclrb12_IgG12_peak_657	34	.	5.32292	7.46722	3.48844	159	Promoter (1-2kb)	2	51137069	51149094	12026	2	74194	ENSMUST00000140864.1	1102	ENSMUSG00000017144	Rnd3	Rho family GTPase 3
chr3	61364157	61364632	476	*	bclrb12_IgG12_peak_723	34	.	5.32292	7.46722	3.48844	409	Promoter (2-3kb)	3	61361638	61368430	6793	1	74012	ENSMUST00000049064.3	2519	ENSMUSG00000036894	Rap2b	RAP2B, member of RAS oncogene family
chr5	135962966	135963306	341	*	bclrb12_IgG12_peak_865	34	.	5.32292	7.46722	3.48844	315	Promoter (<=1kb)	5	135960224	135962327	2104	2	109267	ENSMUST00000054895.3	-639	ENSMUSG00000029699	Ssc4d	scavenger receptor cysteine rich family, 4 domains
chr6	57702998	57703358	361	*	bclrb12_IgG12_peak_902	34	.	5.32292	7.46722	3.48844	165	Promoter (<=1kb)	6	57703087	57739438	36352	1	71835	ENSMUST00000153777.1	0	ENSMUSG00000062190	Lancl2	LanC (bacterial lantibiotic synthetase component C)-like 2
chr11	120684704	120684975	272	*	bclrb12_IgG12_peak_326	56	.	5.29294	9.94448	5.67142	125	Promoter (1-2kb)	11	120686693	120709443	22751	1	68938	ENSMUST00000168510.1	-1718	ENSMUSG00000025142	Aspscr1	alveolar soft part sarcoma chromosome region, candidate 1 (human)
chr4	134975423	134975858	436	*	bclrb12_IgG12_peak_794	56	.	5.29294	9.94448	5.67142	229	Distal Intergenic	4	134931010	134936078	5069	1	68592	ENSMUST00000144037.1	44413	ENSMUSG00000028821	Syf2	SYF2 homolog, RNA splicing factor (S. cerevisiae)
chr11	120307719	120308422	704	*	bclrb12_IgG12_peak_302	37	.	5.24312	7.87317	3.77859	45	Distal Intergenic	11	120346382	120346977	596	2	11465	ENSMUST00000089616.5	38555	ENSMUSG00000062825	Actg1	actin, gamma, cytoplasmic 1
chr4	62519908	62520229	322	*	bclrb12_IgG12_peak_771	37	.	5.24312	7.87317	3.77859	165	Promoter (<=1kb)	4	62509169	62519918	10750	2	17025	ENSMUST00000030090.3	0	ENSMUSG00000028393	Alad	aminolevulinate, delta-, dehydratase
chr11	120316429	120316818	390	*	bclrb12_IgG12_peak_304	46	.	5.19186	8.73887	4.60315	169	Distal Intergenic	11	120346382	120346977	596	2	11465	ENSMUST00000089616.5	30159	ENSMUSG00000062825	Actg1	actin, gamma, cytoplasmic 1
chr11	120253180	120253433	254	*	bclrb12_IgG12_peak_297	37	.	5.17687	7.7677	3.77859	148	Intron (ENSMUST00000122148.7/268515, intron 2 of 27)	11	120236699	120292282	55584	1	268515	ENSMUST00000118987.1	16481	ENSMUSG00000039741	Bahcc1	BAH domain and coiled-coil containing 1
chr11	120260318	120261576	1259	*	bclrb12_IgG12_peak_300	37	.	5.17687	7.7677	3.77859	1232	Intron (ENSMUST00000122148.7/268515, intron 3 of 27)	11	120236699	120292282	55584	1	268515	ENSMUST00000118987.1	23619	ENSMUSG00000039741	Bahcc1	BAH domain and coiled-coil containing 1
chr17	30612298	30612598	301	*	bclrb12_IgG12_peak_546	32	.	5.16197	7.20989	3.24027	172	Promoter (<=1kb)	17	30592867	30612597	19731	2	109801	ENSMUST00000236995.1	0	ENSMUSG00000024026	Glo1	glyoxalase 1
chr11	112615698	112616057	360	*	bclrb12_IgG12_peak_221	103	.	5.15488	15.0364	10.368	196	Distal Intergenic	11	112664839	112669398	4560	2	217294	ENSMUST00000141399.1	53341	ENSMUSG00000041674	BC006965	cDNA sequence BC006965
chr6	11907505	11907859	355	*	bclrb12_IgG12_peak_884	31	.	5.12324	7.1483	3.1937	227	Promoter (<=1kb)	6	11907809	11933410	25602	1	75725	ENSMUST00000155037.3	0	ENSMUSG00000029629	Phf14	PHD finger protein 14
chr3	36449477	36449768	292	*	bclrb12_IgG12_peak_716	33	.	5.06549	7.30932	3.33808	205	Promoter (2-3kb)	3	36449164	36452328	3165	2	11747	ENSMUST00000196097.1	2560	ENSMUSG00000027712	Anxa5	annexin A5
chr1	43098698	43098941	244	*	bclrb12_IgG12_peak_18	28	.	5.0231	6.78091	2.83374	125	Promoter (<=1kb)	1	43098710	43115947	17238	1	98404	ENSMUST00000010434.7	0	ENSMUSG00000010290	AI597479	expressed sequence AI597479
chr1	53784708	53784984	277	*	bclrb12_IgG12_peak_23	28	.	5.0231	6.78091	2.83374	117	Promoter (<=1kb)	1	53761149	53785157	24009	2	98267	ENSMUST00000185920.1	173	ENSMUSG00000026094	Stk17b	serine/threonine kinase 17b (apoptosis-inducing)
chr1	74661789	74662050	262	*	bclrb12_IgG12_peak_43	28	.	5.0231	6.78091	2.83374	98	Promoter (<=1kb)	1	74661817	74673255	11439	1	67534	ENSMUST00000153636.7	0	ENSMUSG00000033257	Ttll4	tubulin tyrosine ligase-like family, member 4
chr1	92064396	92064695	300	*	bclrb12_IgG12_peak_53	28	.	5.0231	6.78091	2.83374	259	Intron (ENSMUST00000097644.8/208727, intron 2 of 26)	1	92029966	92113331	83366	2	208727	ENSMUST00000185341.6	48636	ENSMUSG00000026313	Hdac4	histone deacetylase 4
chr1	178318337	178318679	343	*	bclrb12_IgG12_peak_72	28	.	5.0231	6.78091	2.83374	37	Promoter (<=1kb)	1	178319130	178322335	3206	1	66359	ENSMUST00000154437.1	-451	ENSMUSG00000026500	Cox20	cytochrome c oxidase assembly protein 20
chr1	181842020	181842428	409	*	bclrb12_IgG12_peak_74	28	.	5.0231	6.78091	2.83374	63	Promoter (<=1kb)	1	181815335	181842379	27045	2	98386	ENSMUST00000005003.11	0	ENSMUSG00000004880	Lbr	lamin B receptor
chr10	18506576	18506855	280	*	bclrb12_IgG12_peak_85	28	.	5.0231	6.78091	2.83374	211	Intron (ENSMUST00000207038.1/215819, intron 3 of 6)	10	18469981	18533889	63909	1	215819	ENSMUST00000100054.3	36595	ENSMUSG00000039835	Nhsl1	NHS-like 1
chr10	21994130	21994526	397	*	bclrb12_IgG12_peak_86	28	.	5.0231	6.78091	2.83374	277	Promoter (<=1kb)	10	21994666	21999903	5238	1	20393	ENSMUST00000020145.11	-140	ENSMUSG00000019970	Sgk1	serum/glucocorticoid regulated kinase 1
chr10	41810039	41810336	298	*	bclrb12_IgG12_peak_92	28	.	5.0231	6.78091	2.83374	138	Promoter (<=1kb)	10	41809935	41908424	98490	1	140742	ENSMUST00000099931.10	104	ENSMUSG00000038332	Sesn1	sestrin 1
chr10	80072692	80072945	254	*	bclrb12_IgG12_peak_104	28	.	5.0231	6.78091	2.83374	100	Promoter (2-3kb)	10	80071283	80075400	4118	2	216161	ENSMUST00000218310.1	2455	ENSMUSG00000035673	Sbno2	strawberry notch 2
chr10	80578238	80578593	356	*	bclrb12_IgG12_peak_111	28	.	5.0231	6.78091	2.83374	64	Promoter (<=1kb)	10	80567124	80577321	10198	2	118445	ENSMUST00000038558.8	-917	ENSMUSG00000035397	Klf16	Kruppel-like factor 16
chr10	94545544	94546014	471	*	bclrb12_IgG12_peak_121	28	.	5.0231	6.78091	2.83374	383	Promoter (<=1kb)	10	94545431	94578922	33492	1	319880	ENSMUST00000148823.2	113	ENSMUSG00000020023	Tmcc3	transmembrane and coiled coil domains 3
chr10	111506522	111506828	307	*	bclrb12_IgG12_peak_129	28	.	5.0231	6.78091	2.83374	116	Promoter (<=1kb)	10	111506286	111508645	2360	1	21664	ENSMUST00000164773.1	236	ENSMUSG00000020205	Phlda1	pleckstrin homology like domain, family A, member 1
chr11	22990635	22990967	333	*	bclrb12_IgG12_peak_141	28	.	5.0231	6.78091	2.83374	297	Promoter (<=1kb)	11	22990639	22999876	9238	1	12464	ENSMUST00000174244.7	0	ENSMUSG00000007739	Cct4	chaperonin containing Tcp1, subunit 4 (delta)
chr11	51606212	51606824	613	*	bclrb12_IgG12_peak_148	28	.	5.0231	6.78091	2.83374	76	Promoter (<=1kb)	11	51600100	51606847	6748	2	15384	ENSMUST00000074669.9	23	ENSMUSG00000020358	Hnrnpab	heterogeneous nuclear ribonucleoprotein A/B
chr11	78178327	78178586	260	*	bclrb12_IgG12_peak_174	28	.	5.0231	6.78091	2.83374	59	Promoter (<=1kb)	11	78178651	78181909	3259	1	68385	ENSMUST00000092880.13	-65	ENSMUSG00000019437	Tlcd1	TLC domain containing 1
chr11	102407631	102408160	530	*	bclrb12_IgG12_peak_210	28	.	5.0231	6.78091	2.83374	401	Promoter (<=1kb)	11	102404854	102407946	3093	2	68066	ENSMUST00000124755.1	0	ENSMUSG00000018677	Slc25a39	solute carrier family 25, member 39
chr11	117989755	117990143	389	*	bclrb12_IgG12_peak_276	28	.	5.0231	6.78091	2.83374	154	Promoter (2-3kb)	11	117986885	118024011	37127	1	74451	ENSMUST00000017859.9	2870	ENSMUSG00000017715	Pgs1	phosphatidylglycerophosphate synthase 1
chr12	8921582	8921895	314	*	bclrb12_IgG12_peak_353	28	.	5.0231	6.78091	2.83374	215	Promoter (<=1kb)	12	8921664	8938742	17079	1	17775	ENSMUST00000020909.3	0	ENSMUSG00000020585	Laptm4a	lysosomal-associated protein transmembrane 4A
chr12	51691548	51692013	466	*	bclrb12_IgG12_peak_359	28	.	5.0231	6.78091	2.83374	165	Promoter (<=1kb)	12	51609632	51691887	82256	2	94186	ENSMUST00000013130.14	0	ENSMUSG00000020954	Strn3	striatin, calmodulin binding protein 3
chr12	55836293	55836756	464	*	bclrb12_IgG12_peak_361	28	.	5.0231	6.78091	2.83374	189	Promoter (<=1kb)	12	55836324	55869736	33413	1	52592	ENSMUST00000059250.7	0	ENSMUSG00000012076	Brms1l	breast cancer metastasis-suppressor 1-like
chr12	85473693	85474019	327	*	bclrb12_IgG12_peak_374	28	.	5.0231	6.78091	2.83374	113	Promoter (<=1kb)	12	85473890	85477273	3384	1	14281	ENSMUST00000021674.6	0	ENSMUSG00000021250	Fos	FBJ osteosarcoma oncogene
chr13	37666624	37666960	337	*	bclrb12_IgG12_peak_397	28	.	5.0231	6.78091	2.83374	32	Exon (ENSMUST00000224151.1/ENSMUST00000224151.1, exon 1 of 2)	13	37778400	37893849	115450	1	68750	ENSMUST00000122842.7	-111440	ENSMUSG00000039087	Rreb1	ras responsive element binding protein 1
chr13	42051410	42051655	246	*	bclrb12_IgG12_peak_400	28	.	5.0231	6.78091	2.83374	207	Promoter (<=1kb)	13	42052021	42185026	133006	1	110521	ENSMUST00000060148.5	-366	ENSMUSG00000021366	Hivep1	human immunodeficiency virus type I enhancer binding protein 1
chr13	58401949	58402466	518	*	bclrb12_IgG12_peak_411	28	.	5.0231	6.78091	2.83374	105	Promoter (<=1kb)	13	58391239	58402141	10903	2	15387	ENSMUST00000225674.1	0	ENSMUSG00000021546	Hnrnpk	heterogeneous nuclear ribonucleoprotein K
chr13	84348115	84348448	334	*	bclrb12_IgG12_peak_414	28	.	5.0231	6.78091	2.83374	94	Distal Intergenic	13	84251271	84286738	35468	1	72745	ENSMUST00000225708.1	96844	ENSMUSG00000035762	Tmem161b	transmembrane protein 161B
chr13	94976332	94976574	243	*	bclrb12_IgG12_peak_415	28	.	5.0231	6.78091	2.83374	152	Promoter (<=1kb)	13	94976344	95014531	38188	1	218460	ENSMUST00000160115.7	0	ENSMUSG00000042015	Wdr41	WD repeat domain 41
chr14	54578029	54578352	324	*	bclrb12_IgG12_peak_431	28	.	5.0231	6.78091	2.83374	165	Promoter (<=1kb)	14	54567472	54577558	10087	2	16475	ENSMUST00000054487.9	-471	ENSMUSG00000022178	Ajuba	ajuba LIM protein
chr15	58134818	58135170	353	*	bclrb12_IgG12_peak_456	28	.	5.0231	6.78091	2.83374	184	Promoter (<=1kb)	15	58094046	58135082	41037	2	70472	ENSMUST00000038194.4	0	ENSMUSG00000022360	Atad2	ATPase family, AAA domain containing 2
chr15	60824648	60824902	255	*	bclrb12_IgG12_peak_459	28	.	5.0231	6.78091	2.83374	94	Promoter (<=1kb)	15	60818994	60825080	6087	2	399603	ENSMUST00000100635.4	178	ENSMUSG00000072568	Lratd2	LRAT domain containing 1
chr15	76198470	76198954	485	*	bclrb12_IgG12_peak_464	28	.	5.0231	6.78091	2.83374	433	Promoter (<=1kb)	15	76170976	76198209	27234	2	18810	ENSMUST00000072692.10	-261	ENSMUSG00000022565	Plec	plectin
chr15	78876937	78877405	469	*	bclrb12_IgG12_peak_468	28	.	5.0231	6.78091	2.83374	48	Promoter (<=1kb)	15	78877190	78894585	17396	1	106039	ENSMUST00000041587.7	0	ENSMUSG00000033128	Gga1	golgi associated, gamma adaptin ear containing, ARF binding protein 1
chr15	81831517	81831780	264	*	bclrb12_IgG12_peak_472	28	.	5.0231	6.78091	2.83374	19	Distal Intergenic	15	81820943	81823779	2837	1	21685	ENSMUST00000168632.1	10574	ENSMUSG00000022389	Tef	thyrotroph embryonic factor
chr15	102279525	102279807	283	*	bclrb12_IgG12_peak_494	28	.	5.0231	6.78091	2.83374	72	Promoter (<=1kb)	15	102279454	102281754	2301	1	106073	ENSMUST00000051341.5	71	ENSMUSG00000045665	Mfsd5	major facilitator superfamily domain containing 5
chr16	4647777	4648165	389	*	bclrb12_IgG12_peak_499	28	.	5.0231	6.78091	2.83374	298	Promoter (1-2kb)	16	4633277	4646716	13440	2	78885	ENSMUST00000143723.7	-1061	ENSMUSG00000039637	Coro7	coronin 7
chr16	29911214	29911476	263	*	bclrb12_IgG12_peak_511	28	.	5.0231	6.78091	2.83374	198	Intron (ENSMUST00000181968.1/ENSMUST00000181968.1, intron 1 of 3)	16	29958493	29962307	3815	2	328657	ENSMUST00000100016.3	50831	ENSMUSG00000075286	Gm1968	predicted gene 1968
chr16	96081775	96082452	678	*	bclrb12_IgG12_peak_529	28	.	5.0231	6.78091	2.83374	565	Promoter (<=1kb)	16	95992092	96082428	90337	2	93871	ENSMUST00000099502.8	0	ENSMUSG00000022914	Brwd1	bromodomain and WD repeat domain containing 1
chr17	12715267	12715532	266	*	bclrb12_IgG12_peak_533	28	.	5.0231	6.78091	2.83374	136	Exon (ENSMUST00000024599.13/16004, exon 17 of 48)	17	12698527	12701279	2753	2	16004	ENSMUST00000161738.1	-13988	ENSMUSG00000023830	Igf2r	insulin-like growth factor 2 receptor
chr17	25919160	25919565	406	*	bclrb12_IgG12_peak_541	28	.	5.0231	6.78091	2.83374	86	Promoter (<=1kb)	17	25882114	25919556	37443	2	224624	ENSMUST00000166146.7	0	ENSMUSG00000025730	Rab40c	Rab40C, member RAS oncogene family
chr17	64644632	64644979	348	*	bclrb12_IgG12_peak_553	28	.	5.0231	6.78091	2.83374	105	Intron (ENSMUST00000086723.9/17158, intron 4 of 21)	17	64600736	64755110	154375	1	17158	ENSMUST00000086723.9	43896	ENSMUSG00000024085	Man2a1	mannosidase 2, alpha 1
chr17	65719882	65720185	304	*	bclrb12_IgG12_peak_554	28	.	5.0231	6.78091	2.83374	70	Intron (ENSMUST00000070673.8/106572, intron 2 of 6)	17	65721266	65772640	51375	2	106572	ENSMUST00000233258.1	52455	ENSMUSG00000056515	Rab31	RAB31, member RAS oncogene family
chr18	32067659	32068061	403	*	bclrb12_IgG12_peak_572	28	.	5.0231	6.78091	2.83374	245	Promoter (<=1kb)	18	32067741	32104328	36588	1	73473	ENSMUST00000025243.4	0	ENSMUSG00000024384	Iws1	IWS1, SUPT6 interacting protein
chr18	34220927	34221328	402	*	bclrb12_IgG12_peak_575	28	.	5.0231	6.78091	2.83374	296	Promoter (<=1kb)	18	34220984	34322189	101206	1	11789	ENSMUST00000115781.9	0	ENSMUSG00000005871	Apc	APC, WNT signaling pathway regulator
chr18	61211369	61211659	291	*	bclrb12_IgG12_peak_585	28	.	5.0231	6.78091	2.83374	23	Promoter (<=1kb)	18	61192919	61211612	18694	2	13521	ENSMUST00000146409.7	0	ENSMUSG00000034320	Slc26a2	solute carrier family 26 (sulfate transporter), member 2
chr18	62179755	62180150	396	*	bclrb12_IgG12_peak_586	28	.	5.0231	6.78091	2.83374	37	Promoter (<=1kb)	18	62177816	62179959	2144	2	11555	ENSMUST00000053640.4	0	ENSMUSG00000045730	Adrb2	adrenergic receptor, beta 2
chr19	4012525	4012834	310	*	bclrb12_IgG12_peak_596	28	.	5.0231	6.78091	2.83374	129	Promoter (<=1kb)	19	4007384	4012694	5311	2	17995	ENSMUST00000237862.1	0	ENSMUSG00000037916	Ndufv1	NADH:ubiquinone oxidoreductase core subunit V1
chr19	6277852	6278157	306	*	bclrb12_IgG12_peak_603	28	.	5.0231	6.78091	2.83374	34	Promoter (<=1kb)	19	6276925	6281392	4468	1	13660	ENSMUST00000165797.1	927	ENSMUSG00000024772	Ehd1	EH-domain containing 1
chr19	6909589	6910103	515	*	bclrb12_IgG12_peak_605	28	.	5.0231	6.78091	2.83374	127	Promoter (<=1kb)	19	6906697	6909978	3282	2	54683	ENSMUST00000145300.1	0	ENSMUSG00000024953	Prdx5	peroxiredoxin 5
chr19	32388311	32388787	477	*	bclrb12_IgG12_peak_617	28	.	5.0231	6.78091	2.83374	1	Promoter (<=1kb)	19	32122727	32388512	265786	2	208449	ENSMUST00000099514.9	0	ENSMUSG00000040451	Sgms1	sphingomyelin synthase 1
chr19	46136345	46136676	332	*	bclrb12_IgG12_peak_627	28	.	5.0231	6.78091	2.83374	318	Promoter (<=1kb)	19	46136495	46137289	795	2	18742	ENSMUST00000172980.1	613	ENSMUSG00000025229	Pitx3	paired-like homeodomain transcription factor 3
chr2	32966759	32967062	304	*	bclrb12_IgG12_peak_651	28	.	5.0231	6.78091	2.83374	157	Distal Intergenic	2	32963291	32963420	130	1	104367	ENSMUST00000083190.1	3468	ENSMUSG00000065124	Snora65	small nucleolar RNA, H/ACA box 65
chr2	39005050	39005298	249	*	bclrb12_IgG12_peak_655	28	.	5.0231	6.78091	2.83374	90	Promoter (<=1kb)	2	39004612	39005122	511	2	66489	ENSMUST00000126246.1	0	ENSMUSG00000062997	Rpl35	ribosomal protein L35
chr2	164522011	164522291	281	*	bclrb12_IgG12_peak_693	28	.	5.0231	6.78091	2.83374	88	Distal Intergenic	2	164499916	164501639	1724	1	78928	ENSMUST00000131976.1	22095	ENSMUSG00000017721	Pigt	phosphatidylinositol glycan anchor biosynthesis, class T
chr2	174463639	174463940	302	*	bclrb12_IgG12_peak_703	28	.	5.0231	6.78091	2.83374	168	Promoter (<=1kb)	2	174461075	174464049	2975	2	67126	ENSMUST00000149191.1	109	ENSMUSG00000016252	Atp5e	ATP synthase, H+ transporting, mitochondrial F1 complex, epsilon subunit
chr2	180701864	180702185	322	*	bclrb12_IgG12_peak_709	28	.	5.0231	6.78091	2.83374	307	Promoter (<=1kb)	2	180685024	180701992	16969	2	23856	ENSMUST00000103054.3	0	ENSMUSG00000038914	Dido1	death inducer-obliterator 1
chr3	84582392	84582896	505	*	bclrb12_IgG12_peak_725	28	.	5.0231	6.78091	2.83374	334	Promoter (<=1kb)	3	84496093	84582534	86442	2	99889	ENSMUST00000098990.9	0	ENSMUSG00000074513	Arfip1	ADP-ribosylation factor interacting protein 1
chr3	88492712	88493094	383	*	bclrb12_IgG12_peak_730	28	.	5.0231	6.78091	2.83374	275	Promoter (<=1kb)	3	88483206	88493312	10107	2	16905	ENSMUST00000036252.6	218	ENSMUSG00000028063	Lmna	lamin A
chr3	93203034	93203581	548	*	bclrb12_IgG12_peak_734	28	.	5.0231	6.78091	2.83374	89	Promoter (2-3kb)	3	93200210	93220793	20584	1	229574	ENSMUST00000098884.3	2824	ENSMUSG00000049133	Flg2	filaggrin family member 2
chr3	144570495	144570780	286	*	bclrb12_IgG12_peak_756	28	.	5.0231	6.78091	2.83374	188	Promoter (<=1kb)	3	144570693	144597661	26969	1	93684	ENSMUST00000106211.1	0	ENSMUSG00000037072	Selenof	selenoprotein F
chr4	3835623	3835985	363	*	bclrb12_IgG12_peak_759	28	.	5.0231	6.78091	2.83374	40	Promoter (<=1kb)	4	3831334	3835665	4332	2	67427	ENSMUST00000138502.1	0	ENSMUSG00000028234	Rps20	ribosomal protein S20
chr4	55531237	55531536	300	*	bclrb12_IgG12_peak_767	28	.	5.0231	6.78091	2.83374	154	Promoter (<=1kb)	4	55530603	55531770	1168	2	16600	ENSMUST00000129250.1	234	ENSMUSG00000003032	Klf4	Kruppel-like factor 4 (gut)
chr4	116221724	116222041	318	*	bclrb12_IgG12_peak_784	28	.	5.0231	6.78091	2.83374	44	Promoter (<=1kb)	4	116221696	116299841	78146	1	18710	ENSMUST00000106490.2	28	ENSMUSG00000028698	Pik3r3	phosphoinositide-3-kinase regulatory subunit 3
chr4	125085210	125085602	393	*	bclrb12_IgG12_peak_785	28	.	5.0231	6.78091	2.83374	367	Promoter (<=1kb)	4	125085261	125109452	24192	1	70088	ENSMUST00000106171.8	0	ENSMUSG00000028863	Meaf6	MYST/Esa1-associated factor 6
chr4	132212017	132212290	274	*	bclrb12_IgG12_peak_787	28	.	5.0231	6.78091	2.83374	181	Promoter (<=1kb)	4	132186290	132212091	25802	2	213541	ENSMUST00000085181.4	0	ENSMUSG00000040025	Ythdf2	YTH N6-methyladenosine RNA binding protein 2
chr4	140961396	140961651	256	*	bclrb12_IgG12_peak_800	28	.	5.0231	6.78091	2.83374	152	Promoter (<=1kb)	4	140961401	140976796	15396	1	67680	ENSMUST00000129181.7	0	ENSMUSG00000009863	Sdhb	succinate dehydrogenase complex, subunit B, iron sulfur (Ip)
chr5	25497867	25498124	258	*	bclrb12_IgG12_peak_813	28	.	5.0231	6.78091	2.83374	11	Promoter (<=1kb)	5	25315737	25498702	182966	2	231051	ENSMUST00000173073.7	578	ENSMUSG00000038056	Kmt2c	lysine (K)-specific methyltransferase 2C
chr5	92505250	92505557	308	*	bclrb12_IgG12_peak_839	28	.	5.0231	6.78091	2.83374	127	Promoter (<=1kb)	5	92441314	92505637	64324	2	12492	ENSMUST00000031377.8	80	ENSMUSG00000029426	Scarb2	scavenger receptor class B, member 2
chr5	114131023	114131290	268	*	bclrb12_IgG12_peak_845	28	.	5.0231	6.78091	2.83374	166	Promoter (<=1kb)	5	114131229	114138378	7150	1	22256	ENSMUST00000143455.5	0	ENSMUSG00000029591	Ung	uracil DNA glycosylase
chr5	123141563	123141811	249	*	bclrb12_IgG12_peak_852	28	.	5.0231	6.78091	2.83374	69	Promoter (<=1kb)	5	123142193	123149981	7789	1	208043	ENSMUST00000100731.8	-382	ENSMUSG00000038384	Setd1b	SET domain containing 1B
chr6	56715121	56715367	247	*	bclrb12_IgG12_peak_899	28	.	5.0231	6.78091	2.83374	61	Promoter (<=1kb)	6	56714942	56728251	13310	1	78937	ENSMUST00000204193.1	179	ENSMUSG00000029787	Avl9	AVL9 cell migration associated
chr6	56923724	56924059	336	*	bclrb12_IgG12_peak_901	28	.	5.0231	6.78091	2.83374	69	Promoter (<=1kb)	6	56882400	56923932	41533	2	107569	ENSMUST00000031793.7	0	ENSMUSG00000029780	Nt5c3	5'-nucleotidase, cytosolic III
chr6	72345020	72345285	266	*	bclrb12_IgG12_peak_905	28	.	5.0231	6.78091	2.83374	183	Promoter (<=1kb)	6	72318678	72345184	26507	2	28035	ENSMUST00000070345.4	0	ENSMUSG00000056305	Usp39	ubiquitin specific peptidase 39
chr6	117840947	117841405	459	*	bclrb12_IgG12_peak_927	28	.	5.0231	6.78091	2.83374	92	Promoter (<=1kb)	6	117841180	117844518	3339	1	232337	ENSMUST00000127593.7	0	ENSMUSG00000059689	Zfp637	zinc finger protein 637
chr6	118419657	118419907	251	*	bclrb12_IgG12_peak_929	28	.	5.0231	6.78091	2.83374	11	Promoter (<=1kb)	6	118383381	118419474	36094	2	213895	ENSMUST00000032237.7	-183	ENSMUSG00000030138	Bms1	BMS1, ribosome biogenesis factor
chr6	145862981	145863331	351	*	bclrb12_IgG12_peak_945	28	.	5.0231	6.78091	2.83374	1	Promoter (1-2kb)	6	145863505	145865302	1798	2	79362	ENSMUST00000111703.1	1971	ENSMUSG00000030256	Bhlhe41	basic helix-loop-helix family, member e41
chr6	145866168	145866412	245	*	bclrb12_IgG12_peak_946	28	.	5.0231	6.78091	2.83374	36	Promoter (<=1kb)	6	145858243	145865558	7316	2	79362	ENSMUST00000032386.10	-610	ENSMUSG00000030256	Bhlhe41	basic helix-loop-helix family, member e41
chr7	24369790	24370068	279	*	bclrb12_IgG12_peak_959	28	.	5.0231	6.78091	2.83374	101	Promoter (<=1kb)	7	24370263	24385205	14943	1	16534	ENSMUST00000205428.1	-195	ENSMUSG00000054342	Kcnn4	potassium intermediate/small conductance calcium-activated channel, subfamily N, member 4
chr7	63774304	63774617	314	*	bclrb12_IgG12_peak_973	28	.	5.0231	6.78091	2.83374	45	Distal Intergenic	7	63754712	63757925	3214	1	170711	ENSMUST00000177511.1	19592	ENSMUSG00000033510	Otud7a	OTU domain containing 7A
chr7	100159597	100159840	244	*	bclrb12_IgG12_peak_992	28	.	5.0231	6.78091	2.83374	145	Promoter (<=1kb)	7	100159359	100160654	1296	1	67164	ENSMUST00000207825.1	238	ENSMUSG00000030725	Lipt2	lipoyl(octanoyl) transferase 2 (putative)
chr7	110018116	110018552	437	*	bclrb12_IgG12_peak_997	28	.	5.0231	6.78091	2.83374	87	Promoter (<=1kb)	7	110018274	110056609	38336	1	233726	ENSMUST00000084731.4	0	ENSMUSG00000066232	Ipo7	importin 7
chr7	128523989	128524250	262	*	bclrb12_IgG12_peak_1011	28	.	5.0231	6.78091	2.83374	118	Promoter (<=1kb)	7	128523616	128546981	23366	1	29810	ENSMUST00000033136.8	373	ENSMUSG00000030847	Bag3	BCL2-associated athanogene 3
chr8	4253050	4253418	369	*	bclrb12_IgG12_peak_1018	28	.	5.0231	6.78091	2.83374	112	Promoter (<=1kb)	8	4253080	4256220	3141	1	102209	ENSMUST00000011981.4	0	ENSMUSG00000011837	Snapc2	small nuclear RNA activating complex, polypeptide 2
chr8	23208039	23208677	639	*	bclrb12_IgG12_peak_1024	28	.	5.0231	6.78091	2.83374	68	Promoter (<=1kb)	8	23171265	23208346	37082	2	102247	ENSMUST00000167004.2	0	ENSMUSG00000031545	Gpat4	glycerol-3-phosphate acyltransferase 4
chr8	41239497	41239906	410	*	bclrb12_IgG12_peak_1034	28	.	5.0231	6.78091	2.83374	117	Promoter (<=1kb)	8	41239752	41275094	35343	1	18536	ENSMUST00000211090.1	0	ENSMUSG00000031592	Pcm1	pericentriolar material 1
chr8	70477148	70477523	376	*	bclrb12_IgG12_peak_1047	28	.	5.0231	6.78091	2.83374	198	Promoter (<=1kb)	8	70450405	70476968	26564	2	234378	ENSMUST00000166976.2	-180	ENSMUSG00000055707	Klhl26	kelch-like 26
chr9	18292182	18292498	317	*	bclrb12_IgG12_peak_1125	28	.	5.0231	6.78091	2.83374	103	Promoter (<=1kb)	9	18292300	18295797	3498	1	66917	ENSMUST00000216526.1	0	ENSMUSG00000001774	Chordc1	cysteine and histidine-rich domain (CHORD)-containing, zinc-binding protein 1
chr9	26519761	26520190	430	*	bclrb12_IgG12_peak_1130	28	.	5.0231	6.78091	2.83374	41	Intron (ENSMUST00000216806.1/ENSMUST00000216806.1, intron 3 of 3)	9	26733728	26761350	27623	1	76898	ENSMUST00000160899.7	-213538	ENSMUSG00000045994	B3gat1	beta-1,3-glucuronyltransferase 1 (glucuronosyltransferase P)
chr9	44920950	44921245	296	*	bclrb12_IgG12_peak_1136	28	.	5.0231	6.78091	2.83374	80	Promoter (<=1kb)	9	44913217	44920742	7526	2	27425	ENSMUST00000043675.8	-208	ENSMUSG00000038717	Atp5l	ATP synthase, H+ transporting, mitochondrial F0 complex, subunit G
chr9	59691899	59692333	435	*	bclrb12_IgG12_peak_1147	28	.	5.0231	6.78091	2.83374	33	Intron (ENSMUST00000123914.7/546134, intron 1 of 8)	9	59680144	59713923	33780	1	546134	ENSMUST00000123914.7	11755	ENSMUSG00000074259	Gramd2	GRAM domain containing 2
chr9	102625844	102626629	786	*	bclrb12_IgG12_peak_1169	28	.	5.0231	6.78091	2.83374	354	Promoter (<=1kb)	9	102584588	102626534	41947	2	28135	ENSMUST00000162655.8	0	ENSMUSG00000032534	Cep63	centrosomal protein 63
chr9	109059411	109059727	317	*	bclrb12_IgG12_peak_1176	28	.	5.0231	6.78091	2.83374	175	Promoter (<=1kb)	9	109057933	109059734	1802	2	111828493	ENSMUST00000061973.4	7	ENSMUSG00000025646	Atrip-trex1	Atrip-Trex1 readthrough
chr9	114731100	114731462	363	*	bclrb12_IgG12_peak_1178	28	.	5.0231	6.78091	2.83374	84	Promoter (<=1kb)	9	114731116	114740132	9017	1	67213	ENSMUST00000217637.1	0	ENSMUSG00000032434	Cmtm6	CKLF-like MARVEL transmembrane domain containing 6
chr9	119982984	119983292	309	*	bclrb12_IgG12_peak_1180	28	.	5.0231	6.78091	2.83374	77	Promoter (<=1kb)	9	119972081	119983023	10943	2	215418	ENSMUST00000214058.1	0	ENSMUSG00000032515	Csrnp1	cysteine-serine-rich nuclear protein 1
chr1	193189327	193189607	281	*	bclrb12_IgG12_peak_79	32	.	4.99914	7.2046	3.2352	203	Promoter (2-3kb)	1	193184663	193187140	2478	2	215243	ENSMUST00000159666.1	-2187	ENSMUSG00000037318	Traf3ip3	TRAF3 interacting protein 3
chr10	80147732	80148423	692	*	bclrb12_IgG12_peak_106	32	.	4.99914	7.2046	3.2352	72	Promoter (<=1kb)	10	80148272	80158367	10096	1	59090	ENSMUST00000099492.9	0	ENSMUSG00000035621	Midn	midnolin
chr10	93160917	93161208	292	*	bclrb12_IgG12_peak_119	32	.	4.99914	7.2046	3.2352	150	Promoter (<=1kb)	10	93160890	93241328	80439	1	237459	ENSMUST00000069965.8	27	ENSMUSG00000020015	Cdk17	cyclin-dependent kinase 17
chr11	115603627	115604267	641	*	bclrb12_IgG12_peak_248	32	.	4.99914	7.2046	3.2352	73	Promoter (<=1kb)	11	115584255	115604051	19797	2	260302	ENSMUST00000019135.13	0	ENSMUSG00000020740	Gga3	golgi associated, gamma adaptin ear containing, ARF binding protein 3
chr11	116532793	116534035	1243	*	bclrb12_IgG12_peak_263	32	.	4.99914	7.2046	3.2352	36	Promoter (<=1kb)	11	116532925	116536657	3733	1	20698	ENSMUST00000063396.9	0	ENSMUSG00000061878	Sphk1	sphingosine kinase 1
chr11	116671214	116671499	286	*	bclrb12_IgG12_peak_265	32	.	4.99914	7.2046	3.2352	230	Promoter (<=1kb)	11	116671660	116675798	4139	1	66293	ENSMUST00000139934.7	-161	ENSMUSG00000020812	Snhg16	small nucleolar RNA host gene 16
chr11	117825827	117826217	391	*	bclrb12_IgG12_peak_272	32	.	4.99914	7.2046	3.2352	192	Promoter (<=1kb)	11	117815526	117826092	10567	2	21877	ENSMUST00000026661.3	0	ENSMUSG00000025574	Tk1	thymidine kinase 1
chr13	107890714	107890972	259	*	bclrb12_IgG12_peak_417	32	.	4.99914	7.2046	3.2352	127	Promoter (<=1kb)	13	107724618	107890064	165447	2	67263	ENSMUST00000105097.2	-650	ENSMUSG00000032846	Zswim6	zinc finger SWIM-type containing 6
chr17	13682648	13683092	445	*	bclrb12_IgG12_peak_536	32	.	4.99914	7.2046	3.2352	301	Intron (ENSMUST00000135850.7/72578, intron 1 of 4)	17	13489273	13668891	179619	2	72578	ENSMUST00000185626.6	-13757	ENSMUSG00000117042	2700054A10Rik	RIKEN cDNA 2700054A10 gene
chr17	48409163	48409694	532	*	bclrb12_IgG12_peak_550	32	.	4.99914	7.2046	3.2352	129	Promoter (<=1kb)	17	48395363	48409688	14326	2	18044	ENSMUST00000160804.1	0	ENSMUSG00000023994	Nfya	nuclear transcription factor-Y alpha
chr2	70661316	70661585	270	*	bclrb12_IgG12_peak_661	32	.	4.99914	7.2046	3.2352	175	Promoter (<=1kb)	2	70661576	70691725	30150	1	70231	ENSMUST00000112201.7	0	ENSMUSG00000014959	Gorasp2	golgi reassembly stacking protein 2
chr3	108591312	108591796	485	*	bclrb12_IgG12_peak_748	32	.	4.99914	7.2046	3.2352	376	Promoter (<=1kb)	3	108591352	108618656	27305	1	99512	ENSMUST00000124731.2	0	ENSMUSG00000040389	Wdr47	WD repeat domain 47
chr4	43025534	43025805	272	*	bclrb12_IgG12_peak_763	32	.	4.99914	7.2046	3.2352	61	Promoter (<=1kb)	4	43017635	43025756	8122	2	56703	ENSMUST00000098109.8	0	ENSMUSG00000028454	Pigo	phosphatidylinositol glycan anchor biosynthesis, class O
chr4	137448356	137448633	278	*	bclrb12_IgG12_peak_797	32	.	4.99914	7.2046	3.2352	141	Distal Intergenic	4	137453284	137455461	2178	1	69380	ENSMUST00000048893.3	-4651	ENSMUSG00000041399	1700013G24Rik	RIKEN cDNA 1700013G24 gene
chr5	36422559	36422949	391	*	bclrb12_IgG12_peak_825	32	.	4.99914	7.2046	3.2352	301	Distal Intergenic	5	36150203	36398139	247937	2	81840	ENSMUST00000070720.7	-24420	ENSMUSG00000029093	Sorcs2	sortilin-related VPS10 domain containing receptor 2
chr5	92137600	92138329	730	*	bclrb12_IgG12_peak_838	32	.	4.99914	7.2046	3.2352	261	Promoter (<=1kb)	5	92137938	92202795	64858	1	56041	ENSMUST00000031355.9	0	ENSMUSG00000029407	Uso1	USO1 vesicle docking factor
chr5	134183993	134184243	251	*	bclrb12_IgG12_peak_859	32	.	4.99914	7.2046	3.2352	136	Promoter (<=1kb)	5	134184019	134224355	40337	1	114674	ENSMUST00000123941.7	0	ENSMUSG00000015942	Gtf2ird2	GTF2I repeat domain containing 2
chr7	28372251	28372765	515	*	bclrb12_IgG12_peak_962	32	.	4.99914	7.2046	3.2352	225	Promoter (<=1kb)	7	28359605	28372494	12890	2	101497	ENSMUST00000119990.7	0	ENSMUSG00000037552	Plekhg2	pleckstrin homology domain containing, family G (with RhoGef domain) member 2
chr7	102250565	102250919	355	*	bclrb12_IgG12_peak_996	32	.	4.99914	7.2046	3.2352	44	Promoter (<=1kb)	7	102239123	102250123	11001	2	56212	ENSMUST00000098230.10	-442	ENSMUSG00000073982	Rhog	ras homolog family member G
chr7	117435861	117436192	332	*	bclrb12_IgG12_peak_1002	32	.	4.99914	7.2046	3.2352	206	Intron (ENSMUST00000160035.7/233781, intron 1 of 6)	7	117475492	117549359	73868	1	233781	ENSMUST00000161889.1	-39300	ENSMUSG00000030657	Xylt1	xylosyltransferase 1
chr8	34808124	34808395	272	*	bclrb12_IgG12_peak_1031	32	.	4.99914	7.2046	3.2352	136	Promoter (<=1kb)	8	34807297	34819894	12598	1	319520	ENSMUST00000033930.4	827	ENSMUSG00000031530	Dusp4	dual specificity phosphatase 4
chr8	88199032	88199283	252	*	bclrb12_IgG12_peak_1073	32	.	4.99914	7.2046	3.2352	168	Promoter (<=1kb)	8	88199213	88259716	60504	1	214627	ENSMUST00000066748.9	0	ENSMUSG00000036779	Tent4b	terminal nucleotidyltransferase 4B
chr8	103970631	103970950	320	*	bclrb12_IgG12_peak_1085	32	.	4.99914	7.2046	3.2352	267	Distal Intergenic	8	104101625	104144511	42887	1	12562	ENSMUST00000034339.9	-130675	ENSMUSG00000031871	Cdh5	cadherin 5
chr8	111643623	111643988	366	*	bclrb12_IgG12_peak_1100	32	.	4.99914	7.2046	3.2352	60	Promoter (<=1kb)	8	111643537	111670682	27146	1	22640	ENSMUST00000211926.1	86	ENSMUSG00000055835	Zfp1	zinc finger protein 1
chr9	69458191	69458526	336	*	bclrb12_IgG12_peak_1156	32	.	4.99914	7.2046	3.2352	135	Promoter (1-2kb)	9	69456944	69457031	88	1	100526560	ENSMUST00000175301.1	1247	ENSMUSG00000093042	Mir3109	microRNA 3109
chr10	127165160	127166276	1117	*	bclrb12_IgG12_peak_133	39	.	4.99899	8.0916	3.97849	677	Promoter (<=1kb)	10	127165225	127172330	7106	1	14421	ENSMUST00000006914.10	0	ENSMUSG00000006731	B4galnt1	beta-1,4-N-acetyl-galactosaminyl transferase 1
chr11	71019121	71019513	393	*	bclrb12_IgG12_peak_165	39	.	4.99899	8.0916	3.97849	145	Promoter (<=1kb)	11	71007164	71019242	12079	2	116891	ENSMUST00000108523.9	0	ENSMUSG00000018442	Derl2	Der1-like domain family, member 2
chr11	120352323	120353189	867	*	bclrb12_IgG12_peak_308	39	.	4.99899	8.0916	3.97849	683	Distal Intergenic	11	120348678	120351190	2513	1	66838	ENSMUST00000143813.1	3645	ENSMUSG00000043644	0610009L18Rik	RIKEN cDNA 0610009L18 gene
chr15	5116243	5116733	491	*	bclrb12_IgG12_peak_443	39	.	4.99899	8.0916	3.97849	392	Promoter (<=1kb)	15	5116645	5119140	2496	1	67281	ENSMUST00000045356.8	0	ENSMUSG00000041841	Rpl37	ribosomal protein L37
chr2	128544459	128544916	458	*	bclrb12_IgG12_peak_676	39	.	4.99899	8.0916	3.97849	337	Distal Intergenic	2	128372115	128502765	130651	2	100043424	ENSMUST00000223654.1	-41694	#N/A	Morrbid	myeloid RNA regulator of BCL2L11 induced cell death
chr3	53863767	53864020	254	*	bclrb12_IgG12_peak_721	39	.	4.99899	8.0916	3.97849	84	Promoter (<=1kb)	3	53853376	53863830	10455	2	67890	ENSMUST00000146598.7	0	ENSMUSG00000027746	Ufm1	ubiquitin-fold modifier 1
chr8	122551300	122551815	516	*	bclrb12_IgG12_peak_1114	39	.	4.99899	8.0916	3.97849	453	Promoter (<=1kb)	8	122481698	122551329	69632	2	234839	ENSMUST00000067252.13	0	ENSMUSG00000014444	Piezo1	piezo-type mechanosensitive ion channel component 1
chr11	119602842	119603094	253	*	bclrb12_IgG12_peak_285	29	.	4.97396	6.91189	2.96004	14	Promoter (<=1kb)	11	119602905	119823176	220272	1	74370	ENSMUST00000125583.7	0	ENSMUSG00000025583	Rptor	regulatory associated protein of MTOR, complex 1
chr11	120345192	120345466	275	*	bclrb12_IgG12_peak_305	37	.	4.95137	7.70416	3.72267	158	Promoter (1-2kb)	11	120346382	120346977	596	2	11465	ENSMUST00000089616.5	1511	ENSMUSG00000062825	Actg1	actin, gamma, cytoplasmic 1
chr11	121545432	121545738	307	*	bclrb12_IgG12_peak_343	50	.	4.95049	9.30979	5.04877	250	Promoter (1-2kb)	11	121544201	121590406	46206	1	108903	ENSMUST00000147560.7	1231	ENSMUSG00000039230	Tbcd	tubulin-specific chaperone d
chr9	58131836	58132145	310	*	bclrb12_IgG12_peak_1145	28	.	4.94481	6.65431	2.83374	103	Promoter (<=1kb)	9	58131897	58140444	8548	1	20897	ENSMUST00000136338.7	0	ENSMUSG00000032327	Stra6	stimulated by retinoic acid gene 6
chr12	79471932	79472333	402	*	bclrb12_IgG12_peak_370	29	.	4.938	6.85513	2.90398	286	Intron (ENSMUST00000171210.2/19363, intron 7 of 10)	12	79327353	79701856	374504	1	19363	ENSMUST00000221257.1	144579	ENSMUSG00000059060	Rad51b	RAD51 paralog B
chr15	84923345	84923593	249	*	bclrb12_IgG12_peak_476	29	.	4.938	6.85513	2.90398	128	Promoter (<=1kb)	15	84923411	84942963	19553	1	18141	ENSMUST00000165443.3	0	ENSMUSG00000016619	Nup50	nucleoporin 50
chr11	120467617	120467890	274	*	bclrb12_IgG12_peak_313	32	.	4.84048	7.23079	3.26103	127	Promoter (<=1kb)	11	120467635	120475319	7685	1	15239	ENSMUST00000141826.1	0	ENSMUSG00000025793	Hgs	HGF-regulated tyrosine kinase substrate
chr1	55027449	55027705	257	*	bclrb12_IgG12_peak_24	26	.	4.82826	6.46737	2.66852	13	Promoter (<=1kb)	1	54985169	55027481	42313	2	81898	ENSMUST00000027127.13	0	ENSMUSG00000025982	Sf3b1	splicing factor 3b, subunit 1
chr12	69183888	69184152	265	*	bclrb12_IgG12_peak_364	26	.	4.79063	6.40735	2.60929	188	Promoter (<=1kb)	12	69182731	69183986	1256	2	66483	ENSMUST00000110620.1	0	ENSMUSG00000049751	Rpl36al	ribosomal protein L36A-like
chr13	24761699	24761944	246	*	bclrb12_IgG12_peak_393	26	.	4.79063	6.40735	2.60929	49	Promoter (<=1kb)	13	24751845	24761861	10017	2	57441	ENSMUST00000006898.9	0	ENSMUSG00000006715	Gmnn	geminin
chr15	98093334	98093714	381	*	bclrb12_IgG12_peak_484	26	.	4.79063	6.40735	2.60929	89	Promoter (<=1kb)	15	98041393	98093569	52177	2	223870	ENSMUST00000180716.7	0	ENSMUSG00000033075	Senp1	SUMO1/sentrin specific peptidase 1
chr2	29638645	29638903	259	*	bclrb12_IgG12_peak_642	26	.	4.79063	6.40735	2.60929	184	Intron (ENSMUST00000095087.10/107746, intron 1 of 25)	2	29643815	29738975	95161	1	107746	ENSMUST00000238899.1	-4912	ENSMUSG00000039844	Rapgef1	Rap guanine nucleotide exchange factor (GEF) 1
chr5	149353066	149353434	369	*	bclrb12_IgG12_peak_880	28	.	4.74546	6.80444	2.85586	315	Distal Intergenic	5	149368476	149430682	62207	1	70717	ENSMUST00000201641.1	-15042	ENSMUSG00000029659	Medag	mesenteric estrogen dependent adipogenesis
chr11	120947396	120947718	323	*	bclrb12_IgG12_peak_335	27	.	4.73265	6.53237	2.7323	295	Promoter (<=1kb)	11	120948480	120958775	10296	1	80879	ENSMUST00000070653.12	-762	ENSMUSG00000025161	Slc16a3	solute carrier family 16 (monocarboxylic acid transporters), member 3
chr5	31606220	31606601	382	*	bclrb12_IgG12_peak_818	40	.	4.70483	8.21219	4.08713	171	Intron (ENSMUST00000201999.3/ENSMUST00000201999.3, intron 1 of 3)	5	31613939	31622644	8706	1	66845	ENSMUST00000031024.13	-7338	ENSMUSG00000106918	Mrpl33	mitochondrial ribosomal protein L33
chr11	112706811	112707166	356	*	bclrb12_IgG12_peak_222	39	.	4.64357	8.1017	3.9885	253	Intron (ENSMUST00000124028.7/217294, intron 1 of 5)	11	112672087	112710922	38836	2	217294	ENSMUST00000154379.7	3756	ENSMUSG00000041674	BC006965	cDNA sequence BC006965
chr11	70237693	70237971	279	*	bclrb12_IgG12_peak_162	32	.	4.64192	7.19675	3.2352	127	Promoter (<=1kb)	11	70235206	70237853	2648	2	104457	ENSMUST00000108575.8	0	ENSMUSG00000020831	0610010K14Rik	RIKEN cDNA 0610010K14 gene
chr11	119085524	119086900	1377	*	bclrb12_IgG12_peak_280	32	.	4.64192	7.19675	3.2352	845	Promoter (<=1kb)	11	119077573	119086221	8649	2	12418	ENSMUST00000026665.7	0	ENSMUSG00000039989	Cbx4	chromobox 4
chr12	27341803	27342503	701	*	bclrb12_IgG12_peak_357	32	.	4.64192	7.19675	3.2352	243	Promoter (<=1kb)	12	27334264	27342574	8311	2	20666	ENSMUST00000079063.6	71	ENSMUSG00000063632	Sox11	SRY (sex determining region Y)-box 11
chr13	43303836	43304303	468	*	bclrb12_IgG12_peak_401	32	.	4.64192	7.19675	3.2352	303	Promoter (<=1kb)	13	43195245	43304172	108928	2	328232	ENSMUST00000055341.6	0	ENSMUSG00000051335	Gfod1	glucose-fructose oxidoreductase domain containing 1
chr13	108303235	108303483	249	*	bclrb12_IgG12_peak_418	32	.	4.64192	7.19675	3.2352	112	Distal Intergenic	13	108316332	108389585	73254	1	218581	ENSMUST00000051594.11	-12849	ENSMUSG00000021697	Depdc1b	DEP domain containing 1B
chr5	119670626	119671032	407	*	bclrb12_IgG12_peak_850	32	.	4.64192	7.19675	3.2352	26	Promoter (<=1kb)	5	119670669	119684561	13893	1	21386	ENSMUST00000079719.10	0	ENSMUSG00000018604	Tbx3	T-box 3
chr11	120549934	120550223	290	*	bclrb12_IgG12_peak_316	28	.	4.59613	6.83828	2.88935	268	Promoter (<=1kb)	11	120542888	120549727	6840	2	192173	ENSMUST00000034913.4	-207	ENSMUSG00000061111	Mcrip1	MAPK regulated corepressor interacting protein 1
chr1	119504399	119504681	283	*	bclrb12_IgG12_peak_58	24	.	4.54467	6.23824	2.45076	243	Promoter (<=1kb)	1	119470305	119504794	34490	2	64143	ENSMUST00000004565.14	113	ENSMUSG00000004451	Ralb	v-ral simian leukemia viral oncogene B
chr10	62339953	62340241	289	*	bclrb12_IgG12_peak_98	24	.	4.54467	6.23824	2.45076	197	Promoter (<=1kb)	10	62340256	62349851	9596	1	70162	ENSMUST00000123457.1	-15	#N/A	Hk1os	hexokinase 1, opposite strand
chr10	80561271	80561613	343	*	bclrb12_IgG12_peak_110	24	.	4.54467	6.23824	2.45076	229	Promoter (<=1kb)	10	80540925	80561560	20636	2	66932	ENSMUST00000057910.15	0	ENSMUSG00000047417	Rexo1	REX1, RNA exonuclease 1
chr11	87422974	87423221	248	*	bclrb12_IgG12_peak_181	24	.	4.54467	6.23824	2.45076	86	Exon (ENSMUST00000093684.1/ENSMUST00000093684.1, exon 1 of 1)	11	87427591	87484766	57176	1	83560	ENSMUST00000156483.1	-4370	ENSMUSG00000010342	Tex14	testis expressed gene 14
chr11	115954706	115954960	255	*	bclrb12_IgG12_peak_254	24	.	4.54467	6.23824	2.45076	162	Intron (ENSMUST00000140991.1/57230, intron 4 of 10)	11	115974709	116008412	33704	1	192897	ENSMUST00000021107.13	-19749	ENSMUSG00000020758	Itgb4	integrin beta 4
chr11	117207903	117208290	388	*	bclrb12_IgG12_peak_270	24	.	4.54467	6.23824	2.45076	181	Intron (ENSMUST00000093907.10/53860, intron 1 of 11)	11	117199661	117362325	162665	1	53860	ENSMUST00000093907.10	8242	ENSMUSG00000059248	Sept9	septin 9
chr11	117958094	117958358	265	*	bclrb12_IgG12_peak_273	24	.	4.54467	6.23824	2.45076	54	Distal Intergenic	11	117966079	117969186	3108	2	12702	ENSMUST00000054002.3	10828	ENSMUSG00000053113	Socs3	suppressor of cytokine signaling 3
chr12	59130948	59131351	404	*	bclrb12_IgG12_peak_362	24	.	4.54467	6.23824	2.45076	16	Promoter (<=1kb)	12	59131022	59146872	15851	1	338320	ENSMUST00000177460.7	0	ENSMUSG00000021000	Mia2	MIA SH3 domain ER export factor 2
chr12	107915303	107915657	355	*	bclrb12_IgG12_peak_380	24	.	4.54467	6.23824	2.45076	82	3' UTR	12	107915222	108003414	88193	2	58208	ENSMUST00000109887.7	87757	ENSMUSG00000048251	Bcl11b	B cell leukemia/lymphoma 11B
chr12	116281252	116281608	357	*	bclrb12_IgG12_peak_388	24	.	4.54467	6.23824	2.45076	47	Promoter (<=1kb)	12	116281251	116372221	90971	1	52635	ENSMUST00000220720.1	1	ENSMUSG00000021171	Esyt2	extended synaptotagmin-like protein 2
chr14	76414557	76414939	383	*	bclrb12_IgG12_peak_437	24	.	4.54467	6.23824	2.45076	120	Promoter (<=1kb)	14	76414961	76507762	92802	1	21807	ENSMUST00000110888.7	-22	ENSMUSG00000022010	Tsc22d1	TSC22 domain family, member 1
chr15	80255075	80255503	429	*	bclrb12_IgG12_peak_470	24	.	4.54467	6.23824	2.45076	414	Promoter (<=1kb)	15	80255184	80257541	2358	1	11911	ENSMUST00000109605.4	0	ENSMUSG00000042406	Atf4	activating transcription factor 4
chr17	56079208	56079541	334	*	bclrb12_IgG12_peak_551	24	.	4.54467	6.23824	2.45076	151	Promoter (<=1kb)	17	56079634	56100592	20959	1	15193	ENSMUST00000226053.1	-93	ENSMUSG00000002833	Hdgfl2	HDGF like 2
chr19	3768435	3768743	309	*	bclrb12_IgG12_peak_593	24	.	4.54467	6.23824	2.45076	289	Promoter (<=1kb)	19	3768547	3796660	28114	1	225888	ENSMUST00000177355.1	0	ENSMUSG00000045098	Kmt5b	lysine methyltransferase 5B
chr2	30718941	30719205	265	*	bclrb12_IgG12_peak_645	24	.	4.54467	6.23824	2.45076	136	Promoter (2-3kb)	2	30721210	30721293	84	1	100526499	ENSMUST00000175350.1	-2005	ENSMUSG00000093091	Mir3089	microRNA 3089
chr2	163658391	163658666	276	*	bclrb12_IgG12_peak_688	24	.	4.54467	6.23824	2.45076	19	Promoter (<=1kb)	2	163658399	163726154	67756	1	18769	ENSMUST00000064703.12	0	ENSMUSG00000035268	Pkig	protein kinase inhibitor, gamma
chr7	83883877	83884334	458	*	bclrb12_IgG12_peak_983	24	.	4.54467	6.23824	2.45076	115	Promoter (<=1kb)	7	83879873	83884305	4433	2	80889	ENSMUST00000094216.4	0	ENSMUSG00000070462	Tlnrd1	talin rod domain containing 1
chr8	25440859	25441271	413	*	bclrb12_IgG12_peak_1028	24	.	4.54467	6.23824	2.45076	68	Exon (ENSMUST00000211673.1/ENSMUST00000211673.1, exon 2 of 2)	8	25513654	25555568	41915	1	14182	ENSMUST00000155564.7	-72383	ENSMUSG00000031565	Fgfr1	fibroblast growth factor receptor 1
chr8	44935601	44936063	463	*	bclrb12_IgG12_peak_1036	24	.	4.54467	6.23824	2.45076	359	Promoter (<=1kb)	8	44935447	45052257	116811	1	14107	ENSMUST00000191428.6	154	ENSMUSG00000070047	Fat1	FAT atypical cadherin 1
chr8	126594556	126594885	330	*	bclrb12_IgG12_peak_1120	24	.	4.54467	6.23824	2.45076	14	Promoter (<=1kb)	8	126588296	126593986	5691	2	270110	ENSMUST00000054960.7	-570	ENSMUSG00000051495	Irf2bp2	interferon regulatory factor 2 binding protein 2
chr1	36511644	36511908	265	*	bclrb12_IgG12_peak_10	19	.	4.46498	5.72118	1.95532	23	Promoter (<=1kb)	1	36511867	36528237	16371	1	94218	ENSMUST00000001166.13	0	ENSMUSG00000001138	Cnnm3	cyclin M3
chr11	74871061	74871350	290	*	bclrb12_IgG12_peak_171	19	.	4.46498	5.72118	1.95532	126	Promoter (1-2kb)	11	74867429	74869092	1664	2	97761	ENSMUST00000156287.7	-1969	ENSMUSG00000038351	Sgsm2	small G protein signaling modulator 2
chr11	103311927	103312240	314	*	bclrb12_IgG12_peak_213	19	.	4.46498	5.72118	1.95532	114	Distal Intergenic	11	103333229	103333395	167	2	544817	ENSMUST00000163250.1	21155	ENSMUSG00000034255	Arhgap27	Rho GTPase activating protein 27
chr11	113487622	113487902	281	*	bclrb12_IgG12_peak_237	19	.	4.46498	5.72118	1.95532	51	Intron (ENSMUST00000071539.9/69806, intron 4 of 9)	11	113244853	113565756	320904	2	69806	ENSMUST00000071539.9	77854	ENSMUSG00000041654	Slc39a11	solute carrier family 39 (metal ion transporter), member 11
chr12	40223048	40223346	299	*	bclrb12_IgG12_peak_358	19	.	4.46498	5.72118	1.95532	27	Promoter (<=1kb)	12	40201567	40223189	21623	2	15982	ENSMUST00000001672.11	0	ENSMUSG00000001627	Ifrd1	interferon-related developmental regulator 1
chr12	83921763	83922024	262	*	bclrb12_IgG12_peak_373	19	.	4.46498	5.72118	1.95532	9	Promoter (<=1kb)	12	83794034	83921934	127901	2	18222	ENSMUST00000117217.7	0	ENSMUSG00000021224	Numb	NUMB endocytic adaptor protein
chr14	45318326	45318660	335	*	bclrb12_IgG12_peak_428	19	.	4.46498	5.72118	1.95532	61	Promoter (<=1kb)	14	45283087	45318572	35486	2	50527	ENSMUST00000022378.8	0	ENSMUSG00000021831	Ero1l	ERO1-like (S. cerevisiae)
chr16	28928822	28929066	245	*	bclrb12_IgG12_peak_510	19	.	4.46498	5.72118	1.95532	80	Promoter (<=1kb)	16	28826176	28929673	103498	2	239796	ENSMUST00000100023.2	607	ENSMUSG00000051065	Mb21d2	Mab-21 domain containing 2
chr17	86753518	86753802	285	*	bclrb12_IgG12_peak_560	19	.	4.46498	5.72118	1.95532	137	Promoter (<=1kb)	17	86753700	86833410	79711	1	13819	ENSMUST00000024954.10	0	ENSMUSG00000024140	Epas1	endothelial PAS domain protein 1
chr18	5334783	5335047	265	*	bclrb12_IgG12_peak_563	19	.	4.46498	5.72118	1.95532	135	Promoter (<=1kb)	18	5210124	5334807	124684	2	240186	ENSMUST00000234241.1	0	ENSMUSG00000050945	Zfp438	zinc finger protein 438
chr18	37849590	37849920	331	*	bclrb12_IgG12_peak_578	19	.	4.46498	5.72118	1.95532	211	Intron (ENSMUST00000115634.7/13367, intron 26 of 26)	18	37845100	37853407	8308	2	13367	ENSMUST00000127346.1	3487	ENSMUSG00000024456	Diaph1	diaphanous related formin 1
chr19	3851892	3852184	293	*	bclrb12_IgG12_peak_594	19	.	4.46498	5.72118	1.95532	115	Promoter (<=1kb)	19	3852076	3894364	42289	1	12660	ENSMUST00000025760.12	0	ENSMUSG00000024843	Chka	choline kinase alpha
chr3	40745504	40745952	449	*	bclrb12_IgG12_peak_719	19	.	4.46498	5.72118	1.95532	195	Promoter (<=1kb)	3	40745583	40758596	13014	1	18415	ENSMUST00000203267.1	0	ENSMUSG00000025757	Hspa4l	heat shock protein 4 like
chr3	88141925	88142216	292	*	bclrb12_IgG12_peak_729	19	.	4.46498	5.72118	1.95532	165	Promoter (<=1kb)	3	88142372	88172086	29715	1	17261	ENSMUST00000001455.12	-156	ENSMUSG00000001419	Mef2d	myocyte enhancer factor 2D
chr3	145924335	145924710	376	*	bclrb12_IgG12_peak_758	19	.	4.46498	5.72118	1.95532	116	Promoter (<=1kb)	3	145924357	145927931	3575	1	12042	ENSMUST00000198122.1	0	ENSMUSG00000028191	Bcl10	B cell leukemia/lymphoma 10
chr5	69556771	69557104	334	*	bclrb12_IgG12_peak_834	19	.	4.46498	5.72118	1.95532	158	Promoter (<=1kb)	5	69556923	69571730	14808	1	231279	ENSMUST00000154728.7	0	ENSMUSG00000029208	Guf1	GUF1 homolog, GTPase
chr7	80992859	80993150	292	*	bclrb12_IgG12_peak_980	19	.	4.46498	5.72118	1.95532	75	Promoter (<=1kb)	7	80993681	81045164	51484	1	233410	ENSMUST00000107353.2	-531	ENSMUSG00000005621	Zfp592	zinc finger protein 592
chr7	84508406	84508679	274	*	bclrb12_IgG12_peak_984	19	.	4.46498	5.72118	1.95532	90	Distal Intergenic	7	84528954	84583531	54578	1	100039239	ENSMUST00000180387.2	-20275	#N/A	Gm2115	predicted gene 2115
chr8	111000159	111000501	343	*	bclrb12_IgG12_peak_1096	19	.	4.46498	5.72118	1.95532	48	Promoter (2-3kb)	8	110974996	110997800	22805	2	13680	ENSMUST00000040416.7	-2359	ENSMUSG00000015023	Ddx19a	DEAD (Asp-Glu-Ala-Asp) box polypeptide 19a
chr8	117335316	117335584	269	*	bclrb12_IgG12_peak_1103	19	.	4.46498	5.72118	1.95532	92	Intron (ENSMUST00000166750.8/74440, intron 1 of 20)	8	117349170	117459430	110261	1	74440	ENSMUST00000095172.5	-13586	ENSMUSG00000034390	Cmip	c-Maf inducing protein
chr9	53610057	53610308	252	*	bclrb12_IgG12_peak_1140	19	.	4.46498	5.72118	1.95532	53	Promoter (<=1kb)	9	53597895	53610330	12436	2	110446	ENSMUST00000167130.1	22	ENSMUSG00000032047	Acat1	acetyl-Coenzyme A acetyltransferase 1
chr9	65200974	65201286	313	*	bclrb12_IgG12_peak_1153	19	.	4.46498	5.72118	1.95532	249	Intron (ENSMUST00000216702.1/214424, intron 1 of 6)	9	65195353	65238430	43078	1	214424	ENSMUST00000216702.1	5621	ENSMUSG00000032392	Parp16	poly (ADP-ribose) polymerase family, member 16
chr9	82975464	82975718	255	*	bclrb12_IgG12_peak_1162	19	.	4.46498	5.72118	1.95532	51	Promoter (<=1kb)	9	82866159	82975516	109358	2	83946	ENSMUST00000034787.11	0	ENSMUSG00000032253	Phip	pleckstrin homology domain interacting protein
chr3	95014624	95014982	359	*	bclrb12_IgG12_peak_737	20	.	4.41229	5.81177	2.04458	45	Promoter (<=1kb)	3	95012174	95015218	3045	2	78266	ENSMUST00000128438.1	236	ENSMUSG00000019338	Zfp687	zinc finger protein 687
chr11	121735436	121735749	314	*	bclrb12_IgG12_peak_349	28	.	4.38839	6.77555	2.83374	132	Distal Intergenic	11	121702763	121715829	13067	1	210029	ENSMUST00000125580.1	32673	ENSMUSG00000039208	Metrnl	meteorin, glial cell differentiation regulator-like
chr11	120258601	120259128	528	*	bclrb12_IgG12_peak_299	26	.	4.35203	6.44293	2.64451	426	Exon (ENSMUST00000122148.7/268515, exon 3 of 28)	11	120236699	120292282	55584	1	268515	ENSMUST00000118987.1	21902	ENSMUSG00000039741	Bahcc1	BAH domain and coiled-coil containing 1
chr11	60537249	60537657	409	*	bclrb12_IgG12_peak_156	25	.	4.28484	6.33342	2.54197	387	Promoter (<=1kb)	11	60537978	60558512	20535	1	268420	ENSMUST00000044250.3	-321	ENSMUSG00000042650	Alkbh5	alkB homolog 5, RNA demethylase
chr14	52257701	52258193	493	*	bclrb12_IgG12_peak_430	25	.	4.28484	6.33342	2.54197	13	Promoter (<=1kb)	14	52198151	52257780	59630	2	67772	ENSMUST00000200169.5	0	ENSMUSG00000053754	Chd8	chromodomain helicase DNA binding protein 8
chr15	76701327	76702286	960	*	bclrb12_IgG12_peak_466	25	.	4.28484	6.33342	2.54197	158	Promoter (<=1kb)	15	76701465	76704239	2775	1	69572	ENSMUST00000019224.8	0	ENSMUSG00000019080	Mfsd3	major facilitator superfamily domain containing 3
chr16	64851530	64851901	372	*	bclrb12_IgG12_peak_520	25	.	4.28484	6.33342	2.54197	252	Promoter (<=1kb)	16	64780347	64851652	71306	2	72020	ENSMUST00000207826.1	0	ENSMUSG00000047141	Zfp654	zinc finger protein 654
chr19	40513581	40513905	325	*	bclrb12_IgG12_peak_622	25	.	4.28484	6.33342	2.54197	122	Promoter (<=1kb)	19	40294753	40513740	218988	2	20411	ENSMUST00000226047.1	0	ENSMUSG00000025006	Sorbs1	sorbin and SH3 domain containing 1
chr5	140611256	140611524	269	*	bclrb12_IgG12_peak_872	25	.	4.28484	6.33342	2.54197	129	Promoter (<=1kb)	5	140611509	140613332	1824	1	16848	ENSMUST00000200626.4	0	ENSMUSG00000029570	Lfng	LFNG O-fucosylpeptide 3-beta-N-acetylglucosaminyltransferase
chr7	27473603	27473990	388	*	bclrb12_IgG12_peak_961	25	.	4.28484	6.33342	2.54197	32	Promoter (<=1kb)	7	27473768	27477364	3597	1	170742	ENSMUST00000068641.7	0	ENSMUSG00000055200	Sertad3	SERTA domain containing 3
chr8	106136913	106137296	384	*	bclrb12_IgG12_peak_1090	25	.	4.28484	6.33342	2.54197	192	Promoter (<=1kb)	8	106137065	106138525	1461	1	69771	ENSMUST00000145343.1	0	#N/A	1810019D21Rik	RIKEN cDNA 1810019D21 gene
chr10	70495158	70495424	267	*	bclrb12_IgG12_peak_100	18	.	4.25834	5.39239	1.80637	151	Intron (ENSMUST00000218542.1/71721, intron 5 of 5)	10	70440926	70558731	117806	1	71721	ENSMUST00000062883.6	54232	ENSMUSG00000043259	Fam13c	family with sequence similarity 13, member C
chr2	164432713	164433157	445	*	bclrb12_IgG12_peak_691	18	.	4.25834	5.39239	1.80637	350	Intron (ENSMUST00000017153.3/20971, intron 1 of 4)	2	164424247	164443186	18940	2	20971	ENSMUST00000017153.3	10029	ENSMUSG00000017009	Sdc4	syndecan 4
chr11	120617874	120618128	255	*	bclrb12_IgG12_peak_321	26	.	4.16207	6.39438	2.60218	214	Promoter (<=1kb)	11	120610087	120617936	7850	2	68671	ENSMUST00000026129.15	0	ENSMUSG00000025137	Pcyt2	phosphate cytidylyltransferase 2, ethanolamine
chr3	85952775	85953018	244	*	bclrb12_IgG12_peak_726	18	.	4.14449	5.39624	1.80952	53	Distal Intergenic	3	85971109	86130526	159418	1	27059	ENSMUST00000238443.1	-18091	ENSMUSG00000028082	Sh3d19	SH3 domain protein D19
chr11	112781008	112781499	492	*	bclrb12_IgG12_peak_225	27	.	4.11673	6.58336	2.7824	192	Promoter (<=1kb)	11	112687645	112781976	94332	2	217294	ENSMUST00000137081.7	477	ENSMUSG00000041674	BC006965	cDNA sequence BC006965
chr11	113221237	113221689	453	*	bclrb12_IgG12_peak_233	27	.	4.11673	6.58336	2.7824	393	Distal Intergenic	11	113203315	113209669	6355	2	319871	ENSMUST00000130373.1	-11568	ENSMUSG00000085421	4732490B19Rik	RIKEN cDNA 4732490B19 gene
chr13	49195561	49195803	243	*	bclrb12_IgG12_peak_402	17	.	4.09021	5.31238	1.73376	7	3' UTR	13	49190296	49196244	5949	1	18081	ENSMUST00000153819.1	5265	ENSMUSG00000037966	Ninj1	ninjurin 1
chr16	50732423	50732674	252	*	bclrb12_IgG12_peak_516	17	.	4.09021	5.31238	1.73376	146	Promoter (<=1kb)	16	50719299	50732683	13385	2	68190	ENSMUST00000191079.1	9	#N/A	Dubr	Dppa2 upstream binding RNA
chr19	8871401	8871673	273	*	bclrb12_IgG12_peak_608	17	.	4.09021	5.31238	1.73376	221	Promoter (<=1kb)	19	8871496	8875663	4168	1	225896	ENSMUST00000237220.1	0	ENSMUSG00000071655	Ubxn1	UBX domain protein 1
chr2	164150409	164150684	276	*	bclrb12_IgG12_peak_690	17	.	4.09021	5.31238	1.73376	8	Intron (ENSMUST00000018353.13/58231, intron 10 of 10)	2	164163619	164171113	7495	2	16538	ENSMUST00000045196.3	20429	ENSMUSG00000040164	Kcns1	K+ voltage-gated channel, subfamily S, 1
chr6	83456621	83456944	324	*	bclrb12_IgG12_peak_911	17	.	4.09021	5.31238	1.73376	246	Promoter (<=1kb)	6	83368042	83456392	88351	2	194388	ENSMUST00000186548.6	-229	ENSMUSG00000034832	Tet3	tet methylcytosine dioxygenase 3
chr6	113696810	113697132	323	*	bclrb12_IgG12_peak_926	17	.	4.09021	5.31238	1.73376	78	Promoter (<=1kb)	6	113697050	113711069	14020	1	381801	ENSMUST00000089018.10	0	ENSMUSG00000056952	Tatdn2	TatD DNase domain containing 2
chr8	84197382	84197634	253	*	bclrb12_IgG12_peak_1062	17	.	4.09021	5.31238	1.73376	221	Exon (ENSMUST00000181282.1/ENSMUST00000181282.1, exon 1 of 2)	8	84208518	84208592	75	1	387216	ENSMUST00000083677.1	-10884	ENSMUSG00000065611	Mir23a	microRNA 23a
chr9	62343102	62343375	274	*	bclrb12_IgG12_peak_1149	17	.	4.09021	5.31238	1.73376	259	Promoter (<=1kb)	9	62342464	62373583	31120	1	11737	ENSMUST00000156461.1	638	ENSMUSG00000032249	Anp32a	acidic (leucine-rich) nuclear phosphoprotein 32 family, member A
chr9	122104169	122104667	499	*	bclrb12_IgG12_peak_1182	17	.	4.09021	5.31238	1.73376	353	Distal Intergenic	9	122117266	122157226	39961	1	20623	ENSMUST00000119215.8	-12599	ENSMUSG00000038145	Snrk	SNF related kinase
chr11	112811376	112811644	269	*	bclrb12_IgG12_peak_227	32	.	4.04075	7.25571	3.28556	226	Distal Intergenic	11	112792731	112799008	6278	2	100038732	ENSMUST00000127337.1	-12368	ENSMUSG00000075437	Gm11681	predicted gene 11681
chr11	120554813	120555518	706	*	bclrb12_IgG12_peak_317	29	.	3.99905	6.90449	2.95274	575	Distal Intergenic	11	120549979	120551132	1154	2	68701	ENSMUST00000026121.2	-3681	ENSMUSG00000025129	Ppp1r27	protein phosphatase 1, regulatory subunit 27
chr17	12916410	12916655	246	*	bclrb12_IgG12_peak_534	13	.	3.9504	4.91271	1.35404	73	Promoter (<=1kb)	17	12916439	12918379	1941	1	21454	ENSMUST00000143961.1	0	ENSMUSG00000068039	Tcp1	t-complex protein 1
chr5	64159918	64160171	254	*	bclrb12_IgG12_peak_829	13	.	3.9504	4.91271	1.35404	13	Promoter (<=1kb)	5	64160211	64174258	14048	1	57915	ENSMUST00000129389.7	-40	ENSMUSG00000029174	Tbc1d1	TBC1 domain family, member 1
chr11	120466858	120467293	436	*	bclrb12_IgG12_peak_312	17	.	3.94062	5.29445	1.72957	188	Promoter (<=1kb)	11	120465324	120467274	1951	2	70317	ENSMUST00000124970.7	0	ENSMUSG00000057594	Arl16	ADP-ribosylation factor-like 16
chr16	95702006	95702270	265	*	bclrb12_IgG12_peak_528	19	.	3.92777	5.50401	1.91299	159	Promoter (<=1kb)	16	95702075	95721051	18977	1	23872	ENSMUST00000023612.16	0	ENSMUSG00000022895	Ets2	E26 avian leukemia oncogene 2, 3' domain
chr5	114774015	114774766	752	*	bclrb12_IgG12_peak_847	19	.	3.92777	5.50401	1.91299	480	Promoter (<=1kb)	5	114774677	114805822	31146	1	68420	ENSMUST00000102578.10	0	ENSMUSG00000041870	Ankrd13a	ankyrin repeat domain 13a
chr11	121576383	121576636	254	*	bclrb12_IgG12_peak_344	20	.	3.82268	5.81186	2.04458	65	Intron (ENSMUST00000103013.9/108903, intron 20 of 38)	11	121598316	121617163	18848	1	108903	ENSMUST00000155666.7	-21680	ENSMUSG00000039230	Tbcd	tubulin-specific chaperone d
chr11	120682894	120683221	328	*	bclrb12_IgG12_peak_325	17	.	3.80736	5.30941	1.73376	174	Intron (ENSMUST00000026135.14/68938, intron 4 of 15)	11	120686693	120709443	22751	1	68938	ENSMUST00000168510.1	-3472	ENSMUSG00000025142	Aspscr1	alveolar soft part sarcoma chromosome region, candidate 1 (human)
chr11	113661016	113661367	352	*	bclrb12_IgG12_peak_240	28	.	3.77775	6.72925	2.83374	260	Promoter (1-2kb)	11	113659283	113662400	3118	1	16834	ENSMUST00000137878.1	1733	ENSMUSG00000018661	Cog1	component of oligomeric golgi complex 1
chr11	120720647	120721096	450	*	bclrb12_IgG12_peak_330	18	.	3.49917	5.46674	1.87919	376	Promoter (<=1kb)	11	120721470	120723969	2500	1	170758	ENSMUST00000018156.11	-374	ENSMUSG00000018012	Rac3	Rac family small GTPase 3
chr11	120237313	120237614	302	*	bclrb12_IgG12_peak_296	21	.	3.4774	5.8798	2.10879	140	Promoter (<=1kb)	11	120236699	120292282	55584	1	268515	ENSMUST00000118987.1	614	ENSMUSG00000039741	Bahcc1	BAH domain and coiled-coil containing 1
chr11	109610365	109610863	499	*	bclrb12_IgG12_peak_217	16	.	3.26006	5.22513	1.66141	157	Promoter (<=1kb)	11	109573331	109611432	38102	2	52639	ENSMUST00000103060.9	569	ENSMUSG00000041895	Wipi1	WD repeat domain, phosphoinositide interacting 1
