# Supplementary material for: Progressive senescence programs induce intrinsic vulnerability to aging-related female breast cancer
Source: Nat Commun. 2024 Jun 17;15:5154. doi: 10.1038/s41467-024-49106-2 (PMC11183265; doi:10.1038/s41467-024-49106-2)
Supplement: Supplementary file 6 — Supplementary Data 4 [file 41467_2024_49106_MOESM6_ESM.xlsx]

## Sheet: Markergenes
	p_val	avg_logFC	pct.1	pct.2	p_val_adj
Igkc	4.24753e-37	1.49919	0.421	0.014	8.76434e-33
Csn3	3.60061e-25	1.28385	0.302	0.014	7.42951e-21
Csf3	4.07503e-35	1.26799	0.515	0.084	8.40843e-31
Ighg1	5.82307e-21	1.18893	0.229	0	1.20153e-16
Gm10800	8.86774e-24	1.09217	0.457	0.13	1.82977e-19
Egr1	5.05525e-24	1.02219	0.878	0.661	1.0431e-19
C4b	4.003e-28	0.95984	0.777	0.403	8.2598e-24
Zfp36	7.48539e-18	0.887047	0.784	0.525	1.54454e-13
Cxcl1	1.95618e-23	0.883316	0.71	0.333	4.03638e-19
Gpc6	2.05726e-16	0.829255	0.485	0.203	4.24495e-12
Gadd45b	5.61354e-19	0.815579	0.872	0.664	1.1583e-14
Fos	4.36369e-08	0.811285	0.951	0.829	0.000900403
Nfkbia	2.47646e-20	0.810112	0.93	0.713	5.10994e-16
Nr4a1	2.65544e-13	0.802198	0.729	0.501	5.47924e-09
Gm47283	1.78742e-19	0.792328	0.659	0.403	3.68817e-15
Cst3	7.50081e-23	0.790368	0.936	0.806	1.54772e-18
Ier3	1.33845e-21	0.755981	0.976	0.82	2.76176e-17
Zfp36l1	1.29337e-17	0.739307	0.942	0.754	2.66875e-13
Serpina3n	6.15886e-26	0.734958	0.393	0.061	1.27082e-21
Rnf19b	9.62584e-20	0.691005	0.512	0.194	1.9862e-15
Cxcl2	2.70353e-22	0.685805	0.497	0.162	5.57845e-18
Slc12a2	2.70325e-17	0.681864	0.607	0.304	5.57788e-13
Junb	5.98671e-24	0.673168	0.985	0.901	1.2353e-19
Hspa1b	1.64801e-14	0.670647	0.46	0.22	3.4005e-10
Klf4	5.66423e-10	0.654691	0.811	0.649	1.16876e-05
Ccn1	1.85546e-13	0.641518	0.579	0.325	3.82855e-09
Epha2	5.4376e-14	0.629977	0.604	0.345	1.12199e-09
Hspb8	2.75804e-12	0.623799	0.555	0.31	5.69094e-08
Vegfa	6.84583e-22	0.621599	0.677	0.374	1.41257e-17
Errfi1	4.28499e-14	0.62046	0.918	0.757	8.84164e-10
Clu	5.05763e-23	0.617043	0.598	0.229	1.04359e-18
Brd2	3.75175e-14	0.614616	0.79	0.554	7.74136e-10
Glycam1	4.13958e-22	0.609957	0.247	0.003	8.5416e-18
Maff	9.57597e-12	0.607064	0.774	0.612	1.97591e-07
Slc43a3	2.56766e-13	0.600626	0.579	0.313	5.29812e-09
Socs3	2.73956e-10	0.589772	0.909	0.73	5.65281e-06
Cdkn1a	1.2311e-15	0.586309	0.945	0.777	2.54024e-11
Aqp5	1.11856e-25	0.575554	0.277	0	2.30803e-21
Gadd45g	3.29001e-07	0.575461	0.665	0.484	0.00678862
Klf2	2.07183e-05	0.570154	0.165	0.064	0.427501
Ddit4	5.20202e-12	0.556382	0.57	0.333	1.07339e-07
Ano1	2.77398e-12	0.555669	0.726	0.516	5.72383e-08
Sox9	8.64462e-11	0.554129	0.817	0.635	1.78373e-06
Angptl2	2.27125e-07	0.545976	0.421	0.252	0.00468649
Pnrc1	3.10234e-08	0.544195	0.668	0.484	0.000640138
Map1b	5.31885e-09	0.537556	0.811	0.725	0.000109749
Scn7a	1.94645e-09	0.537214	0.869	0.774	4.01629e-05
Btg2	4.92897e-06	0.533827	0.595	0.417	0.101704
Cebpd	2.69821e-10	0.532697	0.878	0.748	5.56748e-06
Sbno2	6.72477e-06	0.506324	0.756	0.652	0.138759
Gm10801	1.31425e-22	0.50483	0.338	0.046	2.71183e-18
Hmgb2	3.22567e-08	0.500866	0.549	0.33	0.000665585
Fmo2	1.67246e-11	0.498159	0.308	0.101	3.45096e-07
Alpl	2.6038e-10	0.488364	0.72	0.528	5.37268e-06
Csrnp1	1.18907e-06	0.485467	0.585	0.438	0.0245352
Nr4a3	2.42986e-08	0.484966	0.518	0.33	0.000501378
Cebpb	1.0928e-09	0.482236	0.851	0.722	2.25489e-05
Etnk1	5.53705e-09	0.469009	0.454	0.287	0.000114251
Adamts4	9.69398e-05	0.468127	0.305	0.186	1
Dynll2	3.539e-09	0.468049	0.348	0.151	7.30237e-05
Ezr	1.65988e-05	0.466923	0.616	0.522	0.3425
Ptges	5.28374e-09	0.463059	0.305	0.128	0.000109025
Npy	1.82099e-09	0.462387	0.244	0.072	3.75742e-05
Nfkbiz	1.39501e-11	0.460974	0.5	0.267	2.87845e-07
Ier2	3.86772e-05	0.460923	0.823	0.693	0.798066
Gm34455	3.73583e-06	0.460616	0.277	0.133	0.0770851
Fzd7	0.000271493	0.456775	0.473	0.371	1
Hspa1a	1.13162e-09	0.454357	0.488	0.275	2.33499e-05
Fosb	6.46798e-06	0.452258	0.884	0.742	0.13346
Egr3	0.000126615	0.451628	0.549	0.423	1
Dll1	7.96272e-09	0.450004	0.457	0.258	0.000164303
Flnc	2.54599e-05	0.448162	0.607	0.438	0.52534
Fscn1	6.3537e-13	0.446557	0.354	0.128	1.31102e-08
Phlda1	8.0589e-07	0.446223	0.598	0.441	0.0166287
Dbi	6.54764e-08	0.445177	0.82	0.681	0.00135104
Rasd1	7.99281e-05	0.444478	0.271	0.157	1
Ccl2	3.72958e-15	0.441271	0.399	0.142	7.69561e-11
Ecrg4	1.21252e-07	0.440969	0.909	0.846	0.00250192
Irs2	1.57856e-05	0.433391	0.534	0.4	0.32572
Mtss1	1.69074e-10	0.431797	0.53	0.304	3.48866e-06
Fosl2	5.22884e-08	0.426154	0.628	0.449	0.00107892
Nr4a2	0.00567886	0.425429	0.482	0.412	1
Irf1	3.23286e-06	0.425369	0.503	0.342	0.0667068
Sqstm1	2.51033e-09	0.425263	0.957	0.896	5.17982e-05
Tinagl1	6.38825e-06	0.419745	0.768	0.652	0.131815
Gm21738	7.2315e-23	0.418121	0.36	0.055	1.49215e-18
Dnajb1	4.78934e-06	0.417304	0.713	0.609	0.0988232
Ccl7	1.08803e-27	0.414528	0.47	0.096	2.24505e-23
Hilpda	2.23923e-07	0.413531	0.448	0.267	0.00462043
Scnn1a	2.36902e-16	0.412734	0.268	0.043	4.88823e-12
Crispld2	0.00200696	0.41199	0.838	0.841	1
Tob1	0.00230752	0.410895	0.491	0.42	1
Ccn2	0.000501407	0.410262	0.555	0.42	1
Camk2n1	3.89347e-06	0.4063	0.491	0.354	0.0803379
Foxp4	1.0852e-05	0.404967	0.308	0.171	0.22392
Nfkb1	2.61208e-05	0.404963	0.601	0.455	0.538976
Wfdc2	7.12551e-07	0.404474	0.314	0.154	0.0147028
1700025G04Rik	0.017208	0.397115	0.506	0.452	1
Flvcr1	1.96002e-09	0.395533	0.378	0.183	4.04432e-05
Rrad	1.17121e-09	0.395083	0.229	0.067	2.41667e-05
Serinc3	6.81676e-06	0.391985	0.75	0.667	0.140657
Dusp7	3.24195e-05	0.391564	0.68	0.568	0.668944
Cpe	1.90453e-33	0.38938	0.369	0.006	3.92981e-29
Sertad1	4.43468e-05	0.385162	0.649	0.525	0.915051
Clstn1	0.000371824	0.383273	0.604	0.504	1
Fn1	2.42903e-27	0.381665	0.381	0.043	5.01207e-23
Bag3	3.14702e-05	0.379349	0.771	0.638	0.649357
Peg3	1.04557e-13	0.379334	0.317	0.093	2.15744e-09
Spock2	2.01423e-06	0.378177	0.402	0.249	0.0415615
Enc1	8.31273e-10	0.377743	0.226	0.061	1.71525e-05
Ppp1r15a	0.00054113	0.374729	0.604	0.507	1
Bhlhe40	8.52494e-06	0.370983	0.689	0.554	0.175904
Retnla	8.538e-20	0.370382	0.238	0.009	1.76173e-15
Pim3	3.68729e-07	0.370375	0.405	0.223	0.00760835
Fhod3	0.0350878	0.370258	0.454	0.406	1
Hexim1	0.000144471	0.369654	0.32	0.206	1
Irx2	5.01334e-07	0.369553	0.439	0.27	0.0103445
Ccnl1	0.000205502	0.36729	0.741	0.667	1
Slc38a2	1.46466e-05	0.365185	0.933	0.893	0.302218
Baz1a	2.76848e-08	0.364776	0.512	0.301	0.000571247
Trib1	5.44607e-05	0.364611	0.753	0.646	1
Dst	5.03492e-06	0.364354	0.86	0.797	0.103891
Prelp	0.00539792	0.363175	0.768	0.719	1
Fgfr2	0.00122551	0.362678	0.43	0.325	1
Atf3	0.0251808	0.361682	0.75	0.667	1
Iqgap1	5.63988e-05	0.361077	0.689	0.597	1
Ier5	0.0244631	0.360069	0.448	0.383	1
Ptx3	2.86198e-05	0.359802	0.643	0.472	0.590541
Hes1	0.000526428	0.359764	0.463	0.33	1
Rtn4	7.90236e-05	0.357854	0.692	0.58	1
Pnp	0.000222124	0.356325	0.381	0.249	1
Vim	4.54827e-08	0.353788	0.936	0.797	0.000938489
Nfat5	0.000298994	0.353202	0.595	0.51	1
Lipg	0.000597233	0.351947	0.296	0.188	1
Fgfrl1	3.4324e-05	0.347261	0.287	0.157	0.708242
Pura	2.94834e-05	0.347159	0.381	0.226	0.608361
Apod	2.4711e-24	0.34477	0.323	0.026	5.09887e-20
Sod2	0.00233466	0.342789	0.677	0.617	1
Gprc5b	1.03335e-05	0.34127	0.107	0.023	0.213222
Spred2	1.43763e-05	0.337494	0.247	0.122	0.296641
Slc25a25	1.04742e-07	0.337016	0.338	0.159	0.00216125
Gm47917	4.59451e-08	0.336852	0.213	0.07	0.000948032
Abhd2	2.88708e-06	0.335946	0.476	0.351	0.0595719
Med13	8.14099e-05	0.333927	0.393	0.264	1
Serpinf1	8.41311e-09	0.333863	0.36	0.162	0.000173596
Col9a1	1.25101e-20	0.33364	0.232	0.003	2.58134e-16
Jund	1.96004e-06	0.329945	0.659	0.504	0.0404434
Zfp703	0.0894546	0.329165	0.363	0.313	1
Anxa8	0.00225221	0.326821	0.21	0.128	1
Tfrc	6.06293e-07	0.326646	0.369	0.206	0.0125102
Adamts1	0.0486602	0.326261	0.811	0.777	1
Masp1	4.48333e-05	0.323329	0.113	0.032	0.925091
Thbs1	0.000779658	0.322295	0.954	0.919	1
U2af2	0.0528633	0.317665	0.409	0.359	1
Irx1	5.3201e-09	0.317514	0.262	0.099	0.000109775
Ythdf1	0.0336726	0.316847	0.341	0.272	1
Snhg8	0.001848	0.316836	0.616	0.528	1
Gm20186	0.0157745	0.314521	0.244	0.174	1
Jun	0.0364534	0.314355	0.759	0.736	1
Klhl21	0.00346504	0.31312	0.43	0.342	1
Nme5	4.75165e-05	0.311138	0.277	0.157	0.980456
BC005537	3.75959e-05	0.310565	0.646	0.533	0.775754
Cadm1	0.0274696	0.310298	0.326	0.267	1
Gxylt1	2.03122e-07	0.309263	0.226	0.081	0.00419121
Col18a1	8.75049e-05	0.308628	0.546	0.412	1
Lama1	0.0659554	0.308385	0.241	0.197	1
Elf3	3.25287e-07	0.308296	0.262	0.113	0.00671197
Nabp1	4.03239e-06	0.308244	0.323	0.18	0.0832043
Car12	2.61888e-16	0.308012	0.256	0.035	5.4038e-12
Ell2	4.56937e-06	0.307995	0.302	0.159	0.0942843
Tsc22d2	1.32793e-07	0.30516	0.509	0.304	0.00274005
Pabpc1	6.91352e-07	0.30485	0.979	0.98	0.0142653
Kdm6b	0.000265161	0.304199	0.805	0.704	1
Serpine1	9.56138e-08	0.303733	0.22	0.081	0.00197289
Egln3	7.85652e-14	0.302956	0.262	0.055	1.62111e-09
Ash1l	5.73791e-05	0.29945	0.46	0.322	1
Efcab1	6.81865e-06	0.299379	0.247	0.113	0.140696
Hk1	0.060726	0.299321	0.293	0.243	1
Slc39a14	1.85434e-06	0.299308	0.396	0.238	0.0382624
Hspb1	0.000160633	0.298736	0.988	0.957	1
Slc39a1	0.240437	0.298591	0.384	0.38	1
Trpv4	4.0066e-05	0.298074	0.262	0.139	0.826721
Serpine2	1.7212e-12	0.298006	0.28	0.075	3.55152e-08
Hivep3	0.0263374	0.297105	0.253	0.191	1
Dedd2	3.52756e-09	0.296089	0.186	0.043	7.27877e-05
Ccz1	0.00100859	0.2959	0.223	0.122	1
Rai14	2.85998e-05	0.294146	0.229	0.11	0.590129
Tnfaip8	0.0151943	0.29406	0.43	0.365	1
Map2k3	0.00707718	0.293634	0.787	0.748	1
Krt8	1.72076e-05	0.292581	0.954	0.884	0.355062
Kctd1	0.101478	0.291982	0.412	0.357	1
Dusp1	0.368744	0.290159	0.662	0.646	1
Nxn	0.0416809	0.289587	0.29	0.223	1
Man1a	6.74346e-05	0.28913	0.659	0.548	1
Ccdc34	3.26595e-05	0.28881	0.268	0.136	0.673895
Sox10	0.000419127	0.288709	0.585	0.472	1
Ets2	0.00203506	0.287748	0.814	0.759	1
Lcn2	3.31603e-09	0.286794	1	0.991	6.8423e-05
Arc	0.0908452	0.284686	0.473	0.435	1
Wnk1	0.00152709	0.283975	0.686	0.583	1
Srrt	0.000127364	0.283308	0.433	0.29	1
Ifrd1	0.0179593	0.282805	0.78	0.696	1
G0s2	3.3933e-10	0.282446	0.125	0.006	7.00173e-06
H2-Aa	2.42675e-05	0.282347	0.101	0.023	0.500735
Ppp2ca	0.000146216	0.279966	0.659	0.525	1
Trim8	3.4756e-05	0.279487	0.366	0.229	0.717155
Lars2	5.41692e-05	0.278946	0.54	0.446	1
Wwc1	1.5165e-06	0.278638	0.195	0.072	0.0312916
Cited2	2.06957e-12	0.276768	0.284	0.075	4.27035e-08
Ppp1r18	0.00174625	0.275896	0.454	0.357	1
Gls	0.00631484	0.27573	0.543	0.47	1
Tra2a	4.70849e-06	0.275003	0.61	0.472	0.097155
Trir	1.18232e-05	0.274765	0.384	0.249	0.243959
Spag9	1.15279e-05	0.274528	0.607	0.446	0.237867
Srsf1	9.84729e-07	0.274325	0.454	0.287	0.0203189
Sfpq	0.00741293	0.274229	0.595	0.522	1
Grb2	3.09196e-08	0.273563	0.317	0.133	0.000637996
Neat1	0.000160094	0.27336	0.899	0.916	1
Etv6	0.0127001	0.272976	0.314	0.238	1
Cacna2d1	0.0902245	0.272842	0.442	0.423	1
Rnd1	4.66224e-05	0.272358	0.274	0.145	0.962006
Pde4b	0.00113504	0.272344	0.927	0.919	1
Grik3	0.422461	0.272049	0.296	0.284	1
Gcc1	1.10863e-06	0.271831	0.314	0.162	0.0228754
Cdh13	0.000340973	0.271743	0.317	0.197	1
Nufip2	4.22458e-05	0.271474	0.396	0.261	0.8717
Sema4c	0.000447739	0.270489	0.271	0.165	1
Hspa5	4.4478e-05	0.269881	0.954	0.939	0.917758
Auts2	7.56206e-06	0.269853	0.442	0.272	0.156035
Sat1	0.000384665	0.26956	0.652	0.536	1
Fgfr1	3.04441e-06	0.269163	0.704	0.571	0.0628184
Ppp1r9b	4.94084e-08	0.269053	0.25	0.093	0.00101949
Bptf	0.00108307	0.268787	0.457	0.339	1
Midn	0.000106023	0.268596	0.415	0.278	1
Ubxn1	0.0123524	0.268385	0.515	0.443	1
Szrd1	0.0267798	0.268128	0.341	0.275	1
Ergic1	7.84954e-06	0.267607	0.265	0.133	0.161967
Cd68	7.03166e-05	0.26741	0.14	0.052	1
Nedd9	0.135103	0.26597	0.506	0.49	1
Mknk2	0.0100569	0.26521	0.412	0.336	1
Hnrnpa0	1.84774e-05	0.264033	0.543	0.394	0.381263
Larp1b	0.0472457	0.263904	0.338	0.27	1
Ephx1	0.528881	0.263325	0.396	0.397	1
Fnbp1	0.0202434	0.263206	0.32	0.261	1
Cks2	0.00420947	0.262426	0.329	0.241	1
Nsd2	9.79797e-05	0.26229	0.314	0.186	1
Dnaja1	0.00569456	0.262152	0.808	0.777	1
mt-Nd2	2.63571e-11	0.261912	1	0.997	5.43853e-07
Slc9a3r1	1.25236e-06	0.261856	0.293	0.136	0.0258411
Mepce	0.000480398	0.261531	0.223	0.128	1
Ints6	0.000277665	0.261434	0.36	0.235	1
Trim47	0.000160772	0.260754	0.262	0.148	1
Ddx3x	0.000249643	0.26015	0.933	0.91	1
Ahi1	0.0251127	0.259914	0.18	0.119	1
Oxtr	0.555818	0.259076	0.381	0.429	1
Uhrf2	9.82767e-05	0.258941	0.338	0.2	1
Map7d1	0.000210837	0.258928	0.503	0.38	1
Dcaf5	9.54168e-08	0.258668	0.216	0.07	0.00196883
Bod1l	0.00215196	0.258651	0.28	0.186	1
Usp53	0.608344	0.257546	0.216	0.214	1
Lgr4	0.00605933	0.257179	0.5	0.435	1
Qtrt1	0.00129113	0.255237	0.213	0.122	1
Rel	0.0190341	0.255227	0.238	0.177	1
Bcor	0.00386449	0.254835	0.293	0.2	1
Mt2	3.12698e-06	0.254741	0.991	0.991	0.0645221
Pink1	0.0617426	0.25445	0.317	0.258	1
Eno1b	1.8899e-06	0.254445	0.698	0.658	0.0389962
Lima1	0.0232624	0.254108	0.634	0.571	1
Ccnt1	0.550625	0.253982	0.363	0.377	1
Id4	0.775387	0.253913	0.665	0.713	1
Mprip	0.0281801	0.253104	0.451	0.374	1
Lims1	8.75042e-06	0.253075	0.372	0.214	0.180556
Ripk4	0.632133	0.252674	0.271	0.31	1
Usp50	0.00979572	0.252234	0.796	0.803	1
Polr2l	0.117555	0.250887	0.851	0.855	1
Cdc42bpg	3.30076e-06	0.25078	0.162	0.052	0.0681078
Ski	0.00194429	0.250026	0.579	0.493	1
Rps18	3.00183e-13	-0.250754	0.979	0.997	6.19398e-09
Gmps	0.0314249	-0.251076	0.25	0.333	1
Txnip	2.93191e-05	-0.251607	0.326	0.47	0.604971
Dctn6	0.0041584	-0.251957	0.274	0.377	1
Acadl	0.00290758	-0.252035	0.363	0.461	1
Nt5c2	0.0571963	-0.252438	0.122	0.165	1
Rpn1	0.0155581	-0.252551	0.494	0.565	1
Mphosph6	3.09296e-05	-0.252727	0.091	0.209	0.638201
Tomm5	1.65002e-05	-0.252746	0.387	0.562	0.340466
Noct	0.00164445	-0.252794	0.387	0.493	1
Klhdc3	0.029507	-0.253036	0.128	0.183	1
Txndc5	3.53075e-06	-0.253063	0.28	0.446	0.0728535
Uqcrc1	0.000216141	-0.253079	0.497	0.623	1
Tes	0.000675566	-0.253489	0.637	0.757	1
Mzt2	0.00193622	-0.253845	0.244	0.354	1
Gtpbp4	0.000264351	-0.254351	0.433	0.559	1
Usp37	0.00697196	-0.254841	0.302	0.409	1
Psmb1	0.000131117	-0.25518	0.616	0.736	1
Abce1	0.0159152	-0.255381	0.405	0.487	1
Tmed3	0.73908	-0.255754	0.39	0.38	1
Mrpl54	0.0581353	-0.256512	0.338	0.4	1
Idnk	0.0269247	-0.256824	0.146	0.212	1
Higd2a	1.04317e-05	-0.257452	0.473	0.626	0.215248
2610001J05Rik	0.021065	-0.257568	0.302	0.374	1
Sars	0.000746432	-0.257619	0.427	0.554	1
Pno1	3.11142e-06	-0.257686	0.247	0.417	0.064201
Commd10	0.0673923	-0.258103	0.171	0.212	1
Msrb3	6.38333e-05	-0.258195	0.232	0.371	1
Sec61b	0.00563064	-0.258328	0.433	0.507	1
Gm21190	4.12833e-09	-0.258499	0.082	0.252	8.51839e-05
H2aj	0.0115645	-0.259111	0.314	0.394	1
Wbp4	0.00587877	-0.259261	0.241	0.339	1
Pin1	0.00010527	-0.259307	0.268	0.412	1
Cyb5a	0.100522	-0.259474	0.329	0.377	1
Nol11	0.000181308	-0.259746	0.104	0.206	1
Polr2e	0.0351885	-0.259849	0.329	0.388	1
Camk2g	0.0555444	-0.260045	0.125	0.174	1
Slc44a2	1.08374e-06	-0.260673	0.256	0.426	0.0223618
Adrm1	5.98748e-05	-0.261657	0.354	0.496	1
Emc6	0.0116104	-0.262011	0.482	0.562	1
Cnih1	0.000222465	-0.262788	0.204	0.322	1
Atxn7l3b	0.00361425	-0.263473	0.317	0.412	1
Gtf2f2	6.85336e-05	-0.263496	0.329	0.478	1
Hsd17b10	4.00444e-05	-0.263691	0.585	0.719	0.826276
Serf2	2.25306e-05	-0.263785	0.729	0.8	0.464897
Klhdc2	0.00760981	-0.264616	0.296	0.394	1
Fbln7	1.0241e-06	-0.264641	0.116	0.258	0.0211313
Psme1	0.11898	-0.264997	0.476	0.522	1
Pqlc1	4.52798e-05	-0.265417	0.71	0.812	0.934304
Camk2d	0.00155545	-0.265839	0.329	0.449	1
Col7a1	1.65004e-06	-0.267133	0.098	0.241	0.0340469
Psmd9	0.000600115	-0.267388	0.186	0.299	1
Tmem238	0.0250859	-0.26804	0.22	0.29	1
Dnajc3	0.0696623	-0.268481	0.402	0.449	1
Nufip1	5.31053e-05	-0.268705	0.152	0.281	1
Polr2i	0.230386	-0.268841	0.265	0.301	1
Rps6	1.35327e-08	-0.269022	0.963	0.977	0.000279234
Gpr153	3.37701e-08	-0.269381	0.021	0.136	0.000696813
Ndufaf2	8.76946e-10	-0.269771	0.186	0.412	1.80949e-05
Knop1	0.364871	-0.270285	0.195	0.214	1
Snrpe	0.000631098	-0.273181	0.665	0.748	1
Polr2j	9.13552e-05	-0.27345	0.165	0.29	1
Gfpt2	0.0005588	-0.273601	0.332	0.467	1
Psma7	1.76562e-05	-0.273735	0.68	0.812	0.364319
Mysm1	0.0221076	-0.276024	0.198	0.267	1
Hmcn1	0.000871706	-0.276317	0.229	0.348	1
Magoh	2.56688e-05	-0.276457	0.473	0.62	0.529649
Galnt18	6.45059e-07	-0.277596	0.131	0.29	0.0133101
Fxyd3	8.87325e-09	-0.277747	0.893	0.962	0.000183091
Commd4	0.0177144	-0.278284	0.165	0.235	1
Lsm4	0.000264006	-0.278357	0.405	0.539	1
Matn4	1.57072e-09	-0.278358	0.088	0.275	3.24102e-05
Rorc	0.000835916	-0.278486	0.061	0.136	1
Ufm1	0.00465383	-0.278927	0.21	0.301	1
Fhl2	2.01289e-08	-0.280881	0.22	0.432	0.000415341
Gpcpd1	0.00109494	-0.281293	0.146	0.238	1
Psmb6	1.17728e-05	-0.282336	0.671	0.803	0.24292
Fdft1	2.28766e-05	-0.283164	0.137	0.267	0.472036
Phb2	0.00066145	-0.283368	0.46	0.588	1
Dnajc8	1.05046e-05	-0.283778	0.515	0.67	0.216753
Ptn	4.46445e-09	-0.284358	0.482	0.693	9.21194e-05
Atp5j2	0.00120424	-0.284418	0.78	0.788	1
Eif4a3	0.000141706	-0.284448	0.521	0.638	1
Uchl3	3.98034e-05	-0.284453	0.424	0.583	0.821304
Phf5a	0.00219927	-0.284719	0.348	0.455	1
Susd6	0.00818541	-0.284944	0.665	0.699	1
Snrpa1	0.024136	-0.28512	0.323	0.391	1
Slpi	2.71704e-08	-0.285554	0.915	0.942	0.000560635
Nifk	0.00510458	-0.285709	0.451	0.557	1
Snhg6	5.577e-05	-0.285882	0.277	0.426	1
Eif3h	0.000242266	-0.286495	0.616	0.733	1
Spint2	6.01113e-06	-0.28694	0.774	0.858	0.124034
Efna5	1.21082e-07	-0.287096	0.125	0.293	0.0024984
Sec13	0.00193089	-0.287134	0.329	0.42	1
Snrpb2	0.000206869	-0.287728	0.332	0.467	1
Rrp1	0.000361691	-0.288287	0.427	0.525	1
Ift27	0.00158266	-0.289306	0.095	0.18	1
Paics	0.0299467	-0.290052	0.409	0.47	1
Maged2	0.0121847	-0.291169	0.18	0.252	1
Emb	9.94339e-05	-0.291287	0.53	0.667	1
Phax	0.000326625	-0.291438	0.268	0.388	1
Srsf10	0.000386723	-0.291477	0.567	0.672	1
Dhx8	0.0795133	-0.291703	0.159	0.203	1
Arid5b	0.000603578	-0.291943	0.713	0.797	1
Tars	0.0041588	-0.291986	0.335	0.429	1
Eif3m	0.000624842	-0.292202	0.463	0.568	1
Zfp706	3.27512e-05	-0.292264	0.494	0.626	0.675788
Gpatch8	0.0405426	-0.292495	0.22	0.281	1
Pdlim1	0.0243265	-0.293315	0.36	0.432	1
Rnf7	0.000420701	-0.293549	0.363	0.493	1
Ndufv2	0.00128055	-0.293627	0.445	0.557	1
Sostdc1	3.3171e-08	-0.295552	0.006	0.104	0.00068445
Arrdc4	3.09726e-06	-0.296932	0.201	0.368	0.063909
Xpnpep1	0.0268275	-0.297108	0.268	0.328	1
Lamp1	6.02931e-08	-0.297955	0.515	0.693	0.00124409
Brix1	6.72244e-05	-0.299507	0.445	0.594	1
Rtraf	9.46062e-05	-0.300209	0.393	0.551	1
Atp5o	0.00254304	-0.304426	0.57	0.646	1
Med10	4.6004e-06	-0.304875	0.198	0.359	0.0949246
Tusc3	0.000465066	-0.305368	0.265	0.386	1
Aurkaip1	0.000240141	-0.305869	0.238	0.357	1
Fkbp11	0.000149322	-0.306391	0.183	0.307	1
Cwf19l2	0.0306881	-0.306516	0.189	0.246	1
Snw1	0.000170758	-0.306736	0.223	0.354	1
Gorasp2	0.00158966	-0.306841	0.409	0.519	1
Isoc1	0.00142525	-0.307244	0.311	0.417	1
Krt10	1.74394e-05	-0.307625	0.101	0.229	0.359844
Hspbp1	9.53035e-05	-0.307747	0.223	0.348	1
Lrrc58	8.0124e-12	-0.307903	0.607	0.829	1.65328e-07
Chrac1	0.0062064	-0.308919	0.244	0.336	1
Ccl27a	1.30879e-08	-0.309127	0.101	0.275	0.000270055
Gpx4	3.03046e-09	-0.309566	0.771	0.881	6.25306e-05
Mocs2	2.0444e-06	-0.309936	0.25	0.409	0.042184
Grpel1	5.06511e-06	-0.309997	0.412	0.591	0.104513
Igfbp5	1.75066e-06	-0.310988	0.848	0.907	0.0361231
Srp19	0.061003	-0.311927	0.357	0.409	1
Dnajc2	0.841159	-0.312636	0.235	0.214	1
Shoc2	0.00144052	-0.312816	0.198	0.313	1
Mmp2	1.55353e-07	-0.31283	0.317	0.499	0.00320556
Cdk4	0.0286273	-0.313591	0.466	0.501	1
Panx1	5.64339e-07	-0.314447	0.137	0.299	0.0116446
Fabp5	6.26147e-05	-0.31631	0.329	0.472	1
Fstl1	2.48485e-07	-0.316591	0.439	0.62	0.00512724
Wdr61	0.00232728	-0.317067	0.32	0.412	1
Metap2	0.000103204	-0.317381	0.619	0.713	1
Taldo1	0.0723484	-0.317465	0.323	0.371	1
Lgals9	5.24435e-05	-0.320083	0.451	0.609	1
Psmb10	0.000214737	-0.32236	0.113	0.217	1
Ndufs6	0.0999829	-0.323152	0.619	0.626	1
Psmd4	1.55354e-06	-0.323641	0.393	0.577	0.0320557
Elof1	0.000162576	-0.324261	0.149	0.267	1
Mdh2	1.47346e-05	-0.324809	0.732	0.812	0.304034
Tmem234	0.176964	-0.325435	0.293	0.325	1
Ccdc85b	0.000670801	-0.325937	0.393	0.504	1
Tmem45a	1.59828e-06	-0.327206	0.226	0.4	0.032979
Tmem256	0.00383118	-0.327982	0.491	0.588	1
Ten1	0.000502452	-0.328485	0.11	0.206	1
Nedd8	1.2856e-05	-0.328488	0.619	0.751	0.265271
Ak1	1.57129e-07	-0.328609	0.387	0.559	0.0032422
Pa2g4	1.16033e-07	-0.329665	0.582	0.751	0.00239423
Slc3a2	3.56459e-08	-0.329705	0.823	0.93	0.000735518
Tuba4a	1.89514e-07	-0.331804	0.744	0.861	0.00391042
Cope	0.00229152	-0.332743	0.445	0.53	1
Rsrc1	0.00314804	-0.333322	0.189	0.278	1
Psmc2	1.25033e-05	-0.333415	0.366	0.53	0.257994
C1s1	1.15586e-07	-0.333522	0.381	0.562	0.002385
Herpud1	9.39997e-08	-0.333911	0.409	0.612	0.00193959
Wnt10a	5.48988e-06	-0.33425	0.28	0.449	0.113278
Clock	0.0613887	-0.335932	0.299	0.345	1
Tenm2	8.50465e-08	-0.337306	0.229	0.429	0.00175485
Ubl4a	0.022375	-0.33745	0.235	0.307	1
Igfbp7	1.92714e-06	-0.338221	0.576	0.719	0.0397647
Eprs	0.0529232	-0.339799	0.491	0.528	1
Tpm4	2.04365e-08	-0.341214	0.82	0.913	0.000421687
Eif4ebp1	0.000669848	-0.342302	0.366	0.481	1
Myl6	8.20188e-16	-0.342736	0.97	0.994	1.69238e-11
Pla2g7	3.48183e-09	-0.344572	0.174	0.383	7.1844e-05
Tcn2	3.71019e-07	-0.344993	0.204	0.386	0.00765561
Ndufs4	9.95946e-05	-0.345793	0.399	0.551	1
Cyc1	1.76561e-05	-0.347795	0.445	0.586	0.364317
Col4a6	2.03274e-06	-0.348421	0.268	0.432	0.0419437
Tgfb1i1	2.56797e-05	-0.348621	0.39	0.513	0.529874
Mlf2	3.11248e-05	-0.349559	0.521	0.646	0.642229
Erh	1.4158e-08	-0.354712	0.555	0.736	0.000292137
Prss23	3.2071e-08	-0.354946	0.634	0.771	0.000661753
Ccdc124	0.00164326	-0.355018	0.311	0.417	1
Hmgn1	8.26114e-10	-0.355223	0.796	0.899	1.7046e-05
Appl1	0.000877359	-0.356253	0.348	0.472	1
Rbms1	0.000912578	-0.356631	0.537	0.603	1
Rhoc	1.33678e-06	-0.358806	0.665	0.768	0.0275832
1810058I24Rik	7.52816e-06	-0.359338	0.268	0.423	0.155336
Pomp	7.9887e-06	-0.361711	0.555	0.699	0.164839
C1qtnf12	3.67677e-09	-0.361951	0.226	0.449	7.58664e-05
Aqr	0.0749838	-0.362188	0.213	0.261	1
Gstt1	3.6896e-07	-0.362351	0.305	0.487	0.00761312
Brinp3	1.0961e-11	-0.363706	0.03	0.197	2.26169e-07
Clca3a1	3.71617e-10	-0.364499	0.384	0.629	7.66795e-06
Sbspon	4.32946e-10	-0.36454	0.101	0.301	8.93341e-06
Coch	0.00101521	-0.366971	0.152	0.255	1
1110008P14Rik	0.00134785	-0.368418	0.354	0.464	1
Esf1	0.00159774	-0.371192	0.439	0.519	1
Ktn1	0.000813907	-0.372099	0.613	0.672	1
Zfp664	2.01238e-07	-0.372559	0.198	0.377	0.00415235
Gm8797	2.96521e-18	-0.374211	0.777	0.957	6.11842e-14
Nmd3	5.70942e-06	-0.376546	0.308	0.47	0.117808
Hmgn2	5.30837e-11	-0.376799	0.387	0.597	1.09533e-06
Tmem250-ps	8.88601e-05	-0.376892	0.363	0.51	1
Rcn3	1.32903e-08	-0.377655	0.433	0.655	0.000274232
Tmem98	5.23948e-11	-0.378866	0.095	0.293	1.08112e-06
Col16a1	6.24611e-08	-0.380399	0.573	0.73	0.00128882
Bcam	8.841e-12	-0.383992	0.436	0.707	1.82425e-07
Mak16	0.00307933	-0.386353	0.274	0.371	1
Eef1g	2.57476e-11	-0.387388	0.784	0.93	5.31277e-07
Nhp2	0.000149959	-0.389509	0.555	0.664	1
Fxyd6	3.04146e-13	-0.390059	0.232	0.513	6.27575e-09
Apobec3	1.045e-09	-0.390462	0.262	0.49	2.15626e-05
Mrpl12	1.13038e-06	-0.392915	0.415	0.591	0.0233242
Lgr5	1.45012e-05	-0.395283	0.302	0.458	0.299219
Fis1	0.000335939	-0.395401	0.448	0.565	1
Plekhb1	1.06815e-10	-0.399094	0.723	0.881	2.20401e-06
Rgcc	3.23165e-09	-0.399153	0.302	0.551	6.66818e-05
Lmo1	7.24829e-09	-0.401109	0.338	0.577	0.000149561
Cpne8	2.2642e-08	-0.403586	0.607	0.774	0.000467194
Gpc4	5.2571e-14	-0.404497	0.241	0.516	1.08475e-09
Timm44	1.98263e-05	-0.405759	0.201	0.348	0.409095
Tubb5	1.40169e-09	-0.412903	0.762	0.878	2.89225e-05
Mydgf	0.000210259	-0.414765	0.326	0.441	1
Klf13	2.03364e-08	-0.415111	0.677	0.826	0.000419621
Gch1	1.35441e-07	-0.417239	0.409	0.597	0.0027947
Sec11a	0.000137424	-0.417886	0.375	0.504	1
Cavin3	1.55183e-07	-0.418125	0.244	0.426	0.00320206
Ifi27	1.48153e-05	-0.418268	0.473	0.632	0.305699
Lama5	1.15754e-05	-0.424197	0.32	0.461	0.238847
Mfge8	8.7752e-07	-0.430039	0.631	0.759	0.0181067
Actg2	1.28535e-08	-0.454356	0.277	0.499	0.00026522
Ntng1	3.36653e-07	-0.459235	0.128	0.29	0.00694651
Trbc2	5.07703e-17	-0.462145	0.122	0.42	1.04759e-12
Ldhb	1.13587e-06	-0.465776	0.302	0.472	0.0234376
Tagln	3.28243e-18	-0.469527	0.744	0.942	6.77298e-14
Ucp2	1.7346e-08	-0.471354	0.625	0.759	0.000357918
Serpinb5	2.06739e-12	-0.472772	0.64	0.838	4.26585e-08
Chil1	1.67871e-05	-0.476589	0.86	0.904	0.346385
Sparc	1.44275e-17	-0.479966	0.896	0.98	2.97698e-13
Apoe	1.7269e-36	-0.484448	1	1	3.56328e-32
Emid1	3.85041e-05	-0.487909	0.28	0.412	0.794493
Fst	3.4051e-05	-0.490977	0.762	0.788	0.702608
Cnn3	1.18549e-11	-0.497822	0.601	0.8	2.44615e-07
Palmd	5.90218e-13	-0.499482	0.162	0.423	1.21786e-08
Ddx24	8.6414e-07	-0.505971	0.46	0.612	0.0178307
Cotl1	6.69012e-14	-0.508627	0.759	0.899	1.38044e-09
Pdlim4	6.68393e-12	-0.521873	0.64	0.791	1.37916e-07
Tnfrsf18	9.0479e-14	-0.523973	0.03	0.22	1.86694e-09
Phlda3	5.18503e-13	-0.525193	0.454	0.681	1.06988e-08
Slco2a1	1.65558e-11	-0.539615	0.482	0.728	3.41612e-07
Ssr2	8.08162e-09	-0.544405	0.601	0.733	0.000166756
Crip2	4.9531e-15	-0.548631	0.802	0.922	1.02202e-10
Cnn2	2.04486e-12	-0.558169	0.476	0.696	4.21937e-08
Col9a2	1.65458e-11	-0.565937	0.265	0.484	3.41406e-07
Srm	2.25047e-14	-0.568405	0.415	0.67	4.64361e-10
Clca3a2	1.30449e-13	-0.571323	0.677	0.867	2.69168e-09
Col14a1	8.99409e-14	-0.609263	0.494	0.725	1.85584e-09
Lgals1	2.52603e-14	-0.615536	0.896	0.928	5.21222e-10
Bgn	6.80641e-15	-0.625997	0.634	0.794	1.40443e-10
Ltbp2	9.4766e-21	-0.655171	0.509	0.812	1.9554e-16
Rbp1	3.49335e-23	-0.656554	0.841	0.974	7.20818e-19
Sdc1	1.70307e-16	-0.666222	0.369	0.638	3.51411e-12
Ly6e	2.73809e-27	-0.67246	0.747	0.945	5.64978e-23
Mdk	1.77726e-17	-0.675468	0.305	0.617	3.66721e-13
Lgals7	1.24816e-18	-0.70146	0.393	0.716	2.57544e-14
Id1	8.74995e-19	-0.747709	0.07	0.351	1.80547e-14
Postn	2.02064e-31	-0.907149	0.643	0.899	4.16939e-27
Krt15	3.42672e-25	-0.972931	0.174	0.545	7.07069e-21
Igfbp3	2.02674e-33	-1.09357	0.345	0.733	4.18198e-29

## Sheet: GO
	ID	Description	GeneRatio	BgRatio	pvalue	p.adjust	qvalue	geneID	Count	cluster
mut.GO:0042326	GO:0042326	negative regulation of phosphorylation	27/263	452/23210	2.22943e-12	6.71949e-09	4.36375e-09	Ier3/Gadd45b/Cdkn1a/Errfi1/Ddit4/Socs3/Klf4/Gadd45g/Slc9a3r1/Irf1/Camk2n1/Spred2/Irs2/Ezr/Dusp7/Trib1/Ash1l/Midn/Hexim1/Ppp2ca/Hspb1/Ppp1r15a/Wnk1/Dnaja1/Atf3/Jun/Dusp1	27	mut
mut.GO:0050673	GO:0050673	epithelial cell proliferation	26/263	425/23210	3.40918e-12	6.71949e-09	4.36375e-09	Vegfa/Zfp36/Zfp36l1/Ccl2/Errfi1/Epha2/Nr4a1/Sox9/Mtss1/Cebpb/Serpinf1/Nr4a3/Hmgb2/Fgfr1/Lims1/Pura/Rtn4/Egr3/Fzd7/Cdh13/Hes1/Thbs1/Fgfr2/Lgr4/Jun/Zfp703	26	mut
mut.GO:0050678	GO:0050678	regulation of epithelial cell proliferation	22/263	358/23210	1.55569e-10	1.54298e-07	1.00204e-07	Vegfa/Zfp36/Zfp36l1/Ccl2/Errfi1/Nr4a1/Sox9/Mtss1/Serpinf1/Nr4a3/Hmgb2/Fgfr1/Lims1/Rtn4/Egr3/Fzd7/Cdh13/Hes1/Thbs1/Fgfr2/Jun/Zfp703	22	mut
mut.GO:0048732	GO:0048732	gland development	25/263	467/23210	1.56568e-10	1.54298e-07	1.00204e-07	Csn3/Vegfa/Slc12a2/Epha2/Serpine2/Cited2/Sox9/Cebpb/Serpinf1/Elf3/Slc9a3r1/Fgfr1/Lims1/Irs2/Ash1l/Rtn4/Sox10/Hes1/Fgfr2/Sod2/Cadm1/Jun/Lama1/Zfp703/Id4	25	mut
mut.GO:0043618	GO:0043618	regulation of transcription from RNA polymerase II promoter in response to stress	10/263	51/23210	2.49826e-10	1.96963e-07	1.27911e-07	Egr1/Vegfa/Cited2/Cebpb/Dnajb1/Klf2/Bag3/Ppp1r15a/Atf3/Jun	10	mut
mut.GO:0001933	GO:0001933	negative regulation of protein phosphorylation	23/263	408/23210	3.2163e-10	2.11311e-07	1.37229e-07	Gadd45b/Cdkn1a/Errfi1/Ddit4/Socs3/Klf4/Gadd45g/Slc9a3r1/Irf1/Camk2n1/Spred2/Ezr/Dusp7/Trib1/Ash1l/Hexim1/Ppp2ca/Hspb1/Ppp1r15a/Dnaja1/Atf3/Jun/Dusp1	23	mut
mut.GO:0071774	GO:0071774	response to fibroblast growth factor	12/263	90/23210	4.36358e-10	2.45732e-07	1.59582e-07	Zfp36/Zfp36l1/Nr4a1/Grb2/Fgfr1/Fgfrl1/Ier2/Iqgap1/Egr3/Ccn2/Thbs1/Fgfr2	12	mut
mut.GO:0043620	GO:0043620	regulation of DNA-templated transcription in response to stress	10/263	56/23210	6.62414e-10	3.26404e-07	2.11972e-07	Egr1/Vegfa/Cited2/Cebpb/Dnajb1/Klf2/Bag3/Ppp1r15a/Atf3/Jun	10	mut
mut.GO:0070371	GO:0070371	ERK1 and ERK2 cascade	20/263	323/23210	9.58321e-10	4.19745e-07	2.72589e-07	Ccl7/Fn1/Vegfa/Zfp36l1/Ccl2/Errfi1/Epha2/Ccn1/Sox9/Klf4/Slc9a3r1/Camk2n1/Ezr/Trpv4/Ccn2/Fgfr2/Atf3/Jun/Dusp1/Oxtr	20	mut
mut.GO:0060326	GO:0060326	cell chemotaxis	19/263	299/23210	1.66136e-09	6.54909e-07	4.25309e-07	Ccl7/Cxcl1/Cxcl2/Vegfa/Slc12a2/Ccl2/Epha2/Nr4a1/Hmgb2/Serpine1/Fgfr1/Efcab1/Trpv4/Egr3/Hspb1/Thbs1/Pde4b/Wnk1/Dusp1	19	mut
mut.GO:0044344	GO:0044344	cellular response to fibroblast growth factor stimulus	11/263	88/23210	4.75411e-09	1.7037e-06	1.10641e-06	Zfp36/Zfp36l1/Nr4a1/Grb2/Fgfr1/Fgfrl1/Iqgap1/Egr3/Ccn2/Thbs1/Fgfr2	11	mut
mut.GO:0051346	GO:0051346	negative regulation of hydrolase activity	21/263	402/23210	7.4999e-09	2.46372e-06	1.59998e-06	Serpina3n/Cst3/Vegfa/Hspa1b/Nr4a1/Serpine2/Klf4/Serpinf1/Ppp1r9b/Serpine1/Wfdc2/Efcab1/Ptx3/Ddx3x/Ppp1r15a/Thbs1/Wnk1/Bod1l/Anxa8/Ubxn1/Mprip	21	mut
mut.GO:0048608	GO:0048608	reproductive structure development	22/263	449/23210	1.04031e-08	3.15453e-06	2.04861e-06	Junb/Vegfa/Zfp36l1/Ccn1/Serpine2/Cited2/Sox9/Socs3/Cebpb/Serpinf1/Grb2/Hmgb2/Serpine1/Krt8/Ptx3/Ash1l/Hes1/Bptf/Fgfr2/Lgr4/Adamts1/Id4	22	mut
mut.GO:0061458	GO:0061458	reproductive system development	22/263	453/23210	1.22025e-08	3.43587e-06	2.23131e-06	Junb/Vegfa/Zfp36l1/Ccn1/Serpine2/Cited2/Sox9/Socs3/Cebpb/Serpinf1/Grb2/Hmgb2/Serpine1/Krt8/Ptx3/Ash1l/Hes1/Bptf/Fgfr2/Lgr4/Adamts1/Id4	22	mut
mut.GO:0042089	GO:0042089	cytokine biosynthetic process	12/263	121/23210	1.3669e-08	3.59221e-06	2.33284e-06	Egr1/Zfp36/Errfi1/Klf4/Cebpb/Gadd45g/Irf1/Nfkb1/Hspb1/Thbs1/Map2k3/Rel	12	mut
mut.GO:0042107	GO:0042107	cytokine metabolic process	12/263	125/23210	1.97666e-08	4.87e-06	3.16266e-06	Egr1/Zfp36/Errfi1/Klf4/Cebpb/Gadd45g/Irf1/Nfkb1/Hspb1/Thbs1/Map2k3/Rel	12	mut
mut.GO:0051348	GO:0051348	negative regulation of transferase activity	16/263	246/23210	2.3988e-08	5.38448e-06	3.49677e-06	Gadd45b/Zfp36/Cdkn1a/Errfi1/Gadd45g/Camk2n1/Spred2/Irs2/Dusp7/Trib1/Midn/Hexim1/Hspb1/Wnk1/Dnaja1/Dusp1	16	mut
mut.GO:0033673	GO:0033673	negative regulation of kinase activity	15/263	214/23210	2.45867e-08	5.38448e-06	3.49677e-06	Gadd45b/Cdkn1a/Errfi1/Gadd45g/Camk2n1/Spred2/Irs2/Dusp7/Trib1/Midn/Hexim1/Hspb1/Wnk1/Dnaja1/Dusp1	15	mut
mut.GO:0042035	GO:0042035	regulation of cytokine biosynthetic process	11/263	109/23210	4.62224e-08	9.27364e-06	6.02246e-06	Egr1/Zfp36/Errfi1/Klf4/Cebpb/Irf1/Nfkb1/Hspb1/Thbs1/Map2k3/Rel	11	mut
mut.GO:0048660	GO:0048660	regulation of smooth muscle cell proliferation	13/263	163/23210	4.70504e-08	9.27364e-06	6.02246e-06	Apod/Egr1/Vegfa/Cdkn1a/Klf4/Nr4a3/Trib1/Cdh13/Thbs1/Fgfr2/Sod2/Jun/Adamts1	13	mut
mut.GO:0045785	GO:0045785	positive regulation of cell adhesion	20/263	411/23210	5.5703e-08	1.0302e-05	6.69028e-06	Fn1/Vegfa/Ccl2/Ccn1/Cited2/Nfkbiz/Nr4a3/Tfrc/Spock2/Irf1/Lims1/H2-Aa/Iqgap1/Egr3/Pnp/Nfat5/Cdh13/Hes1/Thbs1/Nedd9	20	mut
mut.GO:0001892	GO:0001892	embryonic placenta development	11/263	112/23210	6.13533e-08	1.0302e-05	6.69028e-06	Junb/Zfp36l1/Ccn1/Cited2/Socs3/Cebpb/Grb2/Krt8/Hes1/Bptf/Fgfr2	11	mut
mut.GO:0038066	GO:0038066	p38MAPK cascade	8/263	48/23210	6.23128e-08	1.0302e-05	6.69028e-06	Vegfa/Gadd45b/Zfp36/Zfp36l1/Gadd45g/Ezr/Map2k3/Dusp1	8	mut
mut.GO:2001233	GO:2001233	regulation of apoptotic signaling pathway	20/263	414/23210	6.27214e-08	1.0302e-05	6.69028e-06	Clu/Vegfa/Ier3/G0s2/Dedd2/Hmgb2/Serpine1/Slc9a3r1/Fgfr1/Serinc3/Nme5/Hspb1/Ddx3x/Thbs1/Sod2/Nr4a2/Dnaja1/Sfpq/Atf3/Pink1	20	mut
mut.GO:0048659	GO:0048659	smooth muscle cell proliferation	13/263	168/23210	6.72788e-08	1.05043e-05	6.82165e-06	Apod/Egr1/Vegfa/Cdkn1a/Klf4/Nr4a3/Trib1/Cdh13/Thbs1/Fgfr2/Sod2/Jun/Adamts1	13	mut
mut.GO:0050679	GO:0050679	positive regulation of epithelial cell proliferation	14/263	199/23210	6.92824e-08	1.05043e-05	6.82165e-06	Vegfa/Ccl2/Nr4a1/Sox9/Nr4a3/Hmgb2/Fgfr1/Rtn4/Egr3/Fzd7/Cdh13/Fgfr2/Jun/Zfp703	14	mut
mut.GO:0001890	GO:0001890	placenta development	13/263	170/23210	7.7353e-08	1.12227e-05	7.28818e-06	Junb/Zfp36l1/Ccn1/Cited2/Socs3/Cebpb/Grb2/Serpine1/Krt8/Ash1l/Hes1/Bptf/Fgfr2	13	mut
mut.GO:0033002	GO:0033002	muscle cell proliferation	15/263	234/23210	8.02331e-08	1.12227e-05	7.28818e-06	Apod/Egr1/Vegfa/Cdkn1a/Cited2/Klf4/Nr4a3/Fgfr1/Trib1/Cdh13/Thbs1/Fgfr2/Sod2/Jun/Adamts1	15	mut
mut.GO:0001503	GO:0001503	ossification	19/263	381/23210	8.25614e-08	1.12227e-05	7.28818e-06	Junb/Vegfa/Epha2/Ccn1/Sox9/Mtss1/Alpl/Cebpd/Cebpb/Jund/Fgfr1/Sbno2/Ccn2/Fgfr2/Ski/Tob1/Bcor/Lgr4/Id4	19	mut
mut.GO:0070372	GO:0070372	regulation of ERK1 and ERK2 cascade	17/263	306/23210	8.72552e-08	1.14653e-05	7.44578e-06	Ccl7/Fn1/Vegfa/Ccl2/Errfi1/Epha2/Ccn1/Klf4/Slc9a3r1/Camk2n1/Ezr/Trpv4/Ccn2/Fgfr2/Atf3/Jun/Dusp1	17	mut
mut.GO:0030856	GO:0030856	regulation of epithelial cell differentiation	12/263	147/23210	1.20675e-07	1.53452e-05	9.96544e-06	Vegfa/Zfp36/Zfp36l1/Errfi1/Maff/Sox9/Cebpb/Dll1/Serpine1/Foxp4/Hes1/Ahi1	12	mut
mut.GO:0097201	GO:0097201	negative regulation of transcription from RNA polymerase II promoter in response to stress	5/263	12/23210	1.33484e-07	1.64435e-05	1.06787e-05	Cited2/Dnajb1/Bag3/Ppp1r15a/Jun	5	mut
mut.GO:0022612	GO:0022612	gland morphogenesis	12/263	150/23210	1.50656e-07	1.79966e-05	1.16873e-05	Slc12a2/Epha2/Sox9/Cebpb/Elf3/Slc9a3r1/Fgfr1/Lims1/Rtn4/Fgfr2/Lama1/Id4	12	mut
mut.GO:0032496	GO:0032496	response to lipopolysaccharide	18/263	359/23210	1.68552e-07	1.95421e-05	1.26909e-05	Junb/Cxcl1/Cxcl2/Nfkbia/Zfp36/Ccl2/Cebpb/Hmgb2/Vim/Serpine1/Jund/Sbno2/Hnrnpa0/Nfkb1/Trib1/Cd68/Pde4b/Jun	18	mut
mut.GO:0007162	GO:0007162	negative regulation of cell adhesion	16/263	284/23210	1.7434e-07	1.96356e-05	1.27517e-05	Apod/Vegfa/Serpine2/Klf4/Cebpb/Serpine1/Irf1/H2-Aa/Trpv4/Rnd1/Fzd7/Cdh13/Thbs1/Wnk1/Zfp703/Dusp1	16	mut
mut.GO:0048568	GO:0048568	embryonic organ development	21/263	493/23210	2.4044e-07	2.63282e-05	1.7098e-05	Junb/Vegfa/Zfp36l1/Epha2/Ccn1/Cited2/Sox9/Socs3/Cebpb/Flvcr1/Dll1/Nr4a3/Grb2/Slc9a3r1/Fgfr1/Krt8/Hes1/Bptf/Fgfr2/Ahi1/Slc39a1	21	mut
mut.GO:0097193	GO:0097193	intrinsic apoptotic signaling pathway	16/263	292/23210	2.53894e-07	2.705e-05	1.75667e-05	Clu/Ier3/Cdkn1a/Epha2/Ddit4/Cebpb/Slc9a3r1/Serinc3/Nme5/Hspb1/Pnp/Ddx3x/Sod2/Dnaja1/Sfpq/Pink1	16	mut
mut.GO:0009408	GO:0009408	response to heat	10/263	103/23210	2.7521e-07	2.85494e-05	1.85405e-05	Ccl2/Hspa1b/Ano1/Hspa1a/Bag3/Trpv4/Hspa5/Pde4b/Dnaja1/Ier5	10	mut
mut.GO:0002237	GO:0002237	response to molecule of bacterial origin	18/263	377/23210	3.46327e-07	3.50057e-05	2.27333e-05	Junb/Cxcl1/Cxcl2/Nfkbia/Zfp36/Ccl2/Cebpb/Hmgb2/Vim/Serpine1/Jund/Sbno2/Hnrnpa0/Nfkb1/Trib1/Cd68/Pde4b/Jun	18	mut
mut.GO:0032103	GO:0032103	positive regulation of response to external stimulus	16/263	312/23210	6.15714e-07	6.06786e-05	3.94057e-05	Fn1/Cxcl1/Vegfa/Nfkbia/Ccl2/Nfkbiz/Cebpb/Serpine1/Fgfr1/Gprc5b/Trpv4/Rtn4/Hspb1/Cdh13/Thbs1/Wnk1	16	mut
mut.GO:0022407	GO:0022407	regulation of cell-cell adhesion	18/263	395/23210	6.81642e-07	6.55374e-05	4.25611e-05	Vegfa/Ccl2/Serpine2/Cited2/Nfkbiz/Klf4/Cebpb/Nr4a3/Tfrc/Irf1/H2-Aa/Trpv4/Egr3/Pnp/Nfat5/Hes1/Wnk1/Zfp703	18	mut
mut.GO:0072073	GO:0072073	kidney epithelium development	11/263	143/23210	7.41263e-07	6.94312e-05	4.50898e-05	Vegfa/Sox9/Mtss1/Irx1/Dll1/Irx2/Fgfr1/Hes1/Fgfr2/Lgr4/Ahi1	11	mut
mut.GO:0010466	GO:0010466	negative regulation of peptidase activity	14/263	242/23210	7.57368e-07	6.94312e-05	4.50898e-05	Serpina3n/Cst3/Vegfa/Hspa1b/Nr4a1/Serpine2/Klf4/Serpinf1/Serpine1/Wfdc2/Ddx3x/Thbs1/Anxa8/Ubxn1	14	mut
mut.GO:0003007	GO:0003007	heart morphogenesis	15/263	280/23210	8.04988e-07	6.95472e-05	4.51651e-05	Cpe/Vegfa/Ccn1/Cited2/Sox9/Dll1/Fgfrl1/Rtn4/Nsd2/Hes1/Thbs1/Fgfr2/Ahi1/Jun/Adamts1	15	mut
mut.GO:0010631	GO:0010631	epithelial cell migration	15/263	280/23210	8.04988e-07	6.95472e-05	4.51651e-05	Vegfa/Epha2/Nr4a1/Sox9/Klf4/Serpinf1/Serpine1/Fgfr1/Rtn4/Egr3/Hspb1/Cdh13/Thbs1/Map2k3/Jun	15	mut
mut.GO:0002040	GO:0002040	sprouting angiogenesis	10/263	116/23210	8.36547e-07	6.95472e-05	4.51651e-05	Vegfa/Epha2/Nr4a1/Klf4/Dll1/Klf2/Rtn4/Egr3/Cdh13/Thbs1	10	mut
mut.GO:0030099	GO:0030099	myeloid cell differentiation	18/263	401/23210	8.46699e-07	6.95472e-05	4.51651e-05	Csf3/Junb/Vegfa/Nfkbia/Zfp36/Zfp36l1/Epha2/Cited2/Cebpb/Flvcr1/Dll1/Hmgb2/Fos/Tfrc/Sbno2/Klf2/Trib1/Jun	18	mut
mut.GO:0009612	GO:0009612	response to mechanical stimulus	12/263	176/23210	8.46845e-07	6.95472e-05	4.51651e-05	Junb/Nfkbia/Slc12a2/Serpine2/Sox9/Fos/Jund/Nfkb1/Bag3/Thbs1/Jun/Usp53	12	mut
mut.GO:0090132	GO:0090132	epithelium migration	15/263	282/23210	8.80272e-07	7.0817e-05	4.59897e-05	Vegfa/Epha2/Nr4a1/Sox9/Klf4/Serpinf1/Serpine1/Fgfr1/Rtn4/Egr3/Hspb1/Cdh13/Thbs1/Map2k3/Jun	15	mut
mut.GO:0035767	GO:0035767	endothelial cell chemotaxis	6/263	30/23210	9.44949e-07	7.24295e-05	4.70369e-05	Vegfa/Nr4a1/Fgfr1/Egr3/Hspb1/Thbs1	6	mut
mut.GO:0090130	GO:0090130	tissue migration	15/263	284/23210	9.61832e-07	7.24295e-05	4.70369e-05	Vegfa/Epha2/Nr4a1/Sox9/Klf4/Serpinf1/Serpine1/Fgfr1/Rtn4/Egr3/Hspb1/Cdh13/Thbs1/Map2k3/Jun	15	mut
mut.GO:0070997	GO:0070997	neuron death	18/263	405/23210	9.76095e-07	7.24295e-05	4.70369e-05	Csf3/Egr1/Clu/Cxcl2/Vegfa/Egln3/Ddit4/Cebpb/Serpinf1/Nr4a3/Fos/Btg2/Sod2/Nr4a2/Rel/Jun/Pink1/Usp53	18	mut
mut.GO:0010035	GO:0010035	response to inorganic substance	20/263	493/23210	1.00289e-06	7.24295e-05	4.70369e-05	Fn1/Junb/Nr4a1/Lcn2/Nr4a3/Fos/Tfrc/Jund/Mt2/Fosb/Krt8/Iqgap1/Ppp2ca/Kdm6b/Thbs1/Wnk1/Sod2/Nr4a2/Jun/Pink1	20	mut
mut.GO:0001819	GO:0001819	positive regulation of cytokine production	19/263	449/23210	1.01042e-06	7.24295e-05	4.70369e-05	Egr1/Clu/Ccl2/Cebpb/Nr4a3/Hmgb2/Serpine1/Hilpda/Irf1/Gprc5b/Trpv4/Rtn4/Hspb1/Thbs1/Pde4b/Usp50/Rel/Cadm1/Hk1	19	mut
mut.GO:0001667	GO:0001667	ameboidal-type cell migration	18/263	406/23210	1.01113e-06	7.24295e-05	4.70369e-05	Fn1/Vegfa/Epha2/Nr4a1/Sox9/Klf4/Serpinf1/Serpine1/Fgfr1/Rtn4/Egr3/Hspb1/Cdh13/Sox10/Sema4c/Thbs1/Map2k3/Jun	18	mut
mut.GO:0050920	GO:0050920	regulation of chemotaxis	13/263	213/23210	1.03863e-06	7.24295e-05	4.70369e-05	Fn1/Vegfa/Ccl2/Serpine1/Fgfr1/Trpv4/Hspb1/Cdh13/Sema4c/Thbs1/Wnk1/Ythdf1/Dusp1	13	mut
mut.GO:1903706	GO:1903706	regulation of hemopoiesis	18/263	407/23210	1.04731e-06	7.24295e-05	4.70369e-05	Csf3/Cxcl1/Vegfa/Nfkbia/Zfp36/Zfp36l1/Nfkbiz/Cebpb/Dll1/Hmgb2/Fos/Irf1/H2-Aa/Trib1/Egr3/Pnp/Hes1/Jun	18	mut
mut.GO:0052547	GO:0052547	regulation of peptidase activity	18/263	411/23210	1.20406e-06	8.18347e-05	5.31448e-05	Serpina3n/Cst3/Vegfa/Hspa1b/Ccn1/Nr4a1/Serpine2/Klf4/Serpinf1/Serpine1/Wfdc2/Ppp2ca/Ddx3x/Ccn2/Thbs1/Anxa8/Usp50/Ubxn1	18	mut
mut.GO:0031098	GO:0031098	stress-activated protein kinase signaling cascade	15/263	290/23210	1.2489e-06	8.34437e-05	5.41897e-05	Vegfa/Gadd45b/Zfp36/Zfp36l1/Errfi1/Gadd45g/Spag9/Ezr/Trpv4/Trib1/Sema4c/Ccn2/Dnaja1/Map2k3/Dusp1	15	mut
mut.GO:1900153	GO:1900153	positive regulation of nuclear-transcribed mRNA catabolic process, deadenylation-dependent decay	5/263	18/23210	1.36578e-06	8.97319e-05	5.82734e-05	Zfp36/Zfp36l1/Pabpc1/Btg2/Tob1	5	mut
mut.GO:0051403	GO:0051403	stress-activated MAPK cascade	14/263	257/23210	1.54683e-06	9.99604e-05	6.4916e-05	Vegfa/Gadd45b/Zfp36/Zfp36l1/Gadd45g/Spag9/Ezr/Trpv4/Trib1/Sema4c/Ccn2/Dnaja1/Map2k3/Dusp1	14	mut
mut.GO:0001818	GO:0001818	negative regulation of cytokine production	14/263	259/23210	1.69467e-06	0.000107748	6.99736e-05	Fn1/Apod/Zfp36/Errfi1/Epha2/Klf4/Dll1/Fgfr1/Ezr/Klf2/Nfkb1/Thbs1/Lgr4/Rel	14	mut
mut.GO:0009896	GO:0009896	positive regulation of catabolic process	18/263	422/23210	1.75103e-06	0.000108129	7.02211e-05	Clu/Ier3/Rnf19b/Zfp36/Zfp36l1/Hspa1b/Hspb8/Sox9/Hspa1a/Pabpc1/Btg2/Irs2/Ezr/Bag3/Trim8/Trib1/Tob1/Pink1	18	mut
mut.GO:0072080	GO:0072080	nephron tubule development	9/263	98/23210	1.75553e-06	0.000108129	7.02211e-05	Vegfa/Sox9/Mtss1/Irx1/Dll1/Irx2/Hes1/Lgr4/Ahi1	9	mut
mut.GO:0071900	GO:0071900	regulation of protein serine/threonine kinase activity	18/263	427/23210	2.06717e-06	0.000125366	8.14146e-05	Vegfa/Gadd45b/Cdkn1a/Gadd45g/Fgfr1/Spag9/Spred2/Dusp7/Trib1/Iqgap1/Hexim1/Ppp2ca/Ccnl1/Ddx3x/Thbs1/Dnaja1/Map2k3/Dusp1	18	mut
mut.GO:0097191	GO:0097191	extrinsic apoptotic signaling pathway	13/263	229/23210	2.32989e-06	0.000138866	9.01821e-05	Vegfa/G0s2/Lcn2/Dedd2/Hmgb2/Serpine1/Fgfr1/Krt8/Bag3/Ddx3x/Thbs1/Mknk2/Atf3	13	mut
mut.GO:0006469	GO:0006469	negative regulation of protein kinase activity	12/263	194/23210	2.36024e-06	0.000138866	9.01821e-05	Gadd45b/Cdkn1a/Errfi1/Gadd45g/Camk2n1/Spred2/Dusp7/Trib1/Hexim1/Hspb1/Dnaja1/Dusp1	12	mut
mut.GO:1900151	GO:1900151	regulation of nuclear-transcribed mRNA catabolic process, deadenylation-dependent decay	5/263	20/23210	2.42597e-06	0.000140635	9.13308e-05	Zfp36/Zfp36l1/Pabpc1/Btg2/Tob1	5	mut
mut.GO:0071347	GO:0071347	cellular response to interleukin-1	8/263	77/23210	2.6175e-06	0.000149539	9.7113e-05	Ccl7/Fn1/Egr1/Ccl2/Cebpb/Serpine1/Irf1/Nfkb1	8	mut
mut.GO:0030879	GO:0030879	mammary gland development	11/263	163/23210	2.69391e-06	0.000151706	9.85202e-05	Csn3/Vegfa/Slc12a2/Epha2/Sox9/Cebpb/Elf3/Irs2/Rtn4/Fgfr2/Zfp703	11	mut
mut.GO:0061326	GO:0061326	renal tubule development	9/263	104/23210	2.88929e-06	0.0001601	0.000103972	Vegfa/Sox9/Mtss1/Irx1/Dll1/Irx2/Hes1/Lgr4/Ahi1	9	mut
mut.GO:0035966	GO:0035966	response to topologically incorrect protein	10/263	133/23210	2.92421e-06	0.0001601	0.000103972	Clu/Hspa1b/Hspb8/Hspa1a/Bag3/Hspa5/Hspb1/Ppp1r15a/Thbs1/Atf3	10	mut
mut.GO:0060485	GO:0060485	mesenchyme development	14/263	272/23210	3.00428e-06	0.000162231	0.000105355	Fn1/Vegfa/Zfp36l1/Cited2/Sox9/Fgfr1/Rtn4/Ppp2ca/Sox10/Sema4c/Hes1/Thbs1/Fgfr2/Zfp703	14	mut
mut.GO:0001649	GO:0001649	osteoblast differentiation	12/263	199/23210	3.07436e-06	0.000163772	0.000106356	Junb/Vegfa/Epha2/Ccn1/Cebpd/Cebpb/Jund/Fgfr1/Ski/Tob1/Lgr4/Id4	12	mut
mut.GO:0031331	GO:0031331	positive regulation of cellular catabolic process	16/263	355/23210	3.30709e-06	0.00017382	0.000112882	Clu/Rnf19b/Zfp36/Zfp36l1/Hspa1b/Hspb8/Hspa1a/Pabpc1/Btg2/Irs2/Ezr/Bag3/Trim8/Trib1/Tob1/Pink1	16	mut
mut.GO:0045444	GO:0045444	fat cell differentiation	13/263	238/23210	3.56156e-06	0.000184732	0.000119968	Vegfa/Zfp36/Zfp36l1/Nr4a1/Cebpd/Klf4/Cebpb/Nr4a3/Trpv4/Hes1/Sod2/Nr4a2/Id4	13	mut
mut.GO:0001763	GO:0001763	morphogenesis of a branching structure	13/263	240/23210	3.90318e-06	0.000199823	0.000129768	Cpe/Vegfa/Slc12a2/Epha2/Sox9/Socs3/Grb2/Fgfr1/Rtn4/Sox10/Fgfr2/Lgr4/Lama1	13	mut
mut.GO:0007346	GO:0007346	regulation of mitotic cell cycle	19/263	493/23210	3.96603e-06	0.000200437	0.000130167	Ier3/Zfp36l1/Cdkn1a/Hspa1b/Klf4/Hspa1a/Pim3/Slc9a3r1/Fgfr1/Nabp1/Btg2/Pura/Iqgap1/Ddx3x/Mepce/Hes1/Fgfr2/Cks2/Adamts1	19	mut
mut.GO:0072210	GO:0072210	metanephric nephron development	6/263	38/23210	4.07206e-06	0.000203191	0.000131955	Egr1/Sox9/Irx1/Irx2/Hes1/Lgr4	6	mut
mut.GO:0009611	GO:0009611	response to wounding	19/263	495/23210	4.20367e-06	0.000203478	0.000132142	Fn1/Zfp36/Zfp36l1/Cdkn1a/Ccl2/Ccn1/Serpine2/Klf4/Serpine1/Abhd2/Dst/Rtn4/Neat1/Fzd7/Thbs1/Anxa8/Sod2/Ifrd1/Jun	19	mut
mut.GO:0072009	GO:0072009	nephron epithelium development	9/263	109/23210	4.26836e-06	0.000203478	0.000132142	Vegfa/Sox9/Mtss1/Irx1/Dll1/Irx2/Hes1/Lgr4/Ahi1	9	mut
mut.GO:2000379	GO:2000379	positive regulation of reactive oxygen species metabolic process	9/263	109/23210	4.26836e-06	0.000203478	0.000132142	Cxcl1/Clu/Cdkn1a/Klf4/Grb2/Klf2/Ptx3/Thbs1/Sod2	9	mut
mut.GO:0043409	GO:0043409	negative regulation of MAPK cascade	11/263	171/23210	4.2843e-06	0.000203478	0.000132142	Errfi1/Klf4/Slc9a3r1/Camk2n1/Spred2/Ezr/Dusp7/Ash1l/Dnaja1/Atf3/Dusp1	11	mut
mut.GO:0060711	GO:0060711	labyrinthine layer development	7/263	59/23210	4.57025e-06	0.000212623	0.000138081	Junb/Zfp36l1/Ccn1/Socs3/Grb2/Hes1/Fgfr2	7	mut
mut.GO:0006986	GO:0006986	response to unfolded protein	9/263	110/23210	4.60322e-06	0.000212623	0.000138081	Hspa1b/Hspb8/Hspa1a/Bag3/Hspa5/Hspb1/Ppp1r15a/Thbs1/Atf3	9	mut
mut.GO:0050921	GO:0050921	positive regulation of chemotaxis	10/263	140/23210	4.63866e-06	0.000212623	0.000138081	Fn1/Vegfa/Ccl2/Serpine1/Fgfr1/Trpv4/Hspb1/Cdh13/Thbs1/Wnk1	10	mut
mut.GO:1903708	GO:1903708	positive regulation of hemopoiesis	12/263	208/23210	4.84997e-06	0.000219754	0.000142712	Csf3/Cxcl1/Zfp36l1/Nfkbiz/Hmgb2/Fos/Irf1/H2-Aa/Trib1/Egr3/Pnp/Jun	12	mut
mut.GO:1901214	GO:1901214	regulation of neuron death	16/263	368/23210	5.2225e-06	0.000233944	0.000151927	Csf3/Egr1/Clu/Vegfa/Egln3/Ddit4/Cebpb/Serpinf1/Nr4a3/Fos/Btg2/Sod2/Nr4a2/Rel/Jun/Pink1	16	mut
mut.GO:0001935	GO:0001935	endothelial cell proliferation	10/263	143/23210	5.60595e-06	0.000243263	0.000157979	Vegfa/Ccl2/Epha2/Nr4a1/Hmgb2/Fgfr1/Egr3/Cdh13/Thbs1/Jun	10	mut
mut.GO:0010810	GO:0010810	regulation of cell-substrate adhesion	12/263	211/23210	5.61566e-06	0.000243263	0.000157979	Fn1/Apod/Vegfa/Ccn1/Serpine1/Spock2/Lims1/Iqgap1/Fzd7/Cdh13/Thbs1/Nedd9	12	mut
mut.GO:0030595	GO:0030595	leukocyte chemotaxis	12/263	211/23210	5.61566e-06	0.000243263	0.000157979	Ccl7/Cxcl1/Cxcl2/Vegfa/Slc12a2/Ccl2/Serpine1/Trpv4/Thbs1/Pde4b/Wnk1/Dusp1	12	mut
mut.GO:0072593	GO:0072593	reactive oxygen species metabolic process	14/263	288/23210	5.80624e-06	0.000248151	0.000161154	Cxcl1/Clu/Ier3/Cdkn1a/Ccn1/Ddit4/Klf4/Grb2/Klf2/Ptx3/Ccn2/Thbs1/Sod2/Pink1	14	mut
mut.GO:0008544	GO:0008544	epidermis development	15/263	329/23210	5.8544e-06	0.000248151	0.000161154	Zfp36/Zfp36l1/Errfi1/Epha2/Maff/Sox9/Klf4/Dll1/Fosl2/Dbi/Slc9a3r1/Fgfr1/Hes1/Fgfr2/Lgr4	15	mut
mut.GO:0061333	GO:0061333	renal tubule morphogenesis	8/263	86/23210	6.04584e-06	0.00025354	0.000164653	Vegfa/Sox9/Mtss1/Irx1/Irx2/Hes1/Lgr4/Ahi1	8	mut
mut.GO:0043534	GO:0043534	blood vessel endothelial cell migration	9/263	114/23210	6.17803e-06	0.000256356	0.000166482	Vegfa/Epha2/Nr4a1/Klf4/Fgfr1/Egr3/Hspb1/Thbs1/Map2k3	9	mut
mut.GO:0010951	GO:0010951	negative regulation of endopeptidase activity	11/263	178/23210	6.29569e-06	0.000258205	0.000167682	Serpina3n/Vegfa/Hspa1b/Nr4a1/Serpine2/Klf4/Serpinf1/Serpine1/Ddx3x/Thbs1/Anxa8	11	mut
mut.GO:0060541	GO:0060541	respiratory system development	13/263	251/23210	6.35359e-06	0.000258205	0.000167682	Vegfa/Errfi1/Ano1/Sox9/Fgfr1/Foxp4/Klf2/Fgfrl1/Ccn2/Hes1/Fgfr2/Ski/Lama1	13	mut
mut.GO:0072006	GO:0072006	nephron development	10/263	146/23210	6.74322e-06	0.000271243	0.000176149	Egr1/Vegfa/Sox9/Mtss1/Irx1/Dll1/Irx2/Hes1/Lgr4/Ahi1	10	mut
mut.GO:2000181	GO:2000181	negative regulation of blood vessel morphogenesis	9/263	116/23210	7.12492e-06	0.000277584	0.000180267	Ccl2/Epha2/Klf4/Serpinf1/Serpine1/Klf2/Rtn4/Thbs1/Adamts1	9	mut
mut.GO:0002573	GO:0002573	myeloid leukocyte differentiation	12/263	216/23210	7.12938e-06	0.000277584	0.000180267	Csf3/Junb/Vegfa/Zfp36l1/Epha2/Cited2/Cebpb/Fos/Tfrc/Sbno2/Trib1/Jun	12	mut
mut.GO:0048762	GO:0048762	mesenchymal cell differentiation	12/263	216/23210	7.12938e-06	0.000277584	0.000180267	Fn1/Vegfa/Cited2/Sox9/Fgfr1/Rtn4/Ppp2ca/Sox10/Sema4c/Hes1/Fgfr2/Zfp703	12	mut
mut.GO:0035914	GO:0035914	skeletal muscle cell differentiation	8/263	88/23210	7.18253e-06	0.000277584	0.000180267	Egr1/Nr4a1/Cited2/Maff/Fos/Btg2/Atf3/Hivep3	8	mut
mut.GO:0060213	GO:0060213	positive regulation of nuclear-transcribed mRNA poly(A) tail shortening	4/263	12/23210	7.42616e-06	0.000284213	0.000184573	Zfp36/Pabpc1/Btg2/Tob1	4	mut
mut.GO:0032102	GO:0032102	negative regulation of response to external stimulus	15/263	336/23210	7.53461e-06	0.000285591	0.000185467	Apod/Ier3/Zfp36/Cdkn1a/Serpine2/Socs3/Serpinf1/Serpine1/Nfkb1/Trib1/Ash1l/Rtn4/Sema4c/Thbs1/Dusp1	15	mut
mut.GO:0007498	GO:0007498	mesoderm development	9/263	117/23210	7.64318e-06	0.000286947	0.000186348	Vegfa/Zfp36l1/Epha2/Cited2/Nr4a3/Fgfr1/Ppp2ca/Kdm6b/Ets2	9	mut
mut.GO:0052548	GO:0052548	regulation of endopeptidase activity	15/263	337/23210	7.80677e-06	0.000287968	0.000187011	Serpina3n/Vegfa/Hspa1b/Ccn1/Nr4a1/Serpine2/Klf4/Serpinf1/Serpine1/Ppp2ca/Ddx3x/Ccn2/Thbs1/Anxa8/Usp50	15	mut
mut.GO:0060562	GO:0060562	epithelial tube morphogenesis	16/263	380/23210	7.81648e-06	0.000287968	0.000187011	Vegfa/Slc12a2/Epha2/Cited2/Sox9/Mtss1/Irx1/Dll1/Irx2/Sema4c/Hes1/Fgfr2/Ski/Lgr4/Ahi1/Lama1	16	mut
mut.GO:0034605	GO:0034605	cellular response to heat	7/263	64/23210	7.93076e-06	0.000289473	0.000187988	Hspa1b/Ano1/Hspa1a/Bag3/Trpv4/Hspa5/Ier5	7	mut
mut.GO:0060537	GO:0060537	muscle tissue development	18/263	472/23210	8.25771e-06	0.000298641	0.000193942	Egr1/Vegfa/Nr4a1/Cited2/Maff/Sox9/Dll1/Fos/Fgfr1/Btg2/Kdm6b/Fzd7/Fgfr2/Ski/Ifrd1/Atf3/Hivep3/Fhod3	18	mut
mut.GO:0001938	GO:0001938	positive regulation of endothelial cell proliferation	8/263	91/23210	9.22319e-06	0.000330526	0.000214649	Vegfa/Ccl2/Nr4a1/Hmgb2/Fgfr1/Egr3/Cdh13/Jun	8	mut
mut.GO:1902175	GO:1902175	regulation of oxidative stress-induced intrinsic apoptotic signaling pathway	5/263	26/23210	9.736e-06	0.00034576	0.000224542	Nme5/Hspb1/Sod2/Sfpq/Pink1	5	mut
mut.GO:0001889	GO:0001889	liver development	9/263	121/23210	1.00518e-05	0.000351458	0.000228243	Cited2/Sox9/Cebpb/Lims1/Rtn4/Hes1/Sod2/Cadm1/Jun	9	mut
mut.GO:0048705	GO:0048705	skeletal system morphogenesis	13/263	262/23210	1.00748e-05	0.000351458	0.000228243	Vegfa/Col9a1/Cited2/Sox9/Alpl/Flvcr1/Csrnp1/Trpv4/Ccn2/Thbs1/Fgfr2/Ski/Slc39a1	13	mut
mut.GO:0060828	GO:0060828	regulation of canonical Wnt signaling pathway	12/263	224/23210	1.03e-05	0.000356163	0.000231298	Egr1/Sox9/Slc9a3r1/Gprc5b/Nfkb1/Ddx3x/Fzd7/Sox10/Fgfr2/Wnk1/Lgr4/Zfp703	12	mut
mut.GO:0001655	GO:0001655	urogenital system development	15/263	346/23210	1.06787e-05	0.000360818	0.000234321	Egr1/Vegfa/Sox9/Mtss1/Irx1/Dll1/Serpinf1/Irx2/Fgfr1/Hes1/Fgfr2/Lgr4/Ahi1/Adamts1/Id4	15	mut
mut.GO:0010632	GO:0010632	regulation of epithelial cell migration	12/263	225/23210	1.07723e-05	0.000360818	0.000234321	Vegfa/Epha2/Sox9/Klf4/Serpinf1/Serpine1/Fgfr1/Rtn4/Hspb1/Thbs1/Map2k3/Jun	12	mut
mut.GO:0060688	GO:0060688	regulation of morphogenesis of a branching structure	7/263	67/23210	1.07862e-05	0.000360818	0.000234321	Cpe/Vegfa/Sox9/Fgfr1/Rtn4/Fgfr2/Lgr4	7	mut
mut.GO:0071248	GO:0071248	cellular response to metal ion	10/263	154/23210	1.08007e-05	0.000360818	0.000234321	Fn1/Junb/Fos/Tfrc/Jund/Mt2/Fosb/Iqgap1/Wnk1/Jun	10	mut
mut.GO:0070555	GO:0070555	response to interleukin-1	8/263	94/23210	1.17326e-05	0.000385683	0.000250469	Ccl7/Fn1/Egr1/Ccl2/Cebpb/Serpine1/Irf1/Nfkb1	8	mut
mut.GO:0045861	GO:0045861	negative regulation of proteolysis	15/263	349/23210	1.1826e-05	0.000385683	0.000250469	Serpina3n/Cst3/Vegfa/Hspa1b/Nr4a1/Serpine2/Klf4/Serpinf1/Serpine1/Wfdc2/Camk2n1/Ddx3x/Thbs1/Anxa8/Ubxn1	15	mut
mut.GO:0060713	GO:0060713	labyrinthine layer morphogenesis	5/263	27/23210	1.18386e-05	0.000385683	0.000250469	Zfp36l1/Ccn1/Socs3/Grb2/Fgfr2	5	mut
mut.GO:0061008	GO:0061008	hepaticobiliary system development	9/263	124/23210	1.22589e-05	0.000396104	0.000257236	Cited2/Sox9/Cebpb/Lims1/Rtn4/Hes1/Sod2/Cadm1/Jun	9	mut
mut.GO:2001234	GO:2001234	negative regulation of apoptotic signaling pathway	12/263	231/23210	1.4025e-05	0.000449484	0.000291902	Clu/Vegfa/Ier3/Hmgb2/Serpine1/Nme5/Hspb1/Ddx3x/Sod2/Nr4a2/Dnaja1/Pink1	12	mut
mut.GO:1990868	GO:1990868	response to chemokine	7/263	70/23210	1.44451e-05	0.000455541	0.000295836	Ccl7/Cxcl1/Cxcl2/Slc12a2/Ccl2/Wnk1/Dusp1	7	mut
mut.GO:1990869	GO:1990869	cellular response to chemokine	7/263	70/23210	1.44451e-05	0.000455541	0.000295836	Ccl7/Cxcl1/Cxcl2/Slc12a2/Ccl2/Wnk1/Dusp1	7	mut
mut.GO:0060211	GO:0060211	regulation of nuclear-transcribed mRNA poly(A) tail shortening	4/263	14/23210	1.47511e-05	0.000458091	0.000297492	Zfp36/Pabpc1/Btg2/Tob1	4	mut
mut.GO:0010811	GO:0010811	positive regulation of cell-substrate adhesion	9/263	127/23210	1.48668e-05	0.000458091	0.000297492	Fn1/Vegfa/Ccn1/Spock2/Lims1/Iqgap1/Cdh13/Thbs1/Nedd9	9	mut
mut.GO:0071216	GO:0071216	cellular response to biotic stimulus	14/263	313/23210	1.48746e-05	0.000458091	0.000297492	Cxcl1/Cxcl2/Nfkbia/Zfp36/Ccl2/Cebpb/Vim/Serpine1/Sbno2/Nfkb1/Hspa5/Trib1/Cd68/Pde4b	14	mut
mut.GO:1901343	GO:1901343	negative regulation of vasculature development	9/263	128/23210	1.58349e-05	0.000483886	0.000314244	Ccl2/Epha2/Klf4/Serpinf1/Serpine1/Klf2/Rtn4/Thbs1/Adamts1	9	mut
mut.GO:0014706	GO:0014706	striated muscle tissue development	17/263	449/23210	1.6196e-05	0.000491112	0.000318936	Egr1/Vegfa/Nr4a1/Cited2/Maff/Dll1/Fos/Fgfr1/Btg2/Kdm6b/Fzd7/Fgfr2/Ski/Ifrd1/Atf3/Hivep3/Fhod3	17	mut
mut.GO:0001936	GO:0001936	regulation of endothelial cell proliferation	9/263	129/23210	1.68563e-05	0.000507232	0.000329405	Vegfa/Ccl2/Nr4a1/Hmgb2/Fgfr1/Egr3/Cdh13/Thbs1/Jun	9	mut
mut.GO:0043542	GO:0043542	endothelial cell migration	11/263	198/23210	1.72001e-05	0.000513657	0.000333577	Vegfa/Epha2/Nr4a1/Klf4/Serpinf1/Fgfr1/Egr3/Hspb1/Cdh13/Thbs1/Map2k3	11	mut
mut.GO:0009266	GO:0009266	response to temperature stimulus	10/263	163/23210	1.77335e-05	0.000525606	0.000341337	Ccl2/Hspa1b/Ano1/Hspa1a/Bag3/Trpv4/Hspa5/Pde4b/Dnaja1/Ier5	10	mut
mut.GO:2000377	GO:2000377	regulation of reactive oxygen species metabolic process	11/263	200/23210	1.88873e-05	0.000555625	0.000360832	Cxcl1/Clu/Ier3/Cdkn1a/Klf4/Grb2/Klf2/Ptx3/Thbs1/Sod2/Pink1	11	mut
mut.GO:0060070	GO:0060070	canonical Wnt signaling pathway	13/263	279/23210	1.96095e-05	0.000572597	0.000371854	Egr1/Sox9/Klf4/Slc9a3r1/Gprc5b/Nfkb1/Ddx3x/Fzd7/Sox10/Fgfr2/Wnk1/Lgr4/Zfp703	13	mut
mut.GO:0046777	GO:0046777	protein autophosphorylation	12/263	240/23210	2.05088e-05	0.000594453	0.000386048	Vegfa/Errfi1/Pim3/Fgfr1/Iqgap1/Ppp2ca/Fgfr2/Wnk1/Mknk2/Jun/Hk1/Pink1	12	mut
mut.GO:0008543	GO:0008543	fibroblast growth factor receptor signaling pathway	7/263	74/23210	2.0866e-05	0.000600393	0.000389905	Grb2/Fgfr1/Fgfrl1/Iqgap1/Ccn2/Thbs1/Fgfr2	7	mut
mut.GO:0001822	GO:0001822	kidney development	13/263	281/23210	2.11349e-05	0.000603724	0.000392068	Egr1/Vegfa/Sox9/Mtss1/Irx1/Dll1/Irx2/Fgfr1/Hes1/Fgfr2/Lgr4/Ahi1/Adamts1	13	mut
mut.GO:0071222	GO:0071222	cellular response to lipopolysaccharide	13/263	282/23210	2.19359e-05	0.000622096	0.000404	Cxcl1/Cxcl2/Nfkbia/Zfp36/Ccl2/Cebpb/Vim/Serpine1/Sbno2/Nfkb1/Trib1/Cd68/Pde4b	13	mut
mut.GO:0071560	GO:0071560	cellular response to transforming growth factor beta stimulus	11/263	204/23210	2.26962e-05	0.000632766	0.000410929	Zfp36l1/Ccl2/Cited2/Sox9/Fos/Serpine1/Hspa5/Thbs1/Ski/Jun/Zfp703	11	mut
mut.GO:0008625	GO:0008625	extrinsic apoptotic signaling pathway via death domain receptors	7/263	75/23210	2.27937e-05	0.000632766	0.000410929	Dedd2/Hmgb2/Serpine1/Bag3/Ddx3x/Thbs1/Atf3	7	mut
mut.GO:0070373	GO:0070373	negative regulation of ERK1 and ERK2 cascade	7/263	75/23210	2.27937e-05	0.000632766	0.000410929	Errfi1/Klf4/Slc9a3r1/Camk2n1/Ezr/Atf3/Dusp1	7	mut
mut.GO:2001242	GO:2001242	regulation of intrinsic apoptotic signaling pathway	10/263	169/23210	2.42368e-05	0.000668121	0.000433889	Clu/Slc9a3r1/Serinc3/Nme5/Hspb1/Ddx3x/Sod2/Dnaja1/Sfpq/Pink1	10	mut
mut.GO:0034329	GO:0034329	cell junction assembly	11/263	206/23210	2.48379e-05	0.000675249	0.000438518	Fn1/Apod/Vegfa/Epha2/Fscn1/Dst/Lims1/Trpv4/Iqgap1/Cdh13/Zfp703	11	mut
mut.GO:0060538	GO:0060538	skeletal muscle organ development	11/263	206/23210	2.48379e-05	0.000675249	0.000438518	Egr1/Nr4a1/Cited2/Maff/Dll1/Fos/Btg2/Fgfrl1/Ski/Atf3/Hivep3	11	mut
mut.GO:0031346	GO:0031346	positive regulation of cell projection organization	17/263	466/23210	2.59636e-05	0.00069256	0.00044976	Fn1/Vegfa/Fscn1/Serpine2/Enc1/Lcn2/Map1b/Serpinf1/Fgfr1/Auts2/Gprc5b/Hspa5/Iqgap1/Rtn4/Hspb1/Ahi1/Adamts1	17	mut
mut.GO:0097529	GO:0097529	myeloid leukocyte migration	11/263	207/23210	2.59728e-05	0.00069256	0.00044976	Ccl7/Cxcl1/Cxcl2/Vegfa/Ccl2/Serpine1/Trpv4/Rtn4/Thbs1/Pde4b/Dusp1	11	mut
mut.GO:0035924	GO:0035924	cellular response to vascular endothelial growth factor stimulus	6/263	52/23210	2.62983e-05	0.00069256	0.00044976	Vegfa/Nr4a1/Dll1/Egr3/Hspb1/Map2k3	6	mut
mut.GO:0061077	GO:0061077	chaperone-mediated protein folding	6/263	52/23210	2.62983e-05	0.00069256	0.00044976	Clu/Hspa1b/Hspa1a/Dnajb1/Hspa5/Hspb1	6	mut
mut.GO:1903037	GO:1903037	regulation of leukocyte cell-cell adhesion	13/263	287/23210	2.63531e-05	0.00069256	0.00044976	Ccl2/Nfkbiz/Klf4/Cebpb/Nr4a3/Tfrc/Irf1/H2-Aa/Egr3/Pnp/Nfat5/Hes1/Wnk1	13	mut
mut.GO:0071277	GO:0071277	cellular response to calcium ion	7/263	77/23210	2.70907e-05	0.000701446	0.000455531	Junb/Fos/Jund/Fosb/Iqgap1/Wnk1/Jun	7	mut
mut.GO:0071559	GO:0071559	response to transforming growth factor beta	11/263	208/23210	2.71523e-05	0.000701446	0.000455531	Zfp36l1/Ccl2/Cited2/Sox9/Fos/Serpine1/Hspa5/Thbs1/Ski/Jun/Zfp703	11	mut
mut.GO:0002064	GO:0002064	epithelial cell development	12/263	247/23210	2.72251e-05	0.000701446	0.000455531	Vegfa/Epha2/Sox9/Dll1/Vim/Fosl2/Slc9a3r1/Fgfr1/Ezr/Rtn4/Col18a1/Fgfr2	12	mut
mut.GO:0060669	GO:0060669	embryonic placenta morphogenesis	5/263	32/23210	2.81952e-05	0.000717084	0.000465686	Zfp36l1/Ccn1/Socs3/Grb2/Fgfr2	5	mut
mut.GO:0048661	GO:0048661	positive regulation of smooth muscle cell proliferation	8/263	106/23210	2.8283e-05	0.000717084	0.000465686	Egr1/Vegfa/Nr4a3/Cdh13/Thbs1/Fgfr2/Jun/Adamts1	8	mut
mut.GO:2000027	GO:2000027	regulation of animal organ morphogenesis	11/263	209/23210	2.83777e-05	0.000717084	0.000465686	Vegfa/Cited2/Sox9/Fgfr1/Lims1/Rtn4/Hes1/Fgfr2/Bcor/Lgr4/Ahi1	11	mut
mut.GO:0071219	GO:0071219	cellular response to molecule of bacterial origin	13/263	290/23210	2.93614e-05	0.000737215	0.000478759	Cxcl1/Cxcl2/Nfkbia/Zfp36/Ccl2/Cebpb/Vim/Serpine1/Sbno2/Nfkb1/Trib1/Cd68/Pde4b	13	mut
mut.GO:0030111	GO:0030111	regulation of Wnt signaling pathway	13/263	292/23210	3.153e-05	0.000786652	0.000510865	Egr1/Sox9/Slc9a3r1/Gprc5b/Nfkb1/Ddx3x/Fzd7/Sox10/Fgfr2/Wnk1/Lgr4/Nxn/Zfp703	13	mut
mut.GO:0035690	GO:0035690	cellular response to drug	15/263	380/23210	3.18397e-05	0.000789384	0.000512639	Ccl7/Egr1/Ddit4/Sox9/Lcn2/Nr4a3/Vim/Ppp1r9b/Serpine1/Tfrc/Nfkb1/Kdm6b/Thbs1/Pde4b/Pink1	15	mut
mut.GO:0072089	GO:0072089	stem cell proliferation	9/263	140/23210	3.23354e-05	0.000796602	0.000517326	Cxcl1/Vegfa/Zfp36l1/Hmgb2/Fgfr1/Sox10/Fgfr2/Etv6/Id4	9	mut
mut.GO:0014009	GO:0014009	glial cell proliferation	6/263	54/23210	3.27371e-05	0.000796602	0.000517326	Clu/Vim/Dbi/Sox10/Hes1/Ski	6	mut
mut.GO:0045604	GO:0045604	regulation of epidermal cell differentiation	6/263	54/23210	3.27371e-05	0.000796602	0.000517326	Zfp36/Zfp36l1/Errfi1/Maff/Dll1/Hes1	6	mut
mut.GO:0009913	GO:0009913	epidermal cell differentiation	11/263	213/23210	3.37697e-05	0.000816689	0.000530371	Zfp36/Zfp36l1/Errfi1/Epha2/Maff/Klf4/Dll1/Fosl2/Slc9a3r1/Fgfr1/Hes1	11	mut
mut.GO:1902176	GO:1902176	negative regulation of oxidative stress-induced intrinsic apoptotic signaling pathway	4/263	17/23210	3.4145e-05	0.00082073	0.000532996	Nme5/Hspb1/Sod2/Pink1	4	mut
mut.GO:1903311	GO:1903311	regulation of mRNA metabolic process	12/263	253/23210	3.44296e-05	0.000822555	0.000534181	Vegfa/Zfp36/Zfp36l1/Vim/Pabpc1/Srsf1/Tra2a/Btg2/Hnrnpa0/Tob1/U2af2/Ccnt1	12	mut
mut.GO:0072078	GO:0072078	nephron tubule morphogenesis	7/263	80/23210	3.47691e-05	0.00082566	0.000536198	Vegfa/Sox9/Irx1/Irx2/Hes1/Lgr4/Ahi1	7	mut
mut.GO:0043405	GO:0043405	regulation of MAP kinase activity	13/263	295/23210	3.50451e-05	0.000827232	0.000537218	Vegfa/Gadd45b/Gadd45g/Fgfr1/Spag9/Spred2/Dusp7/Trib1/Iqgap1/Thbs1/Dnaja1/Map2k3/Dusp1	13	mut
mut.GO:1901652	GO:1901652	response to peptide	15/263	384/23210	3.58946e-05	0.00084224	0.000546965	Serpina3n/Egr1/Nfkbia/Zfp36l1/Nr4a1/Socs3/Nr4a3/Grb2/Vim/Irf1/Irs2/Nfkb1/Trpv4/Nr4a2/Cacna2d1	15	mut
mut.GO:0050900	GO:0050900	leukocyte migration	14/263	340/23210	3.70117e-05	0.000861987	0.000559789	Ccl7/Apod/Cxcl1/Cxcl2/Vegfa/Slc12a2/Ccl2/Serpine1/Trpv4/Rtn4/Thbs1/Pde4b/Wnk1/Dusp1	14	mut
mut.GO:0034330	GO:0034330	cell junction organization	12/263	255/23210	3.71735e-05	0.000861987	0.000559789	Fn1/Apod/Vegfa/Epha2/Fscn1/Mtss1/Dst/Lims1/Trpv4/Iqgap1/Cdh13/Zfp703	12	mut
mut.GO:1903312	GO:1903312	negative regulation of mRNA metabolic process	7/263	81/23210	3.7694e-05	0.000868947	0.000564308	Vegfa/Zfp36/Pabpc1/Hnrnpa0/Tob1/U2af2/Ccnt1	7	mut
mut.GO:1901342	GO:1901342	regulation of vasculature development	14/263	341/23210	3.82116e-05	0.000870737	0.000565471	Egr1/Vegfa/Ccl2/Epha2/Klf4/Dll1/Serpinf1/Serpine1/Klf2/Rtn4/Hspb1/Thbs1/Sod2/Adamts1	14	mut
mut.GO:0010634	GO:0010634	positive regulation of epithelial cell migration	9/263	143/23210	3.82135e-05	0.000870737	0.000565471	Vegfa/Sox9/Serpine1/Fgfr1/Rtn4/Hspb1/Thbs1/Map2k3/Jun	9	mut
mut.GO:0034620	GO:0034620	cellular response to unfolded protein	7/263	82/23210	4.0818e-05	0.000919455	0.000597109	Hspa1b/Hspb8/Hspa1a/Bag3/Hspa5/Ppp1r15a/Atf3	7	mut
mut.GO:0072088	GO:0072088	nephron epithelium morphogenesis	7/263	82/23210	4.0818e-05	0.000919455	0.000597109	Vegfa/Sox9/Irx1/Irx2/Hes1/Lgr4/Ahi1	7	mut
mut.GO:0016525	GO:0016525	negative regulation of angiogenesis	8/263	112/23210	4.20661e-05	0.000942185	0.000611871	Ccl2/Epha2/Klf4/Serpinf1/Serpine1/Klf2/Thbs1/Adamts1	8	mut
mut.GO:0002699	GO:0002699	positive regulation of immune effector process	12/263	259/23210	4.32352e-05	0.000962898	0.000625322	Cxcl1/Ccl2/Nfkbiz/Nr4a3/Tfrc/Irf1/Gprc5b/Rtn4/Nsd2/Pnp/Cadm1/Hk1	12	mut
mut.GO:0048871	GO:0048871	multicellular organismal homeostasis	17/263	486/23210	4.39067e-05	0.000967879	0.000628557	Egr1/Vegfa/Col9a1/Scnn1a/Sox9/G0s2/Cebpb/Lcn2/Dll1/Nr4a3/Gadd45g/Tfrc/Trpv4/Kdm6b/Ccn2/Lgr4/Oxtr	17	mut
mut.GO:0072028	GO:0072028	nephron morphogenesis	7/263	83/23210	4.41514e-05	0.000967879	0.000628557	Vegfa/Sox9/Irx1/Irx2/Hes1/Lgr4/Ahi1	7	mut
mut.GO:0045860	GO:0045860	positive regulation of protein kinase activity	16/263	438/23210	4.41954e-05	0.000967879	0.000628557	Egr1/Clu/Vegfa/Gadd45b/Cdkn1a/Ccn1/Gadd45g/Fgfr1/Gprc5b/Spag9/Iqgap1/Ppp2ca/Ddx3x/Thbs1/Map2k3/Nedd9	16	mut
mut.GO:0072001	GO:0072001	renal system development	13/263	302/23210	4.46064e-05	0.000971482	0.000630896	Egr1/Vegfa/Sox9/Mtss1/Irx1/Dll1/Irx2/Fgfr1/Hes1/Fgfr2/Lgr4/Ahi1/Adamts1	13	mut
mut.GO:0097530	GO:0097530	granulocyte migration	9/263	146/23210	4.49712e-05	0.000974046	0.000632561	Ccl7/Cxcl1/Cxcl2/Vegfa/Ccl2/Trpv4/Rtn4/Thbs1/Pde4b	9	mut
mut.GO:0061138	GO:0061138	morphogenesis of a branching epithelium	11/263	221/23210	4.72498e-05	0.00101781	0.000660981	Vegfa/Slc12a2/Epha2/Sox9/Socs3/Grb2/Fgfr1/Sox10/Fgfr2/Lgr4/Lama1	11	mut
mut.GO:0043010	GO:0043010	camera-type eye development	14/263	348/23210	4.7609e-05	0.00101997	0.000662386	Aqp5/Vegfa/Epha2/Cited2/Sox9/Klf4/Dll1/Vim/Slc25a25/Fgfr2/Ski/Ahi1/Jun/Lama1	14	mut
mut.GO:0042692	GO:0042692	muscle cell differentiation	15/263	395/23210	4.94839e-05	0.00105441	0.000684751	Vegfa/Sox9/Dll1/Spag9/Krt8/Flnc/Kdm6b/Fzd7/Sema4c/Hes1/Fgfr2/Ski/Sod2/Ifrd1/Fhod3	15	mut
mut.GO:0035994	GO:0035994	response to muscle stretch	4/263	19/23210	5.46236e-05	0.00115767	0.000751809	Nfkbia/Fos/Nfkb1/Jun	4	mut
mut.GO:0071241	GO:0071241	cellular response to inorganic substance	11/263	225/23210	5.55714e-05	0.00117146	0.000760764	Fn1/Junb/Fos/Tfrc/Jund/Mt2/Fosb/Iqgap1/Thbs1/Wnk1/Jun	11	mut
mut.GO:0006979	GO:0006979	response to oxidative stress	15/263	400/23210	5.70293e-05	0.00119334	0.000774972	Apod/Cst3/Lcn2/Nr4a3/Fos/Nfkb1/Nme5/Hspb1/Kdm6b/Thbs1/Sod2/Nr4a2/Sfpq/Jun/Pink1	15	mut
mut.GO:0050727	GO:0050727	regulation of inflammatory response	14/263	354/23210	5.72148e-05	0.00119334	0.000774972	Apod/Ier3/Nfkbia/Zfp36/Nfkbiz/Socs3/Cebpb/Serpinf1/Serpine1/Sbno2/Gprc5b/Nfkb1/Trpv4/Ash1l	14	mut
mut.GO:0002053	GO:0002053	positive regulation of mesenchymal cell proliferation	5/263	37/23210	5.82744e-05	0.00120904	0.000785171	Vegfa/Sox9/Fgfr1/Irs2/Fgfr2	5	mut
mut.GO:0048638	GO:0048638	regulation of developmental growth	15/263	401/23210	5.8654e-05	0.00121055	0.000786148	Fn1/Vegfa/Cdkn1a/Cited2/Flvcr1/Map1b/Dll1/Serpine1/Wwc1/Fgfr1/Ezr/Rtn4/Sema4c/Fgfr2/Ifrd1	15	mut
mut.GO:0034599	GO:0034599	cellular response to oxidative stress	12/263	268/23210	6.00857e-05	0.00123364	0.000801143	Lcn2/Nr4a3/Fos/Nme5/Hspb1/Kdm6b/Thbs1/Sod2/Nr4a2/Sfpq/Jun/Pink1	12	mut
mut.GO:0060349	GO:0060349	bone morphogenesis	8/263	118/23210	6.10521e-05	0.00124698	0.000809811	Col9a1/Cited2/Sox9/Alpl/Trpv4/Thbs1/Fgfr2/Ski	8	mut
mut.GO:0010038	GO:0010038	response to metal ion	12/263	269/23210	6.22684e-05	0.00126527	0.000821686	Fn1/Junb/Fos/Tfrc/Jund/Mt2/Fosb/Iqgap1/Ppp2ca/Thbs1/Wnk1/Jun	12	mut
mut.GO:0060560	GO:0060560	developmental growth involved in morphogenesis	12/263	270/23210	6.45192e-05	0.00130428	0.000847022	Fn1/Vegfa/Slc12a2/Sox9/Map1b/Auts2/Iqgap1/Rtn4/Sema4c/Fgfr2/Ifrd1/Cadm1	12	mut
mut.GO:0090287	GO:0090287	regulation of cellular response to growth factor stimulus	12/263	271/23210	6.684e-05	0.0013443	0.000873012	Vegfa/Ccn1/Cited2/Dll1/Fgfr1/Fgfrl1/Hspa5/Hes1/Thbs1/Ski/Tob1/Zfp703	12	mut
mut.GO:0061162	GO:0061162	establishment of monopolar cell polarity	4/263	20/23210	6.76731e-05	0.00135415	0.000879406	Fscn1/Map1b/Slc9a3r1/Lama1	4	mut
mut.GO:0001656	GO:0001656	metanephros development	7/263	89/23210	6.91686e-05	0.00137708	0.000894301	Egr1/Sox9/Mtss1/Irx1/Irx2/Hes1/Lgr4	7	mut
mut.GO:0048008	GO:0048008	platelet-derived growth factor receptor signaling pathway	6/263	62/23210	7.22457e-05	0.00143112	0.000929392	Apod/Vegfa/Nr4a3/Csrnp1/Slc9a3r1/Iqgap1	6	mut
mut.GO:0010976	GO:0010976	positive regulation of neuron projection development	14/263	362/23210	7.26324e-05	0.00143158	0.000929694	Fn1/Vegfa/Serpine2/Enc1/Map1b/Serpinf1/Fgfr1/Gprc5b/Hspa5/Iqgap1/Rtn4/Hspb1/Ahi1/Adamts1	14	mut
mut.GO:0043535	GO:0043535	regulation of blood vessel endothelial cell migration	7/263	90/23210	7.42857e-05	0.00145689	0.000946126	Vegfa/Epha2/Klf4/Fgfr1/Hspb1/Thbs1/Map2k3	7	mut
mut.GO:1990845	GO:1990845	adaptive thermogenesis	9/263	156/23210	7.52426e-05	0.00146835	0.00095357	Vegfa/G0s2/Cebpb/Lcn2/Gadd45g/Trpv4/Kdm6b/Lgr4/Oxtr	9	mut
mut.GO:0061013	GO:0061013	regulation of mRNA catabolic process	8/263	122/23210	7.73004e-05	0.00150107	0.000974823	Vegfa/Zfp36/Zfp36l1/Vim/Pabpc1/Btg2/Hnrnpa0/Tob1	8	mut
mut.GO:0007159	GO:0007159	leukocyte cell-cell adhesion	13/263	319/23210	7.78035e-05	0.00150344	0.000976357	Ccl2/Nfkbiz/Klf4/Cebpb/Nr4a3/Tfrc/Irf1/H2-Aa/Egr3/Pnp/Nfat5/Hes1/Wnk1	13	mut
mut.GO:0071621	GO:0071621	granulocyte chemotaxis	8/263	123/23210	8.18791e-05	0.00157448	0.00102249	Ccl7/Cxcl1/Cxcl2/Vegfa/Ccl2/Trpv4/Thbs1/Pde4b	8	mut
mut.GO:0061339	GO:0061339	establishment or maintenance of monopolar cell polarity	4/263	21/23210	8.28538e-05	0.00157783	0.00102467	Fscn1/Map1b/Slc9a3r1/Lama1	4	mut
mut.GO:0072170	GO:0072170	metanephric tubule development	4/263	21/23210	8.28538e-05	0.00157783	0.00102467	Sox9/Mtss1/Hes1/Lgr4	4	mut
mut.GO:0042063	GO:0042063	gliogenesis	13/263	323/23210	8.81784e-05	0.00167072	0.00108499	Fn1/Clu/Ccl2/Serpine2/Sox9/Dll1/Vim/Dbi/Rtn4/Sox10/Hes1/Ski/Id4	13	mut
mut.GO:0007519	GO:0007519	skeletal muscle tissue development	10/263	197/23210	8.85794e-05	0.00167072	0.00108499	Egr1/Nr4a1/Cited2/Maff/Dll1/Fos/Btg2/Ski/Atf3/Hivep3	10	mut
mut.GO:0031349	GO:0031349	positive regulation of defense response	14/263	370/23210	9.15546e-05	0.00171861	0.00111609	Cxcl1/Nfkbia/Nfkbiz/Cebpb/Hmgb2/Serpine1/Irf1/Gprc5b/Trpv4/Rtn4/Hexim1/Lgr4/Sfpq/Cadm1	14	mut
mut.GO:1900744	GO:1900744	regulation of p38MAPK cascade	5/263	41/23210	9.65531e-05	0.00180385	0.00117145	Vegfa/Gadd45b/Gadd45g/Ezr/Dusp1	5	mut
mut.GO:0001570	GO:0001570	vasculogenesis	7/263	94/23210	9.79404e-05	0.00182114	0.00118268	Junb/Zfp36l1/Epha2/Cited2/Fgfr1/Rtn4/Fgfr2	7	mut
mut.GO:0034405	GO:0034405	response to fluid shear stress	4/263	22/23210	0.000100367	0.00184188	0.00119615	Cited2/Mtss1/Klf4/Klf2	4	mut
mut.GO:2001026	GO:2001026	regulation of endothelial cell chemotaxis	4/263	22/23210	0.000100367	0.00184188	0.00119615	Vegfa/Fgfr1/Hspb1/Thbs1	4	mut
mut.GO:0071356	GO:0071356	cellular response to tumor necrosis factor	9/263	162/23210	0.000100535	0.00184188	0.00119615	Ccl7/Nfkbia/Zfp36/Zfp36l1/Ccl2/Irf1/Lims1/Krt8/Nfkb1	9	mut
mut.GO:0007409	GO:0007409	axonogenesis	16/263	470/23210	0.000100925	0.00184188	0.00119615	Fn1/Vegfa/Epha2/Map1b/Nr4a3/Vim/Dst/Auts2/Rtn4/Sema4c/Fgfr2/Nr4a2/Lgr4/Ifrd1/Ythdf1/Lama1	16	mut
mut.GO:0051592	GO:0051592	response to calcium ion	8/263	127/23210	0.000102506	0.00186211	0.00120928	Junb/Fos/Jund/Fosb/Iqgap1/Thbs1/Wnk1/Jun	8	mut
mut.GO:0000302	GO:0000302	response to reactive oxygen species	10/263	201/23210	0.000104605	0.00188499	0.00122415	Apod/Lcn2/Nr4a3/Fos/Nme5/Kdm6b/Thbs1/Sod2/Jun/Pink1	10	mut
mut.GO:0001704	GO:0001704	formation of primary germ layer	7/263	95/23210	0.000104722	0.00188499	0.00122415	Fn1/Epha2/Nr4a3/Fgfr1/Kdm6b/Fzd7/Ets2	7	mut
mut.GO:0022409	GO:0022409	positive regulation of cell-cell adhesion	11/263	242/23210	0.000106498	0.00190825	0.00123925	Ccl2/Cited2/Nfkbiz/Nr4a3/Tfrc/Irf1/H2-Aa/Egr3/Pnp/Nfat5/Hes1	11	mut
mut.GO:0002683	GO:0002683	negative regulation of immune system process	16/263	473/23210	0.000108603	0.00193692	0.00125787	Apod/Nfkbia/Zfp36/Zfp36l1/Sox9/Cebpb/Dll1/Irf1/Ezr/H2-Aa/Trib1/Cd68/Hes1/Thbs1/Lgr4/Dusp1	16	mut
mut.GO:0007517	GO:0007517	muscle organ development	15/263	424/23210	0.000109081	0.00193692	0.00125787	Egr1/Nr4a1/Cited2/Maff/Mtss1/Dll1/Fos/Fgfr1/Btg2/Fgfrl1/Fzd7/Fgfr2/Ski/Atf3/Hivep3	15	mut
mut.GO:0120162	GO:0120162	positive regulation of cold-induced thermogenesis	7/263	96/23210	0.00011188	0.00197772	0.00128437	Vegfa/G0s2/Cebpb/Lcn2/Gadd45g/Kdm6b/Oxtr	7	mut
mut.GO:1903039	GO:1903039	positive regulation of leukocyte cell-cell adhesion	10/263	203/23210	0.000113497	0.00199734	0.0012971	Ccl2/Nfkbiz/Nr4a3/Tfrc/Irf1/H2-Aa/Egr3/Pnp/Nfat5/Hes1	10	mut
mut.GO:0045995	GO:0045995	regulation of embryonic development	8/263	129/23210	0.000114328	0.00199755	0.00129725	Klf4/Dll1/Fgfr1/Hspa5/Fzd7/Hes1/Wnk1/Lama1	8	mut
mut.GO:1901215	GO:1901215	negative regulation of neuron death	11/263	244/23210	0.000114522	0.00199755	0.00129725	Csf3/Vegfa/Cebpb/Serpinf1/Nr4a3/Btg2/Sod2/Nr4a2/Rel/Jun/Pink1	11	mut
mut.GO:0019827	GO:0019827	stem cell population maintenance	9/263	165/23210	0.000115639	0.00200814	0.00130412	Sox9/Klf4/Dll1/Fgfr1/Trim8/Srrt/Fzd7/Hes1/Ski	9	mut
mut.GO:0033674	GO:0033674	positive regulation of kinase activity	16/263	476/23210	0.000116788	0.00201921	0.00131131	Egr1/Clu/Vegfa/Gadd45b/Cdkn1a/Ccn1/Gadd45g/Fgfr1/Gprc5b/Spag9/Iqgap1/Ppp2ca/Ddx3x/Thbs1/Map2k3/Nedd9	16	mut
mut.GO:2001243	GO:2001243	negative regulation of intrinsic apoptotic signaling pathway	7/263	97/23210	0.000119432	0.00205589	0.00133513	Clu/Nme5/Hspb1/Ddx3x/Sod2/Dnaja1/Pink1	7	mut
mut.GO:0016055	GO:0016055	Wnt signaling pathway	15/263	428/23210	0.000120928	0.0020726	0.00134598	Cpe/Egr1/Sox9/Klf4/Slc9a3r1/Gprc5b/Nfkb1/Ddx3x/Fzd7/Sox10/Fgfr2/Wnk1/Lgr4/Nxn/Zfp703	15	mut
mut.GO:0008631	GO:0008631	intrinsic apoptotic signaling pathway in response to oxidative stress	5/263	43/23210	0.000121754	0.00207773	0.00134931	Nme5/Hspb1/Sod2/Sfpq/Pink1	5	mut
mut.GO:0198738	GO:0198738	cell-cell signaling by wnt	15/263	430/23210	0.000127261	0.00215545	0.00139978	Cpe/Egr1/Sox9/Klf4/Slc9a3r1/Gprc5b/Nfkb1/Ddx3x/Fzd7/Sox10/Fgfr2/Wnk1/Lgr4/Nxn/Zfp703	15	mut
mut.GO:0031330	GO:0031330	negative regulation of cellular catabolic process	11/263	247/23210	0.000127524	0.00215545	0.00139978	Cst3/Vegfa/Ier3/Zfp36/Ddit4/Dbi/Pabpc1/Hnrnpa0/Tob1/Ubxn1/Pink1	11	mut
mut.GO:0034248	GO:0034248	regulation of cellular amide metabolic process	14/263	382/23210	0.000127949	0.00215545	0.00139978	Clu/Zfp36/Zfp36l1/Ccn1/Enc1/Vim/Btg2/Ddx3x/Ppp1r15a/Thbs1/Tob1/Mknk2/Ythdf1/Pink1	14	mut
mut.GO:1902107	GO:1902107	positive regulation of leukocyte differentiation	9/263	168/23210	0.000132598	0.00222426	0.00144447	Zfp36l1/Nfkbiz/Fos/Irf1/H2-Aa/Trib1/Egr3/Pnp/Jun	9	mut
mut.GO:0060993	GO:0060993	kidney morphogenesis	7/263	99/23210	0.000135777	0.00226793	0.00147283	Vegfa/Sox9/Irx1/Irx2/Hes1/Lgr4/Ahi1	7	mut
mut.GO:0098727	GO:0098727	maintenance of cell number	9/263	169/23210	0.000138693	0.00230687	0.00149812	Sox9/Klf4/Dll1/Fgfr1/Trim8/Srrt/Fzd7/Hes1/Ski	9	mut
mut.GO:0031589	GO:0031589	cell-substrate adhesion	13/263	339/23210	0.000142583	0.00236161	0.00153367	Fn1/Apod/Vegfa/Ccn1/Serpine1/Spock2/Lims1/Iqgap1/Fzd7/Cdh13/Ccn2/Thbs1/Nedd9	13	mut
mut.GO:0072207	GO:0072207	metanephric epithelium development	4/263	24/23210	0.000143221	0.00236224	0.00153408	Sox9/Mtss1/Hes1/Lgr4	4	mut
mut.GO:0009895	GO:0009895	negative regulation of catabolic process	12/263	294/23210	0.00014412	0.00236716	0.00153728	Cst3/Vegfa/Ier3/Zfp36/Serpine2/Ddit4/Dbi/Pabpc1/Hnrnpa0/Tob1/Ubxn1/Pink1	12	mut
mut.GO:0007369	GO:0007369	gastrulation	9/263	170/23210	0.000145021	0.00237209	0.00154047	Fn1/Epha2/Klf4/Nr4a3/Fgfr1/Kdm6b/Fzd7/Wnk1/Ets2	9	mut
mut.GO:0010464	GO:0010464	regulation of mesenchymal cell proliferation	5/263	45/23210	0.00015171	0.00245099	0.00159172	Vegfa/Sox9/Fgfr1/Irs2/Fgfr2	5	mut
mut.GO:0031952	GO:0031952	regulation of protein autophosphorylation	5/263	45/23210	0.00015171	0.00245099	0.00159172	Vegfa/Errfi1/Iqgap1/Ppp2ca/Jun	5	mut
mut.GO:0032965	GO:0032965	regulation of collagen biosynthetic process	5/263	45/23210	0.00015171	0.00245099	0.00159172	Ccl2/Errfi1/Vim/Serpine1/Ccn2	5	mut
mut.GO:0045598	GO:0045598	regulation of fat cell differentiation	8/263	135/23210	0.000156745	0.002522	0.00163783	Vegfa/Zfp36/Zfp36l1/Cebpb/Trpv4/Hes1/Sod2/Id4	8	mut
mut.GO:0010452	GO:0010452	histone H3-K36 methylation	3/263	10/23210	0.000162741	0.0025868	0.00167991	Ash1l/Nsd2/Bcor	3	mut
mut.GO:0072070	GO:0072070	loop of Henle development	3/263	10/23210	0.000162741	0.0025868	0.00167991	Irx1/Dll1/Irx2	3	mut
mut.GO:0072173	GO:0072173	metanephric tubule morphogenesis	3/263	10/23210	0.000162741	0.0025868	0.00167991	Sox9/Hes1/Lgr4	3	mut
mut.GO:0000289	GO:0000289	nuclear-transcribed mRNA poly(A) tail shortening	4/263	25/23210	0.000168989	0.00266462	0.00173045	Zfp36/Pabpc1/Btg2/Tob1	4	mut
mut.GO:0032515	GO:0032515	negative regulation of phosphoprotein phosphatase activity	4/263	25/23210	0.000168989	0.00266462	0.00173045	Ppp1r9b/Ppp1r15a/Bod1l/Mprip	4	mut
mut.GO:0048593	GO:0048593	camera-type eye morphogenesis	8/263	137/23210	0.000173475	0.0027205	0.00176674	Aqp5/Vegfa/Epha2/Cited2/Sox9/Dll1/Ski/Ahi1	8	mut
mut.GO:0035967	GO:0035967	cellular response to topologically incorrect protein	7/263	103/23210	0.000173913	0.0027205	0.00176674	Hspa1b/Hspb8/Hspa1a/Bag3/Hspa5/Ppp1r15a/Atf3	7	mut
mut.GO:0090596	GO:0090596	sensory organ morphogenesis	12/263	301/23210	0.000179252	0.00279293	0.00181378	Aqp5/Vegfa/Epha2/Cited2/Sox9/Dll1/Nr4a3/Slc9a3r1/Fgfr1/Fgfr2/Ski/Ahi1	12	mut
mut.GO:0045637	GO:0045637	regulation of myeloid cell differentiation	10/263	215/23210	0.000181398	0.00281524	0.00182826	Csf3/Nfkbia/Zfp36/Zfp36l1/Cebpb/Dll1/Hmgb2/Fos/Trib1/Jun	10	mut
mut.GO:0045926	GO:0045926	negative regulation of growth	11/263	258/23210	0.000186508	0.00287945	0.00186996	Cdkn1a/Serpine2/Cited2/Rrad/Ppp1r9b/Wwc1/Sertad1/Rtn4/Ddx3x/Sema4c/Ifrd1	11	mut
mut.GO:0045429	GO:0045429	positive regulation of nitric oxide biosynthetic process	5/263	47/23210	0.000186996	0.00287945	0.00186996	Clu/Klf4/Klf2/Ptx3/Sod2	5	mut
mut.GO:0002262	GO:0002262	myeloid cell homeostasis	9/263	176/23210	0.000188265	0.0028877	0.00187532	Vegfa/Zfp36/Zfp36l1/Ccl2/Cited2/Flvcr1/Hmgb2/Klf2/Pde4b	9	mut
mut.GO:0001654	GO:0001654	eye development	14/263	397/23210	0.000190576	0.00290058	0.00188369	Aqp5/Vegfa/Epha2/Cited2/Sox9/Klf4/Dll1/Vim/Slc25a25/Fgfr2/Ski/Ahi1/Jun/Lama1	14	mut
mut.GO:0032535	GO:0032535	regulation of cellular component size	14/263	397/23210	0.000190576	0.00290058	0.00188369	Csf3/Fn1/Vegfa/Slc12a2/Map1b/Grb2/Slc9a3r1/Ezr/Rtn4/Sema4c/Ppp1r15a/Ifrd1/Lima1/Fhod3	14	mut
mut.GO:1903201	GO:1903201	regulation of oxidative stress-induced cell death	6/263	74/23210	0.000194402	0.00294744	0.00191411	Nr4a3/Nme5/Hspb1/Sod2/Sfpq/Pink1	6	mut
mut.GO:0007263	GO:0007263	nitric oxide mediated signal transduction	4/263	26/23210	0.000197944	0.00297823	0.00193411	Vegfa/Mt2/Rasd1/Thbs1	4	mut
mut.GO:1905523	GO:1905523	positive regulation of macrophage migration	4/263	26/23210	0.000197944	0.00297823	0.00193411	Ccl2/Trpv4/Rtn4/Thbs1	4	mut
mut.GO:0150063	GO:0150063	visual system development	14/263	400/23210	0.000205863	0.00307662	0.00199801	Aqp5/Vegfa/Epha2/Cited2/Sox9/Klf4/Dll1/Vim/Slc25a25/Fgfr2/Ski/Ahi1/Jun/Lama1	14	mut
mut.GO:0030857	GO:0030857	negative regulation of epithelial cell differentiation	5/263	48/23210	0.000206825	0.00307662	0.00199801	Vegfa/Sox9/Dll1/Foxp4/Hes1	5	mut
mut.GO:1904407	GO:1904407	positive regulation of nitric oxide metabolic process	5/263	48/23210	0.000206825	0.00307662	0.00199801	Clu/Klf4/Klf2/Ptx3/Sod2	5	mut
mut.GO:0060563	GO:0060563	neuroepithelial cell differentiation	6/263	75/23210	0.000209325	0.0031021	0.00201455	Cebpb/Dll1/Serpine1/Slc9a3r1/Fgfr1/Hes1	6	mut
mut.GO:0030324	GO:0030324	lung development	10/263	219/23210	0.000210525	0.00310821	0.00201852	Vegfa/Errfi1/Sox9/Fgfr1/Foxp4/Klf2/Ccn2/Hes1/Fgfr2/Lama1	10	mut
mut.GO:0001659	GO:0001659	temperature homeostasis	9/263	179/23210	0.000213617	0.00313041	0.00203294	Egr1/Vegfa/G0s2/Cebpb/Lcn2/Gadd45g/Kdm6b/Lgr4/Oxtr	9	mut
mut.GO:0034612	GO:0034612	response to tumor necrosis factor	9/263	179/23210	0.000213617	0.00313041	0.00203294	Ccl7/Nfkbia/Zfp36/Zfp36l1/Ccl2/Irf1/Lims1/Krt8/Nfkb1	9	mut
mut.GO:0045765	GO:0045765	regulation of angiogenesis	12/263	307/23210	0.000214954	0.00313833	0.00203809	Vegfa/Ccl2/Epha2/Klf4/Dll1/Serpinf1/Serpine1/Klf2/Rtn4/Hspb1/Thbs1/Adamts1	12	mut
mut.GO:0045786	GO:0045786	negative regulation of cell cycle	15/263	452/23210	0.000218406	0.00315072	0.00204613	Ier3/Zfp36l1/Cdkn1a/Nr4a1/Klf4/Slc9a3r1/Irf1/Camk2n1/Nabp1/Btg2/Pura/Uhrf2/Hexim1/Thbs1/Fgfr2	15	mut
mut.GO:0048145	GO:0048145	regulation of fibroblast proliferation	7/263	107/23210	0.000220281	0.00315072	0.00204613	Fn1/Cdkn1a/Fosl2/Serpine1/Ski/Sod2/Jun	7	mut
mut.GO:0045667	GO:0045667	regulation of osteoblast differentiation	8/263	142/23210	0.000221811	0.00315072	0.00204613	Vegfa/Ccn1/Cebpd/Cebpb/Jund/Fgfr1/Ski/Tob1	8	mut
mut.GO:0106106	GO:0106106	cold-induced thermogenesis	8/263	142/23210	0.000221811	0.00315072	0.00204613	Vegfa/G0s2/Cebpb/Lcn2/Gadd45g/Kdm6b/Lgr4/Oxtr	8	mut
mut.GO:0120161	GO:0120161	regulation of cold-induced thermogenesis	8/263	142/23210	0.000221811	0.00315072	0.00204613	Vegfa/G0s2/Cebpb/Lcn2/Gadd45g/Kdm6b/Lgr4/Oxtr	8	mut
mut.GO:0042090	GO:0042090	interleukin-12 biosynthetic process	3/263	11/23210	0.000221896	0.00315072	0.00204613	Irf1/Nfkb1/Rel	3	mut
mut.GO:0045075	GO:0045075	regulation of interleukin-12 biosynthetic process	3/263	11/23210	0.000221896	0.00315072	0.00204613	Irf1/Nfkb1/Rel	3	mut
mut.GO:0048880	GO:0048880	sensory system development	14/263	403/23210	0.000222197	0.00315072	0.00204613	Aqp5/Vegfa/Epha2/Cited2/Sox9/Klf4/Dll1/Vim/Slc25a25/Fgfr2/Ski/Ahi1/Jun/Lama1	14	mut
mut.GO:0036003	GO:0036003	positive regulation of transcription from RNA polymerase II promoter in response to stress	4/263	27/23210	0.000230311	0.00325406	0.00211324	Vegfa/Cebpb/Klf2/Atf3	4	mut
mut.GO:0030323	GO:0030323	respiratory tube development	10/263	222/23210	0.000234864	0.00330655	0.00214733	Vegfa/Errfi1/Sox9/Fgfr1/Foxp4/Klf2/Ccn2/Hes1/Fgfr2/Lama1	10	mut
mut.GO:0007178	GO:0007178	transmembrane receptor protein serine/threonine kinase signaling pathway	13/263	357/23210	0.000236251	0.00331425	0.00215233	Egr1/Ccl2/Ccn1/Cited2/Fos/Vim/Hspa5/Hes1/Thbs1/Ski/Tob1/Jun/Zfp703	13	mut
mut.GO:0061180	GO:0061180	mammary gland epithelium development	6/263	77/23210	0.000241872	0.00338106	0.00219571	Slc12a2/Epha2/Cebpb/Rtn4/Fgfr2/Zfp703	6	mut
mut.GO:0002065	GO:0002065	columnar/cuboidal epithelial cell differentiation	8/263	144/23210	0.000244004	0.00339881	0.00220724	Cebpb/Dll1/Serpine1/Slc9a3r1/Fgfr1/Foxp4/Hes1/Fgfr2	8	mut
mut.GO:0048144	GO:0048144	fibroblast proliferation	7/263	109/23210	0.00024694	0.00342759	0.00222594	Fn1/Cdkn1a/Fosl2/Serpine1/Ski/Sod2/Jun	7	mut
mut.GO:0000288	GO:0000288	nuclear-transcribed mRNA catabolic process, deadenylation-dependent decay	5/263	50/23210	0.000251249	0.00343429	0.00223028	Zfp36/Zfp36l1/Pabpc1/Btg2/Tob1	5	mut
mut.GO:0061014	GO:0061014	positive regulation of mRNA catabolic process	5/263	50/23210	0.000251249	0.00343429	0.00223028	Zfp36/Zfp36l1/Pabpc1/Btg2/Tob1	5	mut
mut.GO:0071675	GO:0071675	regulation of mononuclear cell migration	5/263	50/23210	0.000251249	0.00343429	0.00223028	Ccl2/Serpine1/Trpv4/Thbs1/Dusp1	5	mut
mut.GO:1902373	GO:1902373	negative regulation of mRNA catabolic process	5/263	50/23210	0.000251249	0.00343429	0.00223028	Vegfa/Zfp36/Pabpc1/Hnrnpa0/Tob1	5	mut
mut.GO:2001235	GO:2001235	positive regulation of apoptotic signaling pathway	9/263	183/23210	0.000251778	0.00343429	0.00223028	Clu/G0s2/Dedd2/Slc9a3r1/Serinc3/Thbs1/Sfpq/Atf3/Pink1	9	mut
mut.GO:0031099	GO:0031099	regeneration	8/263	145/23210	0.000255764	0.00347663	0.00225778	Cdkn1a/Klf4/Cebpb/Serpine1/Rtn4/Fzd7/Ifrd1/Jun	8	mut
mut.GO:0045666	GO:0045666	positive regulation of neuron differentiation	15/263	461/23210	0.0002695	0.00365075	0.00237086	Fn1/Vegfa/Serpine2/Enc1/Map1b/Serpinf1/Fgfr1/Gprc5b/Spag9/Hspa5/Iqgap1/Rtn4/Hspb1/Ahi1/Adamts1	15	mut
mut.GO:2000116	GO:2000116	regulation of cysteine-type endopeptidase activity	10/263	226/23210	0.00027095	0.0036575	0.00237524	Vegfa/Hspa1b/Ccn1/Nr4a1/Klf4/Ppp2ca/Ddx3x/Ccn2/Thbs1/Usp50	10	mut
mut.GO:0043062	GO:0043062	extracellular structure organization	12/263	315/23210	0.000271854	0.0036575	0.00237524	Fn1/Col9a1/Ccn1/Fscn1/Sox9/Elf3/Spock2/Ptx3/Col18a1/Ccn2/Lipg/Crispld2	12	mut
mut.GO:0060412	GO:0060412	ventricular septum morphogenesis	5/263	51/23210	0.000276006	0.00367748	0.00238821	Cited2/Fgfrl1/Nsd2/Hes1/Fgfr2	5	mut
mut.GO:0060428	GO:0060428	lung epithelium development	5/263	51/23210	0.000276006	0.00367748	0.00238821	Errfi1/Sox9/Foxp4/Klf2/Fgfr2	5	mut
mut.GO:0002688	GO:0002688	regulation of leukocyte chemotaxis	7/263	111/23210	0.000276137	0.00367748	0.00238821	Vegfa/Ccl2/Serpine1/Trpv4/Thbs1/Wnk1/Dusp1	7	mut
mut.GO:0043491	GO:0043491	protein kinase B signaling	9/263	186/23210	0.000283969	0.00376502	0.00244507	Csf3/Vegfa/Zfp36l1/Epha2/Sox9/Klf4/Slc9a3r1/Rtn4/Thbs1	9	mut
mut.GO:0030198	GO:0030198	extracellular matrix organization	11/263	271/23210	0.000284621	0.00376502	0.00244507	Fn1/Col9a1/Ccn1/Fscn1/Sox9/Elf3/Spock2/Ptx3/Col18a1/Ccn2/Crispld2	11	mut
mut.GO:0008630	GO:0008630	intrinsic apoptotic signaling pathway in response to DNA damage	7/263	112/23210	0.000291742	0.00384631	0.00249786	Clu/Ier3/Cdkn1a/Epha2/Ddit4/Pnp/Sod2	7	mut
mut.GO:0003206	GO:0003206	cardiac chamber morphogenesis	8/263	148/23210	0.000293858	0.00386129	0.00250759	Cpe/Ccn1/Cited2/Fgfrl1/Nsd2/Hes1/Fgfr2/Adamts1	8	mut
mut.GO:0022408	GO:0022408	negative regulation of cell-cell adhesion	9/263	187/23210	0.000295428	0.00386441	0.00250961	Vegfa/Serpine2/Klf4/Cebpb/Irf1/H2-Aa/Trpv4/Wnk1/Zfp703	9	mut
mut.GO:0048562	GO:0048562	embryonic organ morphogenesis	12/263	318/23210	0.000296263	0.00386441	0.00250961	Epha2/Cited2/Sox9/Flvcr1/Dll1/Nr4a3/Slc9a3r1/Fgfr1/Hes1/Fgfr2/Ahi1/Slc39a1	12	mut
mut.GO:0043154	GO:0043154	negative regulation of cysteine-type endopeptidase activity involved in apoptotic process	6/263	80/23210	0.000298016	0.00386441	0.00250961	Vegfa/Hspa1b/Nr4a1/Klf4/Ddx3x/Thbs1	6	mut
mut.GO:0045682	GO:0045682	regulation of epidermis development	6/263	80/23210	0.000298016	0.00386441	0.00250961	Zfp36/Zfp36l1/Errfi1/Maff/Dll1/Hes1	6	mut
mut.GO:0010712	GO:0010712	regulation of collagen metabolic process	5/263	52/23210	0.000302571	0.00388513	0.00252307	Ccl2/Errfi1/Vim/Serpine1/Ccn2	5	mut
mut.GO:0061614	GO:0061614	pri-miRNA transcription by RNA polymerase II	5/263	52/23210	0.000302571	0.00388513	0.00252307	Sox9/Klf4/Fos/Nfkb1/Jun	5	mut
mut.GO:1903202	GO:1903202	negative regulation of oxidative stress-induced cell death	5/263	52/23210	0.000302571	0.00388513	0.00252307	Nr4a3/Nme5/Hspb1/Sod2/Pink1	5	mut
mut.GO:0018108	GO:0018108	peptidyl-tyrosine phosphorylation	12/263	319/23210	0.000304802	0.00390108	0.00253342	Csf3/Vegfa/Errfi1/Socs3/Fgfr1/Irf1/Gprc5b/Iqgap1/Hes1/Fgfr2/Hk1/Nedd9	12	mut
mut.GO:0001952	GO:0001952	regulation of cell-matrix adhesion	7/263	113/23210	0.000308047	0.00392984	0.00255211	Apod/Vegfa/Serpine1/Lims1/Iqgap1/Cdh13/Thbs1	7	mut
mut.GO:0036293	GO:0036293	response to decreased oxygen levels	10/263	230/23210	0.000311566	0.00396192	0.00257293	Egr1/Vegfa/Zfp36l1/Cited2/Ddit4/Fosl2/Rtn4/Nr4a2/Pink1/Oxtr	10	mut
mut.GO:0007389	GO:0007389	pattern specification process	15/263	468/23210	0.00031608	0.00400638	0.00260181	Cited2/Irx1/Dll1/Irx2/Fgfr1/Btg2/Bhlhe40/Hes1/Bptf/Fgfr2/Ski/Ets2/Bcor/Ahi1/Arc	15	mut
mut.GO:0034614	GO:0034614	cellular response to reactive oxygen species	8/263	150/23210	0.000321738	0.00406138	0.00263752	Lcn2/Nr4a3/Fos/Kdm6b/Thbs1/Sod2/Jun/Pink1	8	mut
mut.GO:0060348	GO:0060348	bone development	10/263	231/23210	0.000322479	0.00406138	0.00263752	Col9a1/Cited2/Sox9/Alpl/Trpv4/Nsd2/Thbs1/Fgfr2/Ski/Cadm1	10	mut
mut.GO:0043666	GO:0043666	regulation of phosphoprotein phosphatase activity	5/263	53/23210	0.000331029	0.00409874	0.00266179	Ppp1r9b/Ppp2ca/Ppp1r15a/Bod1l/Mprip	5	mut
mut.GO:0048662	GO:0048662	negative regulation of smooth muscle cell proliferation	5/263	53/23210	0.000331029	0.00409874	0.00266179	Apod/Cdkn1a/Klf4/Trib1/Sod2	5	mut
mut.GO:1900408	GO:1900408	negative regulation of cellular response to oxidative stress	5/263	53/23210	0.000331029	0.00409874	0.00266179	Nr4a3/Nme5/Hspb1/Sod2/Pink1	5	mut
mut.GO:1904705	GO:1904705	regulation of vascular smooth muscle cell proliferation	5/263	53/23210	0.000331029	0.00409874	0.00266179	Cdkn1a/Nr4a3/Sod2/Jun/Adamts1	5	mut
mut.GO:1990874	GO:1990874	vascular smooth muscle cell proliferation	5/263	53/23210	0.000331029	0.00409874	0.00266179	Cdkn1a/Nr4a3/Sod2/Jun/Adamts1	5	mut
mut.GO:0018212	GO:0018212	peptidyl-tyrosine modification	12/263	322/23210	0.000331684	0.00409874	0.00266179	Csf3/Vegfa/Errfi1/Socs3/Fgfr1/Irf1/Gprc5b/Iqgap1/Hes1/Fgfr2/Hk1/Nedd9	12	mut
mut.GO:0032872	GO:0032872	regulation of stress-activated MAPK cascade	10/263	232/23210	0.000333708	0.00411087	0.00266967	Vegfa/Gadd45b/Gadd45g/Spag9/Ezr/Trpv4/Sema4c/Ccn2/Dnaja1/Dusp1	10	mut
mut.GO:0030278	GO:0030278	regulation of ossification	10/263	233/23210	0.000345263	0.00423995	0.0027535	Vegfa/Ccn1/Sox9/Cebpd/Cebpb/Jund/Fgfr1/Ski/Tob1/Bcor	10	mut
mut.GO:0051085	GO:0051085	chaperone cofactor-dependent protein refolding	4/263	30/23210	0.00035017	0.00428006	0.00277954	Hspa1b/Hspa1a/Dnajb1/Hspa5	4	mut
mut.GO:0043434	GO:0043434	response to peptide hormone	12/263	324/23210	0.0003507	0.00428006	0.00277954	Serpina3n/Egr1/Zfp36l1/Nr4a1/Socs3/Nr4a3/Grb2/Irf1/Irs2/Nfkb1/Trpv4/Nr4a2	12	mut
mut.GO:0070302	GO:0070302	regulation of stress-activated protein kinase signaling cascade	10/263	234/23210	0.000357149	0.00434421	0.0028212	Vegfa/Gadd45b/Gadd45g/Spag9/Ezr/Trpv4/Sema4c/Ccn2/Dnaja1/Dusp1	10	mut
mut.GO:0003002	GO:0003002	regionalization	13/263	373/23210	0.000359612	0.00434421	0.0028212	Cited2/Irx1/Dll1/Irx2/Fgfr1/Btg2/Bhlhe40/Hes1/Bptf/Fgfr2/Ski/Ets2/Arc	13	mut
mut.GO:0030282	GO:0030282	bone mineralization	7/263	116/23210	0.000361398	0.00434421	0.0028212	Ccn1/Sox9/Mtss1/Sbno2/Fgfr2/Bcor/Lgr4	7	mut
mut.GO:0032964	GO:0032964	collagen biosynthetic process	5/263	54/23210	0.000361467	0.00434421	0.0028212	Ccl2/Errfi1/Vim/Serpine1/Ccn2	5	mut
mut.GO:0035272	GO:0035272	exocrine system development	5/263	54/23210	0.000361467	0.00434421	0.0028212	Sox9/Fgfr1/Sox10/Fgfr2/Lama1	5	mut
mut.GO:0071674	GO:0071674	mononuclear cell migration	6/263	83/23210	0.000363906	0.00436024	0.00283161	Ccl7/Ccl2/Serpine1/Trpv4/Thbs1/Dusp1	6	mut
mut.GO:0007249	GO:0007249	I-kappaB kinase/NF-kappaB signaling	9/263	193/23210	0.000372509	0.00444979	0.00288977	Nfkbia/Sqstm1/Irf1/Gprc5b/Trim8/Ash1l/Hspb1/Rel/Pink1	9	mut
mut.GO:0010755	GO:0010755	regulation of plasminogen activation	3/263	13/23210	0.000378213	0.00447722	0.00290758	Serpine2/Serpine1/Thbs1	3	mut
mut.GO:0060670	GO:0060670	branching involved in labyrinthine layer morphogenesis	3/263	13/23210	0.000378213	0.00447722	0.00290758	Socs3/Grb2/Fgfr2	3	mut
mut.GO:0061418	GO:0061418	regulation of transcription from RNA polymerase II promoter in response to hypoxia	3/263	13/23210	0.000378213	0.00447722	0.00290758	Egr1/Vegfa/Cited2	3	mut
mut.GO:0034655	GO:0034655	nucleobase-containing compound catabolic process	14/263	425/23210	0.000379868	0.00448336	0.00291157	Vegfa/Ier3/Zfp36/Zfp36l1/Ddit4/Vim/Pabpc1/Eno1b/Btg2/Trir/Hnrnpa0/Pnp/Tob1/Hk1	14	mut
mut.GO:0030308	GO:0030308	negative regulation of cell growth	9/263	194/23210	0.000386838	0.00454125	0.00294916	Cdkn1a/Serpine2/Rrad/Ppp1r9b/Sertad1/Rtn4/Ddx3x/Sema4c/Ifrd1	9	mut
mut.GO:0003151	GO:0003151	outflow tract morphogenesis	6/263	84/23210	0.000388229	0.00454125	0.00294916	Vegfa/Cited2/Hes1/Thbs1/Fgfr2/Jun	6	mut
mut.GO:0006970	GO:0006970	response to osmotic stress	6/263	84/23210	0.000388229	0.00454125	0.00294916	Aqp5/Zfp36l1/Slc12a2/Tsc22d2/Trpv4/Ddx3x	6	mut
mut.GO:0002042	GO:0002042	cell migration involved in sprouting angiogenesis	5/263	55/23210	0.000393973	0.0045948	0.00298394	Vegfa/Nr4a1/Klf4/Egr3/Thbs1	5	mut
mut.GO:0032967	GO:0032967	positive regulation of collagen biosynthetic process	4/263	31/23210	0.00039849	0.00460918	0.00299328	Ccl2/Vim/Serpine1/Ccn2	4	mut
mut.GO:0042036	GO:0042036	negative regulation of cytokine biosynthetic process	4/263	31/23210	0.00039849	0.00460918	0.00299328	Zfp36/Errfi1/Klf4/Nfkb1	4	mut
mut.GO:0070482	GO:0070482	response to oxygen levels	11/263	282/23210	0.000398714	0.00460918	0.00299328	Egr1/Vegfa/Zfp36l1/Cited2/Ddit4/Fosl2/Rtn4/Sod2/Nr4a2/Pink1/Oxtr	11	mut
mut.GO:0014032	GO:0014032	neural crest cell development	6/263	85/23210	0.000413805	0.00472817	0.00307055	Fn1/Cited2/Sox9/Sox10/Sema4c/Hes1	6	mut
mut.GO:0014910	GO:0014910	regulation of smooth muscle cell migration	6/263	85/23210	0.000413805	0.00472817	0.00307055	Egr1/Nr4a3/Serpine1/Trib1/Iqgap1/Adamts1	6	mut
mut.GO:0048708	GO:0048708	astrocyte differentiation	6/263	85/23210	0.000413805	0.00472817	0.00307055	Serpine2/Sox9/Dll1/Vim/Hes1/Id4	6	mut
mut.GO:1900407	GO:1900407	regulation of cellular response to oxidative stress	6/263	85/23210	0.000413805	0.00472817	0.00307055	Nr4a3/Nme5/Hspb1/Sod2/Sfpq/Pink1	6	mut
mut.GO:0010001	GO:0010001	glial cell differentiation	10/263	239/23210	0.000421822	0.00480585	0.003121	Clu/Serpine2/Sox9/Dll1/Vim/Rtn4/Sox10/Hes1/Ski/Id4	10	mut
mut.GO:0043536	GO:0043536	positive regulation of blood vessel endothelial cell migration	5/263	56/23210	0.000428639	0.00485236	0.00315121	Vegfa/Fgfr1/Hspb1/Thbs1/Map2k3	5	mut
mut.GO:1902883	GO:1902883	negative regulation of response to oxidative stress	5/263	56/23210	0.000428639	0.00485236	0.00315121	Nr4a3/Nme5/Hspb1/Sod2/Pink1	5	mut
mut.GO:0071407	GO:0071407	cellular response to organic cyclic compound	15/263	482/23210	0.000430357	0.00485236	0.00315121	Egr1/Clu/Nfkbia/Zfp36/Zfp36l1/Ddit4/Alpl/Nr4a3/Ppp1r9b/Abhd2/Ezr/Nfkb1/Pde4b/Dnaja1/Zfp703	15	mut
mut.GO:0006417	GO:0006417	regulation of translation	12/263	332/23210	0.000436275	0.00485236	0.00315121	Zfp36/Zfp36l1/Enc1/Vim/Btg2/Ddx3x/Ppp1r15a/Thbs1/Tob1/Mknk2/Ythdf1/Pink1	12	mut
mut.GO:0040013	GO:0040013	negative regulation of locomotion	12/263	332/23210	0.000436275	0.00485236	0.00315121	Apod/Cited2/Klf4/Serpinf1/Serpine1/Slc9a3r1/Abhd2/Trim8/Trib1/Sema4c/Thbs1/Dusp1	12	mut
mut.GO:0010594	GO:0010594	regulation of endothelial cell migration	8/263	157/23210	0.00043682	0.00485236	0.00315121	Vegfa/Epha2/Klf4/Serpinf1/Fgfr1/Hspb1/Thbs1/Map2k3	8	mut
mut.GO:0019439	GO:0019439	aromatic compound catabolic process	15/263	483/23210	0.000439727	0.00485236	0.00315121	Vegfa/Ier3/Zfp36/Zfp36l1/Ddit4/Vim/Pabpc1/Eno1b/Btg2/Trir/Hnrnpa0/Pnp/Tob1/Hk1/Ephx1	15	mut
mut.GO:0003281	GO:0003281	ventricular septum development	6/263	86/23210	0.000440676	0.00485236	0.00315121	Ccn1/Cited2/Fgfrl1/Nsd2/Hes1/Fgfr2	6	mut
mut.GO:0007044	GO:0007044	cell-substrate junction assembly	6/263	86/23210	0.000440676	0.00485236	0.00315121	Fn1/Apod/Vegfa/Dst/Lims1/Iqgap1	6	mut
mut.GO:0032611	GO:0032611	interleukin-1 beta production	6/263	86/23210	0.000440676	0.00485236	0.00315121	Egr1/Errfi1/Hspb1/Usp50/Tnfaip8/Hk1	6	mut
mut.GO:0035304	GO:0035304	regulation of protein dephosphorylation	6/263	86/23210	0.000440676	0.00485236	0.00315121	Ppp1r9b/Ppp2ca/Ppp1r15a/Bod1l/Mprip/Pink1	6	mut
mut.GO:0060411	GO:0060411	cardiac septum morphogenesis	6/263	86/23210	0.000440676	0.00485236	0.00315121	Ccn1/Cited2/Fgfrl1/Nsd2/Hes1/Fgfr2	6	mut
mut.GO:0048469	GO:0048469	cell maturation	9/263	198/23210	0.000448776	0.00492778	0.00320018	Vegfa/Flvcr1/Abhd2/Fgfr1/Klf2/Rnd1/Sox10/Hes1/Nr4a2	9	mut
mut.GO:1901653	GO:1901653	cellular response to peptide	11/263	287/23210	0.000462048	0.00505943	0.00328568	Zfp36l1/Nr4a1/Socs3/Nr4a3/Grb2/Vim/Irf1/Irs2/Nfkb1/Nr4a2/Cacna2d1	11	mut
mut.GO:0010463	GO:0010463	mesenchymal cell proliferation	5/263	57/23210	0.000465555	0.00507792	0.00329769	Vegfa/Sox9/Fgfr1/Irs2/Fgfr2	5	mut
mut.GO:0002690	GO:0002690	positive regulation of leukocyte chemotaxis	6/263	87/23210	0.00046889	0.00507792	0.00329769	Vegfa/Ccl2/Serpine1/Trpv4/Thbs1/Wnk1	6	mut
mut.GO:0072091	GO:0072091	regulation of stem cell proliferation	6/263	87/23210	0.00046889	0.00507792	0.00329769	Cxcl1/Vegfa/Zfp36l1/Hmgb2/Fgfr1/Sox10	6	mut
mut.GO:2000117	GO:2000117	negative regulation of cysteine-type endopeptidase activity	6/263	87/23210	0.00046889	0.00507792	0.00329769	Vegfa/Hspa1b/Nr4a1/Klf4/Ddx3x/Thbs1	6	mut
mut.GO:0048505	GO:0048505	regulation of timing of cell differentiation	3/263	14/23210	0.000477339	0.00511323	0.00332062	Serpine2/Dll1/Hes1	3	mut
mut.GO:0048755	GO:0048755	branching morphogenesis of a nerve	3/263	14/23210	0.000477339	0.00511323	0.00332062	Cpe/Rtn4/Fgfr2	3	mut
mut.GO:0061469	GO:0061469	regulation of type B pancreatic cell proliferation	3/263	14/23210	0.000477339	0.00511323	0.00332062	Errfi1/Nr4a1/Nr4a3	3	mut
mut.GO:1901841	GO:1901841	regulation of high voltage-gated calcium channel activity	3/263	14/23210	0.000477339	0.00511323	0.00332062	Rrad/Pde4b/Cacna2d1	3	mut
mut.GO:0031214	GO:0031214	biomineral tissue development	8/263	160/23210	0.000495418	0.00529251	0.00343704	Ccn1/Sox9/Mtss1/Cebpb/Sbno2/Fgfr2/Bcor/Lgr4	8	mut
mut.GO:0002685	GO:0002685	regulation of leukocyte migration	9/263	201/23210	0.000500396	0.00531688	0.00345287	Apod/Vegfa/Ccl2/Serpine1/Trpv4/Rtn4/Thbs1/Wnk1/Dusp1	9	mut
mut.GO:0043281	GO:0043281	regulation of cysteine-type endopeptidase activity involved in apoptotic process	9/263	201/23210	0.000500396	0.00531688	0.00345287	Vegfa/Hspa1b/Ccn1/Nr4a1/Klf4/Ppp2ca/Ddx3x/Ccn2/Thbs1	9	mut
mut.GO:1902369	GO:1902369	negative regulation of RNA catabolic process	5/263	58/23210	0.000504815	0.00534941	0.003474	Vegfa/Zfp36/Pabpc1/Hnrnpa0/Tob1	5	mut
mut.GO:0033598	GO:0033598	mammary gland epithelial cell proliferation	4/263	33/23210	0.000509109	0.00536606	0.00348481	Epha2/Cebpb/Rtn4/Zfp703	4	mut
mut.GO:1901890	GO:1901890	positive regulation of cell junction assembly	4/263	33/23210	0.000509109	0.00536606	0.00348481	Vegfa/Epha2/Lims1/Iqgap1	4	mut
mut.GO:2001236	GO:2001236	regulation of extrinsic apoptotic signaling pathway	8/263	161/23210	0.000516308	0.00542743	0.00352467	Vegfa/G0s2/Dedd2/Hmgb2/Serpine1/Fgfr1/Thbs1/Atf3	8	mut
mut.GO:0043588	GO:0043588	skin development	11/263	293/23210	0.000548971	0.00574017	0.00372776	Zfp36/Zfp36l1/Errfi1/Epha2/Sox9/Dll1/Fosl2/Dbi/Ash1l/Fgfr2/Lgr4	11	mut
mut.GO:0051402	GO:0051402	neuron apoptotic process	11/263	293/23210	0.000548971	0.00574017	0.00372776	Egr1/Vegfa/Egln3/Cebpb/Nr4a3/Btg2/Sod2/Nr4a2/Jun/Pink1/Usp53	11	mut
mut.GO:0001666	GO:0001666	response to hypoxia	9/263	204/23210	0.000556796	0.00577602	0.00375105	Egr1/Vegfa/Zfp36l1/Cited2/Ddit4/Fosl2/Rtn4/Nr4a2/Pink1	9	mut
mut.GO:0007160	GO:0007160	cell-matrix adhesion	9/263	204/23210	0.000556796	0.00577602	0.00375105	Fn1/Apod/Vegfa/Serpine1/Lims1/Iqgap1/Cdh13/Ccn2/Thbs1	9	mut
mut.GO:1904018	GO:1904018	positive regulation of vasculature development	9/263	204/23210	0.000556796	0.00577602	0.00375105	Egr1/Vegfa/Klf4/Dll1/Serpine1/Rtn4/Hspb1/Thbs1/Sod2	9	mut
mut.GO:0014031	GO:0014031	mesenchymal cell development	6/263	90/23210	0.000562043	0.00579993	0.00376657	Fn1/Cited2/Sox9/Sox10/Sema4c/Hes1	6	mut
mut.GO:1903313	GO:1903313	positive regulation of mRNA metabolic process	6/263	90/23210	0.000562043	0.00579993	0.00376657	Zfp36/Zfp36l1/Pabpc1/Tra2a/Btg2/Tob1	6	mut
mut.GO:0010714	GO:0010714	positive regulation of collagen metabolic process	4/263	34/23210	0.000571891	0.00588614	0.00382256	Ccl2/Vim/Serpine1/Ccn2	4	mut
mut.GO:0070098	GO:0070098	chemokine-mediated signaling pathway	5/263	60/23210	0.000590746	0.00602203	0.0039108	Ccl7/Cxcl1/Cxcl2/Ccl2/Wnk1	5	mut
mut.GO:0007379	GO:0007379	segment specification	3/263	15/23210	0.000591689	0.00602203	0.0039108	Irx1/Dll1/Irx2	3	mut
mut.GO:0070307	GO:0070307	lens fiber cell development	3/263	15/23210	0.000591689	0.00602203	0.0039108	Epha2/Vim/Fgfr2	3	mut
mut.GO:0071599	GO:0071599	otic vesicle development	3/263	15/23210	0.000591689	0.00602203	0.0039108	Sox9/Fgfr2/Ahi1	3	mut
mut.GO:0034332	GO:0034332	adherens junction organization	7/263	126/23210	0.000594784	0.00602203	0.0039108	Apod/Vegfa/Mtss1/Lims1/Iqgap1/Cdh13/Zfp703	7	mut
mut.GO:0009798	GO:0009798	axis specification	6/263	91/23210	0.00059609	0.00602203	0.0039108	Cited2/Dll1/Ski/Ets2/Bcor/Ahi1	6	mut
mut.GO:0048864	GO:0048864	stem cell development	6/263	91/23210	0.00059609	0.00602203	0.0039108	Fn1/Cited2/Sox9/Sox10/Sema4c/Hes1	6	mut
mut.GO:0009636	GO:0009636	response to toxic substance	12/263	344/23210	0.000597314	0.00602203	0.0039108	Ccl7/Egr1/Lcn2/Nr4a3/Mt2/Nfkb1/Kdm6b/Sod2/Nr4a2/Pink1/Ephx1/Oxtr	12	mut
mut.GO:0007179	GO:0007179	transforming growth factor beta receptor signaling pathway	8/263	165/23210	0.000607129	0.00610537	0.00396493	Ccl2/Cited2/Fos/Hspa5/Thbs1/Ski/Jun/Zfp703	8	mut
mut.GO:0014033	GO:0014033	neural crest cell differentiation	6/263	92/23210	0.000631717	0.00632037	0.00410455	Fn1/Cited2/Sox9/Sox10/Sema4c/Hes1	6	mut
mut.GO:0014909	GO:0014909	smooth muscle cell migration	6/263	92/23210	0.000631717	0.00632037	0.00410455	Egr1/Nr4a3/Serpine1/Trib1/Iqgap1/Adamts1	6	mut
mut.GO:0051591	GO:0051591	response to cAMP	5/263	61/23210	0.000637609	0.00633868	0.00411645	Junb/Zfp36l1/Jund/Ezr/Jun	5	mut
mut.GO:1903428	GO:1903428	positive regulation of reactive oxygen species biosynthetic process	5/263	61/23210	0.000637609	0.00633868	0.00411645	Clu/Klf4/Klf2/Ptx3/Sod2	5	mut
mut.GO:0035308	GO:0035308	negative regulation of protein dephosphorylation	4/263	35/23210	0.000639979	0.00633868	0.00411645	Ppp1r9b/Ppp1r15a/Bod1l/Mprip	4	mut
mut.GO:0051084	GO:0051084	'de novo' posttranslational protein folding	4/263	35/23210	0.000639979	0.00633868	0.00411645	Hspa1b/Hspa1a/Dnajb1/Hspa5	4	mut
mut.GO:0035303	GO:0035303	regulation of dephosphorylation	8/263	167/23210	0.000657149	0.00649243	0.00421629	Ppp1r9b/Iqgap1/Ppp2ca/Ppp1r15a/Wnk1/Bod1l/Mprip/Pink1	8	mut
mut.GO:1904950	GO:1904950	negative regulation of establishment of protein localization	9/263	209/23210	0.000662316	0.00652712	0.00423882	Fn1/Apod/Pim3/Ezr/Bag3/Midn/Ppp2ca/Dnaja1/Lgr4	9	mut
mut.GO:0035305	GO:0035305	negative regulation of dephosphorylation	6/263	93/23210	0.000668972	0.00655991	0.00426012	Ppp1r9b/Iqgap1/Ppp1r15a/Wnk1/Bod1l/Mprip	6	mut
mut.GO:0036473	GO:0036473	cell death in response to oxidative stress	6/263	93/23210	0.000668972	0.00655991	0.00426012	Nr4a3/Nme5/Hspb1/Sod2/Sfpq/Pink1	6	mut
mut.GO:0032412	GO:0032412	regulation of ion transmembrane transporter activity	10/263	254/23210	0.000676848	0.00661361	0.00429499	Ccl2/Rrad/Slc9a3r1/Ppp2ca/Pde4b/Wnk1/Hk1/Pink1/Cacna2d1/Arc	10	mut
mut.GO:0045787	GO:0045787	positive regulation of cell cycle	12/263	349/23210	0.000677803	0.00661361	0.00429499	Cdkn1a/Cited2/Nr4a3/Fgfr1/Uhrf2/Ddx3x/Mepce/Ccn2/Hes1/Fgfr2/Sfpq/Adamts1	12	mut
mut.GO:1902882	GO:1902882	regulation of response to oxidative stress	6/263	94/23210	0.000707905	0.00688253	0.00446963	Nr4a3/Nme5/Hspb1/Sod2/Sfpq/Pink1	6	mut
mut.GO:0048839	GO:0048839	inner ear development	9/263	211/23210	0.000708855	0.00688253	0.00446963	Sox9/Cebpd/Dll1/Nr4a3/Slc9a3r1/Fgfr1/Hes1/Fgfr2/Ahi1	9	mut
mut.GO:0006458	GO:0006458	'de novo' protein folding	4/263	36/23210	0.000713618	0.00691175	0.0044886	Hspa1b/Hspa1a/Dnajb1/Hspa5	4	mut
mut.GO:0014067	GO:0014067	negative regulation of phosphatidylinositol 3-kinase signaling	3/263	16/23210	0.000722153	0.00692635	0.00449809	Serpine2/Klf4/Slc9a3r1	3	mut
mut.GO:0040034	GO:0040034	regulation of development, heterochronic	3/263	16/23210	0.000722153	0.00692635	0.00449809	Serpine2/Dll1/Hes1	3	mut
mut.GO:0071498	GO:0071498	cellular response to fluid shear stress	3/263	16/23210	0.000722153	0.00692635	0.00449809	Mtss1/Klf4/Klf2	3	mut
mut.GO:0099640	GO:0099640	axo-dendritic protein transport	3/263	16/23210	0.000722153	0.00692635	0.00449809	Pura/Hspb1/Sfpq	3	mut
mut.GO:0097237	GO:0097237	cellular response to toxic substance	8/263	170/23210	0.000738363	0.00706463	0.00458789	Ccl7/Egr1/Lcn2/Nr4a3/Nfkb1/Kdm6b/Sod2/Pink1	8	mut
mut.GO:0030218	GO:0030218	erythrocyte differentiation	7/263	131/23210	0.000749558	0.00715437	0.00464617	Vegfa/Zfp36/Zfp36l1/Cited2/Flvcr1/Hmgb2/Klf2	7	mut
mut.GO:0043271	GO:0043271	negative regulation of ion transport	8/263	171/23210	0.000767162	0.00730472	0.0047438	Serpine2/Rrad/Slc9a3r1/Irs2/Ppp2ca/Hes1/Thbs1/Wnk1	8	mut
mut.GO:0048639	GO:0048639	positive regulation of developmental growth	9/263	214/23210	0.000783642	0.00744366	0.00483403	Fn1/Vegfa/Map1b/Dll1/Serpine1/Fgfr1/Ezr/Rtn4/Fgfr2	9	mut
mut.GO:0071456	GO:0071456	cellular response to hypoxia	6/263	96/23210	0.000791015	0.00749563	0.00486779	Egr1/Vegfa/Zfp36l1/Cited2/Rtn4/Pink1	6	mut
mut.GO:0060674	GO:0060674	placenta blood vessel development	4/263	37/23210	0.000793053	0.00749692	0.00486862	Junb/Ccn1/Socs3/Hes1	4	mut
mut.GO:0035265	GO:0035265	organ growth	9/263	215/23210	0.000809954	0.00763837	0.00496048	Col9a1/Cited2/Sox9/Flvcr1/Dll1/Wwc1/Fgfr1/Thbs1/Fgfr2	9	mut
mut.GO:0045927	GO:0045927	positive regulation of growth	11/263	308/23210	0.000827669	0.00778681	0.00505688	Fn1/Vegfa/Map1b/Dll1/Serpine1/Fgfr1/Ezr/Rtn4/Ddx3x/Fgfr2/Ahi1	11	mut
mut.GO:0050867	GO:0050867	positive regulation of cell activation	14/263	461/23210	0.000842114	0.00790384	0.00513289	Cdkn1a/Ccl2/Nfkbiz/Nr4a3/Tfrc/Irf1/Irs2/H2-Aa/Nsd2/Egr3/Pnp/Ccn2/Hes1/Thbs1	14	mut
mut.GO:0022898	GO:0022898	regulation of transmembrane transporter activity	10/263	262/23210	0.000858027	0.00803407	0.00521746	Ccl2/Rrad/Slc9a3r1/Ppp2ca/Pde4b/Wnk1/Hk1/Pink1/Cacna2d1/Arc	10	mut
mut.GO:0060253	GO:0060253	negative regulation of glial cell proliferation	3/263	17/23210	0.000869584	0.00808467	0.00525032	Sox10/Hes1/Ski	3	mut
mut.GO:0072234	GO:0072234	metanephric nephron tubule development	3/263	17/23210	0.000869584	0.00808467	0.00525032	Sox9/Hes1/Lgr4	3	mut
mut.GO:2001028	GO:2001028	positive regulation of endothelial cell chemotaxis	3/263	17/23210	0.000869584	0.00808467	0.00525032	Vegfa/Fgfr1/Hspb1	3	mut
mut.GO:0044270	GO:0044270	cellular nitrogen compound catabolic process	14/263	463/23210	0.000877824	0.00814208	0.0052876	Vegfa/Ier3/Zfp36/Zfp36l1/Ddit4/Vim/Pabpc1/Eno1b/Btg2/Trir/Hnrnpa0/Pnp/Tob1/Hk1	14	mut
mut.GO:0021761	GO:0021761	limbic system development	6/263	98/23210	0.000881463	0.00815664	0.00529706	Nr4a3/Fgfr1/Btg2/Kdm6b/Fgfr2/Id4	6	mut
mut.GO:0051961	GO:0051961	negative regulation of nervous system development	12/263	361/23210	0.000908748	0.00837267	0.00543735	Cpe/Sox9/Dll1/Vim/Trpv4/Rtn4/Sox10/Sema4c/Hes1/Ski/Ifrd1/Id4	12	mut
mut.GO:0043523	GO:0043523	regulation of neuron apoptotic process	10/263	264/23210	0.000909057	0.00837267	0.00543735	Egr1/Vegfa/Egln3/Cebpb/Nr4a3/Btg2/Sod2/Nr4a2/Jun/Pink1	10	mut
mut.GO:0035148	GO:0035148	tube formation	8/263	176/23210	0.000925019	0.00848006	0.00550709	Vegfa/Cited2/Sox9/Irx1/Irx2/Sema4c/Fgfr2/Ski	8	mut
mut.GO:0048592	GO:0048592	eye morphogenesis	8/263	176/23210	0.000925019	0.00848006	0.00550709	Aqp5/Vegfa/Epha2/Cited2/Sox9/Dll1/Ski/Ahi1	8	mut
mut.GO:0045639	GO:0045639	positive regulation of myeloid cell differentiation	6/263	99/23210	0.000929572	0.00850203	0.00552136	Csf3/Zfp36l1/Hmgb2/Fos/Trib1/Jun	6	mut
mut.GO:0009791	GO:0009791	post-embryonic development	7/263	136/23210	0.000934591	0.00852814	0.00553832	Vegfa/Klf4/Csrnp1/Ash1l/Fgfr2/Sod2/Nr4a2	7	mut
mut.GO:0060251	GO:0060251	regulation of glial cell proliferation	4/263	39/23210	0.000970299	0.00883353	0.00573664	Vim/Sox10/Hes1/Ski	4	mut
mut.GO:0048675	GO:0048675	axon extension	7/263	137/23210	0.000975574	0.00886109	0.00575454	Fn1/Vegfa/Map1b/Auts2/Rtn4/Sema4c/Ifrd1	7	mut
mut.GO:0002702	GO:0002702	positive regulation of production of molecular mediator of immune response	6/263	100/23210	0.000979677	0.0088779	0.00576545	Nr4a3/Tfrc/Gprc5b/Rtn4/Nsd2/Hk1	6	mut
mut.GO:0046700	GO:0046700	heterocycle catabolic process	14/263	469/23210	0.000992716	0.00895519	0.00581565	Vegfa/Ier3/Zfp36/Zfp36l1/Ddit4/Vim/Pabpc1/Eno1b/Btg2/Trir/Hnrnpa0/Pnp/Tob1/Hk1	14	mut
mut.GO:0048872	GO:0048872	homeostasis of number of cells	11/263	315/23210	0.000993135	0.00895519	0.00581565	Vegfa/Zfp36/Zfp36l1/Ccl2/Cited2/Sox9/Flvcr1/Hmgb2/Klf2/Pde4b/Lgr4	11	mut
mut.GO:0043524	GO:0043524	negative regulation of neuron apoptotic process	8/263	178/23210	0.000995021	0.00895519	0.00581565	Vegfa/Cebpb/Nr4a3/Btg2/Sod2/Nr4a2/Jun/Pink1	8	mut
mut.GO:0006898	GO:0006898	receptor-mediated endocytosis	9/263	222/23210	0.00101498	0.00910738	0.00591448	Clu/Vegfa/Dll1/Grb2/Serpine1/Tfrc/Ezr/Ahi1/Arc	9	mut
mut.GO:0030336	GO:0030336	negative regulation of cell migration	10/263	268/23210	0.00101861	0.00910738	0.00591448	Apod/Cited2/Klf4/Serpinf1/Serpine1/Slc9a3r1/Abhd2/Trib1/Thbs1/Dusp1	10	mut
mut.GO:0051271	GO:0051271	negative regulation of cellular component movement	11/263	316/23210	0.00101886	0.00910738	0.00591448	Apod/Cited2/Klf4/Serpinf1/Serpine1/Slc9a3r1/Abhd2/Trib1/Sema4c/Thbs1/Dusp1	11	mut
mut.GO:0031532	GO:0031532	actin cytoskeleton reorganization	6/263	101/23210	0.00103183	0.00916099	0.0059493	Csf3/Cdc42bpg/Auts2/Ezr/Trpv4/Nedd9	6	mut
mut.GO:0090263	GO:0090263	positive regulation of canonical Wnt signaling pathway	6/263	101/23210	0.00103183	0.00916099	0.0059493	Gprc5b/Nfkb1/Ddx3x/Fgfr2/Wnk1/Lgr4	6	mut
mut.GO:0110110	GO:0110110	positive regulation of animal organ morphogenesis	6/263	101/23210	0.00103183	0.00916099	0.0059493	Vegfa/Sox9/Fgfr1/Rtn4/Fgfr2/Lgr4	6	mut
mut.GO:0035089	GO:0035089	establishment of apical/basal cell polarity	3/263	18/23210	0.0010348	0.00916669	0.005953	Fscn1/Slc9a3r1/Lama1	3	mut
mut.GO:0045428	GO:0045428	regulation of nitric oxide biosynthetic process	5/263	68/23210	0.00104774	0.00923984	0.00600051	Clu/Klf4/Klf2/Ptx3/Sod2	5	mut
mut.GO:0045669	GO:0045669	positive regulation of osteoblast differentiation	5/263	68/23210	0.00104774	0.00923984	0.00600051	Vegfa/Ccn1/Cebpd/Cebpb/Jund	5	mut
mut.GO:0010470	GO:0010470	regulation of gastrulation	4/263	40/23210	0.0010686	0.00938181	0.0060927	Klf4/Fgfr1/Fzd7/Wnk1	4	mut
mut.GO:1905332	GO:1905332	positive regulation of morphogenesis of an epithelium	4/263	40/23210	0.0010686	0.00938181	0.0060927	Vegfa/Sox9/Lgr4/Ahi1	4	mut
mut.GO:0007405	GO:0007405	neuroblast proliferation	5/263	69/23210	0.0011193	0.00976166	0.00633938	Vegfa/Fgfr1/Sox10/Fgfr2/Id4	5	mut
mut.GO:0048146	GO:0048146	positive regulation of fibroblast proliferation	5/263	69/23210	0.0011193	0.00976166	0.00633938	Fn1/Cdkn1a/Fosl2/Serpine1/Jun	5	mut
mut.GO:1903670	GO:1903670	regulation of sprouting angiogenesis	5/263	69/23210	0.0011193	0.00976166	0.00633938	Vegfa/Klf4/Dll1/Klf2/Thbs1	5	mut
mut.GO:0032409	GO:0032409	regulation of transporter activity	10/263	272/23210	0.00113874	0.00990933	0.00643529	Ccl2/Rrad/Slc9a3r1/Ppp2ca/Pde4b/Wnk1/Hk1/Pink1/Cacna2d1/Arc	10	mut
mut.GO:0071364	GO:0071364	cellular response to epidermal growth factor stimulus	4/263	41/23210	0.00117369	0.0101685	0.00660362	Zfp36/Zfp36l1/Sox9/Iqgap1	4	mut
mut.GO:1905521	GO:1905521	regulation of macrophage migration	4/263	41/23210	0.00117369	0.0101685	0.00660362	Ccl2/Trpv4/Rtn4/Thbs1	4	mut
mut.GO:0043270	GO:0043270	positive regulation of ion transport	11/263	322/23210	0.00118505	0.0102423	0.00665153	Cxcl1/Ccl2/Cebpb/Dbi/Serpine1/Slc9a3r1/Rtn4/Wnk1/Pink1/Cacna2d1/Arc	11	mut
mut.GO:0001657	GO:0001657	ureteric bud development	6/263	104/23210	0.00120116	0.0102423	0.00665153	Vegfa/Sox9/Fgfr1/Hes1/Fgfr2/Lgr4	6	mut
mut.GO:0032612	GO:0032612	interleukin-1 production	6/263	104/23210	0.00120116	0.0102423	0.00665153	Egr1/Errfi1/Hspb1/Usp50/Tnfaip8/Hk1	6	mut
mut.GO:0072163	GO:0072163	mesonephric epithelium development	6/263	104/23210	0.00120116	0.0102423	0.00665153	Vegfa/Sox9/Fgfr1/Hes1/Fgfr2/Lgr4	6	mut
mut.GO:0072164	GO:0072164	mesonephric tubule development	6/263	104/23210	0.00120116	0.0102423	0.00665153	Vegfa/Sox9/Fgfr1/Hes1/Fgfr2/Lgr4	6	mut
mut.GO:0034101	GO:0034101	erythrocyte homeostasis	7/263	142/23210	0.00120219	0.0102423	0.00665153	Vegfa/Zfp36/Zfp36l1/Cited2/Flvcr1/Hmgb2/Klf2	7	mut
mut.GO:0002043	GO:0002043	blood vessel endothelial cell proliferation involved in sprouting angiogenesis	3/263	19/23210	0.00121858	0.0102423	0.00665153	Vegfa/Epha2/Thbs1	3	mut
mut.GO:0010766	GO:0010766	negative regulation of sodium ion transport	3/263	19/23210	0.00121858	0.0102423	0.00665153	Serpine2/Slc9a3r1/Wnk1	3	mut
mut.GO:0030859	GO:0030859	polarized epithelial cell differentiation	3/263	19/23210	0.00121858	0.0102423	0.00665153	Slc9a3r1/Ahi1/Lama1	3	mut
mut.GO:0061081	GO:0061081	positive regulation of myeloid leukocyte cytokine production involved in immune response	3/263	19/23210	0.00121858	0.0102423	0.00665153	Nr4a3/Gprc5b/Rtn4	3	mut
mut.GO:0098840	GO:0098840	protein transport along microtubule	3/263	19/23210	0.00121858	0.0102423	0.00665153	Pura/Hspb1/Sfpq	3	mut
mut.GO:0099118	GO:0099118	microtubule-based protein transport	3/263	19/23210	0.00121858	0.0102423	0.00665153	Pura/Hspb1/Sfpq	3	mut
mut.GO:1900451	GO:1900451	positive regulation of glutamate receptor signaling pathway	3/263	19/23210	0.00121858	0.0102423	0.00665153	Ccl2/Pink1/Arc	3	mut
mut.GO:1904754	GO:1904754	positive regulation of vascular associated smooth muscle cell migration	3/263	19/23210	0.00121858	0.0102423	0.00665153	Nr4a3/Iqgap1/Adamts1	3	mut
mut.GO:0002687	GO:0002687	positive regulation of leukocyte migration	7/263	144/23210	0.00130359	0.0109103	0.00708535	Vegfa/Ccl2/Serpine1/Trpv4/Rtn4/Thbs1/Wnk1	7	mut
mut.GO:0034250	GO:0034250	positive regulation of cellular amide metabolic process	7/263	144/23210	0.00130359	0.0109103	0.00708535	Clu/Ccn1/Vim/Ddx3x/Thbs1/Ythdf1/Pink1	7	mut
mut.GO:0014812	GO:0014812	muscle cell migration	6/263	106/23210	0.00132533	0.0110221	0.00715791	Egr1/Nr4a3/Serpine1/Trib1/Iqgap1/Adamts1	6	mut
mut.GO:0022600	GO:0022600	digestive system process	6/263	106/23210	0.00132533	0.0110221	0.00715791	Aqp5/Sox9/Ezr/Wnk1/Lima1/Oxtr	6	mut
mut.GO:0045446	GO:0045446	endothelial cell differentiation	6/263	106/23210	0.00132533	0.0110221	0.00715791	Vegfa/Dll1/Ezr/Rtn4/Col18a1/Kdm6b	6	mut
mut.GO:0042176	GO:0042176	regulation of protein catabolic process	12/263	378/23210	0.00134532	0.0111648	0.00725058	Clu/Cst3/Ier3/Rnf19b/Hspa1b/Serpine2/Sox9/Hspa1a/Ezr/Trib1/Ppp2ca/Ubxn1	12	mut
mut.GO:0001558	GO:0001558	regulation of cell growth	13/263	431/23210	0.00136076	0.0112692	0.0073184	Fn1/Vegfa/Cdkn1a/Serpine2/Rrad/Map1b/Ppp1r9b/Sertad1/Rtn4/Ddx3x/Clstn1/Sema4c/Ifrd1	13	mut
mut.GO:0050870	GO:0050870	positive regulation of T cell activation	8/263	187/23210	0.00136434	0.0112751	0.00732223	Ccl2/Nfkbiz/Tfrc/Irf1/H2-Aa/Egr3/Pnp/Hes1	8	mut
mut.GO:0071902	GO:0071902	positive regulation of protein serine/threonine kinase activity	10/263	279/23210	0.00137675	0.0113539	0.00737338	Vegfa/Gadd45b/Gadd45g/Fgfr1/Spag9/Iqgap1/Ppp2ca/Ddx3x/Thbs1/Map2k3	10	mut
mut.GO:0001823	GO:0001823	mesonephros development	6/263	107/23210	0.00139098	0.0114473	0.00743404	Vegfa/Sox9/Fgfr1/Hes1/Fgfr2/Lgr4	6	mut
mut.GO:0034764	GO:0034764	positive regulation of transmembrane transport	9/263	233/23210	0.0014205	0.0115314	0.0074887	Ccl2/Nr4a3/Dbi/Slc9a3r1/Irs2/Wnk1/Pink1/Cacna2d1/Arc	9	mut
mut.GO:0045930	GO:0045930	negative regulation of mitotic cell cycle	9/263	233/23210	0.0014205	0.0115314	0.0074887	Ier3/Zfp36l1/Cdkn1a/Klf4/Slc9a3r1/Nabp1/Btg2/Pura/Fgfr2	9	mut
mut.GO:0002577	GO:0002577	regulation of antigen processing and presentation	3/263	20/23210	0.00142168	0.0115314	0.0074887	Cd68/Thbs1/Ythdf1	3	mut
mut.GO:0033605	GO:0033605	positive regulation of catecholamine secretion	3/263	20/23210	0.00142168	0.0115314	0.0074887	Rtn4/Pink1/Oxtr	3	mut
mut.GO:0046697	GO:0046697	decidualization	3/263	20/23210	0.00142168	0.0115314	0.0074887	Junb/Cited2/Ash1l	3	mut
mut.GO:0072079	GO:0072079	nephron tubule formation	3/263	20/23210	0.00142168	0.0115314	0.0074887	Sox9/Irx1/Irx2	3	mut
mut.GO:0072243	GO:0072243	metanephric nephron epithelium development	3/263	20/23210	0.00142168	0.0115314	0.0074887	Sox9/Hes1/Lgr4	3	mut
mut.GO:0051145	GO:0051145	smooth muscle cell differentiation	5/263	73/23210	0.00144215	0.0116734	0.00758091	Vegfa/Sox9/Hes1/Fgfr2/Sod2	5	mut
mut.GO:2000146	GO:2000146	negative regulation of cell motility	10/263	281/23210	0.00145172	0.0117268	0.0076156	Apod/Cited2/Klf4/Serpinf1/Serpine1/Slc9a3r1/Abhd2/Trib1/Thbs1/Dusp1	10	mut
mut.GO:0030316	GO:0030316	osteoclast differentiation	6/263	108/23210	0.00145908	0.0117621	0.00763852	Junb/Epha2/Cebpb/Fos/Tfrc/Sbno2	6	mut
mut.GO:0003231	GO:0003231	cardiac ventricle development	7/263	148/23210	0.00152642	0.0122543	0.00795815	Cpe/Ccn1/Cited2/Fgfrl1/Nsd2/Hes1/Fgfr2	7	mut
mut.GO:0070849	GO:0070849	response to epidermal growth factor	4/263	44/23210	0.0015321	0.0122543	0.00795815	Zfp36/Zfp36l1/Sox9/Iqgap1	4	mut
mut.GO:0032651	GO:0032651	regulation of interleukin-1 beta production	5/263	74/23210	0.00153257	0.0122543	0.00795815	Egr1/Errfi1/Hspb1/Usp50/Hk1	5	mut
mut.GO:0042108	GO:0042108	positive regulation of cytokine biosynthetic process	5/263	74/23210	0.00153257	0.0122543	0.00795815	Egr1/Irf1/Hspb1/Thbs1/Rel	5	mut
mut.GO:0050728	GO:0050728	negative regulation of inflammatory response	7/263	149/23210	0.0015865	0.0126599	0.00822155	Apod/Ier3/Zfp36/Socs3/Serpinf1/Nfkb1/Ash1l	7	mut
mut.GO:0034976	GO:0034976	response to endoplasmic reticulum stress	9/263	237/23210	0.00159682	0.0127165	0.00825829	Clu/Cebpb/Serinc3/Hspa5/Ppp1r15a/Thbs1/Ubxn1/Atf3/Jun	9	mut
mut.GO:0061448	GO:0061448	connective tissue development	10/263	285/23210	0.00161164	0.0127829	0.00830141	Egr1/Col9a1/Ccn1/Sox9/Slc25a25/Fgfr1/Trpv4/Ccn2/Thbs1/Id4	10	mut
mut.GO:0071496	GO:0071496	cellular response to external stimulus	10/263	285/23210	0.00161164	0.0127829	0.00830141	Cdkn1a/Sox9/Fos/Tfrc/Bag3/Hspa5/Cd68/Nr4a2/Atf3/Jun	10	mut
mut.GO:0010721	GO:0010721	negative regulation of cell development	12/263	387/23210	0.00163908	0.0128904	0.00837126	Vegfa/Sox9/Dll1/Vim/Trpv4/Rtn4/Sox10/Sema4c/Hes1/Ski/Ifrd1/Id4	12	mut
mut.GO:0006401	GO:0006401	RNA catabolic process	9/263	238/23210	0.00164353	0.0128904	0.00837126	Vegfa/Zfp36/Zfp36l1/Vim/Pabpc1/Btg2/Trir/Hnrnpa0/Tob1	9	mut
mut.GO:0010759	GO:0010759	positive regulation of macrophage chemotaxis	3/263	21/23210	0.00164482	0.0128904	0.00837126	Ccl2/Trpv4/Thbs1	3	mut
mut.GO:0022010	GO:0022010	central nervous system myelination	3/263	21/23210	0.00164482	0.0128904	0.00837126	Clu/Sox10/Id4	3	mut
mut.GO:0032291	GO:0032291	axon ensheathment in central nervous system	3/263	21/23210	0.00164482	0.0128904	0.00837126	Clu/Sox10/Id4	3	mut
mut.GO:0032682	GO:0032682	negative regulation of chemokine production	3/263	21/23210	0.00164482	0.0128904	0.00837126	Apod/Epha2/Klf4	3	mut
mut.GO:0014013	GO:0014013	regulation of gliogenesis	7/263	150/23210	0.00164841	0.012893	0.0083729	Serpine2/Vim/Rtn4/Sox10/Hes1/Ski/Id4	7	mut
mut.GO:1990138	GO:1990138	neuron projection extension	8/263	193/23210	0.00166586	0.0129594	0.00841607	Fn1/Vegfa/Map1b/Auts2/Iqgap1/Rtn4/Sema4c/Ifrd1	8	mut
mut.GO:0090184	GO:0090184	positive regulation of kidney development	4/263	45/23210	0.00166678	0.0129594	0.00841607	Egr1/Vegfa/Sox9/Lgr4	4	mut
mut.GO:1902893	GO:1902893	regulation of pri-miRNA transcription by RNA polymerase II	4/263	45/23210	0.00166678	0.0129594	0.00841607	Sox9/Fos/Nfkb1/Jun	4	mut
mut.GO:0021782	GO:0021782	glial cell development	6/263	111/23210	0.00167868	0.0130007	0.00844288	Clu/Dll1/Vim/Sox10/Ski/Id4	6	mut
mut.GO:0071901	GO:0071901	negative regulation of protein serine/threonine kinase activity	6/263	111/23210	0.00167868	0.0130007	0.00844288	Cdkn1a/Spred2/Dusp7/Hexim1/Dnaja1/Dusp1	6	mut
mut.GO:0050768	GO:0050768	negative regulation of neurogenesis	11/263	337/23210	0.00170017	0.0131413	0.00853418	Sox9/Dll1/Vim/Trpv4/Rtn4/Sox10/Sema4c/Hes1/Ski/Ifrd1/Id4	11	mut
mut.GO:0006809	GO:0006809	nitric oxide biosynthetic process	5/263	76/23210	0.00172581	0.0132874	0.00862906	Clu/Klf4/Klf2/Ptx3/Sod2	5	mut
mut.GO:0060350	GO:0060350	endochondral bone morphogenesis	5/263	76/23210	0.00172581	0.0132874	0.00862906	Col9a1/Sox9/Alpl/Trpv4/Thbs1	5	mut
mut.GO:0030516	GO:0030516	regulation of axon extension	6/263	112/23210	0.00175719	0.0135026	0.00876881	Fn1/Vegfa/Map1b/Rtn4/Sema4c/Ifrd1	6	mut
mut.GO:0003205	GO:0003205	cardiac chamber development	8/263	195/23210	0.00177731	0.0136307	0.00885199	Cpe/Ccn1/Cited2/Fgfrl1/Nsd2/Hes1/Fgfr2/Adamts1	8	mut
mut.GO:0060323	GO:0060323	head morphogenesis	4/263	46/23210	0.00180946	0.0138502	0.00899457	Flvcr1/Csrnp1/Ski/Crispld2	4	mut
mut.GO:1904019	GO:1904019	epithelial cell apoptotic process	6/263	113/23210	0.00183845	0.0140138	0.00910077	Zfp36/Zfp36l1/Serpine1/Krt8/Col18a1/Thbs1	6	mut
mut.GO:0002696	GO:0002696	positive regulation of leukocyte activation	13/263	446/23210	0.0018406	0.0140138	0.00910077	Cdkn1a/Ccl2/Nfkbiz/Nr4a3/Tfrc/Irf1/Irs2/H2-Aa/Nsd2/Egr3/Pnp/Hes1/Thbs1	13	mut
mut.GO:0043583	GO:0043583	ear development	9/263	242/23210	0.00184148	0.0140138	0.00910077	Sox9/Cebpd/Dll1/Nr4a3/Slc9a3r1/Fgfr1/Hes1/Fgfr2/Ahi1	9	mut
mut.GO:0006457	GO:0006457	protein folding	7/263	153/23210	0.00184548	0.0140171	0.00910296	Clu/Hspa1b/Hspa1a/Dnajb1/Hspa5/Hspb1/Dnaja1	7	mut
mut.GO:0032897	GO:0032897	negative regulation of viral transcription	3/263	22/23210	0.00188868	0.0142902	0.00928028	Zfp36/Trim8/Jun	3	mut
mut.GO:0072273	GO:0072273	metanephric nephron morphogenesis	3/263	22/23210	0.00188868	0.0142902	0.00928028	Sox9/Hes1/Lgr4	3	mut
mut.GO:0042472	GO:0042472	inner ear morphogenesis	6/263	114/23210	0.00192252	0.0145184	0.00942847	Sox9/Dll1/Nr4a3/Slc9a3r1/Fgfr1/Fgfr2	6	mut
mut.GO:0071375	GO:0071375	cellular response to peptide hormone stimulus	9/263	244/23210	0.00194737	0.0146779	0.00953207	Zfp36l1/Nr4a1/Socs3/Nr4a3/Grb2/Irf1/Irs2/Nfkb1/Nr4a2	9	mut
mut.GO:0010769	GO:0010769	regulation of cell morphogenesis involved in differentiation	11/263	343/23210	0.00195178	0.0146826	0.00953516	Fn1/Vegfa/Map1b/Vim/Lims1/Rtn4/Sema4c/Ifrd1/Ythdf1/Arc/Nedd9	11	mut
mut.GO:0009743	GO:0009743	response to carbohydrate	8/263	198/23210	0.00195545	0.0146826	0.00953516	Egr1/Zfp36l1/Ano1/Pim3/Irs2/Nfkb1/Ppp2ca/Thbs1	8	mut
mut.GO:1902041	GO:1902041	regulation of extrinsic apoptotic signaling pathway via death domain receptors	4/263	47/23210	0.00196038	0.0146917	0.00954102	Hmgb2/Serpine1/Thbs1/Atf3	4	mut
mut.GO:0051090	GO:0051090	regulation of DNA-binding transcription factor activity	12/263	396/23210	0.00198378	0.0148325	0.00963244	Csf3/Clu/Vegfa/Nfkbia/Klf4/Bhlhe40/Trim8/Trib1/Med13/Ifrd1/Pink1/Ripk4	12	mut
mut.GO:0051896	GO:0051896	regulation of protein kinase B signaling	7/263	155/23210	0.00198669	0.0148325	0.00963244	Csf3/Vegfa/Epha2/Klf4/Slc9a3r1/Rtn4/Thbs1	7	mut
mut.GO:1902105	GO:1902105	regulation of leukocyte differentiation	10/263	294/23210	0.00202401	0.0150825	0.00979485	Zfp36l1/Nfkbiz/Cebpb/Fos/Irf1/H2-Aa/Trib1/Egr3/Pnp/Jun	10	mut
mut.GO:0034249	GO:0034249	negative regulation of cellular amide metabolic process	7/263	156/23210	0.00206036	0.0153244	0.00995193	Clu/Zfp36/Zfp36l1/Enc1/Btg2/Ddx3x/Tob1	7	mut
mut.GO:0032731	GO:0032731	positive regulation of interleukin-1 beta production	4/263	48/23210	0.0021198	0.0157368	0.0102197	Egr1/Hspb1/Usp50/Hk1	4	mut
mut.GO:0048015	GO:0048015	phosphatidylinositol-mediated signaling	7/263	157/23210	0.00213613	0.0158282	0.0102791	Csf3/Zfp36l1/Serpine2/Sox9/Klf4/Slc9a3r1/Ezr	7	mut
mut.GO:0071276	GO:0071276	cellular response to cadmium ion	3/263	23/23210	0.00215392	0.0158785	0.0103117	Fos/Mt2/Jun	3	mut
mut.GO:0090190	GO:0090190	positive regulation of branching involved in ureteric bud morphogenesis	3/263	23/23210	0.00215392	0.0158785	0.0103117	Vegfa/Sox9/Lgr4	3	mut
mut.GO:0007015	GO:0007015	actin filament organization	12/263	400/23210	0.00215499	0.0158785	0.0103117	Csf3/Fscn1/Mtss1/Grb2/Ppp1r9b/Ezr/Trpv4/Rnd1/Ccn2/Lima1/Fhod3/Nedd9	12	mut
mut.GO:0010923	GO:0010923	negative regulation of phosphatase activity	5/263	80/23210	0.00216507	0.0158933	0.0103214	Ppp1r9b/Ppp1r15a/Wnk1/Bod1l/Mprip	5	mut
mut.GO:0046209	GO:0046209	nitric oxide metabolic process	5/263	80/23210	0.00216507	0.0158933	0.0103214	Clu/Klf4/Klf2/Ptx3/Sod2	5	mut
mut.GO:1903829	GO:1903829	positive regulation of cellular protein localization	10/263	297/23210	0.00217899	0.0159658	0.0103685	Vegfa/Ccl2/Epha2/Sqstm1/Ppp1r9b/Ezr/Bag3/Trim8/Iqgap1/Rtn4	10	mut
mut.GO:0009991	GO:0009991	response to extracellular stimulus	12/263	401/23210	0.00219963	0.0160871	0.0104472	Zfp36/Cdkn1a/Fos/Slc25a25/Tfrc/Trpv4/Hspa5/Cd68/Sod2/Nr4a2/Atf3/Jun	12	mut
mut.GO:1903707	GO:1903707	negative regulation of hemopoiesis	7/263	158/23210	0.00221403	0.0161624	0.0104961	Nfkbia/Zfp36/Zfp36l1/Dll1/Irf1/Trib1/Hes1	7	mut
mut.GO:0021537	GO:0021537	telencephalon development	9/263	249/23210	0.00223348	0.0162742	0.0105688	Nr4a3/Dbi/Fgfr1/Btg2/Rtn4/Kdm6b/Hes1/Ski/Id4	9	mut
mut.GO:0035088	GO:0035088	establishment or maintenance of apical/basal cell polarity	4/263	49/23210	0.00228794	0.0165487	0.010747	Fscn1/Slc9a3r1/Ezr/Lama1	4	mut
mut.GO:0061245	GO:0061245	establishment or maintenance of bipolar cell polarity	4/263	49/23210	0.00228794	0.0165487	0.010747	Fscn1/Slc9a3r1/Ezr/Lama1	4	mut
mut.GO:0061912	GO:0061912	selective autophagy	4/263	49/23210	0.00228794	0.0165487	0.010747	Hspb8/Sqstm1/Bag3/Pink1	4	mut
mut.GO:0071470	GO:0071470	cellular response to osmotic stress	4/263	49/23210	0.00228794	0.0165487	0.010747	Aqp5/Zfp36l1/Trpv4/Ddx3x	4	mut
mut.GO:0051224	GO:0051224	negative regulation of protein transport	8/263	204/23210	0.00235382	0.016994	0.0110362	Fn1/Apod/Pim3/Ezr/Bag3/Midn/Ppp2ca/Lgr4	8	mut
mut.GO:0048017	GO:0048017	inositol lipid-mediated signaling	7/263	160/23210	0.0023764	0.0171257	0.0111217	Csf3/Zfp36l1/Serpine2/Sox9/Klf4/Slc9a3r1/Ezr	7	mut
mut.GO:0003158	GO:0003158	endothelium development	6/263	119/23210	0.00238734	0.0171419	0.0111322	Vegfa/Dll1/Ezr/Rtn4/Col18a1/Kdm6b	6	mut
mut.GO:1990266	GO:1990266	neutrophil migration	6/263	119/23210	0.00238734	0.0171419	0.0111322	Ccl7/Cxcl1/Cxcl2/Ccl2/Rtn4/Pde4b	6	mut
mut.GO:0032436	GO:0032436	positive regulation of proteasomal ubiquitin-dependent protein catabolic process	5/263	82/23210	0.00241288	0.0172938	0.0112309	Clu/Rnf19b/Hspa1b/Hspa1a/Trib1	5	mut
mut.GO:0050770	GO:0050770	regulation of axonogenesis	8/263	205/23210	0.00242598	0.0173561	0.0112714	Fn1/Vegfa/Map1b/Vim/Rtn4/Sema4c/Ifrd1/Ythdf1	8	mut
mut.GO:0097150	GO:0097150	neuronal stem cell population maintenance	3/263	24/23210	0.00244116	0.0174331	0.0113213	Dll1/Srrt/Hes1	3	mut
mut.GO:0072175	GO:0072175	epithelial tube formation	7/263	161/23210	0.00246094	0.0175084	0.0113703	Cited2/Sox9/Irx1/Irx2/Sema4c/Fgfr2/Ski	7	mut
mut.GO:0010332	GO:0010332	response to gamma radiation	4/263	50/23210	0.00246504	0.0175084	0.0113703	Egr1/Cdkn1a/Pnp/Sod2	4	mut
mut.GO:0042491	GO:0042491	inner ear auditory receptor cell differentiation	4/263	50/23210	0.00246504	0.0175084	0.0113703	Dll1/Slc9a3r1/Fgfr1/Hes1	4	mut
mut.GO:1901888	GO:1901888	regulation of cell junction assembly	5/263	83/23210	0.00254423	0.0180384	0.0117144	Apod/Vegfa/Epha2/Lims1/Iqgap1	5	mut
mut.GO:0006402	GO:0006402	mRNA catabolic process	8/263	207/23210	0.00257551	0.0182274	0.0118372	Vegfa/Zfp36/Zfp36l1/Vim/Pabpc1/Btg2/Hnrnpa0/Tob1	8	mut
mut.GO:0036294	GO:0036294	cellular response to decreased oxygen levels	6/263	121/23210	0.00259518	0.0183009	0.0118849	Egr1/Vegfa/Zfp36l1/Cited2/Rtn4/Pink1	6	mut
mut.GO:0048565	GO:0048565	digestive tract development	6/263	121/23210	0.00259518	0.0183009	0.0118849	Foxp4/Sox10/Hes1/Fgfr2/Lgr4/Ahi1	6	mut
mut.GO:0031018	GO:0031018	endocrine pancreas development	4/263	51/23210	0.00265134	0.0186635	0.0121204	Clu/Sox9/Dll1/Hes1	4	mut
mut.GO:2001057	GO:2001057	reactive nitrogen species metabolic process	5/263	84/23210	0.00268068	0.0188365	0.0122327	Clu/Klf4/Klf2/Ptx3/Sod2	5	mut
mut.GO:0007586	GO:0007586	digestion	6/263	122/23210	0.00270406	0.0189332	0.0122955	Aqp5/Sox9/Ezr/Wnk1/Lima1/Oxtr	6	mut
mut.GO:0032434	GO:0032434	regulation of proteasomal ubiquitin-dependent protein catabolic process	6/263	122/23210	0.00270406	0.0189332	0.0122955	Clu/Rnf19b/Hspa1b/Hspa1a/Trib1/Ubxn1	6	mut
mut.GO:0008361	GO:0008361	regulation of cell size	8/263	209/23210	0.00273216	0.0189589	0.0123122	Fn1/Vegfa/Slc12a2/Map1b/Slc9a3r1/Rtn4/Sema4c/Ifrd1	8	mut
mut.GO:0031639	GO:0031639	plasminogen activation	3/263	25/23210	0.00275101	0.0189589	0.0123122	Serpine2/Serpine1/Thbs1	3	mut
mut.GO:0051894	GO:0051894	positive regulation of focal adhesion assembly	3/263	25/23210	0.00275101	0.0189589	0.0123122	Vegfa/Lims1/Iqgap1	3	mut
mut.GO:0061213	GO:0061213	positive regulation of mesonephros development	3/263	25/23210	0.00275101	0.0189589	0.0123122	Vegfa/Sox9/Lgr4	3	mut
mut.GO:1903671	GO:1903671	negative regulation of sprouting angiogenesis	3/263	25/23210	0.00275101	0.0189589	0.0123122	Klf4/Klf2/Thbs1	3	mut
mut.GO:1903747	GO:1903747	regulation of establishment of protein localization to mitochondrion	3/263	25/23210	0.00275101	0.0189589	0.0123122	Bag3/Dnaja1/Pink1	3	mut
mut.GO:1904030	GO:1904030	negative regulation of cyclin-dependent protein kinase activity	3/263	25/23210	0.00275101	0.0189589	0.0123122	Cdkn1a/Camk2n1/Hexim1	3	mut
mut.GO:1904738	GO:1904738	vascular associated smooth muscle cell migration	3/263	25/23210	0.00275101	0.0189589	0.0123122	Nr4a3/Iqgap1/Adamts1	3	mut
mut.GO:1904752	GO:1904752	regulation of vascular associated smooth muscle cell migration	3/263	25/23210	0.00275101	0.0189589	0.0123122	Nr4a3/Iqgap1/Adamts1	3	mut
mut.GO:0045732	GO:0045732	positive regulation of protein catabolic process	8/263	210/23210	0.00281323	0.0193155	0.0125438	Clu/Ier3/Rnf19b/Hspa1b/Sox9/Hspa1a/Ezr/Trib1	8	mut
mut.GO:0010921	GO:0010921	regulation of phosphatase activity	6/263	123/23210	0.00281632	0.0193155	0.0125438	Ppp1r9b/Ppp2ca/Ppp1r15a/Wnk1/Bod1l/Mprip	6	mut
mut.GO:0002088	GO:0002088	lens development in camera-type eye	5/263	85/23210	0.00282236	0.0193155	0.0125438	Epha2/Cited2/Vim/Fgfr2/Ski	5	mut
mut.GO:0034333	GO:0034333	adherens junction assembly	5/263	85/23210	0.00282236	0.0193155	0.0125438	Apod/Vegfa/Lims1/Iqgap1/Zfp703	5	mut
mut.GO:0042060	GO:0042060	wound healing	11/263	360/23210	0.00283348	0.0193503	0.0125664	Fn1/Cdkn1a/Ccl2/Ccn1/Serpine2/Serpine1/Dst/Fzd7/Thbs1/Anxa8/Ifrd1	11	mut
mut.GO:0001954	GO:0001954	positive regulation of cell-matrix adhesion	4/263	52/23210	0.00284707	0.0193503	0.0125664	Vegfa/Lims1/Iqgap1/Cdh13	4	mut
mut.GO:0048247	GO:0048247	lymphocyte chemotaxis	4/263	52/23210	0.00284707	0.0193503	0.0125664	Ccl7/Slc12a2/Ccl2/Wnk1	4	mut
mut.GO:0060351	GO:0060351	cartilage development involved in endochondral bone morphogenesis	4/263	52/23210	0.00284707	0.0193503	0.0125664	Col9a1/Sox9/Trpv4/Thbs1	4	mut
mut.GO:0006814	GO:0006814	sodium ion transport	8/263	211/23210	0.00289616	0.01965	0.012761	Cxcl1/Slc12a2/Scnn1a/Serpine2/Scn7a/Slc9a3r1/Slc38a2/Wnk1	8	mut
mut.GO:0045665	GO:0045665	negative regulation of neuron differentiation	9/263	260/23210	0.00298094	0.0201559	0.0130895	Sox9/Dll1/Vim/Trpv4/Rtn4/Sema4c/Hes1/Ifrd1/Id4	9	mut
mut.GO:0048588	GO:0048588	developmental cell growth	9/263	260/23210	0.00298094	0.0201559	0.0130895	Fn1/Vegfa/Sox9/Map1b/Auts2/Iqgap1/Rtn4/Sema4c/Ifrd1	9	mut
mut.GO:0010212	GO:0010212	response to ionizing radiation	6/263	125/23210	0.00305128	0.0204292	0.0132671	Egr1/Cdkn1a/Grb2/Nabp1/Pnp/Sod2	6	mut
mut.GO:0002720	GO:0002720	positive regulation of cytokine production involved in immune response	4/263	53/23210	0.00305246	0.0204292	0.0132671	Nr4a3/Gprc5b/Rtn4/Hk1	4	mut
mut.GO:0010517	GO:0010517	regulation of phospholipase activity	4/263	53/23210	0.00305246	0.0204292	0.0132671	Ccn1/Fgfr1/Fgfr2/Anxa8	4	mut
mut.GO:0014014	GO:0014014	negative regulation of gliogenesis	4/263	53/23210	0.00305246	0.0204292	0.0132671	Sox10/Hes1/Ski/Id4	4	mut
mut.GO:0030850	GO:0030850	prostate gland development	4/263	53/23210	0.00305246	0.0204292	0.0132671	Sox9/Serpinf1/Fgfr2/Id4	4	mut
mut.GO:0048546	GO:0048546	digestive tract morphogenesis	4/263	53/23210	0.00305246	0.0204292	0.0132671	Foxp4/Sox10/Fgfr2/Ahi1	4	mut
mut.GO:0032528	GO:0032528	microvillus organization	3/263	26/23210	0.00308401	0.0204322	0.013269	Fscn1/Slc9a3r1/Ezr	3	mut
mut.GO:0060716	GO:0060716	labyrinthine layer blood vessel development	3/263	26/23210	0.00308401	0.0204322	0.013269	Junb/Ccn1/Hes1	3	mut
mut.GO:0072574	GO:0072574	hepatocyte proliferation	3/263	26/23210	0.00308401	0.0204322	0.013269	Cebpb/Lims1/Rtn4	3	mut
mut.GO:0072575	GO:0072575	epithelial cell proliferation involved in liver morphogenesis	3/263	26/23210	0.00308401	0.0204322	0.013269	Cebpb/Lims1/Rtn4	3	mut
mut.GO:0090025	GO:0090025	regulation of monocyte chemotaxis	3/263	26/23210	0.00308401	0.0204322	0.013269	Ccl2/Serpine1/Dusp1	3	mut
mut.GO:0090189	GO:0090189	regulation of branching involved in ureteric bud morphogenesis	3/263	26/23210	0.00308401	0.0204322	0.013269	Vegfa/Sox9/Lgr4	3	mut
mut.GO:0008406	GO:0008406	gonad development	8/263	214/23210	0.00315644	0.020877	0.0135578	Vegfa/Cited2/Sox9/Cebpb/Hmgb2/Serpine1/Ptx3/Adamts1	8	mut
mut.GO:0031623	GO:0031623	receptor internalization	6/263	126/23210	0.00317411	0.0209587	0.0136109	Vegfa/Grb2/Tfrc/Ezr/Ahi1/Arc	6	mut
mut.GO:0002697	GO:0002697	regulation of immune effector process	12/263	420/23210	0.00320221	0.0211089	0.0137085	Cxcl1/Ccl2/Nfkbiz/Nr4a3/Tfrc/Irf1/Gprc5b/Rtn4/Nsd2/Pnp/Cadm1/Hk1	12	mut
mut.GO:0016311	GO:0016311	dephosphorylation	11/263	366/23210	0.00321225	0.0211272	0.0137203	Alpl/Ppp1r9b/Dusp7/Iqgap1/Ppp2ca/Ppp1r15a/Wnk1/Bod1l/Mprip/Pink1/Dusp1	11	mut
mut.GO:0050730	GO:0050730	regulation of peptidyl-tyrosine phosphorylation	9/263	263/23210	0.0032157	0.0211272	0.0137203	Csf3/Vegfa/Errfi1/Socs3/Irf1/Gprc5b/Iqgap1/Hes1/Nedd9	9	mut
mut.GO:0045599	GO:0045599	negative regulation of fat cell differentiation	4/263	54/23210	0.00326774	0.0214333	0.0139192	Vegfa/Trpv4/Sod2/Id4	4	mut
mut.GO:0032642	GO:0032642	regulation of chemokine production	5/263	88/23210	0.00327988	0.0214416	0.0139245	Apod/Egr1/Epha2/Klf4/Trpv4	5	mut
mut.GO:1903035	GO:1903035	negative regulation of response to wounding	5/263	88/23210	0.00327988	0.0214416	0.0139245	Cdkn1a/Serpine2/Serpine1/Rtn4/Thbs1	5	mut
mut.GO:0014065	GO:0014065	phosphatidylinositol 3-kinase signaling	6/263	127/23210	0.00330058	0.0214701	0.0139431	Csf3/Zfp36l1/Serpine2/Sox9/Klf4/Slc9a3r1	6	mut
mut.GO:0048640	GO:0048640	negative regulation of developmental growth	6/263	127/23210	0.00330058	0.0214701	0.0139431	Cdkn1a/Cited2/Wwc1/Rtn4/Sema4c/Ifrd1	6	mut
mut.GO:0061387	GO:0061387	regulation of extent of cell growth	6/263	127/23210	0.00330058	0.0214701	0.0139431	Fn1/Vegfa/Map1b/Rtn4/Sema4c/Ifrd1	6	mut
mut.GO:0034765	GO:0034765	regulation of ion transmembrane transport	13/263	478/23210	0.00333872	0.0216183	0.0140393	Ccl2/Rrad/Dbi/Slc9a3r1/Irs2/Ppp2ca/Thbs1/Pde4b/Wnk1/Hk1/Pink1/Cacna2d1/Arc	13	mut
mut.GO:0007163	GO:0007163	establishment or maintenance of cell polarity	8/263	216/23210	0.00333982	0.0216183	0.0140393	Fscn1/Map1b/Slc9a3r1/Lims1/Ezr/Rnd1/Hes1/Lama1	8	mut
mut.GO:0048545	GO:0048545	response to steroid hormone	8/263	216/23210	0.00333982	0.0216183	0.0140393	Zfp36/Zfp36l1/Ddit4/Alpl/Hmgb2/Abhd2/Dnaja1/Oxtr	8	mut
mut.GO:0003279	GO:0003279	cardiac septum development	6/263	128/23210	0.00343078	0.0220726	0.0143343	Ccn1/Cited2/Fgfrl1/Nsd2/Hes1/Fgfr2	6	mut
mut.GO:0032874	GO:0032874	positive regulation of stress-activated MAPK cascade	7/263	171/23210	0.00343965	0.0220726	0.0143343	Vegfa/Gadd45b/Gadd45g/Spag9/Trpv4/Sema4c/Ccn2	7	mut
mut.GO:0003338	GO:0003338	metanephros morphogenesis	3/263	27/23210	0.00344073	0.0220726	0.0143343	Sox9/Hes1/Lgr4	3	mut
mut.GO:0044342	GO:0044342	type B pancreatic cell proliferation	3/263	27/23210	0.00344073	0.0220726	0.0143343	Errfi1/Nr4a1/Nr4a3	3	mut
mut.GO:0014015	GO:0014015	positive regulation of gliogenesis	5/263	89/23210	0.00344359	0.0220726	0.0143343	Serpine2/Vim/Rtn4/Sox10/Hes1	5	mut
mut.GO:1904035	GO:1904035	regulation of epithelial cell apoptotic process	5/263	89/23210	0.00344359	0.0220726	0.0143343	Zfp36/Zfp36l1/Serpine1/Col18a1/Thbs1	5	mut
mut.GO:0021700	GO:0021700	developmental maturation	10/263	317/23210	0.00347312	0.0222257	0.0144337	Vegfa/Flvcr1/Abhd2/Fgfr1/Klf2/Rnd1/Clstn1/Sox10/Hes1/Nr4a2	10	mut
mut.GO:0002548	GO:0002548	monocyte chemotaxis	4/263	55/23210	0.00349314	0.0222455	0.0144466	Ccl7/Ccl2/Serpine1/Dusp1	4	mut
mut.GO:0032655	GO:0032655	regulation of interleukin-12 production	4/263	55/23210	0.00349314	0.0222455	0.0144466	Irf1/Nfkb1/Thbs1/Rel	4	mut
mut.GO:0035315	GO:0035315	hair cell differentiation	4/263	55/23210	0.00349314	0.0222455	0.0144466	Dll1/Slc9a3r1/Fgfr1/Hes1	4	mut
mut.GO:0045137	GO:0045137	development of primary sexual characteristics	8/263	218/23210	0.00353137	0.0224527	0.0145811	Vegfa/Cited2/Sox9/Cebpb/Hmgb2/Serpine1/Ptx3/Adamts1	8	mut
mut.GO:0070304	GO:0070304	positive regulation of stress-activated protein kinase signaling cascade	7/263	172/23210	0.00355177	0.022546	0.0146418	Vegfa/Gadd45b/Gadd45g/Spag9/Trpv4/Sema4c/Ccn2	7	mut
mut.GO:0051101	GO:0051101	regulation of DNA binding	6/263	129/23210	0.00356475	0.0225921	0.0146717	Klf4/Hmgb2/Hes1/Ski/Jun/Id4	6	mut
mut.GO:0060395	GO:0060395	SMAD protein signal transduction	5/263	90/23210	0.0036131	0.0228617	0.0148468	Fos/Vim/Ski/Tob1/Jun	5	mut
mut.GO:0008015	GO:0008015	blood circulation	13/263	484/23210	0.00370765	0.0233846	0.0151864	Vegfa/Ier3/Npy/Dll1/Srsf1/Trpv4/Ccn2/Pde4b/Wnk1/Sod2/Map2k3/Cacna2d1/Oxtr	13	mut
mut.GO:0030217	GO:0030217	T cell differentiation	9/263	269/23210	0.00372883	0.0233846	0.0151864	Egr1/Zfp36l1/Nfkbiz/Gadd45g/Irf1/H2-Aa/Egr3/Pnp/Fzd7	9	mut
mut.GO:0021575	GO:0021575	hindbrain morphogenesis	4/263	56/23210	0.00372887	0.0233846	0.0151864	Serpine2/Dll1/Hspa5/Hes1	4	mut
mut.GO:0032732	GO:0032732	positive regulation of interleukin-1 production	4/263	56/23210	0.00372887	0.0233846	0.0151864	Egr1/Hspb1/Usp50/Hk1	4	mut
mut.GO:1905517	GO:1905517	macrophage migration	4/263	56/23210	0.00372887	0.0233846	0.0151864	Ccl2/Trpv4/Rtn4/Thbs1	4	mut
mut.GO:0043406	GO:0043406	positive regulation of MAP kinase activity	8/263	220/23210	0.00373133	0.0233846	0.0151864	Vegfa/Gadd45b/Gadd45g/Fgfr1/Spag9/Iqgap1/Thbs1/Map2k3	8	mut
mut.GO:0032652	GO:0032652	regulation of interleukin-1 production	5/263	91/23210	0.0037885	0.0236499	0.0153586	Egr1/Errfi1/Hspb1/Usp50/Hk1	5	mut
mut.GO:0046683	GO:0046683	response to organophosphorus	5/263	91/23210	0.0037885	0.0236499	0.0153586	Junb/Zfp36l1/Jund/Ezr/Jun	5	mut
mut.GO:0002089	GO:0002089	lens morphogenesis in camera-type eye	3/263	28/23210	0.00382166	0.0236499	0.0153586	Epha2/Cited2/Ski	3	mut
mut.GO:0048103	GO:0048103	somatic stem cell division	3/263	28/23210	0.00382166	0.0236499	0.0153586	Fgfr1/Fzd7/Fgfr2	3	mut
mut.GO:0060445	GO:0060445	branching involved in salivary gland morphogenesis	3/263	28/23210	0.00382166	0.0236499	0.0153586	Fgfr1/Fgfr2/Lama1	3	mut
mut.GO:0061217	GO:0061217	regulation of mesonephros development	3/263	28/23210	0.00382166	0.0236499	0.0153586	Vegfa/Sox9/Lgr4	3	mut
mut.GO:0072576	GO:0072576	liver morphogenesis	3/263	28/23210	0.00382166	0.0236499	0.0153586	Cebpb/Lims1/Rtn4	3	mut
mut.GO:1900745	GO:1900745	positive regulation of p38MAPK cascade	3/263	28/23210	0.00382166	0.0236499	0.0153586	Vegfa/Gadd45b/Gadd45g	3	mut
mut.GO:0010469	GO:0010469	regulation of signaling receptor activity	6/263	131/23210	0.00384433	0.0237529	0.0154255	Ccl2/Errfi1/Serpine1/Ppp2ca/Pink1/Arc	6	mut
mut.GO:0045807	GO:0045807	positive regulation of endocytosis	7/263	175/23210	0.00390487	0.0240892	0.0156439	Clu/Vegfa/Ccl2/Dll1/Serpine1/Ptx3/Ahi1	7	mut
mut.GO:0032602	GO:0032602	chemokine production	5/263	92/23210	0.00396993	0.0243324	0.0158019	Apod/Egr1/Epha2/Klf4/Trpv4	5	mut
mut.GO:0002067	GO:0002067	glandular epithelial cell differentiation	4/263	57/23210	0.00397515	0.0243324	0.0158019	Dll1/Foxp4/Hes1/Fgfr2	4	mut
mut.GO:0048260	GO:0048260	positive regulation of receptor-mediated endocytosis	4/263	57/23210	0.00397515	0.0243324	0.0158019	Clu/Vegfa/Serpine1/Ahi1	4	mut
mut.GO:0051893	GO:0051893	regulation of focal adhesion assembly	4/263	57/23210	0.00397515	0.0243324	0.0158019	Apod/Vegfa/Lims1/Iqgap1	4	mut
mut.GO:0090109	GO:0090109	regulation of cell-substrate junction assembly	4/263	57/23210	0.00397515	0.0243324	0.0158019	Apod/Vegfa/Lims1/Iqgap1	4	mut
mut.GO:0030177	GO:0030177	positive regulation of Wnt signaling pathway	6/263	132/23210	0.00399006	0.0243857	0.0158365	Gprc5b/Nfkb1/Ddx3x/Fgfr2/Wnk1/Lgr4	6	mut
mut.GO:0031668	GO:0031668	cellular response to extracellular stimulus	8/263	223/23210	0.00404758	0.024699	0.0160399	Cdkn1a/Fos/Tfrc/Hspa5/Cd68/Nr4a2/Atf3/Jun	8	mut
mut.GO:0001837	GO:0001837	epithelial to mesenchymal transition	6/263	133/23210	0.00413984	0.025184	0.0163549	Vegfa/Sox9/Rtn4/Ppp2ca/Fgfr2/Zfp703	6	mut
mut.GO:0034763	GO:0034763	negative regulation of transmembrane transport	6/263	133/23210	0.00413984	0.025184	0.0163549	Rrad/Slc9a3r1/Irs2/Ppp2ca/Thbs1/Ahi1	6	mut
mut.GO:2000060	GO:2000060	positive regulation of ubiquitin-dependent protein catabolic process	5/263	93/23210	0.00415748	0.0252524	0.0163993	Clu/Rnf19b/Hspa1b/Hspa1a/Trib1	5	mut
mut.GO:0042110	GO:0042110	T cell activation	13/263	491/23210	0.0041792	0.0253453	0.0164596	Egr1/Zfp36l1/Ccl2/Nfkbiz/Cebpb/Gadd45g/Tfrc/Irf1/H2-Aa/Egr3/Pnp/Fzd7/Hes1	13	mut
mut.GO:0030224	GO:0030224	monocyte differentiation	3/263	29/23210	0.00422729	0.025432	0.016516	Vegfa/Zfp36l1/Jun	3	mut
mut.GO:1903131	GO:1903131	mononuclear cell differentiation	3/263	29/23210	0.00422729	0.025432	0.016516	Vegfa/Zfp36l1/Jun	3	mut
mut.GO:0032615	GO:0032615	interleukin-12 production	4/263	58/23210	0.00423222	0.025432	0.016516	Irf1/Nfkb1/Thbs1/Rel	4	mut
mut.GO:0032835	GO:0032835	glomerulus development	4/263	58/23210	0.00423222	0.025432	0.016516	Egr1/Mtss1/Hes1/Lgr4	4	mut
mut.GO:0060443	GO:0060443	mammary gland morphogenesis	4/263	58/23210	0.00423222	0.025432	0.016516	Slc12a2/Epha2/Elf3/Fgfr2	4	mut
mut.GO:0072678	GO:0072678	T cell migration	4/263	58/23210	0.00423222	0.025432	0.016516	Apod/Slc12a2/Ccl2/Wnk1	4	mut
mut.GO:0050670	GO:0050670	regulation of lymphocyte proliferation	8/263	225/23210	0.00426963	0.0256178	0.0166366	Cdkn1a/Cebpb/Tfrc/Irf1/Irs2/H2-Aa/Pnp/Hes1	8	mut
mut.GO:0055123	GO:0055123	digestive system development	6/263	134/23210	0.00429373	0.0257232	0.0167051	Foxp4/Sox10/Hes1/Fgfr2/Lgr4/Ahi1	6	mut
mut.GO:0045862	GO:0045862	positive regulation of proteolysis	10/263	328/23210	0.00440965	0.0263379	0.0171042	Clu/Rnf19b/Hspa1b/Ccn1/Hspa1a/Trib1/Ppp2ca/Ddx3x/Ccn2/Usp50	10	mut
mut.GO:0034767	GO:0034767	positive regulation of ion transmembrane transport	7/263	179/23210	0.00441637	0.0263379	0.0171042	Ccl2/Dbi/Slc9a3r1/Wnk1/Pink1/Cacna2d1/Arc	7	mut
mut.GO:1903034	GO:1903034	regulation of response to wounding	7/263	179/23210	0.00441637	0.0263379	0.0171042	Cdkn1a/Ccl2/Serpine2/Klf4/Serpine1/Rtn4/Thbs1	7	mut
mut.GO:0071453	GO:0071453	cellular response to oxygen levels	6/263	135/23210	0.00445181	0.0264692	0.0171895	Egr1/Vegfa/Zfp36l1/Cited2/Rtn4/Pink1	6	mut
mut.GO:1903364	GO:1903364	positive regulation of cellular protein catabolic process	6/263	135/23210	0.00445181	0.0264692	0.0171895	Clu/Rnf19b/Hspa1b/Hspa1a/Ezr/Trib1	6	mut
mut.GO:0003013	GO:0003013	circulatory system process	13/263	495/23210	0.00446972	0.0265356	0.0172327	Vegfa/Ier3/Npy/Dll1/Srsf1/Trpv4/Ccn2/Pde4b/Wnk1/Sod2/Map2k3/Cacna2d1/Oxtr	13	mut
mut.GO:0008347	GO:0008347	glial cell migration	4/263	59/23210	0.00450027	0.026561	0.0172492	Fn1/Ccl2/Vim/Rtn4	4	mut
mut.GO:1903078	GO:1903078	positive regulation of protein localization to plasma membrane	4/263	59/23210	0.00450027	0.026561	0.0172492	Epha2/Sqstm1/Ppp1r9b/Ezr	4	mut
mut.GO:2001238	GO:2001238	positive regulation of extrinsic apoptotic signaling pathway	4/263	59/23210	0.00450027	0.026561	0.0172492	G0s2/Dedd2/Thbs1/Atf3	4	mut
mut.GO:0032944	GO:0032944	regulation of mononuclear cell proliferation	8/263	227/23210	0.00450096	0.026561	0.0172492	Cdkn1a/Cebpb/Tfrc/Irf1/Irs2/H2-Aa/Pnp/Hes1	8	mut
mut.GO:0051260	GO:0051260	protein homooligomerization	11/263	383/23210	0.00451062	0.0265782	0.0172604	Aqp5/Clu/Lcn2/Spag9/Fgfrl1/Ski/Sod2/Gls/Usp50/Arc/Kctd1	11	mut
mut.GO:0045582	GO:0045582	positive regulation of T cell differentiation	5/263	95/23210	0.00455143	0.0267787	0.0173905	Nfkbiz/Irf1/H2-Aa/Egr3/Pnp	5	mut
mut.GO:0017148	GO:0017148	negative regulation of translation	6/263	136/23210	0.00461415	0.0270669	0.0175777	Zfp36/Zfp36l1/Enc1/Btg2/Ddx3x/Tob1	6	mut
mut.GO:0042471	GO:0042471	ear morphogenesis	6/263	136/23210	0.00461415	0.0270669	0.0175777	Sox9/Dll1/Nr4a3/Slc9a3r1/Fgfr1/Fgfr2	6	mut
mut.GO:0042026	GO:0042026	protein refolding	3/263	30/23210	0.00465808	0.0271228	0.017614	Hspa1b/Hspa1a/Hspa5	3	mut
mut.GO:0042533	GO:0042533	tumor necrosis factor biosynthetic process	3/263	30/23210	0.00465808	0.0271228	0.017614	Errfi1/Hspb1/Thbs1	3	mut
mut.GO:0042534	GO:0042534	regulation of tumor necrosis factor biosynthetic process	3/263	30/23210	0.00465808	0.0271228	0.017614	Errfi1/Hspb1/Thbs1	3	mut
mut.GO:0061082	GO:0061082	myeloid leukocyte cytokine production	3/263	30/23210	0.00465808	0.0271228	0.017614	Nr4a3/Gprc5b/Rtn4	3	mut
mut.GO:0070306	GO:0070306	lens fiber cell differentiation	3/263	30/23210	0.00465808	0.0271228	0.017614	Epha2/Vim/Fgfr2	3	mut
mut.GO:0070661	GO:0070661	leukocyte proliferation	10/263	331/23210	0.00469683	0.0273081	0.0177343	Clu/Cdkn1a/Cebpb/Tfrc/Irf1/Irs2/H2-Aa/Pura/Pnp/Hes1	10	mut
mut.GO:1903320	GO:1903320	regulation of protein modification by small protein conjugation or removal	8/263	229/23210	0.0047418	0.027529	0.0178778	Egr1/Hspa5/Trib1/Dnaja1/Ubxn1/Nxn/U2af2/Pink1	8	mut
mut.GO:0014066	GO:0014066	regulation of phosphatidylinositol 3-kinase signaling	5/263	96/23210	0.00475805	0.0275422	0.0178863	Csf3/Serpine2/Sox9/Klf4/Slc9a3r1	5	mut
mut.GO:0030279	GO:0030279	negative regulation of ossification	5/263	96/23210	0.00475805	0.0275422	0.0178863	Sox9/Fgfr1/Ski/Tob1/Bcor	5	mut
mut.GO:0030900	GO:0030900	forebrain development	11/263	386/23210	0.00477787	0.0275855	0.0179144	Nr4a3/Dbi/Fgfr1/Btg2/Rtn4/Kdm6b/Hes1/Fgfr2/Ski/Nr4a2/Id4	11	mut
mut.GO:0090183	GO:0090183	regulation of kidney development	4/263	60/23210	0.00477952	0.0275855	0.0179144	Egr1/Vegfa/Sox9/Lgr4	4	mut
mut.GO:0016331	GO:0016331	morphogenesis of embryonic epithelium	7/263	182/23210	0.00483205	0.0278072	0.0180585	Cited2/Sox9/Irx1/Irx2/Sema4c/Fgfr2/Ski	7	mut
mut.GO:0035051	GO:0035051	cardiocyte differentiation	7/263	182/23210	0.00483205	0.0278072	0.0180585	Vegfa/Cited2/Dll1/Kdm6b/Fzd7/Hes1/Fhod3	7	mut
mut.GO:0010595	GO:0010595	positive regulation of endothelial cell migration	5/263	97/23210	0.00497124	0.0284749	0.018492	Vegfa/Fgfr1/Hspb1/Thbs1/Map2k3	5	mut
mut.GO:0045638	GO:0045638	negative regulation of myeloid cell differentiation	5/263	97/23210	0.00497124	0.0284749	0.018492	Nfkbia/Zfp36/Zfp36l1/Dll1/Trib1	5	mut
mut.GO:0072676	GO:0072676	lymphocyte migration	5/263	97/23210	0.00497124	0.0284749	0.018492	Ccl7/Apod/Slc12a2/Ccl2/Wnk1	5	mut
mut.GO:0061351	GO:0061351	neural precursor cell proliferation	7/263	183/23210	0.00497696	0.0284749	0.018492	Vegfa/Fgfr1/Btg2/Lims1/Sox10/Fgfr2/Id4	7	mut
mut.GO:0009952	GO:0009952	anterior/posterior pattern specification	8/263	231/23210	0.00499242	0.0285219	0.0185226	Dll1/Btg2/Bhlhe40/Hes1/Bptf/Ski/Ets2/Arc	8	mut
mut.GO:0010812	GO:0010812	negative regulation of cell-substrate adhesion	4/263	61/23210	0.00507018	0.0289242	0.0187839	Apod/Serpine1/Fzd7/Thbs1	4	mut
mut.GO:0001893	GO:0001893	maternal placenta development	3/263	31/23210	0.00511446	0.0289444	0.018797	Junb/Cited2/Ash1l	3	mut
mut.GO:0010758	GO:0010758	regulation of macrophage chemotaxis	3/263	31/23210	0.00511446	0.0289444	0.018797	Ccl2/Trpv4/Thbs1	3	mut
mut.GO:0060795	GO:0060795	cell fate commitment involved in formation of primary germ layer	3/263	31/23210	0.00511446	0.0289444	0.018797	Fgfr1/Fzd7/Ets2	3	mut
mut.GO:0090162	GO:0090162	establishment of epithelial cell polarity	3/263	31/23210	0.00511446	0.0289444	0.018797	Slc9a3r1/Hes1/Lama1	3	mut
mut.GO:1903393	GO:1903393	positive regulation of adherens junction organization	3/263	31/23210	0.00511446	0.0289444	0.018797	Vegfa/Lims1/Iqgap1	3	mut
mut.GO:0045089	GO:0045089	positive regulation of innate immune response	8/263	232/23210	0.00512147	0.0289444	0.018797	Nfkbia/Hmgb2/Irf1/Rtn4/Hexim1/Lgr4/Sfpq/Cadm1	8	mut
mut.GO:0048754	GO:0048754	branching morphogenesis of an epithelial tube	7/263	184/23210	0.00512511	0.0289444	0.018797	Vegfa/Slc12a2/Epha2/Sox9/Fgfr2/Lgr4/Lama1	7	mut
mut.GO:0043488	GO:0043488	regulation of mRNA stability	5/263	98/23210	0.00519112	0.0292752	0.0190118	Vegfa/Zfp36/Zfp36l1/Vim/Hnrnpa0	5	mut
mut.GO:0090092	GO:0090092	regulation of transmembrane receptor protein serine/threonine kinase signaling pathway	8/263	233/23210	0.00525306	0.0295822	0.0192112	Ccn1/Cited2/Hspa5/Hes1/Thbs1/Ski/Tob1/Zfp703	8	mut
mut.GO:0045766	GO:0045766	positive regulation of angiogenesis	7/263	185/23210	0.00527656	0.0296722	0.0192696	Vegfa/Klf4/Dll1/Serpine1/Rtn4/Hspb1/Thbs1	7	mut
mut.GO:0045165	GO:0045165	cell fate commitment	9/263	284/23210	0.00529437	0.0297299	0.0193071	Sox9/Cebpb/Dll1/Fgfr1/Kdm6b/Fzd7/Hes1/Fgfr2/Ets2	9	mut
mut.GO:0010171	GO:0010171	body morphogenesis	4/263	62/23210	0.00537245	0.0298455	0.0193822	Flvcr1/Csrnp1/Ski/Crispld2	4	mut
mut.GO:0014911	GO:0014911	positive regulation of smooth muscle cell migration	4/263	62/23210	0.00537245	0.0298455	0.0193822	Egr1/Nr4a3/Iqgap1/Adamts1	4	mut
mut.GO:0003149	GO:0003149	membranous septum morphogenesis	2/263	10/23210	0.00542095	0.0298455	0.0193822	Nsd2/Fgfr2	2	mut
mut.GO:0006183	GO:0006183	GTP biosynthetic process	2/263	10/23210	0.00542095	0.0298455	0.0193822	Nme5/Pnp	2	mut
mut.GO:0021873	GO:0021873	forebrain neuroblast division	2/263	10/23210	0.00542095	0.0298455	0.0193822	Fgfr1/Fgfr2	2	mut
mut.GO:0045607	GO:0045607	regulation of inner ear auditory receptor cell differentiation	2/263	10/23210	0.00542095	0.0298455	0.0193822	Dll1/Hes1	2	mut
mut.GO:0045631	GO:0045631	regulation of mechanoreceptor differentiation	2/263	10/23210	0.00542095	0.0298455	0.0193822	Dll1/Hes1	2	mut
mut.GO:0051917	GO:0051917	regulation of fibrinolysis	2/263	10/23210	0.00542095	0.0298455	0.0193822	Serpine1/Thbs1	2	mut
mut.GO:0060484	GO:0060484	lung-associated mesenchyme development	2/263	10/23210	0.00542095	0.0298455	0.0193822	Fgfr1/Fgfr2	2	mut
mut.GO:0060710	GO:0060710	chorio-allantoic fusion	2/263	10/23210	0.00542095	0.0298455	0.0193822	Zfp36l1/Ccn1	2	mut
mut.GO:0060907	GO:0060907	positive regulation of macrophage cytokine production	2/263	10/23210	0.00542095	0.0298455	0.0193822	Gprc5b/Rtn4	2	mut
mut.GO:1902947	GO:1902947	regulation of tau-protein kinase activity	2/263	10/23210	0.00542095	0.0298455	0.0193822	Egr1/Clu	2	mut
mut.GO:2000574	GO:2000574	regulation of microtubule motor activity	2/263	10/23210	0.00542095	0.0298455	0.0193822	Dynll2/Efcab1	2	mut
mut.GO:2000980	GO:2000980	regulation of inner ear receptor cell differentiation	2/263	10/23210	0.00542095	0.0298455	0.0193822	Dll1/Hes1	2	mut
mut.GO:0051251	GO:0051251	positive regulation of lymphocyte activation	11/263	394/23210	0.00555237	0.0305264	0.0198243	Cdkn1a/Ccl2/Nfkbiz/Tfrc/Irf1/Irs2/H2-Aa/Nsd2/Egr3/Pnp/Hes1	11	mut
mut.GO:0010453	GO:0010453	regulation of cell fate commitment	3/263	32/23210	0.00559685	0.0306003	0.0198723	Fgfr1/Fzd7/Hes1	3	mut
mut.GO:0010591	GO:0010591	regulation of lamellipodium assembly	3/263	32/23210	0.00559685	0.0306003	0.0198723	Epha2/Fscn1/Auts2	3	mut
mut.GO:0045616	GO:0045616	regulation of keratinocyte differentiation	3/263	32/23210	0.00559685	0.0306003	0.0198723	Zfp36/Zfp36l1/Errfi1	3	mut
mut.GO:0060977	GO:0060977	coronary vasculature morphogenesis	3/263	32/23210	0.00559685	0.0306003	0.0198723	Vegfa/Fgfr1/Fgfr2	3	mut
mut.GO:0030593	GO:0030593	neutrophil chemotaxis	5/263	100/23210	0.00565138	0.0308129	0.0200104	Ccl7/Cxcl1/Cxcl2/Ccl2/Pde4b	5	mut
mut.GO:0045778	GO:0045778	positive regulation of ossification	5/263	100/23210	0.00565138	0.0308129	0.0200104	Vegfa/Ccn1/Cebpd/Cebpb/Jund	5	mut
mut.GO:0050680	GO:0050680	negative regulation of epithelial cell proliferation	6/263	142/23210	0.00568119	0.030834	0.0200241	Sox9/Mtss1/Serpinf1/Lims1/Thbs1/Fgfr2	6	mut
mut.GO:0050729	GO:0050729	positive regulation of inflammatory response	6/263	142/23210	0.00568119	0.030834	0.0200241	Nfkbia/Nfkbiz/Cebpb/Serpine1/Gprc5b/Trpv4	6	mut
mut.GO:0042246	GO:0042246	tissue regeneration	4/263	63/23210	0.00568654	0.030834	0.0200241	Cdkn1a/Serpine1/Fzd7/Ifrd1	4	mut
mut.GO:0043388	GO:0043388	positive regulation of DNA binding	4/263	63/23210	0.00568654	0.030834	0.0200241	Klf4/Hmgb2/Hes1/Ski	4	mut
mut.GO:0019221	GO:0019221	cytokine-mediated signaling pathway	10/263	341/23210	0.00576176	0.031199	0.0202611	Ccl7/Egr1/Cxcl1/Cxcl2/Nfkbia/Ccl2/Irf1/Lims1/Krt8/Wnk1	10	mut
mut.GO:0007548	GO:0007548	sex differentiation	9/263	288/23210	0.00578742	0.031295	0.0203235	Vegfa/Cited2/Sox9/Cebpb/Hmgb2/Serpine1/Ptx3/Lgr4/Adamts1	9	mut
mut.GO:0050878	GO:0050878	regulation of body fluid levels	10/263	342/23210	0.00587784	0.0317404	0.0206127	Aqp5/Csn3/Vegfa/Scnn1a/Serpine2/Serpine1/Trpv4/Thbs1/Wnk1/Anxa8	10	mut
mut.GO:0055024	GO:0055024	regulation of cardiac muscle tissue development	5/263	101/23210	0.00589198	0.0317732	0.020634	Cited2/Dll1/Fgfr1/Fzd7/Fgfr2	5	mut
mut.GO:0006470	GO:0006470	protein dephosphorylation	8/263	238/23210	0.0059502	0.0319996	0.0207811	Ppp1r9b/Dusp7/Ppp2ca/Ppp1r15a/Bod1l/Mprip/Pink1/Dusp1	8	mut
mut.GO:0070663	GO:0070663	regulation of leukocyte proliferation	8/263	238/23210	0.0059502	0.0319996	0.0207811	Cdkn1a/Cebpb/Tfrc/Irf1/Irs2/H2-Aa/Pnp/Hes1	8	mut
mut.GO:0002763	GO:0002763	positive regulation of myeloid leukocyte differentiation	4/263	64/23210	0.00601265	0.0322474	0.020942	Zfp36l1/Fos/Trib1/Jun	4	mut
mut.GO:1903391	GO:1903391	regulation of adherens junction organization	4/263	64/23210	0.00601265	0.0322474	0.020942	Apod/Vegfa/Lims1/Iqgap1	4	mut
mut.GO:0060487	GO:0060487	lung epithelial cell differentiation	3/263	33/23210	0.00610562	0.0326572	0.0212081	Sox9/Foxp4/Klf2	3	mut
mut.GO:0060740	GO:0060740	prostate gland epithelium morphogenesis	3/263	33/23210	0.00610562	0.0326572	0.0212081	Sox9/Fgfr2/Id4	3	mut
mut.GO:1905477	GO:1905477	positive regulation of protein localization to membrane	5/263	102/23210	0.00613971	0.032795	0.0212976	Ccl2/Epha2/Sqstm1/Ppp1r9b/Ezr	5	mut
mut.GO:0071214	GO:0071214	cellular response to abiotic stimulus	9/263	292/23210	0.00631522	0.0336414	0.0218473	Aqp5/Egr1/Zfp36l1/Cdkn1a/Sox9/Grb2/Bag3/Trpv4/Ddx3x	9	mut
mut.GO:0104004	GO:0104004	cellular response to environmental stimulus	9/263	292/23210	0.00631522	0.0336414	0.0218473	Aqp5/Egr1/Zfp36l1/Cdkn1a/Sox9/Grb2/Bag3/Trpv4/Ddx3x	9	mut
mut.GO:0001707	GO:0001707	mesoderm formation	4/263	65/23210	0.00635096	0.0337406	0.0219117	Epha2/Nr4a3/Fgfr1/Kdm6b	4	mut
mut.GO:0030032	GO:0030032	lamellipodium assembly	4/263	65/23210	0.00635096	0.0337406	0.0219117	Epha2/Fscn1/Auts2/Cdh13	4	mut
mut.GO:0006165	GO:0006165	nucleoside diphosphate phosphorylation	5/263	103/23210	0.00639467	0.0337454	0.0219148	Ier3/Ddit4/Eno1b/Nme5/Hk1	5	mut
mut.GO:0017015	GO:0017015	regulation of transforming growth factor beta receptor signaling pathway	5/263	103/23210	0.00639467	0.0337454	0.0219148	Cited2/Hspa5/Thbs1/Ski/Zfp703	5	mut
mut.GO:0048709	GO:0048709	oligodendrocyte differentiation	5/263	103/23210	0.00639467	0.0337454	0.0219148	Clu/Sox9/Sox10/Hes1/Id4	5	mut
mut.GO:1901800	GO:1901800	positive regulation of proteasomal protein catabolic process	5/263	103/23210	0.00639467	0.0337454	0.0219148	Clu/Rnf19b/Hspa1b/Hspa1a/Trib1	5	mut
mut.GO:1903426	GO:1903426	regulation of reactive oxygen species biosynthetic process	5/263	103/23210	0.00639467	0.0337454	0.0219148	Clu/Klf4/Klf2/Ptx3/Sod2	5	mut
mut.GO:0030100	GO:0030100	regulation of endocytosis	9/263	293/23210	0.00645278	0.0340065	0.0220844	Clu/Vegfa/Ccl2/Dll1/Serpine1/Ptx3/Cdh13/Ahi1/Arc	9	mut
mut.GO:0002468	GO:0002468	dendritic cell antigen processing and presentation	2/263	11/23210	0.00657629	0.0340207	0.0220936	Cd68/Thbs1	2	mut
mut.GO:0014010	GO:0014010	Schwann cell proliferation	2/263	11/23210	0.00657629	0.0340207	0.0220936	Sox10/Ski	2	mut
mut.GO:0031077	GO:0031077	post-embryonic camera-type eye development	2/263	11/23210	0.00657629	0.0340207	0.0220936	Vegfa/Klf4	2	mut
mut.GO:0032464	GO:0032464	positive regulation of protein homooligomerization	2/263	11/23210	0.00657629	0.0340207	0.0220936	Clu/Usp50	2	mut
mut.GO:0033603	GO:0033603	positive regulation of dopamine secretion	2/263	11/23210	0.00657629	0.0340207	0.0220936	Rtn4/Pink1	2	mut
mut.GO:0034115	GO:0034115	negative regulation of heterotypic cell-cell adhesion	2/263	11/23210	0.00657629	0.0340207	0.0220936	Klf4/Wnk1	2	mut
mut.GO:0060174	GO:0060174	limb bud formation	2/263	11/23210	0.00657629	0.0340207	0.0220936	Sox9/Fgfr2	2	mut
mut.GO:0070587	GO:0070587	regulation of cell-cell adhesion involved in gastrulation	2/263	11/23210	0.00657629	0.0340207	0.0220936	Klf4/Wnk1	2	mut
mut.GO:0071600	GO:0071600	otic vesicle morphogenesis	2/263	11/23210	0.00657629	0.0340207	0.0220936	Sox9/Fgfr2	2	mut
mut.GO:0097084	GO:0097084	vascular smooth muscle cell development	2/263	11/23210	0.00657629	0.0340207	0.0220936	Vegfa/Hes1	2	mut
mut.GO:0098935	GO:0098935	dendritic transport	2/263	11/23210	0.00657629	0.0340207	0.0220936	Pura/Sfpq	2	mut
mut.GO:0150065	GO:0150065	regulation of deacetylase activity	2/263	11/23210	0.00657629	0.0340207	0.0220936	Vegfa/Pink1	2	mut
mut.GO:1901678	GO:1901678	iron coordination entity transport	2/263	11/23210	0.00657629	0.0340207	0.0220936	Flvcr1/Lcn2	2	mut
mut.GO:1990440	GO:1990440	positive regulation of transcription from RNA polymerase II promoter in response to endoplasmic reticulum stress	2/263	11/23210	0.00657629	0.0340207	0.0220936	Cebpb/Atf3	2	mut
mut.GO:0060479	GO:0060479	lung cell differentiation	3/263	34/23210	0.00664115	0.0342214	0.022224	Sox9/Foxp4/Klf2	3	mut
mut.GO:0060512	GO:0060512	prostate gland morphogenesis	3/263	34/23210	0.00664115	0.0342214	0.022224	Sox9/Fgfr2/Id4	3	mut
mut.GO:0097366	GO:0097366	response to bronchodilator	3/263	34/23210	0.00664115	0.0342214	0.022224	Thbs1/Nr4a2/Oxtr	3	mut
mut.GO:0042136	GO:0042136	neurotransmitter biosynthetic process	5/263	104/23210	0.00665697	0.0342582	0.0222478	Clu/Klf4/Klf2/Ptx3/Sod2	5	mut
mut.GO:0009206	GO:0009206	purine ribonucleoside triphosphate biosynthetic process	6/263	147/23210	0.00669963	0.0343984	0.0223389	Ier3/Ddit4/Eno1b/Nme5/Pnp/Hk1	6	mut
mut.GO:1904377	GO:1904377	positive regulation of protein localization to cell periphery	4/263	66/23210	0.00670168	0.0343984	0.0223389	Epha2/Sqstm1/Ppp1r9b/Ezr	4	mut
mut.GO:1904062	GO:1904062	regulation of cation transmembrane transport	10/263	349/23210	0.00674239	0.0345624	0.0224454	Ccl2/Rrad/Dbi/Slc9a3r1/Ppp2ca/Pde4b/Wnk1/Pink1/Cacna2d1/Arc	10	mut
mut.GO:0050663	GO:0050663	cytokine secretion	8/263	244/23210	0.00687727	0.0350065	0.0227338	Fn1/Rnf19b/Ezr/Trpv4/Lgr4/Usp50/Cadm1/Hk1	8	mut
mut.GO:0002700	GO:0002700	regulation of production of molecular mediator of immune response	6/263	148/23210	0.00691821	0.0350065	0.0227338	Nr4a3/Tfrc/Gprc5b/Rtn4/Nsd2/Hk1	6	mut
mut.GO:0009145	GO:0009145	purine nucleoside triphosphate biosynthetic process	6/263	148/23210	0.00691821	0.0350065	0.0227338	Ier3/Ddit4/Eno1b/Nme5/Pnp/Hk1	6	mut
mut.GO:0050657	GO:0050657	nucleic acid transport	6/263	148/23210	0.00691821	0.0350065	0.0227338	Zfp36/Zfp36l1/Srsf1/Pura/Sfpq/Arc	6	mut
mut.GO:0050658	GO:0050658	RNA transport	6/263	148/23210	0.00691821	0.0350065	0.0227338	Zfp36/Zfp36l1/Srsf1/Pura/Sfpq/Arc	6	mut
mut.GO:2000058	GO:2000058	regulation of ubiquitin-dependent protein catabolic process	6/263	148/23210	0.00691821	0.0350065	0.0227338	Clu/Rnf19b/Hspa1b/Hspa1a/Trib1/Ubxn1	6	mut
mut.GO:0000956	GO:0000956	nuclear-transcribed mRNA catabolic process	5/263	105/23210	0.00692671	0.0350065	0.0227338	Zfp36/Zfp36l1/Pabpc1/Btg2/Tob1	5	mut
mut.GO:0034766	GO:0034766	negative regulation of ion transmembrane transport	5/263	105/23210	0.00692671	0.0350065	0.0227338	Rrad/Slc9a3r1/Irs2/Ppp2ca/Thbs1	5	mut
mut.GO:0038127	GO:0038127	ERBB signaling pathway	5/263	105/23210	0.00692671	0.0350065	0.0227338	Errfi1/Sox9/Iqgap1/Rtn4/Cdh13	5	mut
mut.GO:0046939	GO:0046939	nucleotide phosphorylation	5/263	105/23210	0.00692671	0.0350065	0.0227338	Ier3/Ddit4/Eno1b/Nme5/Hk1	5	mut
mut.GO:1903844	GO:1903844	regulation of cellular response to transforming growth factor beta stimulus	5/263	105/23210	0.00692671	0.0350065	0.0227338	Cited2/Hspa5/Thbs1/Ski/Zfp703	5	mut
mut.GO:0051054	GO:0051054	positive regulation of DNA metabolic process	8/263	245/23210	0.00704183	0.0355232	0.0230693	Cst3/Vegfa/Klf4/Tfrc/Fgfr1/Nsd2/Pnp/Jun	8	mut
mut.GO:0001885	GO:0001885	endothelial cell development	4/263	67/23210	0.00706498	0.0355232	0.0230693	Vegfa/Ezr/Rtn4/Col18a1	4	mut
mut.GO:0003143	GO:0003143	embryonic heart tube morphogenesis	4/263	67/23210	0.00706498	0.0355232	0.0230693	Cited2/Dll1/Hes1/Ahi1	4	mut
mut.GO:0048678	GO:0048678	response to axon injury	4/263	67/23210	0.00706498	0.0355232	0.0230693	Klf4/Rtn4/Sod2/Jun	4	mut
mut.GO:0009954	GO:0009954	proximal/distal pattern formation	3/263	35/23210	0.00720376	0.0357026	0.0231858	Irx1/Dll1/Irx2	3	mut
mut.GO:0038084	GO:0038084	vascular endothelial growth factor signaling pathway	3/263	35/23210	0.00720376	0.0357026	0.0231858	Vegfa/Dll1/Hspb1	3	mut
mut.GO:0046320	GO:0046320	regulation of fatty acid oxidation	3/263	35/23210	0.00720376	0.0357026	0.0231858	Nr4a3/Dbi/Irs2	3	mut
mut.GO:0046686	GO:0046686	response to cadmium ion	3/263	35/23210	0.00720376	0.0357026	0.0231858	Fos/Mt2/Jun	3	mut
mut.GO:0048710	GO:0048710	regulation of astrocyte differentiation	3/263	35/23210	0.00720376	0.0357026	0.0231858	Serpine2/Hes1/Id4	3	mut
mut.GO:0055083	GO:0055083	monovalent inorganic anion homeostasis	3/263	35/23210	0.00720376	0.0357026	0.0231858	Slc12a2/Car12/Slc9a3r1	3	mut
mut.GO:0060441	GO:0060441	epithelial tube branching involved in lung morphogenesis	3/263	35/23210	0.00720376	0.0357026	0.0231858	Sox9/Fgfr2/Lama1	3	mut
mut.GO:1902895	GO:1902895	positive regulation of pri-miRNA transcription by RNA polymerase II	3/263	35/23210	0.00720376	0.0357026	0.0231858	Fos/Nfkb1/Jun	3	mut
mut.GO:1903959	GO:1903959	regulation of anion transmembrane transport	3/263	35/23210	0.00720376	0.0357026	0.0231858	Irs2/Thbs1/Hk1	3	mut
mut.GO:1904707	GO:1904707	positive regulation of vascular smooth muscle cell proliferation	3/263	35/23210	0.00720376	0.0357026	0.0231858	Nr4a3/Jun/Adamts1	3	mut
mut.GO:0045185	GO:0045185	maintenance of protein location	5/263	106/23210	0.00720401	0.0357026	0.0231858	Nfkbia/Hspa5/Mprip/Hk1/Pink1	5	mut
mut.GO:0031334	GO:0031334	positive regulation of protein complex assembly	8/263	246/23210	0.00720935	0.0357026	0.0231858	Csf3/Clu/Vegfa/Fscn1/Map1b/Grb2/Usp50/Jun	8	mut
mut.GO:0008360	GO:0008360	regulation of cell shape	6/263	150/23210	0.00737082	0.0364098	0.0236451	Fn1/Vegfa/Ccl2/Slc9a3r1/Ezr/Rnd1	6	mut
mut.GO:0009201	GO:0009201	ribonucleoside triphosphate biosynthetic process	6/263	150/23210	0.00737082	0.0364098	0.0236451	Ier3/Ddit4/Eno1b/Nme5/Pnp/Hk1	6	mut
mut.GO:0007568	GO:0007568	aging	8/263	247/23210	0.00737986	0.0364098	0.0236451	Apod/Cdkn1a/Grb2/Serpine1/Ecrg4/Cd68/Sod2/Prelp	8	mut
mut.GO:0032387	GO:0032387	negative regulation of intracellular transport	4/263	68/23210	0.00744106	0.0365744	0.023752	Apod/Map1b/Bag3/Ppp2ca	4	mut
mut.GO:0055081	GO:0055081	anion homeostasis	4/263	68/23210	0.00744106	0.0365744	0.023752	Slc12a2/Car12/Slc9a3r1/Lipg	4	mut
mut.GO:2001244	GO:2001244	positive regulation of intrinsic apoptotic signaling pathway	4/263	68/23210	0.00744106	0.0365744	0.023752	Clu/Slc9a3r1/Serinc3/Sfpq	4	mut
mut.GO:0014074	GO:0014074	response to purine-containing compound	5/263	107/23210	0.00748896	0.0367183	0.0238454	Junb/Zfp36l1/Jund/Ezr/Jun	5	mut
mut.GO:0043487	GO:0043487	regulation of RNA stability	5/263	107/23210	0.00748896	0.0367183	0.0238454	Vegfa/Zfp36/Zfp36l1/Vim/Hnrnpa0	5	mut
mut.GO:0043903	GO:0043903	regulation of symbiosis, encompassing mutualism through parasitism	7/263	198/23210	0.00756531	0.0370465	0.0240586	Cxcl1/Zfp36/Pabpc1/Ptx3/Trim8/Ddx3x/Jun	7	mut
mut.GO:0051236	GO:0051236	establishment of RNA localization	6/263	151/23210	0.00760497	0.0371945	0.0241547	Zfp36/Zfp36l1/Srsf1/Pura/Sfpq/Arc	6	mut
mut.GO:0090068	GO:0090068	positive regulation of cell cycle process	8/263	249/23210	0.00773	0.0374269	0.0243056	Cdkn1a/Fgfr1/Uhrf2/Ddx3x/Mepce/Ccn2/Sfpq/Adamts1	8	mut
mut.GO:0031396	GO:0031396	regulation of protein ubiquitination	7/263	199/23210	0.00776756	0.0374269	0.0243056	Hspa5/Trib1/Dnaja1/Ubxn1/Nxn/U2af2/Pink1	7	mut
mut.GO:0071236	GO:0071236	cellular response to antibiotic	7/263	199/23210	0.00776756	0.0374269	0.0243056	Ccl7/Egr1/Clu/Lcn2/Nr4a3/Kdm6b/Pink1	7	mut
mut.GO:0035725	GO:0035725	sodium ion transmembrane transport	5/263	108/23210	0.00778167	0.0374269	0.0243056	Slc12a2/Scnn1a/Scn7a/Slc9a3r1/Wnk1	5	mut
mut.GO:0045621	GO:0045621	positive regulation of lymphocyte differentiation	5/263	108/23210	0.00778167	0.0374269	0.0243056	Nfkbiz/Irf1/H2-Aa/Egr3/Pnp	5	mut
mut.GO:0035886	GO:0035886	vascular smooth muscle cell differentiation	3/263	36/23210	0.00779377	0.0374269	0.0243056	Vegfa/Hes1/Sod2	3	mut
mut.GO:0051181	GO:0051181	cofactor transport	3/263	36/23210	0.00779377	0.0374269	0.0243056	Flvcr1/Lcn2/Slc9a3r1	3	mut
mut.GO:0007492	GO:0007492	endoderm development	4/263	69/23210	0.00783009	0.0374269	0.0243056	Fn1/Zfp36l1/Bptf/Arc	4	mut
mut.GO:0043407	GO:0043407	negative regulation of MAP kinase activity	4/263	69/23210	0.00783009	0.0374269	0.0243056	Spred2/Dusp7/Dnaja1/Dusp1	4	mut
mut.GO:0048332	GO:0048332	mesoderm morphogenesis	4/263	69/23210	0.00783009	0.0374269	0.0243056	Epha2/Nr4a3/Fgfr1/Kdm6b	4	mut
mut.GO:0010749	GO:0010749	regulation of nitric oxide mediated signal transduction	2/263	12/23210	0.00783287	0.0374269	0.0243056	Vegfa/Thbs1	2	mut
mut.GO:0014745	GO:0014745	negative regulation of muscle adaptation	2/263	12/23210	0.00783287	0.0374269	0.0243056	Errfi1/Klf4	2	mut
mut.GO:0060433	GO:0060433	bronchus development	2/263	12/23210	0.00783287	0.0374269	0.0243056	Sox9/Foxp4	2	mut
mut.GO:0060502	GO:0060502	epithelial cell proliferation involved in lung morphogenesis	2/263	12/23210	0.00783287	0.0374269	0.0243056	Sox9/Fgfr2	2	mut
mut.GO:0060767	GO:0060767	epithelial cell proliferation involved in prostate gland development	2/263	12/23210	0.00783287	0.0374269	0.0243056	Sox9/Serpinf1	2	mut
mut.GO:0070586	GO:0070586	cell-cell adhesion involved in gastrulation	2/263	12/23210	0.00783287	0.0374269	0.0243056	Klf4/Wnk1	2	mut
mut.GO:0070986	GO:0070986	left/right axis specification	2/263	12/23210	0.00783287	0.0374269	0.0243056	Cited2/Dll1	2	mut
mut.GO:1902946	GO:1902946	protein localization to early endosome	2/263	12/23210	0.00783287	0.0374269	0.0243056	Vegfa/Ezr	2	mut
mut.GO:1905668	GO:1905668	positive regulation of protein localization to endosome	2/263	12/23210	0.00783287	0.0374269	0.0243056	Vegfa/Ezr	2	mut
mut.GO:0070838	GO:0070838	divalent metal ion transport	12/263	472/23210	0.00792624	0.0378271	0.0245656	Rrad/Dbi/Serpine1/Slc25a25/Slc39a14/Trpv4/Ppp2ca/Ccn2/Hes1/Pde4b/Cacna2d1/Slc39a1	12	mut
mut.GO:0032963	GO:0032963	collagen metabolic process	5/263	109/23210	0.00808225	0.0384785	0.0249886	Ccl2/Errfi1/Vim/Serpine1/Ccn2	5	mut
mut.GO:0048259	GO:0048259	regulation of receptor-mediated endocytosis	5/263	109/23210	0.00808225	0.0384785	0.0249886	Clu/Vegfa/Serpine1/Ahi1/Arc	5	mut
mut.GO:0050863	GO:0050863	regulation of T cell activation	9/263	304/23210	0.0081228	0.038625	0.0250837	Ccl2/Nfkbiz/Cebpb/Tfrc/Irf1/H2-Aa/Egr3/Pnp/Hes1	9	mut
mut.GO:0046677	GO:0046677	response to antibiotic	9/263	305/23210	0.00828953	0.0393703	0.0255677	Ccl7/Egr1/Clu/Alpl/Lcn2/Nr4a3/Kdm6b/Sod2/Pink1	9	mut
mut.GO:0072511	GO:0072511	divalent inorganic cation transport	12/263	475/23210	0.00831144	0.0394268	0.0256044	Rrad/Dbi/Serpine1/Slc25a25/Slc39a14/Trpv4/Ppp2ca/Ccn2/Hes1/Pde4b/Cacna2d1/Slc39a1	12	mut
mut.GO:0001838	GO:0001838	embryonic epithelial tube formation	6/263	154/23210	0.0083396	0.0395129	0.0256603	Cited2/Sox9/Irx1/Irx2/Sema4c/Ski	6	mut
mut.GO:0007254	GO:0007254	JNK cascade	7/263	202/23210	0.00839829	0.0395681	0.0256962	Gadd45b/Gadd45g/Spag9/Trpv4/Trib1/Ccn2/Dnaja1	7	mut
mut.GO:0007435	GO:0007435	salivary gland morphogenesis	3/263	37/23210	0.00841148	0.0395681	0.0256962	Fgfr1/Fgfr2/Lama1	3	mut
mut.GO:0010955	GO:0010955	negative regulation of protein processing	3/263	37/23210	0.00841148	0.0395681	0.0256962	Serpine2/Serpine1/Thbs1	3	mut
mut.GO:0014003	GO:0014003	oligodendrocyte development	3/263	37/23210	0.00841148	0.0395681	0.0256962	Clu/Sox10/Id4	3	mut
mut.GO:1901385	GO:1901385	regulation of voltage-gated calcium channel activity	3/263	37/23210	0.00841148	0.0395681	0.0256962	Rrad/Pde4b/Cacna2d1	3	mut
mut.GO:1903318	GO:1903318	negative regulation of protein maturation	3/263	37/23210	0.00841148	0.0395681	0.0256962	Serpine2/Serpine1/Thbs1	3	mut
mut.GO:0060675	GO:0060675	ureteric bud morphogenesis	4/263	71/23210	0.00864772	0.0405825	0.026355	Vegfa/Sox9/Hes1/Lgr4	4	mut
mut.GO:0061045	GO:0061045	negative regulation of wound healing	4/263	71/23210	0.00864772	0.0405825	0.026355	Cdkn1a/Serpine2/Serpine1/Thbs1	4	mut
mut.GO:0008637	GO:0008637	apoptotic mitochondrial changes	5/263	111/23210	0.0087074	0.040814	0.0265053	Ier3/Pnp/Sod2/Jun/Pink1	5	mut
mut.GO:0046651	GO:0046651	lymphocyte proliferation	9/263	308/23210	0.00880535	0.0412241	0.0267716	Cdkn1a/Cebpb/Tfrc/Irf1/Irs2/H2-Aa/Pura/Pnp/Hes1	9	mut
mut.GO:0010959	GO:0010959	regulation of metal ion transport	11/263	421/23210	0.00892068	0.0417145	0.0270901	Cxcl1/Serpine2/Rrad/Dbi/Serpine1/Slc9a3r1/Ppp2ca/Hes1/Pde4b/Wnk1/Cacna2d1	11	mut
mut.GO:1905330	GO:1905330	regulation of morphogenesis of an epithelium	5/263	112/23210	0.00903218	0.0420943	0.0273368	Vegfa/Sox9/Fgfr1/Lgr4/Ahi1	5	mut
mut.GO:0001953	GO:0001953	negative regulation of cell-matrix adhesion	3/263	38/23210	0.00905716	0.0420943	0.0273368	Apod/Serpine1/Thbs1	3	mut
mut.GO:0016601	GO:0016601	Rac protein signal transduction	3/263	38/23210	0.00905716	0.0420943	0.0273368	Auts2/Rtn4/Cdh13	3	mut
mut.GO:0030851	GO:0030851	granulocyte differentiation	3/263	38/23210	0.00905716	0.0420943	0.0273368	Csf3/Cited2/Trib1	3	mut
mut.GO:0072595	GO:0072595	maintenance of protein localization in organelle	3/263	38/23210	0.00905716	0.0420943	0.0273368	Hspa5/Hk1/Pink1	3	mut
mut.GO:0048645	GO:0048645	animal organ formation	4/263	72/23210	0.00907666	0.0420943	0.0273368	Cited2/Fgfr1/Hes1/Fgfr2	4	mut
mut.GO:0072171	GO:0072171	mesonephric tubule morphogenesis	4/263	72/23210	0.00907666	0.0420943	0.0273368	Vegfa/Sox9/Hes1/Lgr4	4	mut
mut.GO:0032943	GO:0032943	mononuclear cell proliferation	9/263	310/23210	0.00916253	0.0421165	0.0273511	Cdkn1a/Cebpb/Tfrc/Irf1/Irs2/H2-Aa/Pura/Pnp/Hes1	9	mut
mut.GO:0007320	GO:0007320	insemination	2/263	13/23210	0.00918827	0.0421165	0.0273511	Serpine2/Oxtr	2	mut
mut.GO:0008298	GO:0008298	intracellular mRNA localization	2/263	13/23210	0.00918827	0.0421165	0.0273511	Zfp36/Zfp36l1	2	mut
mut.GO:0031953	GO:0031953	negative regulation of protein autophosphorylation	2/263	13/23210	0.00918827	0.0421165	0.0273511	Errfi1/Jun	2	mut
mut.GO:0045820	GO:0045820	negative regulation of glycolytic process	2/263	13/23210	0.00918827	0.0421165	0.0273511	Ier3/Ddit4	2	mut
mut.GO:0050746	GO:0050746	regulation of lipoprotein metabolic process	2/263	13/23210	0.00918827	0.0421165	0.0273511	Apod/Lipg	2	mut
mut.GO:1901070	GO:1901070	guanosine-containing compound biosynthetic process	2/263	13/23210	0.00918827	0.0421165	0.0273511	Nme5/Pnp	2	mut
mut.GO:1903587	GO:1903587	regulation of blood vessel endothelial cell proliferation involved in sprouting angiogenesis	2/263	13/23210	0.00918827	0.0421165	0.0273511	Vegfa/Thbs1	2	mut
mut.GO:1905666	GO:1905666	regulation of protein localization to endosome	2/263	13/23210	0.00918827	0.0421165	0.0273511	Vegfa/Ezr	2	mut
mut.GO:2000018	GO:2000018	regulation of male gonad development	2/263	13/23210	0.00918827	0.0421165	0.0273511	Cited2/Sox9	2	mut
mut.GO:0008585	GO:0008585	female gonad development	5/263	113/23210	0.00936522	0.042828	0.0278132	Vegfa/Cebpb/Serpine1/Ptx3/Adamts1	5	mut
mut.GO:0098773	GO:0098773	skin epidermis development	5/263	113/23210	0.00936522	0.042828	0.0278132	Sox9/Dll1/Dbi/Fgfr2/Lgr4	5	mut
mut.GO:0021543	GO:0021543	pallium development	6/263	158/23210	0.00939663	0.0429218	0.0278741	Nr4a3/Fgfr1/Btg2/Rtn4/Kdm6b/Id4	6	mut
mut.GO:0007422	GO:0007422	peripheral nervous system development	4/263	73/23210	0.00951924	0.0432812	0.0281076	Cited2/Egr3/Sox10/Ski	4	mut
mut.GO:0031397	GO:0031397	negative regulation of protein ubiquitination	4/263	73/23210	0.00951924	0.0432812	0.0281076	Dnaja1/Ubxn1/Nxn/U2af2	4	mut
mut.GO:0060191	GO:0060191	regulation of lipase activity	4/263	73/23210	0.00951924	0.0432812	0.0281076	Ccn1/Fgfr1/Fgfr2/Anxa8	4	mut
mut.GO:1903036	GO:1903036	positive regulation of response to wounding	4/263	73/23210	0.00951924	0.0432812	0.0281076	Ccl2/Serpine1/Rtn4/Thbs1	4	mut
mut.GO:0032414	GO:0032414	positive regulation of ion transmembrane transporter activity	5/263	114/23210	0.00970663	0.0439907	0.0285683	Ccl2/Wnk1/Pink1/Cacna2d1/Arc	5	mut
mut.GO:2000045	GO:2000045	regulation of G1/S transition of mitotic cell cycle	5/263	114/23210	0.00970663	0.0439907	0.0285683	Cdkn1a/Klf4/Ddx3x/Mepce/Adamts1	5	mut
mut.GO:0090049	GO:0090049	regulation of cell migration involved in sprouting angiogenesis	3/263	39/23210	0.00973107	0.0439907	0.0285683	Vegfa/Klf4/Thbs1	3	mut
mut.GO:0097009	GO:0097009	energy homeostasis	3/263	39/23210	0.00973107	0.0439907	0.0285683	Dll1/Nr4a3/Trpv4	3	mut
mut.GO:1900087	GO:1900087	positive regulation of G1/S transition of mitotic cell cycle	3/263	39/23210	0.00973107	0.0439907	0.0285683	Ddx3x/Mepce/Adamts1	3	mut
mut.GO:0048738	GO:0048738	cardiac muscle tissue development	8/263	260/23210	0.00988372	0.0446296	0.0289832	Vegfa/Cited2/Dll1/Fgfr1/Kdm6b/Fzd7/Fgfr2/Fhod3	8	mut
mut.GO:0009142	GO:0009142	nucleoside triphosphate biosynthetic process	6/263	160/23210	0.00995952	0.0449204	0.0291721	Ier3/Ddit4/Eno1b/Nme5/Pnp/Hk1	6	mut
mut.GO:0021766	GO:0021766	hippocampus development	4/263	74/23210	0.00997562	0.0449416	0.0291858	Nr4a3/Btg2/Kdm6b/Id4	4	mut
mut.GO:0051146	GO:0051146	striated muscle cell differentiation	9/263	316/23210	0.0103001	0.0463505	0.0301008	Vegfa/Dll1/Spag9/Krt8/Flnc/Kdm6b/Fzd7/Ski/Fhod3	9	mut
mut.GO:0046545	GO:0046545	development of primary female sexual characteristics	5/263	116/23210	0.0104149	0.0465003	0.030198	Vegfa/Cebpb/Serpine1/Ptx3/Adamts1	5	mut
mut.GO:1903052	GO:1903052	positive regulation of proteolysis involved in cellular protein catabolic process	5/263	116/23210	0.0104149	0.0465003	0.030198	Clu/Rnf19b/Hspa1b/Hspa1a/Trib1	5	mut
mut.GO:0035307	GO:0035307	positive regulation of protein dephosphorylation	3/263	40/23210	0.0104334	0.0465003	0.030198	Ppp2ca/Ppp1r15a/Pink1	3	mut
mut.GO:0048821	GO:0048821	erythrocyte development	3/263	40/23210	0.0104334	0.0465003	0.030198	Cited2/Flvcr1/Klf2	3	mut
mut.GO:0060325	GO:0060325	face morphogenesis	3/263	40/23210	0.0104334	0.0465003	0.030198	Csrnp1/Ski/Crispld2	3	mut
mut.GO:0060603	GO:0060603	mammary gland duct morphogenesis	3/263	40/23210	0.0104334	0.0465003	0.030198	Slc12a2/Epha2/Fgfr2	3	mut
mut.GO:2000273	GO:2000273	positive regulation of signaling receptor activity	3/263	40/23210	0.0104334	0.0465003	0.030198	Ccl2/Pink1/Arc	3	mut
mut.GO:0032507	GO:0032507	maintenance of protein location in cell	4/263	75/23210	0.010446	0.0465003	0.030198	Hspa5/Mprip/Hk1/Pink1	4	mut
mut.GO:0050708	GO:0050708	regulation of protein secretion	12/263	490/23210	0.0104624	0.0465003	0.030198	Fn1/Ano1/Pim3/Irs2/Ezr/Trpv4/Midn/Lgr4/Usp50/Ahi1/Cadm1/Hk1	12	mut
mut.GO:0051216	GO:0051216	cartilage development	7/263	211/23210	0.0105169	0.0465003	0.030198	Col9a1/Ccn1/Sox9/Fgfr1/Trpv4/Ccn2/Thbs1	7	mut
mut.GO:0010642	GO:0010642	negative regulation of platelet-derived growth factor receptor signaling pathway	2/263	14/23210	0.0106401	0.0465003	0.030198	Apod/Slc9a3r1	2	mut
mut.GO:0019755	GO:0019755	one-carbon compound transport	2/263	14/23210	0.0106401	0.0465003	0.030198	Aqp5/Car12	2	mut
mut.GO:0030812	GO:0030812	negative regulation of nucleotide catabolic process	2/263	14/23210	0.0106401	0.0465003	0.030198	Ier3/Ddit4	2	mut
mut.GO:0035970	GO:0035970	peptidyl-threonine dephosphorylation	2/263	14/23210	0.0106401	0.0465003	0.030198	Ppp2ca/Dusp1	2	mut
mut.GO:0042308	GO:0042308	negative regulation of protein import into nucleus	2/263	14/23210	0.0106401	0.0465003	0.030198	Apod/Ppp2ca	2	mut
mut.GO:0042532	GO:0042532	negative regulation of tyrosine phosphorylation of STAT protein	2/263	14/23210	0.0106401	0.0465003	0.030198	Socs3/Irf1	2	mut
mut.GO:0045198	GO:0045198	establishment of epithelial cell apical/basal polarity	2/263	14/23210	0.0106401	0.0465003	0.030198	Slc9a3r1/Lama1	2	mut
mut.GO:0045647	GO:0045647	negative regulation of erythrocyte differentiation	2/263	14/23210	0.0106401	0.0465003	0.030198	Zfp36/Zfp36l1	2	mut
mut.GO:0048711	GO:0048711	positive regulation of astrocyte differentiation	2/263	14/23210	0.0106401	0.0465003	0.030198	Serpine2/Hes1	2	mut
mut.GO:0051198	GO:0051198	negative regulation of coenzyme metabolic process	2/263	14/23210	0.0106401	0.0465003	0.030198	Ier3/Ddit4	2	mut
mut.GO:0060736	GO:0060736	prostate gland growth	2/263	14/23210	0.0106401	0.0465003	0.030198	Sox9/Fgfr2	2	mut
mut.GO:0061308	GO:0061308	cardiac neural crest cell development involved in heart development	2/263	14/23210	0.0106401	0.0465003	0.030198	Cited2/Hes1	2	mut
mut.GO:0072224	GO:0072224	metanephric glomerulus development	2/263	14/23210	0.0106401	0.0465003	0.030198	Egr1/Lgr4	2	mut
mut.GO:0072697	GO:0072697	protein localization to cell cortex	2/263	14/23210	0.0106401	0.0465003	0.030198	Ppp1r9b/Ezr	2	mut
mut.GO:1904590	GO:1904590	negative regulation of protein import	2/263	14/23210	0.0106401	0.0465003	0.030198	Apod/Ppp2ca	2	mut
mut.GO:1905941	GO:1905941	positive regulation of gonad development	2/263	14/23210	0.0106401	0.0465003	0.030198	Cited2/Sox9	2	mut
mut.GO:0072594	GO:0072594	establishment of protein localization to organelle	10/263	374/23210	0.0106582	0.0465277	0.0302159	Apod/Nfkbia/Cdkn1a/Bag3/Hspa5/Cd68/Ppp2ca/Dnaja1/Hk1/Pink1	10	mut
mut.GO:1904064	GO:1904064	positive regulation of cation transmembrane transport	6/263	163/23210	0.0108483	0.0473052	0.0307208	Ccl2/Dbi/Wnk1/Pink1/Cacna2d1/Arc	6	mut
mut.GO:0007045	GO:0007045	cell-substrate adherens junction assembly	4/263	76/23210	0.0109304	0.0474012	0.0307831	Apod/Vegfa/Lims1/Iqgap1	4	mut
mut.GO:0008088	GO:0008088	axo-dendritic transport	4/263	76/23210	0.0109304	0.0474012	0.0307831	Dst/Pura/Hspb1/Sfpq	4	mut
mut.GO:0048041	GO:0048041	focal adhesion assembly	4/263	76/23210	0.0109304	0.0474012	0.0307831	Apod/Vegfa/Lims1/Iqgap1	4	mut
mut.GO:0048844	GO:0048844	artery morphogenesis	4/263	76/23210	0.0109304	0.0474012	0.0307831	Vegfa/Cited2/Rtn4/Hes1	4	mut
mut.GO:1904029	GO:1904029	regulation of cyclin-dependent protein kinase activity	4/263	76/23210	0.0109304	0.0474012	0.0307831	Cdkn1a/Camk2n1/Hexim1/Ccnl1	4	mut
mut.GO:0050707	GO:0050707	regulation of cytokine secretion	7/263	213/23210	0.0110361	0.0477853	0.0310326	Fn1/Ezr/Trpv4/Lgr4/Usp50/Cadm1/Hk1	7	mut
mut.GO:0002218	GO:0002218	activation of innate immune response	6/263	164/23210	0.0111566	0.0477853	0.0310326	Nfkbia/Irf1/Rtn4/Hexim1/Lgr4/Sfpq	6	mut
mut.GO:0030902	GO:0030902	hindbrain development	6/263	164/23210	0.0111566	0.0477853	0.0310326	Serpine2/Dll1/Hspa5/Sema4c/Hes1/Ahi1	6	mut
mut.GO:0032680	GO:0032680	regulation of tumor necrosis factor production	6/263	164/23210	0.0111566	0.0477853	0.0310326	Clu/Zfp36/Ccl2/Errfi1/Hspb1/Thbs1	6	mut
mut.GO:0006090	GO:0006090	pyruvate metabolic process	5/263	118/23210	0.0111578	0.0477853	0.0310326	Ier3/Ddit4/Nr4a3/Eno1b/Hk1	5	mut
mut.GO:0046620	GO:0046620	regulation of organ growth	5/263	118/23210	0.0111578	0.0477853	0.0310326	Cited2/Flvcr1/Wwc1/Fgfr1/Fgfr2	5	mut
mut.GO:0007431	GO:0007431	salivary gland development	3/263	41/23210	0.0111645	0.0477853	0.0310326	Fgfr1/Fgfr2/Lama1	3	mut
mut.GO:0033628	GO:0033628	regulation of cell adhesion mediated by integrin	3/263	41/23210	0.0111645	0.0477853	0.0310326	Epha2/Serpine1/Wnk1	3	mut
mut.GO:0046782	GO:0046782	regulation of viral transcription	3/263	41/23210	0.0111645	0.0477853	0.0310326	Zfp36/Trim8/Jun	3	mut
mut.GO:0055026	GO:0055026	negative regulation of cardiac muscle tissue development	3/263	41/23210	0.0111645	0.0477853	0.0310326	Cited2/Dll1/Fzd7	3	mut
mut.GO:1903672	GO:1903672	positive regulation of sprouting angiogenesis	3/263	41/23210	0.0111645	0.0477853	0.0310326	Vegfa/Klf4/Dll1	3	mut
mut.GO:1905953	GO:1905953	negative regulation of lipid localization	3/263	41/23210	0.0111645	0.0477853	0.0310326	Nfkbia/Irs2/Thbs1	3	mut
mut.GO:0051966	GO:0051966	regulation of synaptic transmission, glutamatergic	4/263	77/23210	0.0114291	0.0487593	0.0316651	Ccl2/Serpine2/Grik3/Oxtr	4	mut
mut.GO:1905897	GO:1905897	regulation of response to endoplasmic reticulum stress	4/263	77/23210	0.0114291	0.0487593	0.0316651	Clu/Serinc3/Ppp1r15a/Ubxn1	4	mut
mut.GO:2001259	GO:2001259	positive regulation of cation channel activity	4/263	77/23210	0.0114291	0.0487593	0.0316651	Ccl2/Pink1/Cacna2d1/Arc	4	mut
mut.GO:0043122	GO:0043122	regulation of I-kappaB kinase/NF-kappaB signaling	6/263	165/23210	0.0114711	0.0488328	0.0317128	Sqstm1/Gprc5b/Trim8/Ash1l/Hspb1/Pink1	6	mut
mut.GO:0051017	GO:0051017	actin filament bundle assembly	6/263	165/23210	0.0114711	0.0488328	0.0317128	Fscn1/Mtss1/Ezr/Rnd1/Ccn2/Lima1	6	mut
mut.GO:1903555	GO:1903555	regulation of tumor necrosis factor superfamily cytokine production	6/263	166/23210	0.0117918	0.0501439	0.0325643	Clu/Zfp36/Ccl2/Errfi1/Hspb1/Thbs1	6	mut
mut.GO:0010518	GO:0010518	positive regulation of phospholipase activity	3/263	42/23210	0.0119244	0.0503232	0.0326807	Ccn1/Fgfr1/Fgfr2	3	mut
mut.GO:0045740	GO:0045740	positive regulation of DNA replication	3/263	42/23210	0.0119244	0.0503232	0.0326807	Cst3/Fgfr1/Jun	3	mut
mut.GO:0048255	GO:0048255	mRNA stabilization	3/263	42/23210	0.0119244	0.0503232	0.0326807	Vegfa/Zfp36/Hnrnpa0	3	mut
mut.GO:1902743	GO:1902743	regulation of lamellipodium organization	3/263	42/23210	0.0119244	0.0503232	0.0326807	Epha2/Fscn1/Auts2	3	mut
mut.GO:1903573	GO:1903573	negative regulation of response to endoplasmic reticulum stress	3/263	42/23210	0.0119244	0.0503232	0.0326807	Clu/Ppp1r15a/Ubxn1	3	mut
mut.GO:0044070	GO:0044070	regulation of anion transport	5/263	120/23210	0.0119361	0.0503232	0.0326807	Cebpb/Fgfr1/Irs2/Thbs1/Hk1	5	mut
mut.GO:0045727	GO:0045727	positive regulation of translation	5/263	120/23210	0.0119361	0.0503232	0.0326807	Vim/Ddx3x/Thbs1/Ythdf1/Pink1	5	mut
mut.GO:1901216	GO:1901216	positive regulation of neuron death	5/263	120/23210	0.0119361	0.0503232	0.0326807	Egr1/Clu/Ddit4/Fos/Jun	5	mut
mut.GO:0002366	GO:0002366	leukocyte activation involved in immune response	8/263	269/23210	0.0119545	0.0503468	0.032696	Nfkbiz/Dll1/Nr4a3/Gadd45g/Tfrc/Irf1/Sbno2/Nsd2	8	mut
mut.GO:0051052	GO:0051052	regulation of DNA metabolic process	11/263	440/23210	0.0121127	0.0506188	0.0328727	Cst3/Vegfa/Ier3/Cdkn1a/Klf4/Tfrc/Fgfr1/Nsd2/Pnp/Jun/Dusp1	11	mut
mut.GO:0032640	GO:0032640	tumor necrosis factor production	6/263	167/23210	0.0121188	0.0506188	0.0328727	Clu/Zfp36/Ccl2/Errfi1/Hspb1/Thbs1	6	mut
mut.GO:0010935	GO:0010935	regulation of macrophage cytokine production	2/263	15/23210	0.012186	0.0506188	0.0328727	Gprc5b/Rtn4	2	mut
mut.GO:0015669	GO:0015669	gas transport	2/263	15/23210	0.012186	0.0506188	0.0328727	Aqp5/Car12	2	mut
mut.GO:0032530	GO:0032530	regulation of microvillus organization	2/263	15/23210	0.012186	0.0506188	0.0328727	Fscn1/Ezr	2	mut
mut.GO:0043117	GO:0043117	positive regulation of vascular permeability	2/263	15/23210	0.012186	0.0506188	0.0328727	Vegfa/Trpv4	2	mut
mut.GO:0043249	GO:0043249	erythrocyte maturation	2/263	15/23210	0.012186	0.0506188	0.0328727	Flvcr1/Klf2	2	mut
mut.GO:0045605	GO:0045605	negative regulation of epidermal cell differentiation	2/263	15/23210	0.012186	0.0506188	0.0328727	Dll1/Hes1	2	mut
mut.GO:0061307	GO:0061307	cardiac neural crest cell differentiation involved in heart development	2/263	15/23210	0.012186	0.0506188	0.0328727	Cited2/Hes1	2	mut
mut.GO:0061430	GO:0061430	bone trabecula morphogenesis	2/263	15/23210	0.012186	0.0506188	0.0328727	Vegfa/Sbno2	2	mut
mut.GO:0071243	GO:0071243	cellular response to arsenic-containing substance	2/263	15/23210	0.012186	0.0506188	0.0328727	Ddx3x/Mknk2	2	mut
mut.GO:0090083	GO:0090083	regulation of inclusion body assembly	2/263	15/23210	0.012186	0.0506188	0.0328727	Clu/Dnajb1	2	mut
mut.GO:1902043	GO:1902043	positive regulation of extrinsic apoptotic signaling pathway via death domain receptors	2/263	15/23210	0.012186	0.0506188	0.0328727	Thbs1/Atf3	2	mut
mut.GO:0009132	GO:0009132	nucleoside diphosphate metabolic process	5/263	121/23210	0.0123387	0.0510381	0.033145	Ier3/Ddit4/Eno1b/Nme5/Hk1	5	mut
mut.GO:0032411	GO:0032411	positive regulation of transporter activity	5/263	121/23210	0.0123387	0.0510381	0.033145	Ccl2/Wnk1/Pink1/Cacna2d1/Arc	5	mut
mut.GO:0042542	GO:0042542	response to hydrogen peroxide	5/263	121/23210	0.0123387	0.0510381	0.033145	Lcn2/Nr4a3/Kdm6b/Sod2/Pink1	5	mut
mut.GO:1903409	GO:1903409	reactive oxygen species biosynthetic process	5/263	121/23210	0.0123387	0.0510381	0.033145	Clu/Klf4/Klf2/Ptx3/Sod2	5	mut
mut.GO:0070374	GO:0070374	positive regulation of ERK1 and ERK2 cascade	7/263	218/23210	0.0124152	0.051258	0.0332878	Ccl7/Vegfa/Ccl2/Trpv4/Ccn2/Fgfr2/Jun	7	mut
mut.GO:0061572	GO:0061572	actin filament bundle organization	6/263	168/23210	0.0124521	0.051258	0.0332878	Fscn1/Mtss1/Ezr/Rnd1/Ccn2/Lima1	6	mut
mut.GO:2001257	GO:2001257	regulation of cation channel activity	6/263	168/23210	0.0124521	0.051258	0.0332878	Ccl2/Rrad/Pde4b/Pink1/Cacna2d1/Arc	6	mut
mut.GO:0038034	GO:0038034	signal transduction in absence of ligand	4/263	79/23210	0.0124699	0.051258	0.0332878	Lcn2/Fgfr1/Bag3/Mknk2	4	mut
mut.GO:0051702	GO:0051702	interaction with symbiont	4/263	79/23210	0.0124699	0.051258	0.0332878	Fn1/Cxcl1/Ptx3/Jun	4	mut
mut.GO:0097192	GO:0097192	extrinsic apoptotic signaling pathway in absence of ligand	4/263	79/23210	0.0124699	0.051258	0.0332878	Lcn2/Fgfr1/Bag3/Mknk2	4	mut
mut.GO:0009205	GO:0009205	purine ribonucleoside triphosphate metabolic process	8/263	272/23210	0.012711	0.0520413	0.0337965	Ier3/Ddit4/Slc25a25/Eno1b/Nme5/Pnp/Hk1/Pink1	8	mut
mut.GO:0016073	GO:0016073	snRNA metabolic process	3/263	43/23210	0.0127133	0.0520413	0.0337965	Ell2/Ints6/Mepce	3	mut
mut.GO:0048246	GO:0048246	macrophage chemotaxis	3/263	43/23210	0.0127133	0.0520413	0.0337965	Ccl2/Trpv4/Thbs1	3	mut
mut.GO:0090317	GO:0090317	negative regulation of intracellular protein transport	3/263	43/23210	0.0127133	0.0520413	0.0337965	Apod/Bag3/Ppp2ca	3	mut
mut.GO:0002263	GO:0002263	cell activation involved in immune response	8/263	273/23210	0.0129708	0.0530402	0.0344452	Nfkbiz/Dll1/Nr4a3/Gadd45g/Tfrc/Irf1/Sbno2/Nsd2	8	mut
mut.GO:0031348	GO:0031348	negative regulation of defense response	7/263	220/23210	0.0130001	0.0530998	0.0344839	Apod/Ier3/Zfp36/Socs3/Serpinf1/Nfkb1/Ash1l	7	mut
mut.GO:0060113	GO:0060113	inner ear receptor cell differentiation	4/263	80/23210	0.0130123	0.0530998	0.0344839	Dll1/Slc9a3r1/Fgfr1/Hes1	4	mut
mut.GO:0042129	GO:0042129	regulation of T cell proliferation	6/263	170/23210	0.013138	0.0535019	0.034745	Cebpb/Tfrc/Irf1/H2-Aa/Pnp/Hes1	6	mut
mut.GO:0071706	GO:0071706	tumor necrosis factor superfamily cytokine production	6/263	170/23210	0.013138	0.0535019	0.034745	Clu/Zfp36/Ccl2/Errfi1/Hspb1/Thbs1	6	mut
mut.GO:0000082	GO:0000082	G1/S transition of mitotic cell cycle	6/263	171/23210	0.0134906	0.0546526	0.0354923	Cdkn1a/Klf4/Ddx3x/Mepce/Adamts1/Id4	6	mut
mut.GO:0003156	GO:0003156	regulation of animal organ formation	3/263	44/23210	0.0135314	0.0546526	0.0354923	Cited2/Fgfr1/Hes1	3	mut
mut.GO:0019083	GO:0019083	viral transcription	3/263	44/23210	0.0135314	0.0546526	0.0354923	Zfp36/Trim8/Jun	3	mut
mut.GO:0032873	GO:0032873	negative regulation of stress-activated MAPK cascade	3/263	44/23210	0.0135314	0.0546526	0.0354923	Ezr/Dnaja1/Dusp1	3	mut
mut.GO:0043616	GO:0043616	keratinocyte proliferation	3/263	44/23210	0.0135314	0.0546526	0.0354923	Zfp36/Zfp36l1/Cdh13	3	mut
mut.GO:0051898	GO:0051898	negative regulation of protein kinase B signaling	3/263	44/23210	0.0135314	0.0546526	0.0354923	Epha2/Klf4/Slc9a3r1	3	mut
mut.GO:0070303	GO:0070303	negative regulation of stress-activated protein kinase signaling cascade	3/263	44/23210	0.0135314	0.0546526	0.0354923	Ezr/Dnaja1/Dusp1	3	mut
mut.GO:0071385	GO:0071385	cellular response to glucocorticoid stimulus	3/263	44/23210	0.0135314	0.0546526	0.0354923	Zfp36/Zfp36l1/Ddit4	3	mut
mut.GO:0060048	GO:0060048	cardiac muscle contraction	5/263	124/23210	0.0136016	0.0548799	0.0356399	Srsf1/Ccn2/Pde4b/Map2k3/Cacna2d1	5	mut
mut.GO:0009199	GO:0009199	ribonucleoside triphosphate metabolic process	8/263	276/23210	0.0137735	0.0552034	0.03585	Ier3/Ddit4/Slc25a25/Eno1b/Nme5/Pnp/Hk1/Pink1	8	mut
mut.GO:0036445	GO:0036445	neuronal stem cell division	2/263	16/23210	0.0138237	0.0552034	0.03585	Fgfr1/Fgfr2	2	mut
mut.GO:0042359	GO:0042359	vitamin D metabolic process	2/263	16/23210	0.0138237	0.0552034	0.03585	Fgfr1/Nfkb1	2	mut
mut.GO:0042659	GO:0042659	regulation of cell fate specification	2/263	16/23210	0.0138237	0.0552034	0.03585	Fgfr1/Fzd7	2	mut
mut.GO:0045655	GO:0045655	regulation of monocyte differentiation	2/263	16/23210	0.0138237	0.0552034	0.03585	Zfp36l1/Jun	2	mut
mut.GO:0048715	GO:0048715	negative regulation of oligodendrocyte differentiation	2/263	16/23210	0.0138237	0.0552034	0.03585	Hes1/Id4	2	mut
mut.GO:0055057	GO:0055057	neuroblast division	2/263	16/23210	0.0138237	0.0552034	0.03585	Fgfr1/Fgfr2	2	mut
mut.GO:0060979	GO:0060979	vasculogenesis involved in coronary vascular morphogenesis	2/263	16/23210	0.0138237	0.0552034	0.03585	Fgfr1/Fgfr2	2	mut
mut.GO:0070262	GO:0070262	peptidyl-serine dephosphorylation	2/263	16/23210	0.0138237	0.0552034	0.03585	Ppp1r15a/Dusp1	2	mut
mut.GO:0090051	GO:0090051	negative regulation of cell migration involved in sprouting angiogenesis	2/263	16/23210	0.0138237	0.0552034	0.03585	Klf4/Thbs1	2	mut
mut.GO:0006403	GO:0006403	RNA localization	6/263	172/23210	0.0138499	0.0552034	0.03585	Zfp36/Zfp36l1/Srsf1/Pura/Sfpq/Arc	6	mut
mut.GO:0034404	GO:0034404	nucleobase-containing small molecule biosynthetic process	6/263	172/23210	0.0138499	0.0552034	0.03585	Ier3/Ddit4/Eno1b/Nme5/Pnp/Hk1	6	mut
mut.GO:0002761	GO:0002761	regulation of myeloid leukocyte differentiation	5/263	125/23210	0.0140412	0.0559097	0.0363087	Zfp36l1/Cebpb/Fos/Trib1/Jun	5	mut
mut.GO:0002718	GO:0002718	regulation of cytokine production involved in immune response	4/263	82/23210	0.0141416	0.0561958	0.0364945	Nr4a3/Gprc5b/Rtn4/Hk1	4	mut
mut.GO:0035050	GO:0035050	embryonic heart tube development	4/263	82/23210	0.0141416	0.0561958	0.0364945	Cited2/Dll1/Hes1/Ahi1	4	mut
mut.GO:0043254	GO:0043254	regulation of protein complex assembly	11/263	451/23210	0.0143218	0.0568547	0.0369224	Csf3/Clu/Vegfa/Fscn1/Map1b/Grb2/Ddx3x/Usp50/Fhod3/Jun/Pink1	11	mut
mut.GO:0030890	GO:0030890	positive regulation of B cell proliferation	3/263	45/23210	0.0143789	0.0569093	0.0369578	Cdkn1a/Tfrc/Irs2	3	mut
mut.GO:0060135	GO:0060135	maternal process involved in female pregnancy	3/263	45/23210	0.0143789	0.0569093	0.0369578	Junb/Cited2/Ash1l	3	mut
mut.GO:0061028	GO:0061028	establishment of endothelial barrier	3/263	45/23210	0.0143789	0.0569093	0.0369578	Vegfa/Ezr/Rtn4	3	mut
mut.GO:0055076	GO:0055076	transition metal ion homeostasis	5/263	126/23210	0.0144903	0.0572926	0.0372068	Lcn2/Tfrc/Slc39a14/Mt2/Sod2	5	mut
mut.GO:0097581	GO:0097581	lamellipodium organization	4/263	83/23210	0.0147288	0.058061	0.0377057	Epha2/Fscn1/Auts2/Cdh13	4	mut
mut.GO:1901019	GO:1901019	regulation of calcium ion transmembrane transporter activity	4/263	83/23210	0.0147288	0.058061	0.0377057	Rrad/Ppp2ca/Pde4b/Cacna2d1	4	mut
mut.GO:1903321	GO:1903321	negative regulation of protein modification by small protein conjugation or removal	4/263	83/23210	0.0147288	0.058061	0.0377057	Dnaja1/Ubxn1/Nxn/U2af2	4	mut
mut.GO:0043467	GO:0043467	regulation of generation of precursor metabolites and energy	5/263	127/23210	0.0149489	0.0588697	0.0382309	Ier3/Ddit4/Irs2/Trpv4/Pink1	5	mut
mut.GO:0010977	GO:0010977	negative regulation of neuron projection development	6/263	175/23210	0.0149676	0.0588844	0.0382405	Vim/Trpv4/Rtn4/Sema4c/Hes1/Ifrd1	6	mut
mut.GO:0009314	GO:0009314	response to radiation	10/263	395/23210	0.0151167	0.0593526	0.0385445	Egr1/Junb/Cdkn1a/Grb2/Jund/Nabp1/Bhlhe40/Pnp/Sod2/Jun	10	mut
mut.GO:0030098	GO:0030098	lymphocyte differentiation	10/263	395/23210	0.0151167	0.0593526	0.0385445	Egr1/Zfp36l1/Nfkbiz/Dll1/Gadd45g/Irf1/H2-Aa/Egr3/Pnp/Fzd7	10	mut
mut.GO:0009144	GO:0009144	purine nucleoside triphosphate metabolic process	8/263	281/23210	0.0151912	0.0595431	0.0386683	Ier3/Ddit4/Slc25a25/Eno1b/Nme5/Pnp/Hk1/Pink1	8	mut
mut.GO:0010677	GO:0010677	negative regulation of cellular carbohydrate metabolic process	3/263	46/23210	0.0152558	0.0595431	0.0386683	Ier3/Ddit4/Midn	3	mut
mut.GO:0030517	GO:0030517	negative regulation of axon extension	3/263	46/23210	0.0152558	0.0595431	0.0386683	Rtn4/Sema4c/Ifrd1	3	mut
mut.GO:0033120	GO:0033120	positive regulation of RNA splicing	3/263	46/23210	0.0152558	0.0595431	0.0386683	Srsf1/Tra2a/U2af2	3	mut
mut.GO:0071384	GO:0071384	cellular response to corticosteroid stimulus	3/263	46/23210	0.0152558	0.0595431	0.0386683	Zfp36/Zfp36l1/Ddit4	3	mut
mut.GO:1902667	GO:1902667	regulation of axon guidance	3/263	46/23210	0.0152558	0.0595431	0.0386683	Vegfa/Sema4c/Ythdf1	3	mut
mut.GO:1902806	GO:1902806	regulation of cell cycle G1/S phase transition	5/263	128/23210	0.0154171	0.059632	0.038726	Cdkn1a/Klf4/Ddx3x/Mepce/Adamts1	5	mut
mut.GO:0048863	GO:0048863	stem cell differentiation	7/263	228/23210	0.0155391	0.059632	0.038726	Fn1/Cited2/Sox9/Sox10/Sema4c/Hes1/Fgfr2	7	mut
mut.GO:0000188	GO:0000188	inactivation of MAPK activity	2/263	17/23210	0.0155509	0.059632	0.038726	Spred2/Dusp1	2	mut
mut.GO:0001967	GO:0001967	suckling behavior	2/263	17/23210	0.0155509	0.059632	0.038726	Gls/Oxtr	2	mut
mut.GO:0010454	GO:0010454	negative regulation of cell fate commitment	2/263	17/23210	0.0155509	0.059632	0.038726	Fzd7/Hes1	2	mut
mut.GO:0010934	GO:0010934	macrophage cytokine production	2/263	17/23210	0.0155509	0.059632	0.038726	Gprc5b/Rtn4	2	mut
mut.GO:0030033	GO:0030033	microvillus assembly	2/263	17/23210	0.0155509	0.059632	0.038726	Fscn1/Slc9a3r1	2	mut
mut.GO:0032516	GO:0032516	positive regulation of phosphoprotein phosphatase activity	2/263	17/23210	0.0155509	0.059632	0.038726	Ppp2ca/Ppp1r15a	2	mut
mut.GO:0035020	GO:0035020	regulation of Rac protein signal transduction	2/263	17/23210	0.0155509	0.059632	0.038726	Auts2/Rtn4	2	mut
mut.GO:0035988	GO:0035988	chondrocyte proliferation	2/263	17/23210	0.0155509	0.059632	0.038726	Col9a1/Ccn2	2	mut
mut.GO:0048368	GO:0048368	lateral mesoderm development	2/263	17/23210	0.0155509	0.059632	0.038726	Cited2/Fgfr1	2	mut
mut.GO:0060413	GO:0060413	atrial septum morphogenesis	2/263	17/23210	0.0155509	0.059632	0.038726	Ccn1/Nsd2	2	mut
mut.GO:0060644	GO:0060644	mammary gland epithelial cell differentiation	2/263	17/23210	0.0155509	0.059632	0.038726	Cebpb/Zfp703	2	mut
mut.GO:0061158	GO:0061158	3'-UTR-mediated mRNA destabilization	2/263	17/23210	0.0155509	0.059632	0.038726	Zfp36/Zfp36l1	2	mut
mut.GO:0097152	GO:0097152	mesenchymal cell apoptotic process	2/263	17/23210	0.0155509	0.059632	0.038726	Sox9/Etv6	2	mut
mut.GO:1903019	GO:1903019	negative regulation of glycoprotein metabolic process	2/263	17/23210	0.0155509	0.059632	0.038726	Cst3/Ptx3	2	mut
mut.GO:1903960	GO:1903960	negative regulation of anion transmembrane transport	2/263	17/23210	0.0155509	0.059632	0.038726	Irs2/Thbs1	2	mut
mut.GO:2001170	GO:2001170	negative regulation of ATP biosynthetic process	2/263	17/23210	0.0155509	0.059632	0.038726	Ier3/Ddit4	2	mut
mut.GO:0051384	GO:0051384	response to glucocorticoid	4/263	85/23210	0.0159489	0.0610988	0.0396786	Zfp36/Zfp36l1/Ddit4/Alpl	4	mut
mut.GO:0061136	GO:0061136	regulation of proteasomal protein catabolic process	6/263	178/23210	0.0161465	0.0616767	0.0400538	Clu/Rnf19b/Hspa1b/Hspa1a/Trib1/Ubxn1	6	mut
mut.GO:0003179	GO:0003179	heart valve morphogenesis	3/263	47/23210	0.0161624	0.0616767	0.0400538	Ccn1/Sox9/Fgfrl1	3	mut
mut.GO:0003197	GO:0003197	endocardial cushion development	3/263	47/23210	0.0161624	0.0616767	0.0400538	Cited2/Sox9/Thbs1	3	mut
mut.GO:0048010	GO:0048010	vascular endothelial growth factor receptor signaling pathway	3/263	47/23210	0.0161624	0.0616767	0.0400538	Vegfa/Ccl2/Hspb1	3	mut
mut.GO:0001912	GO:0001912	positive regulation of leukocyte mediated cytotoxicity	4/263	86/23210	0.0165821	0.0631561	0.0410146	Cxcl1/Ccl2/Pnp/Cadm1	4	mut
mut.GO:0042490	GO:0042490	mechanoreceptor differentiation	4/263	86/23210	0.0165821	0.0631561	0.0410146	Dll1/Slc9a3r1/Fgfr1/Hes1	4	mut
mut.GO:0018209	GO:0018209	peptidyl-serine modification	9/263	343/23210	0.0167754	0.0638306	0.0414527	Csf3/Vegfa/Ddit4/Spock2/Ppp1r15a/Wnk1/Mknk2/Hk1/Pink1	9	mut
mut.GO:1903038	GO:1903038	negative regulation of leukocyte cell-cell adhesion	5/263	131/23210	0.0168803	0.0641679	0.0416717	Klf4/Cebpb/Irf1/H2-Aa/Wnk1	5	mut
mut.GO:0042088	GO:0042088	T-helper 1 type immune response	3/263	48/23210	0.0170985	0.0646236	0.0419676	Vegfa/Gadd45g/Irf1	3	mut
mut.GO:0043489	GO:0043489	RNA stabilization	3/263	48/23210	0.0170985	0.0646236	0.0419676	Vegfa/Zfp36/Hnrnpa0	3	mut
mut.GO:0048483	GO:0048483	autonomic nervous system development	3/263	48/23210	0.0170985	0.0646236	0.0419676	Fn1/Sox10/Hes1	3	mut
mut.GO:0061005	GO:0061005	cell differentiation involved in kidney development	3/263	48/23210	0.0170985	0.0646236	0.0419676	Mtss1/Hes1/Lgr4	3	mut
mut.GO:0090311	GO:0090311	regulation of protein deacetylation	3/263	48/23210	0.0170985	0.0646236	0.0419676	Vegfa/Spred2/Pink1	3	mut
mut.GO:1902808	GO:1902808	positive regulation of cell cycle G1/S phase transition	3/263	48/23210	0.0170985	0.0646236	0.0419676	Ddx3x/Mepce/Adamts1	3	mut
mut.GO:0051098	GO:0051098	regulation of binding	10/263	403/23210	0.0171377	0.0647095	0.0420234	Csf3/Klf4/Hmgb2/Spag9/Ppp2ca/Mepce/Hes1/Ski/Jun/Id4	10	mut
mut.GO:0007398	GO:0007398	ectoderm development	2/263	18/23210	0.0173654	0.0649088	0.0421529	Fzd7/Ets2	2	mut
mut.GO:0010763	GO:0010763	positive regulation of fibroblast migration	2/263	18/23210	0.0173654	0.0649088	0.0421529	Fgfr1/Thbs1	2	mut
mut.GO:0010801	GO:0010801	negative regulation of peptidyl-threonine phosphorylation	2/263	18/23210	0.0173654	0.0649088	0.0421529	Ddit4/Spred2	2	mut
mut.GO:0030809	GO:0030809	negative regulation of nucleotide biosynthetic process	2/263	18/23210	0.0173654	0.0649088	0.0421529	Ier3/Ddit4	2	mut
mut.GO:0046321	GO:0046321	positive regulation of fatty acid oxidation	2/263	18/23210	0.0173654	0.0649088	0.0421529	Nr4a3/Irs2	2	mut
mut.GO:0060712	GO:0060712	spongiotrophoblast layer development	2/263	18/23210	0.0173654	0.0649088	0.0421529	Zfp36l1/Socs3	2	mut
mut.GO:0070935	GO:0070935	3'-UTR-mediated mRNA stabilization	2/263	18/23210	0.0173654	0.0649088	0.0421529	Zfp36/Hnrnpa0	2	mut
mut.GO:1900372	GO:1900372	negative regulation of purine nucleotide biosynthetic process	2/263	18/23210	0.0173654	0.0649088	0.0421529	Ier3/Ddit4	2	mut
mut.GO:1904706	GO:1904706	negative regulation of vascular smooth muscle cell proliferation	2/263	18/23210	0.0173654	0.0649088	0.0421529	Cdkn1a/Sod2	2	mut
mut.GO:0009749	GO:0009749	response to glucose	6/263	181/23210	0.0173881	0.0649088	0.0421529	Egr1/Ano1/Pim3/Irs2/Ppp2ca/Thbs1	6	mut
mut.GO:0015931	GO:0015931	nucleobase-containing compound transport	6/263	181/23210	0.0173881	0.0649088	0.0421529	Zfp36/Zfp36l1/Srsf1/Pura/Sfpq/Arc	6	mut
mut.GO:0098656	GO:0098656	anion transmembrane transport	6/263	181/23210	0.0173881	0.0649088	0.0421529	Slc12a2/Ano1/Slc38a2/Irs2/Thbs1/Hk1	6	mut
mut.GO:0045088	GO:0045088	regulation of innate immune response	8/263	289/23210	0.0176756	0.0659199	0.0428095	Nfkbia/Hmgb2/Irf1/Rtn4/Hexim1/Lgr4/Sfpq/Cadm1	8	mut
mut.GO:0045619	GO:0045619	regulation of lymphocyte differentiation	6/263	182/23210	0.0178161	0.066381	0.0431089	Zfp36l1/Nfkbiz/Irf1/H2-Aa/Egr3/Pnp	6	mut
mut.GO:0030195	GO:0030195	negative regulation of blood coagulation	3/263	49/23210	0.0180644	0.0671159	0.0435862	Serpine2/Serpine1/Thbs1	3	mut
mut.GO:0045646	GO:0045646	regulation of erythrocyte differentiation	3/263	49/23210	0.0180644	0.0671159	0.0435862	Zfp36/Zfp36l1/Hmgb2	3	mut
mut.GO:0046638	GO:0046638	positive regulation of alpha-beta T cell differentiation	3/263	49/23210	0.0180644	0.0671159	0.0435862	Nfkbiz/Irf1/Pnp	3	mut
mut.GO:1902903	GO:1902903	regulation of supramolecular fiber organization	9/263	348/23210	0.0182432	0.0676827	0.0439543	Csf3/Clu/Mtss1/Map1b/Grb2/Trpv4/Ccn2/Lima1/Fhod3	9	mut
mut.GO:0050792	GO:0050792	regulation of viral process	6/263	183/23210	0.0182513	0.0676827	0.0439543	Zfp36/Pabpc1/Ptx3/Trim8/Ddx3x/Jun	6	mut
mut.GO:1904375	GO:1904375	regulation of protein localization to cell periphery	5/263	134/23210	0.0184329	0.0682916	0.0443497	Gpc6/Epha2/Sqstm1/Ppp1r9b/Ezr	5	mut
mut.GO:0031016	GO:0031016	pancreas development	4/263	89/23210	0.0185752	0.0686254	0.0445665	Clu/Sox9/Dll1/Hes1	4	mut
mut.GO:0031960	GO:0031960	response to corticosteroid	4/263	89/23210	0.0185752	0.0686254	0.0445665	Zfp36/Zfp36l1/Ddit4/Alpl	4	mut
mut.GO:0070301	GO:0070301	cellular response to hydrogen peroxide	4/263	89/23210	0.0185752	0.0686254	0.0445665	Lcn2/Nr4a3/Kdm6b/Pink1	4	mut
mut.GO:0007611	GO:0007611	learning or memory	8/263	292/23210	0.0186785	0.0689344	0.0447672	Egr1/Serpinf1/Dbi/Btg2/Ythdf1/Jun/Arc/Oxtr	8	mut
mut.GO:0009746	GO:0009746	response to hexose	6/263	184/23210	0.0186938	0.0689344	0.0447672	Egr1/Ano1/Pim3/Irs2/Ppp2ca/Thbs1	6	mut
mut.GO:0050806	GO:0050806	positive regulation of synaptic transmission	9/263	350/23210	0.0188557	0.0694665	0.0451127	Ccl2/Serpine2/Sqstm1/Dbi/Clstn1/Ythdf1/Pink1/Arc/Oxtr	9	mut
mut.GO:0010596	GO:0010596	negative regulation of endothelial cell migration	3/263	50/23210	0.0190601	0.0695665	0.0451776	Klf4/Serpinf1/Thbs1	3	mut
mut.GO:0060043	GO:0060043	regulation of cardiac muscle cell proliferation	3/263	50/23210	0.0190601	0.0695665	0.0451776	Cited2/Fgfr1/Fgfr2	3	mut
mut.GO:0071622	GO:0071622	regulation of granulocyte chemotaxis	3/263	50/23210	0.0190601	0.0695665	0.0451776	Ccl2/Trpv4/Thbs1	3	mut
mut.GO:1900047	GO:1900047	negative regulation of hemostasis	3/263	50/23210	0.0190601	0.0695665	0.0451776	Serpine2/Serpine1/Thbs1	3	mut
mut.GO:0010770	GO:0010770	positive regulation of cell morphogenesis involved in differentiation	6/263	185/23210	0.0191435	0.0695665	0.0451776	Fn1/Vegfa/Map1b/Lims1/Rtn4/Nedd9	6	mut
mut.GO:0034284	GO:0034284	response to monosaccharide	6/263	185/23210	0.0191435	0.0695665	0.0451776	Egr1/Ano1/Pim3/Irs2/Ppp2ca/Thbs1	6	mut
mut.GO:0044843	GO:0044843	cell cycle G1/S phase transition	6/263	185/23210	0.0191435	0.0695665	0.0451776	Cdkn1a/Klf4/Ddx3x/Mepce/Adamts1/Id4	6	mut
mut.GO:0001502	GO:0001502	cartilage condensation	2/263	19/23210	0.019265	0.0695665	0.0451776	Sox9/Ccn2	2	mut
mut.GO:0001975	GO:0001975	response to amphetamine	2/263	19/23210	0.019265	0.0695665	0.0451776	Nr4a2/Oxtr	2	mut
mut.GO:0010818	GO:0010818	T cell chemotaxis	2/263	19/23210	0.019265	0.0695665	0.0451776	Slc12a2/Wnk1	2	mut
mut.GO:0030502	GO:0030502	negative regulation of bone mineralization	2/263	19/23210	0.019265	0.0695665	0.0451776	Sox9/Bcor	2	mut
mut.GO:0031998	GO:0031998	regulation of fatty acid beta-oxidation	2/263	19/23210	0.019265	0.0695665	0.0451776	Dbi/Irs2	2	mut
mut.GO:0032695	GO:0032695	negative regulation of interleukin-12 production	2/263	19/23210	0.019265	0.0695665	0.0451776	Nfkb1/Thbs1	2	mut
mut.GO:0034111	GO:0034111	negative regulation of homotypic cell-cell adhesion	2/263	19/23210	0.019265	0.0695665	0.0451776	Serpine2/Zfp703	2	mut
mut.GO:0040037	GO:0040037	negative regulation of fibroblast growth factor receptor signaling pathway	2/263	19/23210	0.019265	0.0695665	0.0451776	Fgfrl1/Thbs1	2	mut
mut.GO:0071605	GO:0071605	monocyte chemotactic protein-1 production	2/263	19/23210	0.019265	0.0695665	0.0451776	Apod/Trpv4	2	mut
mut.GO:0071637	GO:0071637	regulation of monocyte chemotactic protein-1 production	2/263	19/23210	0.019265	0.0695665	0.0451776	Apod/Trpv4	2	mut
mut.GO:0090026	GO:0090026	positive regulation of monocyte chemotaxis	2/263	19/23210	0.019265	0.0695665	0.0451776	Ccl2/Serpine1	2	mut
mut.GO:1903214	GO:1903214	regulation of protein targeting to mitochondrion	2/263	19/23210	0.019265	0.0695665	0.0451776	Bag3/Pink1	2	mut
mut.GO:2000345	GO:2000345	regulation of hepatocyte proliferation	2/263	19/23210	0.019265	0.0695665	0.0451776	Lims1/Rtn4	2	mut
mut.GO:0006096	GO:0006096	glycolytic process	4/263	90/23210	0.0192711	0.0695665	0.0451776	Ier3/Ddit4/Eno1b/Hk1	4	mut
mut.GO:0072655	GO:0072655	establishment of protein localization to mitochondrion	4/263	90/23210	0.0192711	0.0695665	0.0451776	Bag3/Dnaja1/Hk1/Pink1	4	mut
mut.GO:1903532	GO:1903532	positive regulation of secretion by cell	11/263	472/23210	0.0193683	0.0698535	0.045364	Ano1/Fgfr1/Irs2/Ezr/Trpv4/Rtn4/Usp50/Cadm1/Hk1/Pink1/Oxtr	11	mut
mut.GO:0035270	GO:0035270	endocrine system development	5/263	136/23210	0.0195185	0.0702026	0.0455907	Clu/Cited2/Sox9/Dll1/Hes1	5	mut
mut.GO:0050671	GO:0050671	positive regulation of lymphocyte proliferation	5/263	136/23210	0.0195185	0.0702026	0.0455907	Cdkn1a/Tfrc/Irs2/Pnp/Hes1	5	mut
mut.GO:2001056	GO:2001056	positive regulation of cysteine-type endopeptidase activity	5/263	136/23210	0.0195185	0.0702026	0.0455907	Ccn1/Ppp2ca/Ddx3x/Ccn2/Usp50	5	mut
mut.GO:1903362	GO:1903362	regulation of cellular protein catabolic process	7/263	239/23210	0.0195803	0.0703606	0.0456933	Clu/Rnf19b/Hspa1b/Hspa1a/Ezr/Trib1/Ubxn1	7	mut
mut.GO:1905475	GO:1905475	regulation of protein localization to membrane	6/263	186/23210	0.0196006	0.0703694	0.045699	Gpc6/Ccl2/Epha2/Sqstm1/Ppp1r9b/Ezr	6	mut
mut.GO:0002028	GO:0002028	regulation of sodium ion transport	4/263	91/23210	0.0199829	0.0712671	0.046282	Cxcl1/Serpine2/Slc9a3r1/Wnk1	4	mut
mut.GO:0006757	GO:0006757	ATP generation from ADP	4/263	91/23210	0.0199829	0.0712671	0.046282	Ier3/Ddit4/Eno1b/Hk1	4	mut
mut.GO:0021954	GO:0021954	central nervous system neuron development	4/263	91/23210	0.0199829	0.0712671	0.046282	Fgfr1/Btg2/Fgfr2/Nr4a2	4	mut
mut.GO:0045685	GO:0045685	regulation of glial cell differentiation	4/263	91/23210	0.0199829	0.0712671	0.046282	Serpine2/Rtn4/Hes1/Id4	4	mut
mut.GO:0034341	GO:0034341	response to interferon-gamma	5/263	137/23210	0.0200768	0.0712671	0.046282	Ccl7/Ccl2/Vim/Irf1/H2-Aa	5	mut
mut.GO:0007032	GO:0007032	endosome organization	3/263	51/23210	0.0200857	0.0712671	0.046282	Sqstm1/Anxa8/Usp50	3	mut
mut.GO:0017145	GO:0017145	stem cell division	3/263	51/23210	0.0200857	0.0712671	0.046282	Fgfr1/Fzd7/Fgfr2	3	mut
mut.GO:0030901	GO:0030901	midbrain development	3/263	51/23210	0.0200857	0.0712671	0.046282	Fgfr1/Hes1/Fgfr2	3	mut
mut.GO:0031103	GO:0031103	axon regeneration	3/263	51/23210	0.0200857	0.0712671	0.046282	Klf4/Rtn4/Jun	3	mut
mut.GO:0032648	GO:0032648	regulation of interferon-beta production	3/263	51/23210	0.0200857	0.0712671	0.046282	Hmgb2/Irf1/Rel	3	mut
mut.GO:0045912	GO:0045912	negative regulation of carbohydrate metabolic process	3/263	51/23210	0.0200857	0.0712671	0.046282	Ier3/Ddit4/Midn	3	mut
mut.GO:0050819	GO:0050819	negative regulation of coagulation	3/263	51/23210	0.0200857	0.0712671	0.046282	Serpine2/Serpine1/Thbs1	3	mut
mut.GO:0051954	GO:0051954	positive regulation of amine transport	3/263	51/23210	0.0200857	0.0712671	0.046282	Rtn4/Pink1/Oxtr	3	mut
mut.GO:0046328	GO:0046328	regulation of JNK cascade	6/263	188/23210	0.0205369	0.0728027	0.0472793	Gadd45b/Gadd45g/Spag9/Trpv4/Ccn2/Dnaja1	6	mut
mut.GO:0030010	GO:0030010	establishment of cell polarity	5/263	138/23210	0.0206454	0.0730558	0.0474436	Fscn1/Map1b/Slc9a3r1/Hes1/Lama1	5	mut
mut.GO:0032946	GO:0032946	positive regulation of mononuclear cell proliferation	5/263	138/23210	0.0206454	0.0730558	0.0474436	Cdkn1a/Tfrc/Irs2/Pnp/Hes1	5	mut
mut.GO:0006476	GO:0006476	protein deacetylation	4/263	92/23210	0.0207108	0.0732215	0.0475512	Vegfa/Spred2/Sfpq/Pink1	4	mut
mut.GO:0044772	GO:0044772	mitotic cell cycle phase transition	9/263	356/23210	0.020783	0.0734108	0.0476742	Ier3/Zfp36l1/Cdkn1a/Klf4/Ddx3x/Mepce/Cks2/Adamts1/Id4	9	mut
mut.GO:0009141	GO:0009141	nucleoside triphosphate metabolic process	8/263	298/23210	0.0208055	0.0734246	0.0476831	Ier3/Ddit4/Slc25a25/Eno1b/Nme5/Pnp/Hk1/Pink1	8	mut
mut.GO:0021587	GO:0021587	cerebellum morphogenesis	3/263	52/23210	0.0211411	0.0735366	0.0477559	Serpine2/Dll1/Hspa5	3	mut
mut.GO:1900271	GO:1900271	regulation of long-term synaptic potentiation	3/263	52/23210	0.0211411	0.0735366	0.0477559	Sqstm1/Ythdf1/Arc	3	mut
mut.GO:0030216	GO:0030216	keratinocyte differentiation	5/263	139/23210	0.0212244	0.0735366	0.0477559	Zfp36/Zfp36l1/Errfi1/Epha2/Fosl2	5	mut
mut.GO:0001946	GO:0001946	lymphangiogenesis	2/263	20/23210	0.0212476	0.0735366	0.0477559	Vegfa/Epha2	2	mut
mut.GO:0002504	GO:0002504	antigen processing and presentation of peptide or polysaccharide antigen via MHC class II	2/263	20/23210	0.0212476	0.0735366	0.0477559	H2-Aa/Thbs1	2	mut
mut.GO:0002523	GO:0002523	leukocyte migration involved in inflammatory response	2/263	20/23210	0.0212476	0.0735366	0.0477559	Ccl2/Rtn4	2	mut
mut.GO:0014075	GO:0014075	response to amine	2/263	20/23210	0.0212476	0.0735366	0.0477559	Nr4a2/Oxtr	2	mut
mut.GO:0032495	GO:0032495	response to muramyl dipeptide	2/263	20/23210	0.0212476	0.0735366	0.0477559	Nfkbia/Vim	2	mut
mut.GO:0033599	GO:0033599	regulation of mammary gland epithelial cell proliferation	2/263	20/23210	0.0212476	0.0735366	0.0477559	Rtn4/Zfp703	2	mut
mut.GO:0042451	GO:0042451	purine nucleoside biosynthetic process	2/263	20/23210	0.0212476	0.0735366	0.0477559	Nme5/Pnp	2	mut
mut.GO:0042730	GO:0042730	fibrinolysis	2/263	20/23210	0.0212476	0.0735366	0.0477559	Serpine1/Thbs1	2	mut
mut.GO:0045948	GO:0045948	positive regulation of translational initiation	2/263	20/23210	0.0212476	0.0735366	0.0477559	Ddx3x/Ythdf1	2	mut
mut.GO:0046129	GO:0046129	purine ribonucleoside biosynthetic process	2/263	20/23210	0.0212476	0.0735366	0.0477559	Nme5/Pnp	2	mut
mut.GO:0048245	GO:0048245	eosinophil chemotaxis	2/263	20/23210	0.0212476	0.0735366	0.0477559	Ccl7/Ccl2	2	mut
mut.GO:0051195	GO:0051195	negative regulation of cofactor metabolic process	2/263	20/23210	0.0212476	0.0735366	0.0477559	Ier3/Ddit4	2	mut
mut.GO:0055064	GO:0055064	chloride ion homeostasis	2/263	20/23210	0.0212476	0.0735366	0.0477559	Slc12a2/Car12	2	mut
mut.GO:0061323	GO:0061323	cell proliferation involved in heart morphogenesis	2/263	20/23210	0.0212476	0.0735366	0.0477559	Sox9/Hes1	2	mut
mut.GO:0098743	GO:0098743	cell aggregation	2/263	20/23210	0.0212476	0.0735366	0.0477559	Sox9/Ccn2	2	mut
mut.GO:1903392	GO:1903392	negative regulation of adherens junction organization	2/263	20/23210	0.0212476	0.0735366	0.0477559	Apod/Vegfa	2	mut
mut.GO:1904994	GO:1904994	regulation of leukocyte adhesion to vascular endothelial cell	2/263	20/23210	0.0212476	0.0735366	0.0477559	Klf4/Nfat5	2	mut
mut.GO:2000136	GO:2000136	regulation of cell proliferation involved in heart morphogenesis	2/263	20/23210	0.0212476	0.0735366	0.0477559	Sox9/Hes1	2	mut
mut.GO:2000726	GO:2000726	negative regulation of cardiac muscle cell differentiation	2/263	20/23210	0.0212476	0.0735366	0.0477559	Dll1/Fzd7	2	mut
mut.GO:0007215	GO:0007215	glutamate receptor signaling pathway	4/263	93/23210	0.0214548	0.0741233	0.0481369	Ccl2/Pink1/Arc/Grik3	4	mut
mut.GO:0042116	GO:0042116	macrophage activation	4/263	93/23210	0.0214548	0.0741233	0.0481369	Clu/Sbno2/Thbs1/Jun	4	mut
mut.GO:0051091	GO:0051091	positive regulation of DNA-binding transcription factor activity	7/263	244/23210	0.0216403	0.0746988	0.0485107	Csf3/Clu/Vegfa/Trim8/Ifrd1/Pink1/Ripk4	7	mut
mut.GO:0062012	GO:0062012	regulation of small molecule metabolic process	9/263	359/23210	0.0217982	0.0751666	0.0488144	Egr1/Ier3/Ddit4/Nr4a3/Dbi/Irs2/Nfkb1/Midn/Pink1	9	mut
mut.GO:0002824	GO:0002824	positive regulation of adaptive immune response based on somatic recombination of immune receptors built from immunoglobulin superfamily domains	5/263	140/23210	0.0218139	0.0751666	0.0488144	Nfkbiz/Tfrc/Irf1/Nsd2/Pnp	5	mut
mut.GO:0021915	GO:0021915	neural tube development	6/263	191/23210	0.0219977	0.0757335	0.0491826	Zfp36l1/Epha2/Cited2/Sema4c/Hes1/Ski	6	mut
mut.GO:0007411	GO:0007411	axon guidance	7/263	245/23210	0.0220697	0.075915	0.0493005	Vegfa/Epha2/Nr4a3/Sema4c/Lgr4/Ythdf1/Lama1	7	mut
mut.GO:0042866	GO:0042866	pyruvate biosynthetic process	4/263	94/23210	0.0222149	0.0761883	0.049478	Ier3/Ddit4/Eno1b/Hk1	4	mut
mut.GO:0032608	GO:0032608	interferon-beta production	3/263	53/23210	0.0222264	0.0761883	0.049478	Hmgb2/Irf1/Rel	3	mut
mut.GO:0055078	GO:0055078	sodium ion homeostasis	3/263	53/23210	0.0222264	0.0761883	0.049478	Slc12a2/Scnn1a/Scn7a	3	mut
mut.GO:0061383	GO:0061383	trabecula morphogenesis	3/263	53/23210	0.0222264	0.0761883	0.049478	Vegfa/Sbno2/Adamts1	3	mut
mut.GO:0001909	GO:0001909	leukocyte mediated cytotoxicity	5/263	141/23210	0.022414	0.0766315	0.0497657	Cxcl1/Rnf19b/Ccl2/Pnp/Cadm1	5	mut
mut.GO:0006338	GO:0006338	chromatin remodeling	5/263	141/23210	0.022414	0.0766315	0.0497657	Sox9/Baz1a/Hmgb2/Kdm6b/Bptf	5	mut
mut.GO:0061041	GO:0061041	regulation of wound healing	5/263	141/23210	0.022414	0.0766315	0.0497657	Cdkn1a/Ccl2/Serpine2/Serpine1/Thbs1	5	mut
mut.GO:0097485	GO:0097485	neuron projection guidance	7/263	246/23210	0.0225049	0.0768755	0.0499242	Vegfa/Epha2/Nr4a3/Sema4c/Lgr4/Ythdf1/Lama1	7	mut
mut.GO:0046394	GO:0046394	carboxylic acid biosynthetic process	9/263	362/23210	0.0228485	0.0779818	0.0506426	Ier3/Ddit4/Ptges/Eno1b/Abhd2/Nfkb1/Lipg/Gls/Hk1	9	mut
mut.GO:0007173	GO:0007173	epidermal growth factor receptor signaling pathway	4/263	95/23210	0.0229913	0.0781757	0.0507686	Errfi1/Sox9/Iqgap1/Cdh13	4	mut
mut.GO:0046916	GO:0046916	cellular transition metal ion homeostasis	4/263	95/23210	0.0229913	0.0781757	0.0507686	Lcn2/Tfrc/Slc39a14/Mt2	4	mut
mut.GO:0070585	GO:0070585	protein localization to mitochondrion	4/263	95/23210	0.0229913	0.0781757	0.0507686	Bag3/Dnaja1/Hk1/Pink1	4	mut
mut.GO:0002285	GO:0002285	lymphocyte activation involved in immune response	6/263	193/23210	0.0230096	0.0781757	0.0507686	Nfkbiz/Dll1/Gadd45g/Tfrc/Irf1/Nsd2	6	mut
mut.GO:0006816	GO:0006816	calcium ion transport	10/263	423/23210	0.0230581	0.0781757	0.0507686	Rrad/Dbi/Serpine1/Slc25a25/Trpv4/Ppp2ca/Ccn2/Hes1/Pde4b/Cacna2d1	10	mut
mut.GO:0016053	GO:0016053	organic acid biosynthetic process	9/263	363/23210	0.0232066	0.0781757	0.0507686	Ier3/Ddit4/Ptges/Eno1b/Abhd2/Nfkb1/Lipg/Gls/Hk1	9	mut
mut.GO:0003283	GO:0003283	atrial septum development	2/263	21/23210	0.0233111	0.0781757	0.0507686	Ccn1/Nsd2	2	mut
mut.GO:0031065	GO:0031065	positive regulation of histone deacetylation	2/263	21/23210	0.0233111	0.0781757	0.0507686	Vegfa/Pink1	2	mut
mut.GO:0036303	GO:0036303	lymph vessel morphogenesis	2/263	21/23210	0.0233111	0.0781757	0.0507686	Vegfa/Epha2	2	mut
mut.GO:0042535	GO:0042535	positive regulation of tumor necrosis factor biosynthetic process	2/263	21/23210	0.0233111	0.0781757	0.0507686	Hspb1/Thbs1	2	mut
mut.GO:0048569	GO:0048569	post-embryonic animal organ development	2/263	21/23210	0.0233111	0.0781757	0.0507686	Vegfa/Klf4	2	mut
mut.GO:0060457	GO:0060457	negative regulation of digestive system process	2/263	21/23210	0.0233111	0.0781757	0.0507686	Wnk1/Oxtr	2	mut
mut.GO:0071577	GO:0071577	zinc ion transmembrane transport	2/263	21/23210	0.0233111	0.0781757	0.0507686	Slc39a14/Slc39a1	2	mut
mut.GO:0098780	GO:0098780	response to mitochondrial depolarisation	2/263	21/23210	0.0233111	0.0781757	0.0507686	Sqstm1/Pink1	2	mut
mut.GO:1901673	GO:1901673	regulation of mitotic spindle assembly	2/263	21/23210	0.0233111	0.0781757	0.0507686	Hspa1b/Hspa1a	2	mut
mut.GO:0045687	GO:0045687	positive regulation of glial cell differentiation	3/263	54/23210	0.0233416	0.0781757	0.0507686	Serpine2/Rtn4/Hes1	3	mut
mut.GO:0050922	GO:0050922	negative regulation of chemotaxis	3/263	54/23210	0.0233416	0.0781757	0.0507686	Sema4c/Thbs1/Dusp1	3	mut
mut.GO:0051568	GO:0051568	histone H3-K4 methylation	3/263	54/23210	0.0233416	0.0781757	0.0507686	Auts2/Ash1l/Bcor	3	mut
mut.GO:0060193	GO:0060193	positive regulation of lipase activity	3/263	54/23210	0.0233416	0.0781757	0.0507686	Ccn1/Fgfr1/Fgfr2	3	mut
mut.GO:1903533	GO:1903533	regulation of protein targeting	3/263	54/23210	0.0233416	0.0781757	0.0507686	Ccl2/Bag3/Pink1	3	mut
mut.GO:2000351	GO:2000351	regulation of endothelial cell apoptotic process	3/263	54/23210	0.0233416	0.0781757	0.0507686	Serpine1/Col18a1/Thbs1	3	mut
mut.GO:2000648	GO:2000648	positive regulation of stem cell proliferation	3/263	54/23210	0.0233416	0.0781757	0.0507686	Cxcl1/Vegfa/Sox10	3	mut
mut.GO:0046330	GO:0046330	positive regulation of JNK cascade	5/263	143/23210	0.0236461	0.0789939	0.0512999	Gadd45b/Gadd45g/Spag9/Trpv4/Ccn2	5	mut
mut.GO:0055007	GO:0055007	cardiac muscle cell differentiation	5/263	143/23210	0.0236461	0.0789939	0.0512999	Vegfa/Dll1/Kdm6b/Fzd7/Fhod3	5	mut
mut.GO:0090288	GO:0090288	negative regulation of cellular response to growth factor stimulus	5/263	143/23210	0.0236461	0.0789939	0.0512999	Fgfrl1/Hspa5/Thbs1/Ski/Tob1	5	mut
mut.GO:0031503	GO:0031503	protein-containing complex localization	7/263	249/23210	0.0238462	0.079595	0.0516903	Gpc6/Ezr/Pura/Clstn1/Klhl21/Sfpq/Arc	7	mut
mut.GO:0050731	GO:0050731	positive regulation of peptidyl-tyrosine phosphorylation	6/263	195/23210	0.0240523	0.0801472	0.0520489	Csf3/Vegfa/Gprc5b/Iqgap1/Hes1/Nedd9	6	mut
mut.GO:1902905	GO:1902905	positive regulation of supramolecular fiber organization	6/263	195/23210	0.0240523	0.0801472	0.0520489	Csf3/Mtss1/Map1b/Grb2/Trpv4/Ccn2	6	mut
mut.GO:0007613	GO:0007613	memory	5/263	144/23210	0.0242782	0.0807633	0.052449	Egr1/Serpinf1/Ythdf1/Arc/Oxtr	5	mut
mut.GO:0050684	GO:0050684	regulation of mRNA processing	5/263	144/23210	0.0242782	0.0807633	0.052449	Zfp36l1/Srsf1/Tra2a/U2af2/Ccnt1	5	mut
mut.GO:0019932	GO:0019932	second-messenger-mediated signaling	10/263	427/23210	0.0244006	0.0810468	0.0526332	Vegfa/Sox9/Ppp1r9b/Slc9a3r1/Mt2/Rasd1/Nfat5/Cdh13/Thbs1/Pde4b	10	mut
mut.GO:0010823	GO:0010823	negative regulation of mitochondrion organization	3/263	55/23210	0.0244868	0.0810468	0.0526332	Ier3/Bag3/Pink1	3	mut
mut.GO:0035019	GO:0035019	somatic stem cell population maintenance	3/263	55/23210	0.0244868	0.0810468	0.0526332	Sox9/Hes1/Ski	3	mut
mut.GO:0035306	GO:0035306	positive regulation of dephosphorylation	3/263	55/23210	0.0244868	0.0810468	0.0526332	Ppp2ca/Ppp1r15a/Pink1	3	mut
mut.GO:0045773	GO:0045773	positive regulation of axon extension	3/263	55/23210	0.0244868	0.0810468	0.0526332	Fn1/Vegfa/Map1b	3	mut
mut.GO:0050732	GO:0050732	negative regulation of peptidyl-tyrosine phosphorylation	3/263	55/23210	0.0244868	0.0810468	0.0526332	Errfi1/Socs3/Irf1	3	mut
mut.GO:0030510	GO:0030510	regulation of BMP signaling pathway	4/263	97/23210	0.0245932	0.0811947	0.0527292	Ccn1/Hes1/Ski/Tob1	4	mut
mut.GO:0048525	GO:0048525	negative regulation of viral process	4/263	97/23210	0.0245932	0.0811947	0.0527292	Zfp36/Ptx3/Trim8/Jun	4	mut
mut.GO:0070167	GO:0070167	regulation of biomineral tissue development	4/263	97/23210	0.0245932	0.0811947	0.0527292	Ccn1/Sox9/Cebpb/Bcor	4	mut
mut.GO:0045216	GO:0045216	cell-cell junction organization	5/263	145/23210	0.024921	0.0820708	0.0532981	Epha2/Fscn1/Lims1/Trpv4/Cdh13	5	mut
mut.GO:0070665	GO:0070665	positive regulation of leukocyte proliferation	5/263	145/23210	0.024921	0.0820708	0.0532981	Cdkn1a/Tfrc/Irs2/Pnp/Hes1	5	mut
mut.GO:1905952	GO:1905952	regulation of lipid localization	5/263	145/23210	0.024921	0.0820708	0.0532981	Nfkbia/Hilpda/Irs2/Lipg/Thbs1	5	mut
mut.GO:0032760	GO:0032760	positive regulation of tumor necrosis factor production	4/263	98/23210	0.0254189	0.0826499	0.0536742	Clu/Ccl2/Hspb1/Thbs1	4	mut
mut.GO:0046031	GO:0046031	ADP metabolic process	4/263	98/23210	0.0254189	0.0826499	0.0536742	Ier3/Ddit4/Eno1b/Hk1	4	mut
mut.GO:0000423	GO:0000423	mitophagy	2/263	22/23210	0.0254533	0.0826499	0.0536742	Sqstm1/Pink1	2	mut
mut.GO:0014912	GO:0014912	negative regulation of smooth muscle cell migration	2/263	22/23210	0.0254533	0.0826499	0.0536742	Serpine1/Trib1	2	mut
mut.GO:0032462	GO:0032462	regulation of protein homooligomerization	2/263	22/23210	0.0254533	0.0826499	0.0536742	Clu/Usp50	2	mut
mut.GO:0045063	GO:0045063	T-helper 1 cell differentiation	2/263	22/23210	0.0254533	0.0826499	0.0536742	Gadd45g/Irf1	2	mut
mut.GO:0045624	GO:0045624	positive regulation of T-helper cell differentiation	2/263	22/23210	0.0254533	0.0826499	0.0536742	Nfkbiz/Irf1	2	mut
mut.GO:0045683	GO:0045683	negative regulation of epidermis development	2/263	22/23210	0.0254533	0.0826499	0.0536742	Dll1/Hes1	2	mut
mut.GO:0046597	GO:0046597	negative regulation of viral entry into host cell	2/263	22/23210	0.0254533	0.0826499	0.0536742	Ptx3/Trim8	2	mut
mut.GO:0046823	GO:0046823	negative regulation of nucleocytoplasmic transport	2/263	22/23210	0.0254533	0.0826499	0.0536742	Apod/Ppp2ca	2	mut
mut.GO:0048532	GO:0048532	anatomical structure arrangement	2/263	22/23210	0.0254533	0.0826499	0.0536742	Dll1/Hspa5	2	mut
mut.GO:0060438	GO:0060438	trachea development	2/263	22/23210	0.0254533	0.0826499	0.0536742	Ano1/Sox9	2	mut
mut.GO:0060602	GO:0060602	branch elongation of an epithelium	2/263	22/23210	0.0254533	0.0826499	0.0536742	Sox9/Fgfr2	2	mut
mut.GO:0070841	GO:0070841	inclusion body assembly	2/263	22/23210	0.0254533	0.0826499	0.0536742	Clu/Dnajb1	2	mut
mut.GO:0071870	GO:0071870	cellular response to catecholamine stimulus	2/263	22/23210	0.0254533	0.0826499	0.0536742	Nr4a3/Pde4b	2	mut
mut.GO:1903055	GO:1903055	positive regulation of extracellular matrix organization	2/263	22/23210	0.0254533	0.0826499	0.0536742	Fscn1/Sox9	2	mut
mut.GO:2000353	GO:2000353	positive regulation of endothelial cell apoptotic process	2/263	22/23210	0.0254533	0.0826499	0.0536742	Col18a1/Thbs1	2	mut
mut.GO:0090303	GO:0090303	positive regulation of wound healing	3/263	56/23210	0.0256617	0.0831896	0.0540247	Ccl2/Serpine1/Thbs1	3	mut
mut.GO:1900449	GO:1900449	regulation of glutamate receptor signaling pathway	3/263	56/23210	0.0256617	0.0831896	0.0540247	Ccl2/Pink1/Arc	3	mut
mut.GO:0031667	GO:0031667	response to nutrient levels	9/263	371/23210	0.0262167	0.0847143	0.0550149	Zfp36/Cdkn1a/Slc25a25/Trpv4/Hspa5/Cd68/Sod2/Atf3/Jun	9	mut
mut.GO:0002821	GO:0002821	positive regulation of adaptive immune response	5/263	147/23210	0.0262394	0.0847143	0.0550149	Nfkbiz/Tfrc/Irf1/Nsd2/Pnp	5	mut
mut.GO:0042133	GO:0042133	neurotransmitter metabolic process	5/263	147/23210	0.0262394	0.0847143	0.0550149	Clu/Klf4/Klf2/Ptx3/Sod2	5	mut
mut.GO:0046660	GO:0046660	female sex differentiation	5/263	147/23210	0.0262394	0.0847143	0.0550149	Vegfa/Cebpb/Serpine1/Ptx3/Adamts1	5	mut
mut.GO:0062014	GO:0062014	negative regulation of small molecule metabolic process	4/263	99/23210	0.026261	0.0847143	0.0550149	Ier3/Ddit4/Dbi/Nfkb1	4	mut
mut.GO:1903557	GO:1903557	positive regulation of tumor necrosis factor superfamily cytokine production	4/263	99/23210	0.026261	0.0847143	0.0550149	Clu/Ccl2/Hspb1/Thbs1	4	mut
mut.GO:0008217	GO:0008217	regulation of blood pressure	6/263	200/23210	0.0267964	0.0862442	0.0560084	Ier3/Npy/Dll1/Wnk1/Sod2/Oxtr	6	mut
mut.GO:0001754	GO:0001754	eye photoreceptor cell differentiation	3/263	57/23210	0.0268665	0.0862442	0.0560084	Vegfa/Sox9/Ahi1	3	mut
mut.GO:0001825	GO:0001825	blastocyst formation	3/263	57/23210	0.0268665	0.0862442	0.0560084	Junb/Cited2/Rtn4	3	mut
mut.GO:0003170	GO:0003170	heart valve development	3/263	57/23210	0.0268665	0.0862442	0.0560084	Ccn1/Sox9/Fgfrl1	3	mut
mut.GO:0019080	GO:0019080	viral gene expression	3/263	57/23210	0.0268665	0.0862442	0.0560084	Zfp36/Trim8/Jun	3	mut
mut.GO:0072577	GO:0072577	endothelial cell apoptotic process	3/263	57/23210	0.0268665	0.0862442	0.0560084	Serpine1/Col18a1/Thbs1	3	mut
mut.GO:0031343	GO:0031343	positive regulation of cell killing	4/263	100/23210	0.0271197	0.0868448	0.0563985	Cxcl1/Ccl2/Pnp/Cadm1	4	mut
mut.GO:0034440	GO:0034440	lipid oxidation	4/263	100/23210	0.0271197	0.0868448	0.0563985	Apod/Nr4a3/Dbi/Irs2	4	mut
mut.GO:0035710	GO:0035710	CD4-positive, alpha-beta T cell activation	4/263	100/23210	0.0271197	0.0868448	0.0563985	Nfkbiz/Cebpb/Gadd45g/Irf1	4	mut
mut.GO:0048736	GO:0048736	appendage development	6/263	201/23210	0.0273691	0.0875011	0.0568247	Sox9/Flvcr1/Fgfr1/Fgfr2/Ski/Slc39a1	6	mut
mut.GO:0060173	GO:0060173	limb development	6/263	201/23210	0.0273691	0.0875011	0.0568247	Sox9/Flvcr1/Fgfr1/Fgfr2/Ski/Slc39a1	6	mut
mut.GO:0001824	GO:0001824	blastocyst development	5/263	149/23210	0.0276015	0.0876179	0.0569005	Junb/Cited2/Elf3/Rtn4/Bcor	5	mut
mut.GO:0010592	GO:0010592	positive regulation of lamellipodium assembly	2/263	23/23210	0.0276723	0.0876179	0.0569005	Fscn1/Auts2	2	mut
mut.GO:0031954	GO:0031954	positive regulation of protein autophosphorylation	2/263	23/23210	0.0276723	0.0876179	0.0569005	Vegfa/Iqgap1	2	mut
mut.GO:0032461	GO:0032461	positive regulation of protein oligomerization	2/263	23/23210	0.0276723	0.0876179	0.0569005	Clu/Usp50	2	mut
mut.GO:0036010	GO:0036010	protein localization to endosome	2/263	23/23210	0.0276723	0.0876179	0.0569005	Vegfa/Ezr	2	mut
mut.GO:0043576	GO:0043576	regulation of respiratory gaseous exchange	2/263	23/23210	0.0276723	0.0876179	0.0569005	Nr4a2/Gls	2	mut
mut.GO:0045736	GO:0045736	negative regulation of cyclin-dependent protein serine/threonine kinase activity	2/263	23/23210	0.0276723	0.0876179	0.0569005	Cdkn1a/Hexim1	2	mut
mut.GO:0048333	GO:0048333	mesodermal cell differentiation	2/263	23/23210	0.0276723	0.0876179	0.0569005	Fgfr1/Kdm6b	2	mut
mut.GO:0060972	GO:0060972	left/right pattern formation	2/263	23/23210	0.0276723	0.0876179	0.0569005	Cited2/Dll1	2	mut
mut.GO:0071868	GO:0071868	cellular response to monoamine stimulus	2/263	23/23210	0.0276723	0.0876179	0.0569005	Nr4a3/Pde4b	2	mut
mut.GO:0071869	GO:0071869	response to catecholamine	2/263	23/23210	0.0276723	0.0876179	0.0569005	Nr4a3/Pde4b	2	mut
mut.GO:0072337	GO:0072337	modified amino acid transport	2/263	23/23210	0.0276723	0.0876179	0.0569005	Slc9a3r1/Slc38a2	2	mut
mut.GO:0098742	GO:0098742	cell-cell adhesion via plasma-membrane adhesion molecules	6/263	202/23210	0.0279498	0.0884255	0.057425	Klf4/Fgfrl1/Cdh13/Clstn1/Wnk1/Cadm1	6	mut
mut.GO:0034446	GO:0034446	substrate adhesion-dependent cell spreading	4/263	101/23210	0.0279951	0.0884269	0.0574259	Fn1/Lims1/Fzd7/Nedd9	4	mut
mut.GO:0051651	GO:0051651	maintenance of location in cell	4/263	101/23210	0.0279951	0.0884269	0.0574259	Hspa5/Mprip/Hk1/Pink1	4	mut
mut.GO:0032663	GO:0032663	regulation of interleukin-2 production	3/263	58/23210	0.0281011	0.0886197	0.0575511	Zfp36/Ezr/Pde4b	3	mut
mut.GO:0043954	GO:0043954	cellular component maintenance	3/263	58/23210	0.0281011	0.0886197	0.0575511	Mtss1/Neat1/Cadm1	3	mut
mut.GO:0045580	GO:0045580	regulation of T cell differentiation	5/263	150/23210	0.0282991	0.0891015	0.057864	Nfkbiz/Irf1/H2-Aa/Egr3/Pnp	5	mut
mut.GO:0071322	GO:0071322	cellular response to carbohydrate stimulus	5/263	150/23210	0.0282991	0.0891015	0.057864	Zfp36l1/Ano1/Pim3/Nfkb1/Ppp2ca	5	mut
mut.GO:1901990	GO:1901990	regulation of mitotic cell cycle phase transition	7/263	259/23210	0.0287129	0.0903321	0.0586632	Ier3/Zfp36l1/Cdkn1a/Klf4/Ddx3x/Mepce/Adamts1	7	mut
mut.GO:0002367	GO:0002367	cytokine production involved in immune response	4/263	102/23210	0.0288872	0.0905913	0.0588315	Nr4a3/Gprc5b/Rtn4/Hk1	4	mut
mut.GO:0046849	GO:0046849	bone remodeling	4/263	102/23210	0.0288872	0.0905913	0.0588315	Vegfa/Epha2/Tfrc/Lgr4	4	mut
mut.GO:0050772	GO:0050772	positive regulation of axonogenesis	4/263	102/23210	0.0288872	0.0905913	0.0588315	Fn1/Vegfa/Map1b/Rtn4	4	mut
mut.GO:0051897	GO:0051897	positive regulation of protein kinase B signaling	4/263	102/23210	0.0288872	0.0905913	0.0588315	Csf3/Vegfa/Rtn4/Thbs1	4	mut
mut.GO:0006606	GO:0006606	protein import into nucleus	5/263	151/23210	0.0290078	0.0908251	0.0589833	Apod/Nfkbia/Cdkn1a/Bag3/Ppp2ca	5	mut
mut.GO:0030178	GO:0030178	negative regulation of Wnt signaling pathway	5/263	151/23210	0.0290078	0.0908251	0.0589833	Egr1/Sox9/Slc9a3r1/Sox10/Nxn	5	mut
mut.GO:0018105	GO:0018105	peptidyl-serine phosphorylation	8/263	318/23210	0.0291326	0.0911433	0.05919	Csf3/Vegfa/Ddit4/Ppp1r15a/Wnk1/Mknk2/Hk1/Pink1	8	mut
mut.GO:0001755	GO:0001755	neural crest cell migration	3/263	59/23210	0.0293655	0.0915812	0.0594744	Fn1/Sox10/Sema4c	3	mut
mut.GO:0031122	GO:0031122	cytoplasmic microtubule organization	3/263	59/23210	0.0293655	0.0915812	0.0594744	Dst/Ezr/Trpv4	3	mut
mut.GO:0060119	GO:0060119	inner ear receptor cell development	3/263	59/23210	0.0293655	0.0915812	0.0594744	Slc9a3r1/Fgfr1/Hes1	3	mut
mut.GO:0070972	GO:0070972	protein localization to endoplasmic reticulum	3/263	59/23210	0.0293655	0.0915812	0.0594744	Hspa5/Rtn4/Ppp1r15a	3	mut
mut.GO:0006091	GO:0006091	generation of precursor metabolites and energy	9/263	379/23210	0.0294937	0.0918555	0.0596525	Ier3/Ddit4/Nr4a3/Slc25a25/Eno1b/Irs2/Sod2/Hk1/Pink1	9	mut
mut.GO:0050709	GO:0050709	negative regulation of protein secretion	5/263	152/23210	0.0297277	0.0918555	0.0596525	Fn1/Pim3/Ezr/Midn/Lgr4	5	mut
mut.GO:0031345	GO:0031345	negative regulation of cell projection organization	6/263	205/23210	0.0297407	0.0918555	0.0596525	Vim/Trpv4/Rtn4/Sema4c/Hes1/Ifrd1	6	mut
mut.GO:0042098	GO:0042098	T cell proliferation	6/263	205/23210	0.0297407	0.0918555	0.0596525	Cebpb/Tfrc/Irf1/H2-Aa/Pnp/Hes1	6	mut
mut.GO:0043112	GO:0043112	receptor metabolic process	6/263	205/23210	0.0297407	0.0918555	0.0596525	Vegfa/Grb2/Tfrc/Ezr/Ahi1/Arc	6	mut
mut.GO:0051099	GO:0051099	positive regulation of binding	6/263	205/23210	0.0297407	0.0918555	0.0596525	Csf3/Klf4/Hmgb2/Ppp2ca/Hes1/Ski	6	mut
mut.GO:0051048	GO:0051048	negative regulation of secretion	7/263	261/23210	0.0297612	0.0918555	0.0596525	Fn1/Pim3/Ezr/Midn/Wnk1/Lgr4/Oxtr	7	mut
mut.GO:0001708	GO:0001708	cell fate specification	4/263	103/23210	0.029796	0.0918555	0.0596525	Sox9/Dll1/Fgfr1/Fzd7	4	mut
mut.GO:0002224	GO:0002224	toll-like receptor signaling pathway	4/263	103/23210	0.029796	0.0918555	0.0596525	Nfkbia/Irf1/Rtn4/Lgr4	4	mut
mut.GO:0009135	GO:0009135	purine nucleoside diphosphate metabolic process	4/263	103/23210	0.029796	0.0918555	0.0596525	Ier3/Ddit4/Eno1b/Hk1	4	mut
mut.GO:0009179	GO:0009179	purine ribonucleoside diphosphate metabolic process	4/263	103/23210	0.029796	0.0918555	0.0596525	Ier3/Ddit4/Eno1b/Hk1	4	mut
mut.GO:0035601	GO:0035601	protein deacylation	4/263	103/23210	0.029796	0.0918555	0.0596525	Vegfa/Spred2/Sfpq/Pink1	4	mut
mut.GO:0098732	GO:0098732	macromolecule deacylation	4/263	103/23210	0.029796	0.0918555	0.0596525	Vegfa/Spred2/Sfpq/Pink1	4	mut
mut.GO:0001829	GO:0001829	trophectodermal cell differentiation	2/263	24/23210	0.0299661	0.0918555	0.0596525	Junb/Cited2	2	mut
mut.GO:0006882	GO:0006882	cellular zinc ion homeostasis	2/263	24/23210	0.0299661	0.0918555	0.0596525	Slc39a14/Mt2	2	mut
mut.GO:0046685	GO:0046685	response to arsenic-containing substance	2/263	24/23210	0.0299661	0.0918555	0.0596525	Ddx3x/Mknk2	2	mut
mut.GO:0048670	GO:0048670	regulation of collateral sprouting	2/263	24/23210	0.0299661	0.0918555	0.0596525	Rtn4/Ifrd1	2	mut
mut.GO:0071867	GO:0071867	response to monoamine	2/263	24/23210	0.0299661	0.0918555	0.0596525	Nr4a3/Pde4b	2	mut
mut.GO:0072677	GO:0072677	eosinophil migration	2/263	24/23210	0.0299661	0.0918555	0.0596525	Ccl7/Ccl2	2	mut
mut.GO:1903204	GO:1903204	negative regulation of oxidative stress-induced neuron death	2/263	24/23210	0.0299661	0.0918555	0.0596525	Nr4a3/Pink1	2	mut
mut.GO:1905208	GO:1905208	negative regulation of cardiocyte differentiation	2/263	24/23210	0.0299661	0.0918555	0.0596525	Dll1/Fzd7	2	mut
mut.GO:2000637	GO:2000637	positive regulation of gene silencing by miRNA	2/263	24/23210	0.0299661	0.0918555	0.0596525	Zfp36/Nfkb1	2	mut
mut.GO:0010950	GO:0010950	positive regulation of endopeptidase activity	5/263	153/23210	0.0304587	0.093293	0.060586	Ccn1/Ppp2ca/Ddx3x/Ccn2/Usp50	5	mut
mut.GO:0001836	GO:0001836	release of cytochrome c from mitochondria	3/263	60/23210	0.0306595	0.0934	0.0606555	Sod2/Jun/Pink1	3	mut
mut.GO:0001947	GO:0001947	heart looping	3/263	60/23210	0.0306595	0.0934	0.0606555	Cited2/Dll1/Ahi1	3	mut
mut.GO:0006446	GO:0006446	regulation of translational initiation	3/263	60/23210	0.0306595	0.0934	0.0606555	Ddx3x/Ppp1r15a/Ythdf1	3	mut
mut.GO:0031102	GO:0031102	neuron projection regeneration	3/263	60/23210	0.0306595	0.0934	0.0606555	Klf4/Rtn4/Jun	3	mut
mut.GO:0033209	GO:0033209	tumor necrosis factor-mediated signaling pathway	3/263	60/23210	0.0306595	0.0934	0.0606555	Nfkbia/Lims1/Krt8	3	mut
mut.GO:0046847	GO:0046847	filopodium assembly	3/263	60/23210	0.0306595	0.0934	0.0606555	Fscn1/Ppp1r9b/Ezr	3	mut
mut.GO:0060324	GO:0060324	face development	3/263	60/23210	0.0306595	0.0934	0.0606555	Csrnp1/Ski/Crispld2	3	mut
mut.GO:0021549	GO:0021549	cerebellum development	4/263	104/23210	0.0307215	0.0935168	0.0607313	Serpine2/Dll1/Hspa5/Sema4c	4	mut
mut.GO:0055001	GO:0055001	muscle cell development	6/263	207/23210	0.0309756	0.0942174	0.0611863	Vegfa/Krt8/Flnc/Hes1/Ski/Fhod3	6	mut
mut.GO:0051235	GO:0051235	maintenance of location	8/263	322/23210	0.031039	0.0943375	0.0612643	Nfkbia/Lcn2/Dbi/Hilpda/Hspa5/Mprip/Hk1/Pink1	8	mut
mut.GO:0072330	GO:0072330	monocarboxylic acid biosynthetic process	7/263	264/23210	0.0313816	0.0953052	0.0618927	Ier3/Ddit4/Ptges/Eno1b/Abhd2/Lipg/Hk1	7	mut
mut.GO:1903050	GO:1903050	regulation of proteolysis involved in cellular protein catabolic process	6/263	208/23210	0.0316054	0.095911	0.0622862	Clu/Rnf19b/Hspa1b/Hspa1a/Trib1/Ubxn1	6	mut
mut.GO:0035249	GO:0035249	synaptic transmission, glutamatergic	4/263	105/23210	0.0316639	0.0960146	0.0623535	Ccl2/Serpine2/Grik3/Oxtr	4	mut
mut.GO:0051170	GO:0051170	import into nucleus	5/263	155/23210	0.0319545	0.0961925	0.062469	Apod/Nfkbia/Cdkn1a/Bag3/Ppp2ca	5	mut
mut.GO:0042698	GO:0042698	ovulation cycle	3/263	61/23210	0.031983	0.0961925	0.062469	Egr1/Ptx3/Adamts1	3	mut
mut.GO:0045600	GO:0045600	positive regulation of fat cell differentiation	3/263	61/23210	0.031983	0.0961925	0.062469	Zfp36/Zfp36l1/Cebpb	3	mut
mut.GO:0048286	GO:0048286	lung alveolus development	3/263	61/23210	0.031983	0.0961925	0.062469	Vegfa/Errfi1/Fgfr2	3	mut
mut.GO:0017038	GO:0017038	protein import	6/263	209/23210	0.0322435	0.0961925	0.062469	Apod/Clu/Nfkbia/Cdkn1a/Bag3/Ppp2ca	6	mut
mut.GO:0006817	GO:0006817	phosphate ion transport	2/263	25/23210	0.0323326	0.0961925	0.062469	Cebpb/Fgfr1	2	mut
mut.GO:0010640	GO:0010640	regulation of platelet-derived growth factor receptor signaling pathway	2/263	25/23210	0.0323326	0.0961925	0.062469	Apod/Slc9a3r1	2	mut
mut.GO:0030194	GO:0030194	positive regulation of blood coagulation	2/263	25/23210	0.0323326	0.0961925	0.062469	Serpine1/Thbs1	2	mut
mut.GO:0030903	GO:0030903	notochord development	2/263	25/23210	0.0323326	0.0961925	0.062469	Epha2/Sox9	2	mut
mut.GO:0032373	GO:0032373	positive regulation of sterol transport	2/263	25/23210	0.0323326	0.0961925	0.062469	Nfkbia/Lipg	2	mut
mut.GO:0032376	GO:0032376	positive regulation of cholesterol transport	2/263	25/23210	0.0323326	0.0961925	0.062469	Nfkbia/Lipg	2	mut
mut.GO:0032703	GO:0032703	negative regulation of interleukin-2 production	2/263	25/23210	0.0323326	0.0961925	0.062469	Zfp36/Ezr	2	mut
mut.GO:0034114	GO:0034114	regulation of heterotypic cell-cell adhesion	2/263	25/23210	0.0323326	0.0961925	0.062469	Klf4/Wnk1	2	mut
mut.GO:0046426	GO:0046426	negative regulation of JAK-STAT cascade	2/263	25/23210	0.0323326	0.0961925	0.062469	Socs3/Irf1	2	mut
mut.GO:0055069	GO:0055069	zinc ion homeostasis	2/263	25/23210	0.0323326	0.0961925	0.062469	Slc39a14/Mt2	2	mut
mut.GO:0055094	GO:0055094	response to lipoprotein particle	2/263	25/23210	0.0323326	0.0961925	0.062469	Cd68/Cdh13	2	mut
mut.GO:0060004	GO:0060004	reflex	2/263	25/23210	0.0323326	0.0961925	0.062469	Nr4a3/Auts2	2	mut
mut.GO:0060148	GO:0060148	positive regulation of posttranscriptional gene silencing	2/263	25/23210	0.0323326	0.0961925	0.062469	Zfp36/Nfkb1	2	mut
mut.GO:0071677	GO:0071677	positive regulation of mononuclear cell migration	2/263	25/23210	0.0323326	0.0961925	0.062469	Ccl2/Serpine1	2	mut
mut.GO:1900048	GO:1900048	positive regulation of hemostasis	2/263	25/23210	0.0323326	0.0961925	0.062469	Serpine1/Thbs1	2	mut
mut.GO:1901032	GO:1901032	negative regulation of response to reactive oxygen species	2/263	25/23210	0.0323326	0.0961925	0.062469	Nr4a3/Pink1	2	mut
mut.GO:1901798	GO:1901798	positive regulation of signal transduction by p53 class mediator	2/263	25/23210	0.0323326	0.0961925	0.062469	Spred2/Hexim1	2	mut
mut.GO:1903206	GO:1903206	negative regulation of hydrogen peroxide-induced cell death	2/263	25/23210	0.0323326	0.0961925	0.062469	Nr4a3/Pink1	2	mut
mut.GO:1905939	GO:1905939	regulation of gonad development	2/263	25/23210	0.0323326	0.0961925	0.062469	Cited2/Sox9	2	mut
mut.GO:2001039	GO:2001039	negative regulation of cellular response to drug	2/263	25/23210	0.0323326	0.0961925	0.062469	Nr4a3/Pink1	2	mut
mut.GO:0019359	GO:0019359	nicotinamide nucleotide biosynthetic process	4/263	106/23210	0.0326231	0.0969105	0.0629353	Ier3/Ddit4/Eno1b/Hk1	4	mut
mut.GO:0060840	GO:0060840	artery development	4/263	106/23210	0.0326231	0.0969105	0.0629353	Vegfa/Cited2/Rtn4/Hes1	4	mut
mut.GO:0071383	GO:0071383	cellular response to steroid hormone stimulus	5/263	156/23210	0.0327193	0.097123	0.0630733	Zfp36/Zfp36l1/Ddit4/Abhd2/Dnaja1	5	mut
mut.GO:0050890	GO:0050890	cognition	8/263	326/23210	0.0330294	0.0979698	0.0636232	Egr1/Serpinf1/Dbi/Btg2/Ythdf1/Jun/Arc/Oxtr	8	mut
mut.GO:0018149	GO:0018149	peptide cross-linking	3/263	62/23210	0.0333361	0.0984352	0.0639255	Fn1/Spock2/Thbs1	3	mut
mut.GO:0021695	GO:0021695	cerebellar cortex development	3/263	62/23210	0.0333361	0.0984352	0.0639255	Serpine2/Dll1/Hspa5	3	mut
mut.GO:0030858	GO:0030858	positive regulation of epithelial cell differentiation	3/263	62/23210	0.0333361	0.0984352	0.0639255	Sox9/Serpine1/Ahi1	3	mut
mut.GO:0045668	GO:0045668	negative regulation of osteoblast differentiation	3/263	62/23210	0.0333361	0.0984352	0.0639255	Fgfr1/Ski/Tob1	3	mut
mut.GO:0060038	GO:0060038	cardiac muscle cell proliferation	3/263	62/23210	0.0333361	0.0984352	0.0639255	Cited2/Fgfr1/Fgfr2	3	mut
mut.GO:0070206	GO:0070206	protein trimerization	3/263	62/23210	0.0333361	0.0984352	0.0639255	Lcn2/Ppp2ca/Ski	3	mut
mut.GO:0033135	GO:0033135	regulation of peptidyl-serine phosphorylation	5/263	157/23210	0.0334954	0.0987577	0.0641349	Csf3/Vegfa/Ddit4/Ppp1r15a/Pink1	5	mut
mut.GO:0046631	GO:0046631	alpha-beta T cell activation	5/263	157/23210	0.0334954	0.0987577	0.0641349	Nfkbiz/Cebpb/Gadd45g/Irf1/Pnp	5	mut
mut.GO:0007043	GO:0007043	cell-cell junction assembly	4/263	107/23210	0.0335992	0.0989156	0.0642374	Epha2/Fscn1/Trpv4/Cdh13	4	mut
mut.GO:0009185	GO:0009185	ribonucleoside diphosphate metabolic process	4/263	107/23210	0.0335992	0.0989156	0.0642374	Ier3/Ddit4/Eno1b/Hk1	4	mut
mut.GO:0035264	GO:0035264	multicellular organism growth	6/263	212/23210	0.034208	0.100633	0.0653526	Zfp36l1/Slc12a2/Flvcr1/Slc25a25/Ezr/Klf2	6	mut
mut.GO:0006941	GO:0006941	striated muscle contraction	5/263	158/23210	0.034283	0.100703	0.0653982	Srsf1/Ccn2/Pde4b/Map2k3/Cacna2d1	5	mut
mut.GO:0046496	GO:0046496	nicotinamide nucleotide metabolic process	5/263	158/23210	0.034283	0.100703	0.0653982	Ier3/Ddit4/Fmo2/Eno1b/Hk1	5	mut
mut.GO:0051028	GO:0051028	mRNA transport	4/263	108/23210	0.0345922	0.101154	0.0656909	Zfp36/Zfp36l1/Srsf1/Arc	4	mut
mut.GO:0034121	GO:0034121	regulation of toll-like receptor signaling pathway	3/263	63/23210	0.0347186	0.101154	0.0656909	Irf1/Rtn4/Lgr4	3	mut
mut.GO:0042093	GO:0042093	T-helper cell differentiation	3/263	63/23210	0.0347186	0.101154	0.0656909	Nfkbiz/Gadd45g/Irf1	3	mut
mut.GO:0043462	GO:0043462	regulation of ATPase activity	3/263	63/23210	0.0347186	0.101154	0.0656909	Dynll2/Dnajb1/Efcab1	3	mut
mut.GO:0045661	GO:0045661	regulation of myoblast differentiation	3/263	63/23210	0.0347186	0.101154	0.0656909	Zfp36l1/Sox9/Dll1	3	mut
mut.GO:0099601	GO:0099601	regulation of neurotransmitter receptor activity	3/263	63/23210	0.0347186	0.101154	0.0656909	Ccl2/Pink1/Arc	3	mut
mut.GO:0007620	GO:0007620	copulation	2/263	26/23210	0.03477	0.101154	0.0656909	Serpine2/Oxtr	2	mut
mut.GO:0050927	GO:0050927	positive regulation of positive chemotaxis	2/263	26/23210	0.03477	0.101154	0.0656909	Vegfa/Cdh13	2	mut
mut.GO:0070168	GO:0070168	negative regulation of biomineral tissue development	2/263	26/23210	0.03477	0.101154	0.0656909	Sox9/Bcor	2	mut
mut.GO:0071425	GO:0071425	hematopoietic stem cell proliferation	2/263	26/23210	0.03477	0.101154	0.0656909	Cxcl1/Etv6	2	mut
mut.GO:0072012	GO:0072012	glomerulus vasculature development	2/263	26/23210	0.03477	0.101154	0.0656909	Egr1/Hes1	2	mut
mut.GO:1903579	GO:1903579	negative regulation of ATP metabolic process	2/263	26/23210	0.03477	0.101154	0.0656909	Ier3/Ddit4	2	mut
mut.GO:1904893	GO:1904893	negative regulation of STAT cascade	2/263	26/23210	0.03477	0.101154	0.0656909	Socs3/Irf1	2	mut
mut.GO:0043900	GO:0043900	regulation of multi-organism process	9/263	391/23210	0.0349315	0.101549	0.0659475	Cxcl1/Zfp36/Pabpc1/Ptx3/Trim8/Trib1/Ddx3x/Jun/Oxtr	9	mut
mut.GO:0010970	GO:0010970	transport along microtubule	5/263	159/23210	0.0350819	0.101836	0.0661339	Map1b/Dst/Pura/Hspb1/Sfpq	5	mut
mut.GO:0099111	GO:0099111	microtubule-based transport	5/263	159/23210	0.0350819	0.101836	0.0661339	Map1b/Dst/Pura/Hspb1/Sfpq	5	mut
mut.GO:0003012	GO:0003012	muscle system process	9/263	392/23210	0.0354139	0.102724	0.0667104	Errfi1/Klf4/Nr4a3/Srsf1/Ccn2/Pde4b/Map2k3/Cacna2d1/Oxtr	9	mut
mut.GO:0001910	GO:0001910	regulation of leukocyte mediated cytotoxicity	4/263	109/23210	0.0356021	0.102966	0.0668681	Cxcl1/Ccl2/Pnp/Cadm1	4	mut
mut.GO:0019363	GO:0019363	pyridine nucleotide biosynthetic process	4/263	109/23210	0.0356021	0.102966	0.0668681	Ier3/Ddit4/Eno1b/Hk1	4	mut
mut.GO:0034968	GO:0034968	histone lysine methylation	4/263	109/23210	0.0356021	0.102966	0.0668681	Auts2/Ash1l/Nsd2/Bcor	4	mut
mut.GO:1903076	GO:1903076	regulation of protein localization to plasma membrane	4/263	109/23210	0.0356021	0.102966	0.0668681	Epha2/Sqstm1/Ppp1r9b/Ezr	4	mut
mut.GO:0019362	GO:0019362	pyridine nucleotide metabolic process	5/263	160/23210	0.0358923	0.103526	0.0672318	Ier3/Ddit4/Fmo2/Eno1b/Hk1	5	mut
mut.GO:0043433	GO:0043433	negative regulation of DNA-binding transcription factor activity	5/263	160/23210	0.0358923	0.103526	0.0672318	Nfkbia/Klf4/Bhlhe40/Trib1/Med13	5	mut
mut.GO:1903169	GO:1903169	regulation of calcium ion transmembrane transport	5/263	160/23210	0.0358923	0.103526	0.0672318	Rrad/Dbi/Ppp2ca/Pde4b/Cacna2d1	5	mut
mut.GO:0032970	GO:0032970	regulation of actin filament-based process	9/263	393/23210	0.0359007	0.103526	0.0672318	Csf3/Fscn1/Mtss1/Grb2/Rnd1/Ccn2/Pde4b/Lima1/Fhod3	9	mut
mut.GO:0034504	GO:0034504	protein localization to nucleus	7/263	272/23210	0.0359893	0.103583	0.0672682	Apod/Nfkbia/Cdkn1a/Sox9/Bag3/Trim8/Ppp2ca	7	mut
mut.GO:0051924	GO:0051924	regulation of calcium ion transport	7/263	272/23210	0.0359893	0.103583	0.0672682	Rrad/Dbi/Serpine1/Ppp2ca/Hes1/Pde4b/Cacna2d1	7	mut
mut.GO:0001658	GO:0001658	branching involved in ureteric bud morphogenesis	3/263	64/23210	0.0361304	0.103583	0.0672682	Vegfa/Sox9/Lgr4	3	mut
mut.GO:0002294	GO:0002294	CD4-positive, alpha-beta T cell differentiation involved in immune response	3/263	64/23210	0.0361304	0.103583	0.0672682	Nfkbiz/Gadd45g/Irf1	3	mut
mut.GO:0042306	GO:0042306	regulation of protein import into nucleus	3/263	64/23210	0.0361304	0.103583	0.0672682	Apod/Bag3/Ppp2ca	3	mut
mut.GO:0051926	GO:0051926	negative regulation of calcium ion transport	3/263	64/23210	0.0361304	0.103583	0.0672682	Rrad/Ppp2ca/Hes1	3	mut
mut.GO:0060042	GO:0060042	retina morphogenesis in camera-type eye	3/263	64/23210	0.0361304	0.103583	0.0672682	Sox9/Dll1/Ahi1	3	mut
mut.GO:0071479	GO:0071479	cellular response to ionizing radiation	3/263	64/23210	0.0361304	0.103583	0.0672682	Egr1/Cdkn1a/Grb2	3	mut
mut.GO:0044770	GO:0044770	cell cycle phase transition	9/263	394/23210	0.0363922	0.104257	0.0677064	Ier3/Zfp36l1/Cdkn1a/Klf4/Ddx3x/Mepce/Cks2/Adamts1/Id4	9	mut
mut.GO:0019882	GO:0019882	antigen processing and presentation	4/263	110/23210	0.0366289	0.104783	0.0680479	H2-Aa/Cd68/Thbs1/Ythdf1	4	mut
mut.GO:0090100	GO:0090100	positive regulation of transmembrane receptor protein serine/threonine kinase signaling pathway	4/263	110/23210	0.0366289	0.104783	0.0680479	Ccn1/Cited2/Hes1/Thbs1	4	mut
mut.GO:0002052	GO:0002052	positive regulation of neuroblast proliferation	2/263	27/23210	0.0372763	0.105336	0.0684067	Vegfa/Sox10	2	mut
mut.GO:0003085	GO:0003085	negative regulation of systemic arterial blood pressure	2/263	27/23210	0.0372763	0.105336	0.0684067	Ier3/Sod2	2	mut
mut.GO:0009163	GO:0009163	nucleoside biosynthetic process	2/263	27/23210	0.0372763	0.105336	0.0684067	Nme5/Pnp	2	mut
mut.GO:0031440	GO:0031440	regulation of mRNA 3'-end processing	2/263	27/23210	0.0372763	0.105336	0.0684067	Zfp36l1/Ccnt1	2	mut
mut.GO:0042455	GO:0042455	ribonucleoside biosynthetic process	2/263	27/23210	0.0372763	0.105336	0.0684067	Nme5/Pnp	2	mut
mut.GO:0045830	GO:0045830	positive regulation of isotype switching	2/263	27/23210	0.0372763	0.105336	0.0684067	Tfrc/Nsd2	2	mut
mut.GO:0050926	GO:0050926	regulation of positive chemotaxis	2/263	27/23210	0.0372763	0.105336	0.0684067	Vegfa/Cdh13	2	mut
mut.GO:0060045	GO:0060045	positive regulation of cardiac muscle cell proliferation	2/263	27/23210	0.0372763	0.105336	0.0684067	Fgfr1/Fgfr2	2	mut
mut.GO:0060219	GO:0060219	camera-type eye photoreceptor cell differentiation	2/263	27/23210	0.0372763	0.105336	0.0684067	Sox9/Ahi1	2	mut
mut.GO:0060343	GO:0060343	trabecula formation	2/263	27/23210	0.0372763	0.105336	0.0684067	Vegfa/Adamts1	2	mut
mut.GO:0061437	GO:0061437	renal system vasculature development	2/263	27/23210	0.0372763	0.105336	0.0684067	Egr1/Hes1	2	mut
mut.GO:0061440	GO:0061440	kidney vasculature development	2/263	27/23210	0.0372763	0.105336	0.0684067	Egr1/Hes1	2	mut
mut.GO:0071108	GO:0071108	protein K48-linked deubiquitination	2/263	27/23210	0.0372763	0.105336	0.0684067	Usp50/Ubxn1	2	mut
mut.GO:0071402	GO:0071402	cellular response to lipoprotein particle stimulus	2/263	27/23210	0.0372763	0.105336	0.0684067	Cd68/Cdh13	2	mut
mut.GO:0071472	GO:0071472	cellular response to salt stress	2/263	27/23210	0.0372763	0.105336	0.0684067	Zfp36l1/Trpv4	2	mut
mut.GO:1900543	GO:1900543	negative regulation of purine nucleotide metabolic process	2/263	27/23210	0.0372763	0.105336	0.0684067	Ier3/Ddit4	2	mut
mut.GO:1901532	GO:1901532	regulation of hematopoietic progenitor cell differentiation	2/263	27/23210	0.0372763	0.105336	0.0684067	Vegfa/Hes1	2	mut
mut.GO:0002792	GO:0002792	negative regulation of peptide secretion	5/263	162/23210	0.0375476	0.105564	0.0685549	Fn1/Pim3/Ezr/Midn/Lgr4	5	mut
mut.GO:0010952	GO:0010952	positive regulation of peptidase activity	5/263	162/23210	0.0375476	0.105564	0.0685549	Ccn1/Ppp2ca/Ddx3x/Ccn2/Usp50	5	mut
mut.GO:0002293	GO:0002293	alpha-beta T cell differentiation involved in immune response	3/263	65/23210	0.0375713	0.105564	0.0685549	Nfkbiz/Gadd45g/Irf1	3	mut
mut.GO:0006354	GO:0006354	DNA-templated transcription, elongation	3/263	65/23210	0.0375713	0.105564	0.0685549	Ell2/Sox10/Ccnt1	3	mut
mut.GO:0030968	GO:0030968	endoplasmic reticulum unfolded protein response	3/263	65/23210	0.0375713	0.105564	0.0685549	Hspa5/Ppp1r15a/Atf3	3	mut
mut.GO:0031638	GO:0031638	zymogen activation	3/263	65/23210	0.0375713	0.105564	0.0685549	Serpine2/Serpine1/Thbs1	3	mut
mut.GO:0033627	GO:0033627	cell adhesion mediated by integrin	3/263	65/23210	0.0375713	0.105564	0.0685549	Epha2/Serpine1/Wnk1	3	mut
mut.GO:0060425	GO:0060425	lung morphogenesis	3/263	65/23210	0.0375713	0.105564	0.0685549	Sox9/Fgfr2/Lama1	3	mut
mut.GO:0001942	GO:0001942	hair follicle development	4/263	111/23210	0.0376727	0.105773	0.0686909	Sox9/Dbi/Fgfr2/Lgr4	4	mut
mut.GO:0051495	GO:0051495	positive regulation of cytoskeleton organization	6/263	218/23210	0.0383654	0.107641	0.0699039	Csf3/Mtss1/Map1b/Grb2/Trpv4/Ccn2	6	mut
mut.GO:0060041	GO:0060041	retina development in camera-type eye	5/263	163/23210	0.0383925	0.107641	0.0699039	Sox9/Dll1/Ski/Ahi1/Lama1	5	mut
mut.GO:0007589	GO:0007589	body fluid secretion	4/263	112/23210	0.0387335	0.108366	0.0703745	Aqp5/Csn3/Vegfa/Wnk1	4	mut
mut.GO:0046632	GO:0046632	alpha-beta T cell differentiation	4/263	112/23210	0.0387335	0.108366	0.0703745	Nfkbiz/Gadd45g/Irf1/Pnp	4	mut
mut.GO:0046822	GO:0046822	regulation of nucleocytoplasmic transport	4/263	112/23210	0.0387335	0.108366	0.0703745	Apod/Ier3/Bag3/Ppp2ca	4	mut
mut.GO:0002287	GO:0002287	alpha-beta T cell activation involved in immune response	3/263	66/23210	0.0390413	0.108918	0.070733	Nfkbiz/Gadd45g/Irf1	3	mut
mut.GO:0032623	GO:0032623	interleukin-2 production	3/263	66/23210	0.0390413	0.108918	0.070733	Zfp36/Ezr/Pde4b	3	mut
mut.GO:0032922	GO:0032922	circadian regulation of gene expression	3/263	66/23210	0.0390413	0.108918	0.070733	Egr1/Bhlhe40/Lgr4	3	mut
mut.GO:1901184	GO:1901184	regulation of ERBB signaling pathway	3/263	66/23210	0.0390413	0.108918	0.070733	Errfi1/Rtn4/Cdh13	3	mut
mut.GO:0072525	GO:0072525	pyridine-containing compound biosynthetic process	4/263	113/23210	0.0398112	0.109698	0.0712398	Ier3/Ddit4/Eno1b/Hk1	4	mut
mut.GO:2000177	GO:2000177	regulation of neural precursor cell proliferation	4/263	113/23210	0.0398112	0.109698	0.0712398	Vegfa/Btg2/Lims1/Sox10	4	mut
mut.GO:0001945	GO:0001945	lymph vessel development	2/263	28/23210	0.0398497	0.109698	0.0712398	Vegfa/Epha2	2	mut
mut.GO:0006929	GO:0006929	substrate-dependent cell migration	2/263	28/23210	0.0398497	0.109698	0.0712398	Fn1/Fgfr1	2	mut
mut.GO:0007530	GO:0007530	sex determination	2/263	28/23210	0.0398497	0.109698	0.0712398	Cited2/Sox9	2	mut
mut.GO:0010719	GO:0010719	negative regulation of epithelial to mesenchymal transition	2/263	28/23210	0.0398497	0.109698	0.0712398	Vegfa/Ppp2ca	2	mut
mut.GO:0030511	GO:0030511	positive regulation of transforming growth factor beta receptor signaling pathway	2/263	28/23210	0.0398497	0.109698	0.0712398	Cited2/Thbs1	2	mut
mut.GO:0031063	GO:0031063	regulation of histone deacetylation	2/263	28/23210	0.0398497	0.109698	0.0712398	Vegfa/Pink1	2	mut
mut.GO:0032369	GO:0032369	negative regulation of lipid transport	2/263	28/23210	0.0398497	0.109698	0.0712398	Irs2/Thbs1	2	mut
mut.GO:0032891	GO:0032891	negative regulation of organic acid transport	2/263	28/23210	0.0398497	0.109698	0.0712398	Irs2/Thbs1	2	mut
mut.GO:0035335	GO:0035335	peptidyl-tyrosine dephosphorylation	2/263	28/23210	0.0398497	0.109698	0.0712398	Dusp7/Dusp1	2	mut
mut.GO:0045980	GO:0045980	negative regulation of nucleotide metabolic process	2/263	28/23210	0.0398497	0.109698	0.0712398	Ier3/Ddit4	2	mut
mut.GO:0050820	GO:0050820	positive regulation of coagulation	2/263	28/23210	0.0398497	0.109698	0.0712398	Serpine1/Thbs1	2	mut
mut.GO:0060444	GO:0060444	branching involved in mammary gland duct morphogenesis	2/263	28/23210	0.0398497	0.109698	0.0712398	Slc12a2/Epha2	2	mut
mut.GO:0090169	GO:0090169	regulation of spindle assembly	2/263	28/23210	0.0398497	0.109698	0.0712398	Hspa1b/Hspa1a	2	mut
mut.GO:0090312	GO:0090312	positive regulation of protein deacetylation	2/263	28/23210	0.0398497	0.109698	0.0712398	Vegfa/Pink1	2	mut
mut.GO:1903846	GO:1903846	positive regulation of cellular response to transforming growth factor beta stimulus	2/263	28/23210	0.0398497	0.109698	0.0712398	Cited2/Thbs1	2	mut
mut.GO:2000178	GO:2000178	negative regulation of neural precursor cell proliferation	2/263	28/23210	0.0398497	0.109698	0.0712398	Btg2/Lims1	2	mut
mut.GO:2000310	GO:2000310	regulation of NMDA receptor activity	2/263	28/23210	0.0398497	0.109698	0.0712398	Ccl2/Pink1	2	mut
mut.GO:0043901	GO:0043901	negative regulation of multi-organism process	5/263	165/23210	0.0401171	0.11028	0.0716176	Zfp36/Ptx3/Trim8/Trib1/Jun	5	mut
mut.GO:0072524	GO:0072524	pyridine-containing compound metabolic process	5/263	165/23210	0.0401171	0.11028	0.0716176	Ier3/Ddit4/Fmo2/Eno1b/Hk1	5	mut
mut.GO:0016239	GO:0016239	positive regulation of macroautophagy	3/263	67/23210	0.0405402	0.111133	0.0721717	Hspb8/Bag3/Pink1	3	mut
mut.GO:0050710	GO:0050710	negative regulation of cytokine secretion	3/263	67/23210	0.0405402	0.111133	0.0721717	Fn1/Ezr/Lgr4	3	mut
mut.GO:0050771	GO:0050771	negative regulation of axonogenesis	3/263	67/23210	0.0405402	0.111133	0.0721717	Rtn4/Sema4c/Ifrd1	3	mut
mut.GO:0061371	GO:0061371	determination of heart left/right asymmetry	3/263	67/23210	0.0405402	0.111133	0.0721717	Cited2/Dll1/Ahi1	3	mut
mut.GO:0022404	GO:0022404	molting cycle process	4/263	114/23210	0.0409059	0.11198	0.0727216	Sox9/Dbi/Fgfr2/Lgr4	4	mut
mut.GO:0022405	GO:0022405	hair cycle process	4/263	114/23210	0.0409059	0.11198	0.0727216	Sox9/Dbi/Fgfr2/Lgr4	4	mut
mut.GO:0042594	GO:0042594	response to starvation	5/263	166/23210	0.0409967	0.11207	0.0727802	Zfp36/Cdkn1a/Hspa5/Atf3/Jun	5	mut
mut.GO:0045931	GO:0045931	positive regulation of mitotic cell cycle	5/263	166/23210	0.0409967	0.11207	0.0727802	Fgfr1/Ddx3x/Mepce/Hes1/Adamts1	5	mut
mut.GO:0070588	GO:0070588	calcium ion transmembrane transport	7/263	280/23210	0.0410241	0.11207	0.0727802	Rrad/Dbi/Slc25a25/Trpv4/Ppp2ca/Pde4b/Cacna2d1	7	mut
mut.GO:0071897	GO:0071897	DNA biosynthetic process	5/263	167/23210	0.041888	0.114351	0.0742613	Vegfa/Cdkn1a/Klf4/Ccn2/Dusp1	5	mut
mut.GO:0032368	GO:0032368	regulation of lipid transport	4/263	115/23210	0.0420176	0.114524	0.0743741	Nfkbia/Irs2/Lipg/Thbs1	4	mut
mut.GO:0071346	GO:0071346	cellular response to interferon-gamma	4/263	115/23210	0.0420176	0.114524	0.0743741	Ccl7/Ccl2/Vim/Irf1	4	mut
mut.GO:0009152	GO:0009152	purine ribonucleotide biosynthetic process	6/263	223/23210	0.0420659	0.114524	0.0743741	Ier3/Ddit4/Eno1b/Nme5/Pnp/Hk1	6	mut
mut.GO:0046637	GO:0046637	regulation of alpha-beta T cell differentiation	3/263	68/23210	0.0420678	0.114524	0.0743741	Nfkbiz/Irf1/Pnp	3	mut
mut.GO:0044403	GO:0044403	symbiont process	8/263	343/23210	0.0424568	0.114955	0.0746537	Fn1/Cxcl1/Zfp36/Pabpc1/Ptx3/Trim8/Ddx3x/Jun	8	mut
mut.GO:0002092	GO:0002092	positive regulation of receptor internalization	2/263	29/23210	0.0424884	0.114955	0.0746537	Vegfa/Ahi1	2	mut
mut.GO:0033687	GO:0033687	osteoblast proliferation	2/263	29/23210	0.0424884	0.114955	0.0746537	Junb/Ccn1	2	mut
mut.GO:0034629	GO:0034629	cellular protein-containing complex localization	2/263	29/23210	0.0424884	0.114955	0.0746537	Ezr/Klhl21	2	mut
mut.GO:0046039	GO:0046039	GTP metabolic process	2/263	29/23210	0.0424884	0.114955	0.0746537	Nme5/Pnp	2	mut
mut.GO:0060117	GO:0060117	auditory receptor cell development	2/263	29/23210	0.0424884	0.114955	0.0746537	Slc9a3r1/Fgfr1	2	mut
mut.GO:0071354	GO:0071354	cellular response to interleukin-6	2/263	29/23210	0.0424884	0.114955	0.0746537	Sbno2/Nfkb1	2	mut
mut.GO:0071480	GO:0071480	cellular response to gamma radiation	2/263	29/23210	0.0424884	0.114955	0.0746537	Egr1/Cdkn1a	2	mut
mut.GO:1902042	GO:1902042	negative regulation of extrinsic apoptotic signaling pathway via death domain receptors	2/263	29/23210	0.0424884	0.114955	0.0746537	Hmgb2/Serpine1	2	mut
mut.GO:0030509	GO:0030509	BMP signaling pathway	5/263	168/23210	0.042791	0.115694	0.0751336	Egr1/Ccn1/Hes1/Ski/Tob1	5	mut
mut.GO:0032956	GO:0032956	regulation of actin cytoskeleton organization	8/263	344/23210	0.0430615	0.116346	0.0755568	Csf3/Fscn1/Mtss1/Grb2/Rnd1/Ccn2/Lima1/Fhod3	8	mut
mut.GO:0022037	GO:0022037	metencephalon development	4/263	116/23210	0.0431463	0.116415	0.0756019	Serpine2/Dll1/Hspa5/Sema4c	4	mut
mut.GO:1903828	GO:1903828	negative regulation of cellular protein localization	4/263	116/23210	0.0431463	0.116415	0.0756019	Apod/Bag3/Ppp2ca/Dnaja1	4	mut
mut.GO:0021953	GO:0021953	central nervous system neuron differentiation	6/263	225/23210	0.0436069	0.117063	0.0760229	Fgfr1/Btg2/Hes1/Fgfr2/Nr4a2/Id4	6	mut
mut.GO:0032868	GO:0032868	response to insulin	6/263	225/23210	0.0436069	0.117063	0.0760229	Egr1/Zfp36l1/Socs3/Grb2/Irs2/Trpv4	6	mut
mut.GO:0001541	GO:0001541	ovarian follicle development	3/263	69/23210	0.0436241	0.117063	0.0760229	Vegfa/Cebpb/Ptx3	3	mut
mut.GO:0010633	GO:0010633	negative regulation of epithelial cell migration	3/263	69/23210	0.0436241	0.117063	0.0760229	Klf4/Serpinf1/Thbs1	3	mut
mut.GO:0030888	GO:0030888	regulation of B cell proliferation	3/263	69/23210	0.0436241	0.117063	0.0760229	Cdkn1a/Tfrc/Irs2	3	mut
mut.GO:0046635	GO:0046635	positive regulation of alpha-beta T cell activation	3/263	69/23210	0.0436241	0.117063	0.0760229	Nfkbiz/Irf1/Pnp	3	mut
mut.GO:0061035	GO:0061035	regulation of cartilage development	3/263	69/23210	0.0436241	0.117063	0.0760229	Ccn1/Sox9/Ccn2	3	mut
mut.GO:1904589	GO:1904589	regulation of protein import	3/263	69/23210	0.0436241	0.117063	0.0760229	Apod/Bag3/Ppp2ca	3	mut
mut.GO:0050821	GO:0050821	protein stabilization	5/263	169/23210	0.0437056	0.117202	0.0761131	Csn3/Clu/Bag3/Rtn4/Pink1	5	mut
mut.GO:0044419	GO:0044419	interspecies interaction between organisms	9/263	408/23210	0.043763	0.117277	0.0761613	Fn1/Cxcl1/Zfp36/Ccl2/Pabpc1/Ptx3/Trim8/Ddx3x/Jun	9	mut
mut.GO:0006829	GO:0006829	zinc ion transport	2/263	30/23210	0.0451906	0.120577	0.0783048	Slc39a14/Slc39a1	2	mut
mut.GO:0010922	GO:0010922	positive regulation of phosphatase activity	2/263	30/23210	0.0451906	0.120577	0.0783048	Ppp2ca/Ppp1r15a	2	mut
mut.GO:0034110	GO:0034110	regulation of homotypic cell-cell adhesion	2/263	30/23210	0.0451906	0.120577	0.0783048	Serpine2/Zfp703	2	mut
mut.GO:0043372	GO:0043372	positive regulation of CD4-positive, alpha-beta T cell differentiation	2/263	30/23210	0.0451906	0.120577	0.0783048	Nfkbiz/Irf1	2	mut
mut.GO:0051569	GO:0051569	regulation of histone H3-K4 methylation	2/263	30/23210	0.0451906	0.120577	0.0783048	Auts2/Bcor	2	mut
mut.GO:1902745	GO:1902745	positive regulation of lamellipodium organization	2/263	30/23210	0.0451906	0.120577	0.0783048	Fscn1/Auts2	2	mut
mut.GO:0002090	GO:0002090	regulation of receptor internalization	3/263	70/23210	0.0452088	0.120577	0.0783048	Vegfa/Ahi1/Arc	3	mut
mut.GO:0042476	GO:0042476	odontogenesis	4/263	118/23210	0.0454545	0.12115	0.0786771	Dll1/Serpine1/Fgfr2/Bcor	4	mut
mut.GO:0030705	GO:0030705	cytoskeleton-dependent intracellular transport	5/263	171/23210	0.0455698	0.121376	0.0788235	Map1b/Dst/Pura/Hspb1/Sfpq	5	mut
mut.GO:0051606	GO:0051606	detection of stimulus	6/263	228/23210	0.0459841	0.122397	0.0794864	Slc12a2/Serpine2/Ano1/Sod2/Dnaja1/Cadm1	6	mut
mut.GO:0003073	GO:0003073	regulation of systemic arterial blood pressure	4/263	119/23210	0.046634	0.123792	0.0803927	Ier3/Wnk1/Sod2/Oxtr	4	mut
mut.GO:0043280	GO:0043280	positive regulation of cysteine-type endopeptidase activity involved in apoptotic process	4/263	119/23210	0.046634	0.123792	0.0803927	Ccn1/Ppp2ca/Ddx3x/Ccn2	4	mut
mut.GO:0090090	GO:0090090	negative regulation of canonical Wnt signaling pathway	4/263	119/23210	0.046634	0.123792	0.0803927	Egr1/Sox9/Slc9a3r1/Sox10	4	mut
mut.GO:2000278	GO:2000278	regulation of DNA biosynthetic process	4/263	119/23210	0.046634	0.123792	0.0803927	Vegfa/Cdkn1a/Klf4/Dusp1	4	mut
mut.GO:0002292	GO:0002292	T cell differentiation involved in immune response	3/263	71/23210	0.0468218	0.123957	0.0804995	Nfkbiz/Gadd45g/Irf1	3	mut
mut.GO:0032413	GO:0032413	negative regulation of ion transmembrane transporter activity	3/263	71/23210	0.0468218	0.123957	0.0804995	Rrad/Slc9a3r1/Ppp2ca	3	mut
mut.GO:0042509	GO:0042509	regulation of tyrosine phosphorylation of STAT protein	3/263	71/23210	0.0468218	0.123957	0.0804995	Socs3/Irf1/Hes1	3	mut
mut.GO:0050433	GO:0050433	regulation of catecholamine secretion	3/263	71/23210	0.0468218	0.123957	0.0804995	Rtn4/Pink1/Oxtr	3	mut
mut.GO:0010508	GO:0010508	positive regulation of autophagy	4/263	120/23210	0.0478305	0.12594	0.0817878	Hspb8/Bag3/Trim8/Pink1	4	mut
mut.GO:1901987	GO:1901987	regulation of cell cycle phase transition	7/263	290/23210	0.0479351	0.12594	0.0817878	Ier3/Zfp36l1/Cdkn1a/Klf4/Ddx3x/Mepce/Adamts1	7	mut
mut.GO:0043457	GO:0043457	regulation of cellular respiration	2/263	31/23210	0.0479545	0.12594	0.0817878	Trpv4/Pink1	2	mut
mut.GO:0043537	GO:0043537	negative regulation of blood vessel endothelial cell migration	2/263	31/23210	0.0479545	0.12594	0.0817878	Klf4/Thbs1	2	mut
mut.GO:0045662	GO:0045662	negative regulation of myoblast differentiation	2/263	31/23210	0.0479545	0.12594	0.0817878	Sox9/Dll1	2	mut
mut.GO:0050718	GO:0050718	positive regulation of interleukin-1 beta secretion	2/263	31/23210	0.0479545	0.12594	0.0817878	Usp50/Hk1	2	mut
mut.GO:0061036	GO:0061036	positive regulation of cartilage development	2/263	31/23210	0.0479545	0.12594	0.0817878	Ccn1/Sox9	2	mut
mut.GO:0061157	GO:0061157	mRNA destabilization	2/263	31/23210	0.0479545	0.12594	0.0817878	Zfp36/Zfp36l1	2	mut
mut.GO:0070741	GO:0070741	response to interleukin-6	2/263	31/23210	0.0479545	0.12594	0.0817878	Sbno2/Nfkb1	2	mut
mut.GO:0086010	GO:0086010	membrane depolarization during action potential	2/263	31/23210	0.0479545	0.12594	0.0817878	Scn7a/Cacna2d1	2	mut
mut.GO:1901020	GO:1901020	negative regulation of calcium ion transmembrane transporter activity	2/263	31/23210	0.0479545	0.12594	0.0817878	Rrad/Ppp2ca	2	mut
mut.GO:1901659	GO:1901659	glycosyl compound biosynthetic process	2/263	31/23210	0.0479545	0.12594	0.0817878	Nme5/Pnp	2	mut
mut.GO:0000079	GO:0000079	regulation of cyclin-dependent protein serine/threonine kinase activity	3/263	72/23210	0.0484629	0.127106	0.0825449	Cdkn1a/Hexim1/Ccnl1	3	mut
mut.GO:0016575	GO:0016575	histone deacetylation	3/263	72/23210	0.0484629	0.127106	0.0825449	Vegfa/Sfpq/Pink1	3	mut
mut.GO:0048511	GO:0048511	rhythmic process	7/263	291/23210	0.0486646	0.12755	0.0828333	Egr1/Bhlhe40/Ptx3/Lgr4/Sfpq/Adamts1/Id4	7	mut
mut.GO:1900180	GO:1900180	regulation of protein localization to nucleus	4/263	121/23210	0.0490439	0.128459	0.0834235	Apod/Bag3/Trim8/Ppp2ca	4	mut
mut.GO:0009260	GO:0009260	ribonucleotide biosynthetic process	6/263	232/23210	0.0492771	0.128899	0.0837089	Ier3/Ddit4/Eno1b/Nme5/Pnp/Hk1	6	mut
mut.GO:0009410	GO:0009410	response to xenobiotic stimulus	6/263	232/23210	0.0492771	0.128899	0.0837089	Egr1/Ddit4/Fmo2/Ppp1r9b/Nr4a2/Oxtr	6	mut
mut.GO:0035107	GO:0035107	appendage morphogenesis	5/263	175/23210	0.049439	0.129065	0.0838171	Sox9/Flvcr1/Fgfr1/Fgfr2/Ski	5	mut
mut.GO:0035108	GO:0035108	limb morphogenesis	5/263	175/23210	0.049439	0.129065	0.0838171	Sox9/Flvcr1/Fgfr1/Fgfr2/Ski	5	mut
mut.GO:0043902	GO:0043902	positive regulation of multi-organism process	5/263	175/23210	0.049439	0.129065	0.0838171	Cxcl1/Pabpc1/Ddx3x/Jun/Oxtr	5	mut
wt.GO:0000375	GO:0000375	RNA splicing, via transesterification reactions	14/258	256/23210	1.17745e-06	0.00102517	0.00092626	Magoh/Eif4a3/Snw1/Snrpb2/Lsm4/Srsf10/Snrpe/Phf5a/Rsrc1/Wbp4/Snrpa1/Cwf19l2/Aqr/Dhx8	14	wt
wt.GO:0000377	GO:0000377	RNA splicing, via transesterification reactions with bulged adenosine as nucleophile	14/258	256/23210	1.17745e-06	0.00102517	0.00092626	Magoh/Eif4a3/Snw1/Snrpb2/Lsm4/Srsf10/Snrpe/Phf5a/Rsrc1/Wbp4/Snrpa1/Cwf19l2/Aqr/Dhx8	14	wt
wt.GO:0000398	GO:0000398	mRNA splicing, via spliceosome	14/258	256/23210	1.17745e-06	0.00102517	0.00092626	Magoh/Eif4a3/Snw1/Snrpb2/Lsm4/Srsf10/Snrpe/Phf5a/Rsrc1/Wbp4/Snrpa1/Cwf19l2/Aqr/Dhx8	14	wt
wt.GO:0022613	GO:0022613	ribonucleoprotein complex biogenesis	17/258	439/23210	9.43842e-06	0.00616329	0.00556867	Rps6/Pa2g4/Ddx24/Nmd3/Mphosph6/Nufip1/Brix1/Nhp2/Nol11/Lsm4/Gtpbp4/Rrp1/Srsf10/Snrpe/Esf1/Noct/Abce1	17	wt
wt.GO:0043248	GO:0043248	proteasome assembly	4/258	14/23210	1.36786e-05	0.0067298	0.00608052	Psmd4/Pomp/Adrm1/Psmd9	4	wt
wt.GO:0008380	GO:0008380	RNA splicing	15/258	364/23210	1.5459e-05	0.0067298	0.00608052	Magoh/Rtraf/Eif4a3/Snw1/Snrpb2/Lsm4/Srsf10/Snrpe/Phf5a/Rsrc1/Wbp4/Snrpa1/Cwf19l2/Aqr/Dhx8	15	wt
wt.GO:0003414	GO:0003414	chondrocyte morphogenesis involved in endochondral bone morphogenesis	4/258	16/23210	2.4438e-05	0.00709245	0.00640819	Col14a1/Matn4/Col7a1/Coch	4	wt
wt.GO:0003429	GO:0003429	growth plate cartilage chondrocyte morphogenesis	4/258	16/23210	2.4438e-05	0.00709245	0.00640819	Col14a1/Matn4/Col7a1/Coch	4	wt
wt.GO:0090171	GO:0090171	chondrocyte morphogenesis	4/258	16/23210	2.4438e-05	0.00709245	0.00640819	Col14a1/Matn4/Col7a1/Coch	4	wt
wt.GO:0003422	GO:0003422	growth plate cartilage morphogenesis	4/258	17/23210	3.16787e-05	0.00827448	0.00747617	Col14a1/Matn4/Col7a1/Coch	4	wt
wt.GO:0006397	GO:0006397	mRNA processing	16/258	448/23210	4.59159e-05	0.0109029	0.00985106	Magoh/Eif4a3/Snw1/Snrpb2/Aurkaip1/Lsm4/Srsf10/Snrpe/Noct/Phf5a/Rsrc1/Wbp4/Snrpa1/Cwf19l2/Aqr/Dhx8	16	wt
wt.GO:0003418	GO:0003418	growth plate cartilage chondrocyte differentiation	4/258	22/23210	9.31974e-05	0.0187255	0.0169189	Col14a1/Matn4/Col7a1/Coch	4	wt
wt.GO:0003433	GO:0003433	chondrocyte development involved in endochondral bone morphogenesis	4/258	22/23210	9.31974e-05	0.0187255	0.0169189	Col14a1/Matn4/Col7a1/Coch	4	wt
wt.GO:0042303	GO:0042303	molting cycle	8/258	131/23210	0.000111497	0.0194153	0.0175422	Sostdc1/Igfbp5/Wnt10a/Lama5/Lgr5/Fst/Mysm1/Clock	8	wt
wt.GO:0042633	GO:0042633	hair cycle	8/258	131/23210	0.000111497	0.0194153	0.0175422	Sostdc1/Igfbp5/Wnt10a/Lama5/Lgr5/Fst/Mysm1/Clock	8	wt
wt.GO:0042254	GO:0042254	ribosome biogenesis	12/258	294/23210	0.000120436	0.0196611	0.0177643	Rps6/Pa2g4/Ddx24/Nmd3/Mphosph6/Brix1/Nhp2/Nol11/Gtpbp4/Rrp1/Esf1/Abce1	12	wt
wt.GO:0010499	GO:0010499	proteasomal ubiquitin-independent protein catabolic process	4/258	24/23210	0.000133036	0.0204405	0.0184685	Psmb6/Psma7/Psmb1/Psmb10	4	wt
wt.GO:0006368	GO:0006368	transcription elongation from RNA polymerase II promoter	5/258	47/23210	0.00017104	0.0248199	0.0224253	Adrm1/Gtf2f2/Elof1/Wdr61/Polr2i	5	wt
wt.GO:0007157	GO:0007157	heterophilic cell-cell adhesion via plasma membrane cell adhesion molecules	5/258	48/23210	0.000189211	0.0260116	0.023502	Lgals7/Lgals1/Tenm2/Lgals9/Hmcn1	5	wt
wt.GO:0060536	GO:0060536	cartilage morphogenesis	4/258	27/23210	0.000214042	0.0270066	0.024401	Col14a1/Matn4/Col7a1/Coch	4	wt
wt.GO:0043062	GO:0043062	extracellular structure organization	12/258	315/23210	0.000228105	0.0270066	0.024401	Apoe/Postn/Sdc1/Col14a1/Serpinb5/Col9a2/Rgcc/Pla2g7/Col16a1/Mmp2/Col4a6/Spint2	12	wt
wt.GO:0044843	GO:0044843	cell cycle G1/S phase transition	9/258	185/23210	0.000236859	0.0270066	0.024401	Rgcc/Rps6/Phb2/Eif4ebp1/Camk2d/Usp37/Cdk4/Camk2g/Psme1	9	wt
wt.GO:0001942	GO:0001942	hair follicle development	7/258	111/23210	0.000245784	0.0270066	0.024401	Sostdc1/Igfbp5/Wnt10a/Lama5/Lgr5/Fst/Mysm1	7	wt
wt.GO:0098773	GO:0098773	skin epidermis development	7/258	113/23210	0.000274288	0.0270066	0.024401	Sostdc1/Igfbp5/Wnt10a/Lama5/Lgr5/Fst/Mysm1	7	wt
wt.GO:0022612	GO:0022612	gland morphogenesis	8/258	150/23210	0.000282896	0.0270066	0.024401	Mdk/Serpinb5/Ptn/Sostdc1/Mmp2/Igfbp5/Lama5/Phb2	8	wt
wt.GO:0003413	GO:0003413	chondrocyte differentiation involved in endochondral bone morphogenesis	4/258	29/23210	0.00028466	0.0270066	0.024401	Col14a1/Matn4/Col7a1/Coch	4	wt
wt.GO:0022404	GO:0022404	molting cycle process	7/258	114/23210	0.000289504	0.0270066	0.024401	Sostdc1/Igfbp5/Wnt10a/Lama5/Lgr5/Fst/Mysm1	7	wt
wt.GO:0022405	GO:0022405	hair cycle process	7/258	114/23210	0.000289504	0.0270066	0.024401	Sostdc1/Igfbp5/Wnt10a/Lama5/Lgr5/Fst/Mysm1	7	wt
wt.GO:0050673	GO:0050673	epithelial cell proliferation	14/258	425/23210	0.000313042	0.0281953	0.0254751	Apoe/Igfbp3/Id1/Sparc/Mdk/Serpinb5/Hmgn1/Rgcc/Ptn/Igfbp5/Lgr5/Fst/Mydgf/Phb2	14	wt
wt.GO:0022900	GO:0022900	electron transport chain	6/258	85/23210	0.000373759	0.0325419	0.0294024	Ndufaf2/Cyc1/Ndufs4/Uqcrc1/Ndufv2/Ndufs6	6	wt
wt.GO:0006364	GO:0006364	rRNA processing	9/258	198/23210	0.00039049	0.0329019	0.0297276	Rps6/Pa2g4/Ddx24/Mphosph6/Nhp2/Nol11/Gtpbp4/Rrp1/Esf1	9	wt
wt.GO:0098742	GO:0098742	cell-cell adhesion via plasma-membrane adhesion molecules	9/258	202/23210	0.000451627	0.0368641	0.0333075	Lgals7/Lgals1/Gpc4/Tenm2/Efna5/Ntng1/Lgals9/Emb/Hmcn1	9	wt
wt.GO:0031069	GO:0031069	hair follicle morphogenesis	4/258	34/23210	0.000532129	0.0421188	0.0380553	Sostdc1/Igfbp5/Wnt10a/Fst	4	wt
wt.GO:0003417	GO:0003417	growth plate cartilage development	4/258	36/23210	0.000664228	0.0505373	0.0456615	Col14a1/Matn4/Col7a1/Coch	4	wt
wt.GO:0000082	GO:0000082	G1/S transition of mitotic cell cycle	8/258	171/23210	0.000677184	0.0505373	0.0456615	Rgcc/Rps6/Eif4ebp1/Camk2d/Usp37/Cdk4/Camk2g/Psme1	8	wt
wt.GO:0006354	GO:0006354	DNA-templated transcription, elongation	5/258	65/23210	0.00078303	0.0559013	0.0505081	Adrm1/Gtf2f2/Elof1/Wdr61/Polr2i	5	wt
wt.GO:0034660	GO:0034660	ncRNA metabolic process	14/258	467/23210	0.000791864	0.0559013	0.0505081	Rps6/Pa2g4/Ddx24/Mphosph6/Hsd17b10/Rtraf/Nhp2/Nol11/Gtpbp4/Rrp1/Sars/Esf1/Tars/Eprs	14	wt
wt.GO:0048730	GO:0048730	epidermis morphogenesis	4/258	39/23210	0.000903604	0.0621109	0.0561186	Sostdc1/Igfbp5/Wnt10a/Fst	4	wt
wt.GO:0009167	GO:0009167	purine ribonucleoside monophosphate metabolic process	10/258	272/23210	0.000985413	0.0659974	0.0596301	Ak1/Cyc1/Uqcrc1/Atp5j2/Ndufv2/Atp5o/Paics/Gmps/Nt5c2/Ndufs6	10	wt
wt.GO:0009126	GO:0009126	purine nucleoside monophosphate metabolic process	10/258	273/23210	0.0010131	0.0661555	0.059773	Ak1/Cyc1/Uqcrc1/Atp5j2/Ndufv2/Atp5o/Paics/Gmps/Nt5c2/Ndufs6	10	wt
wt.GO:0009161	GO:0009161	ribonucleoside monophosphate metabolic process	10/258	276/23210	0.00110002	0.0700791	0.063318	Ak1/Cyc1/Uqcrc1/Atp5j2/Ndufv2/Atp5o/Paics/Gmps/Nt5c2/Ndufs6	10	wt
wt.GO:0016072	GO:0016072	rRNA metabolic process	9/258	230/23210	0.00113693	0.0707063	0.0638847	Rps6/Pa2g4/Ddx24/Mphosph6/Nhp2/Nol11/Gtpbp4/Rrp1/Esf1	9	wt
wt.GO:0003416	GO:0003416	endochondral bone growth	4/258	43/23210	0.00130949	0.0786653	0.0710758	Col14a1/Matn4/Col7a1/Coch	4	wt
wt.GO:1990542	GO:1990542	mitochondrial transmembrane transport	5/258	73/23210	0.00132514	0.0786653	0.0710758	Ucp2/Grpel1/Cyc1/Timm44/Atp5o	5	wt
wt.GO:0009123	GO:0009123	nucleoside monophosphate metabolic process	10/258	285/23210	0.00139804	0.0793846	0.0717257	Ak1/Cyc1/Uqcrc1/Atp5j2/Ndufv2/Atp5o/Paics/Gmps/Nt5c2/Ndufs6	10	wt
wt.GO:0061448	GO:0061448	connective tissue development	10/258	285/23210	0.00139804	0.0793846	0.0717257	Mdk/Bgn/Col14a1/Matn4/Col7a1/Adrm1/Arid5b/Rorc/Coch/Cdk4	10	wt
wt.GO:0002063	GO:0002063	chondrocyte development	4/258	45/23210	0.00155378	0.0863506	0.0780197	Col14a1/Matn4/Col7a1/Coch	4	wt
wt.GO:0034470	GO:0034470	ncRNA processing	11/258	343/23210	0.0016789	0.0899313	0.0812549	Rps6/Pa2g4/Ddx24/Mphosph6/Hsd17b10/Rtraf/Nhp2/Nol11/Gtpbp4/Rrp1/Esf1	11	wt
wt.GO:0098868	GO:0098868	bone growth	4/258	46/23210	0.00168707	0.0899313	0.0812549	Col14a1/Matn4/Col7a1/Coch	4	wt
wt.GO:0051896	GO:0051896	regulation of protein kinase B signaling	7/258	155/23210	0.00178257	0.0931217	0.0841375	Phlda3/C1qtnf12/Rcn3/Cavin3/Igfbp5/Chil1/Mydgf	7	wt
wt.GO:0010498	GO:0010498	proteasomal protein catabolic process	13/258	459/23210	0.00199843	0.102351	0.0924764	Apoe/Rcn3/Herpud1/Psmd4/Psmb6/Psma7/Hspbp1/Psmb1/Psmb10/Rnf7/Sec61b/Clock/Psme1	13	wt
wt.GO:0022904	GO:0022904	respiratory electron transport chain	5/258	81/23210	0.00210395	0.105683	0.0954868	Ndufaf2/Cyc1/Uqcrc1/Ndufv2/Ndufs6	5	wt
wt.GO:0060612	GO:0060612	adipose tissue development	4/258	50/23210	0.00229986	0.113344	0.102409	Adrm1/Arid5b/Rorc/Cdk4	4	wt
wt.GO:0045333	GO:0045333	cellular respiration	7/258	163/23210	0.00236947	0.114612	0.103555	Ndufaf2/Mdh2/Cyc1/Ndufs4/Uqcrc1/Ndufv2/Ndufs6	7	wt
wt.GO:0014910	GO:0014910	regulation of smooth muscle cell migration	5/258	85/23210	0.00259879	0.119405	0.107885	Igfbp3/Postn/Mdk/Igfbp5/Camk2d	5	wt
wt.GO:0030325	GO:0030325	adrenal gland development	3/258	25/23210	0.00260571	0.119405	0.107885	Ly6e/Mdk/Arid5b	3	wt
wt.GO:0032469	GO:0032469	endoplasmic reticulum calcium ion homeostasis	3/258	25/23210	0.00260571	0.119405	0.107885	Herpud1/Fis1/Camk2d	3	wt
wt.GO:0060351	GO:0060351	cartilage development involved in endochondral bone morphogenesis	4/258	52/23210	0.00265719	0.119665	0.10812	Col14a1/Matn4/Col7a1/Coch	4	wt
wt.GO:0030198	GO:0030198	extracellular matrix organization	9/258	271/23210	0.00345169	0.15281	0.138068	Postn/Col14a1/Serpinb5/Col9a2/Rgcc/Col16a1/Mmp2/Col4a6/Spint2	9	wt
wt.GO:0014909	GO:0014909	smooth muscle cell migration	5/258	92/23210	0.00365987	0.158995	0.143656	Igfbp3/Postn/Mdk/Igfbp5/Camk2d	5	wt
wt.GO:0042775	GO:0042775	mitochondrial ATP synthesis coupled electron transport	4/258	57/23210	0.00371313	0.158995	0.143656	Cyc1/Uqcrc1/Ndufv2/Ndufs6	4	wt
wt.GO:0034248	GO:0034248	regulation of cellular amide metabolic process	11/258	382/23210	0.00383361	0.161002	0.145469	Apoe/Pa2g4/Igfbp5/Magoh/Zfp706/Pin1/Eif4a3/Eif4ebp1/Cdk4/Eprs/Dnajc3	11	wt
wt.GO:0046128	GO:0046128	purine ribonucleoside metabolic process	4/258	58/23210	0.00395391	0.161002	0.145469	Ak1/Mocs2/Gmps/Nt5c2	4	wt
wt.GO:0006839	GO:0006839	mitochondrial transport	7/258	179/23210	0.00397977	0.161002	0.145469	Ucp2/Grpel1/Tomm5/Cyc1/Timm44/Fis1/Atp5o	7	wt
wt.GO:0033273	GO:0033273	response to vitamin	3/258	29/23210	0.00400656	0.161002	0.145469	Postn/Rbp1/Snw1	3	wt
wt.GO:0048477	GO:0048477	oogenesis	5/258	95/23210	0.00419812	0.166144	0.150115	Mdk/Ptn/Rps6/Lgr5/Adrm1	5	wt
wt.GO:2000146	GO:2000146	negative regulation of cell motility	9/258	281/23210	0.00437083	0.170397	0.153957	Apoe/Igfbp3/Cnn2/Rgcc/Ptn/Igfbp5/Spint2/Pin1/Gtpbp4	9	wt
wt.GO:0006119	GO:0006119	oxidative phosphorylation	5/258	97/23210	0.00458692	0.172616	0.155962	Cyc1/Uqcrc1/Ndufv2/Atp5o/Ndufs6	5	wt
wt.GO:0007162	GO:0007162	negative regulation of cell adhesion	9/258	284/23210	0.00468082	0.172616	0.155962	Postn/Mdk/Lgals1/Rgcc/Efna5/Mmp2/Spint2/Lgals9/Gtpbp4	9	wt
wt.GO:0042773	GO:0042773	ATP synthesis coupled electron transport	4/258	61/23210	0.00473914	0.172616	0.155962	Cyc1/Uqcrc1/Ndufv2/Ndufs6	4	wt
wt.GO:0019693	GO:0019693	ribose phosphate metabolic process	12/258	450/23210	0.00474484	0.172616	0.155962	Ak1/Mocs2/Cyc1/Uqcrc1/Atp5j2/Ndufv2/Atp5o/Paics/Gmps/Nt5c2/Taldo1/Ndufs6	12	wt
wt.GO:0042634	GO:0042634	regulation of hair cycle	3/258	31/23210	0.00484894	0.172616	0.155962	Fst/Mysm1/Clock	3	wt
wt.GO:0099560	GO:0099560	synaptic membrane adhesion	3/258	31/23210	0.00484894	0.172616	0.155962	Gpc4/Efna5/Ntng1	3	wt
wt.GO:0043491	GO:0043491	protein kinase B signaling	7/258	186/23210	0.00490052	0.172616	0.155962	Phlda3/C1qtnf12/Rcn3/Cavin3/Igfbp5/Chil1/Mydgf	7	wt
wt.GO:0014911	GO:0014911	positive regulation of smooth muscle cell migration	4/258	62/23210	0.00502251	0.172616	0.155962	Postn/Mdk/Igfbp5/Camk2d	4	wt
wt.GO:0042278	GO:0042278	purine nucleoside metabolic process	4/258	62/23210	0.00502251	0.172616	0.155962	Ak1/Mocs2/Gmps/Nt5c2	4	wt
wt.GO:0006283	GO:0006283	transcription-coupled nucleotide-excision repair	2/258	10/23210	0.0052224	0.17267	0.156011	Hmgn1/Polr2i	2	wt
wt.GO:0034975	GO:0034975	protein folding in endoplasmic reticulum	2/258	10/23210	0.0052224	0.17267	0.156011	Emc6/Dnajc3	2	wt
wt.GO:2000347	GO:2000347	positive regulation of hepatocyte proliferation	2/258	10/23210	0.0052224	0.17267	0.156011	Mdk/Ptn	2	wt
wt.GO:0002687	GO:0002687	positive regulation of leukocyte migration	6/258	144/23210	0.00554399	0.180349	0.162949	Mdk/Tnfrsf18/Pla2g7/Ptn/Ccl27a/Lgals9	6	wt
wt.GO:0032233	GO:0032233	positive regulation of actin filament bundle assembly	4/258	64/23210	0.00562287	0.180349	0.162949	Id1/Pdlim4/Rgcc/Rhoc	4	wt
wt.GO:0043588	GO:0043588	skin development	9/258	293/23210	0.00571435	0.180349	0.162949	Sostdc1/Igfbp5/Wnt10a/Lama5/Lgr5/Krt10/Txnip/Fst/Mysm1	9	wt
wt.GO:0007292	GO:0007292	female gamete generation	6/258	145/23210	0.00573085	0.180349	0.162949	Mdk/Ptn/Rps6/Lgr5/Magoh/Adrm1	6	wt
wt.GO:0002285	GO:0002285	lymphocyte activation involved in immune response	7/258	193/23210	0.00597322	0.183895	0.166153	Mdk/Lgals1/Tmem98/Rps6/Lamp1/Lgals9/Rorc	7	wt
wt.GO:0006413	GO:0006413	translational initiation	5/258	104/23210	0.0061497	0.183895	0.166153	Eif3h/Eif3m/Eif4ebp1/Abce1/Dnajc3	5	wt
wt.GO:0032922	GO:0032922	circadian regulation of gene expression	4/258	66/23210	0.00626931	0.183895	0.166153	Cavin3/Rorc/Noct/Clock	4	wt
wt.GO:0048732	GO:0048732	gland development	12/258	467/23210	0.00631816	0.183895	0.166153	Ly6e/Mdk/Serpinb5/Ptn/Sostdc1/Mmp2/Igfbp5/Wnt10a/Lama5/Adrm1/Arid5b/Phb2	12	wt
wt.GO:0006002	GO:0006002	fructose 6-phosphate metabolic process	2/258	11/23210	0.00633634	0.183895	0.166153	Gfpt2/Taldo1	2	wt
wt.GO:0043568	GO:0043568	positive regulation of insulin-like growth factor receptor signaling pathway	2/258	11/23210	0.00633634	0.183895	0.166153	Igfbp3/Igfbp5	2	wt
wt.GO:0046040	GO:0046040	IMP metabolic process	2/258	11/23210	0.00633634	0.183895	0.166153	Paics/Nt5c2	2	wt
wt.GO:0014812	GO:0014812	muscle cell migration	5/258	106/23210	0.00665733	0.191087	0.172652	Igfbp3/Postn/Mdk/Igfbp5/Camk2d	5	wt
wt.GO:1904707	GO:1904707	positive regulation of vascular smooth muscle cell proliferation	3/258	35/23210	0.00683407	0.194028	0.175309	Mmp2/Igfbp5/Camk2d	3	wt
wt.GO:0050678	GO:0050678	regulation of epithelial cell proliferation	10/258	358/23210	0.00703031	0.197453	0.178404	Apoe/Id1/Sparc/Mdk/Serpinb5/Hmgn1/Rgcc/Ptn/Mydgf/Phb2	10	wt
wt.GO:0050709	GO:0050709	negative regulation of protein secretion	6/258	152/23210	0.00717003	0.199235	0.180013	Apoe/Ndufaf2/Rgcc/Ucp2/Lgals9/Psmd9	6	wt
wt.GO:0006122	GO:0006122	mitochondrial electron transport, ubiquinol to cytochrome c	2/258	12/23210	0.00754814	0.205372	0.185559	Cyc1/Uqcrc1	2	wt
wt.GO:1900272	GO:1900272	negative regulation of long-term synaptic potentiation	2/258	12/23210	0.00754814	0.205372	0.185559	Apoe/Ptn	2	wt
wt.GO:0009119	GO:0009119	ribonucleoside metabolic process	4/258	70/23210	0.00770623	0.206848	0.186892	Ak1/Mocs2/Gmps/Nt5c2	4	wt
wt.GO:0015980	GO:0015980	energy derivation by oxidation of organic compounds	8/258	254/23210	0.00776077	0.206848	0.186892	Ndufaf2/Cavin3/Mdh2/Cyc1/Ndufs4/Uqcrc1/Ndufv2/Ndufs6	8	wt
wt.GO:0001666	GO:0001666	response to hypoxia	7/258	204/23210	0.00800086	0.209503	0.189291	Rgcc/Ucp2/Mmp2/Pin1/Eif4ebp1/Camk2d/Camk2g	7	wt
wt.GO:0009150	GO:0009150	purine ribonucleotide metabolic process	11/258	423/23210	0.00805195	0.209503	0.189291	Ak1/Mocs2/Cyc1/Uqcrc1/Atp5j2/Ndufv2/Atp5o/Paics/Gmps/Nt5c2/Ndufs6	11	wt
wt.GO:0034249	GO:0034249	negative regulation of cellular amide metabolic process	6/258	156/23210	0.00810101	0.209503	0.189291	Apoe/Igfbp5/Pin1/Eif4a3/Eif4ebp1/Eprs	6	wt
wt.GO:0009127	GO:0009127	purine nucleoside monophosphate biosynthetic process	6/258	158/23210	0.00859773	0.2117	0.191275	Ak1/Cyc1/Atp5j2/Atp5o/Paics/Gmps	6	wt
wt.GO:0009168	GO:0009168	purine ribonucleoside monophosphate biosynthetic process	6/258	158/23210	0.00859773	0.2117	0.191275	Ak1/Cyc1/Atp5j2/Atp5o/Paics/Gmps	6	wt
wt.GO:0000054	GO:0000054	ribosomal subunit export from nucleus	2/258	13/23210	0.00885552	0.2117	0.191275	Nmd3/Abce1	2	wt
wt.GO:0033750	GO:0033750	ribosome localization	2/258	13/23210	0.00885552	0.2117	0.191275	Nmd3/Abce1	2	wt
wt.GO:0045899	GO:0045899	positive regulation of RNA polymerase II transcriptional preinitiation complex assembly	2/258	13/23210	0.00885552	0.2117	0.191275	Psmc2/Gtf2f2	2	wt
wt.GO:0055119	GO:0055119	relaxation of cardiac muscle	2/258	13/23210	0.00885552	0.2117	0.191275	Camk2d/Camk2g	2	wt
wt.GO:0071295	GO:0071295	cellular response to vitamin	2/258	13/23210	0.00885552	0.2117	0.191275	Postn/Snw1	2	wt
wt.GO:1900025	GO:1900025	negative regulation of substrate adhesion-dependent cell spreading	2/258	13/23210	0.00885552	0.2117	0.191275	Postn/Efna5	2	wt
wt.GO:0006626	GO:0006626	protein targeting to mitochondrion	4/258	73/23210	0.00891538	0.2117	0.191275	Grpel1/Tomm5/Timm44/Fis1	4	wt
wt.GO:0050708	GO:0050708	regulation of protein secretion	12/258	490/23210	0.00907468	0.213541	0.192939	Apoe/Postn/Mdk/Ndufaf2/Rgcc/C1qtnf12/Ucp2/Efna5/Panx1/Lgals9/Psmd9/Clock	12	wt
wt.GO:0051271	GO:0051271	negative regulation of cellular component movement	9/258	316/23210	0.00915953	0.213613	0.193004	Apoe/Igfbp3/Cnn2/Rgcc/Ptn/Igfbp5/Spint2/Pin1/Gtpbp4	9	wt
wt.GO:0014743	GO:0014743	regulation of muscle hypertrophy	4/258	74/23210	0.00934435	0.213744	0.193122	Col14a1/Igfbp5/Pin1/Camk2d	4	wt
wt.GO:0072594	GO:0072594	establishment of protein localization to organelle	10/258	374/23210	0.009399	0.213744	0.193122	Lamp1/Grpel1/Tomm5/Timm44/Txnip/Fis1/Phb2/Appl1/Sec61b/Srp19	10	wt
wt.GO:0009259	GO:0009259	ribonucleotide metabolic process	11/258	433/23210	0.00948979	0.213744	0.193122	Ak1/Mocs2/Cyc1/Uqcrc1/Atp5j2/Ndufv2/Atp5o/Paics/Gmps/Nt5c2/Ndufs6	11	wt
wt.GO:0010810	GO:0010810	regulation of cell-substrate adhesion	7/258	211/23210	0.00953116	0.213744	0.193122	Postn/Mdk/Lgals1/Ptn/Col16a1/Efna5/Emid1	7	wt
wt.GO:0002792	GO:0002792	negative regulation of peptide secretion	6/258	162/23210	0.0096561	0.213744	0.193122	Apoe/Ndufaf2/Rgcc/Ucp2/Lgals9/Psmd9	6	wt
wt.GO:0009156	GO:0009156	ribonucleoside monophosphate biosynthetic process	6/258	162/23210	0.0096561	0.213744	0.193122	Ak1/Cyc1/Atp5j2/Atp5o/Paics/Gmps	6	wt
wt.GO:0009409	GO:0009409	response to cold	3/258	40/23210	0.00990575	0.216336	0.195464	Ucp2/Acadl/Dnajc3	3	wt
wt.GO:0060350	GO:0060350	endochondral bone morphogenesis	4/258	76/23210	0.0102421	0.216336	0.195464	Col14a1/Matn4/Col7a1/Coch	4	wt
wt.GO:0006091	GO:0006091	generation of precursor metabolites and energy	10/258	379/23210	0.010252	0.216336	0.195464	Ndufaf2/Cavin3/Mdh2/Cyc1/Ndufs4/Uqcrc1/Phb2/Ndufv2/Atp5o/Ndufs6	10	wt
wt.GO:0071428	GO:0071428	rRNA-containing ribonucleoprotein complex export from nucleus	2/258	14/23210	0.0102562	0.216336	0.195464	Nmd3/Abce1	2	wt
wt.GO:0035265	GO:0035265	organ growth	7/258	215/23210	0.0104962	0.216336	0.195464	Ly6e/Col14a1/Matn4/Col7a1/Pin1/Coch/Camk2d	7	wt
wt.GO:0001937	GO:0001937	negative regulation of endothelial cell proliferation	3/258	41/23210	0.0106015	0.216336	0.195464	Apoe/Sparc/Rgcc	3	wt
wt.GO:0003298	GO:0003298	physiological muscle hypertrophy	3/258	41/23210	0.0106015	0.216336	0.195464	Col14a1/Pin1/Camk2d	3	wt
wt.GO:0003301	GO:0003301	physiological cardiac muscle hypertrophy	3/258	41/23210	0.0106015	0.216336	0.195464	Col14a1/Pin1/Camk2d	3	wt
wt.GO:0006418	GO:0006418	tRNA aminoacylation for protein translation	3/258	41/23210	0.0106015	0.216336	0.195464	Sars/Tars/Eprs	3	wt
wt.GO:0061049	GO:0061049	cell growth involved in cardiac muscle cell development	3/258	41/23210	0.0106015	0.216336	0.195464	Col14a1/Pin1/Camk2d	3	wt
wt.GO:0002062	GO:0002062	chondrocyte differentiation	5/258	120/23210	0.0110566	0.223851	0.202254	Mdk/Col14a1/Matn4/Col7a1/Coch	5	wt
wt.GO:1901652	GO:1901652	response to peptide	10/258	384/23210	0.0111628	0.223851	0.202254	C1qtnf12/Mmp2/Cyc1/Uchl3/Adrm1/Fis1/Eif4ebp1/Appl1/Cdk4/Eprs	10	wt
wt.GO:0009124	GO:0009124	nucleoside monophosphate biosynthetic process	6/258	168/23210	0.0114132	0.223851	0.202254	Ak1/Cyc1/Atp5j2/Atp5o/Paics/Gmps	6	wt
wt.GO:0009205	GO:0009205	purine ribonucleoside triphosphate metabolic process	8/258	272/23210	0.0114278	0.223851	0.202254	Ak1/Mocs2/Cyc1/Uqcrc1/Atp5j2/Ndufv2/Atp5o/Ndufs6	8	wt
wt.GO:0008544	GO:0008544	epidermis development	9/258	329/23210	0.0117002	0.223851	0.202254	Sostdc1/Igfbp5/Wnt10a/Lama5/Lgr5/Krt10/Txnip/Fst/Mysm1	9	wt
wt.GO:0051571	GO:0051571	positive regulation of histone H3-K4 methylation	2/258	15/23210	0.011748	0.223851	0.202254	Snw1/Wdr61	2	wt
wt.GO:0098917	GO:0098917	retrograde trans-synaptic signaling	2/258	15/23210	0.011748	0.223851	0.202254	Tenm2/Fabp5	2	wt
wt.GO:1901077	GO:1901077	regulation of relaxation of muscle	2/258	15/23210	0.011748	0.223851	0.202254	Camk2d/Camk2g	2	wt
wt.GO:1902430	GO:1902430	negative regulation of amyloid-beta formation	2/258	15/23210	0.011748	0.223851	0.202254	Apoe/Pin1	2	wt
wt.GO:0006163	GO:0006163	purine nucleotide metabolic process	11/258	447/23210	0.0118267	0.223851	0.202254	Ak1/Mocs2/Cyc1/Uqcrc1/Atp5j2/Ndufv2/Atp5o/Paics/Gmps/Nt5c2/Ndufs6	11	wt
wt.GO:0032527	GO:0032527	protein exit from endoplasmic reticulum	3/258	43/23210	0.0120759	0.226924	0.20503	Herpud1/Sec13/Sec61b	3	wt
wt.GO:0006417	GO:0006417	regulation of translation	9/258	332/23210	0.0123548	0.22794	0.205949	Pa2g4/Igfbp5/Magoh/Zfp706/Eif4a3/Eif4ebp1/Cdk4/Eprs/Dnajc3	9	wt
wt.GO:0040013	GO:0040013	negative regulation of locomotion	9/258	332/23210	0.0123548	0.22794	0.205949	Apoe/Igfbp3/Cnn2/Rgcc/Ptn/Igfbp5/Spint2/Pin1/Gtpbp4	9	wt
wt.GO:0009199	GO:0009199	ribonucleoside triphosphate metabolic process	8/258	276/23210	0.0123918	0.22794	0.205949	Ak1/Mocs2/Cyc1/Uqcrc1/Atp5j2/Ndufv2/Atp5o/Ndufs6	8	wt
wt.GO:0061178	GO:0061178	regulation of insulin secretion involved in cellular response to glucose stimulus	4/258	81/23210	0.0127253	0.232438	0.210013	Ndufaf2/C1qtnf12/Ucp2/Efna5	4	wt
wt.GO:0043039	GO:0043039	tRNA aminoacylation	3/258	44/23210	0.0128551	0.233177	0.21068	Sars/Tars/Eprs	3	wt
wt.GO:0043161	GO:0043161	proteasome-mediated ubiquitin-dependent protein catabolic process	10/258	394/23210	0.0131672	0.236834	0.213985	Herpud1/Psmd4/Psmb6/Psma7/Hspbp1/Psmb1/Psmb10/Rnf7/Sec61b/Clock	10	wt
wt.GO:0040034	GO:0040034	regulation of development, heterochronic	2/258	16/23210	0.0133287	0.236834	0.213985	Hmgn2/Hmgn1	2	wt
wt.GO:0045898	GO:0045898	regulation of RNA polymerase II transcriptional preinitiation complex assembly	2/258	16/23210	0.0133287	0.236834	0.213985	Psmc2/Gtf2f2	2	wt
wt.GO:0043038	GO:0043038	amino acid activation	3/258	45/23210	0.0136623	0.239803	0.216668	Sars/Tars/Eprs	3	wt
wt.GO:0009144	GO:0009144	purine nucleoside triphosphate metabolic process	8/258	281/23210	0.0136794	0.239803	0.216668	Ak1/Mocs2/Cyc1/Uqcrc1/Atp5j2/Ndufv2/Atp5o/Ndufs6	8	wt
wt.GO:1901992	GO:1901992	positive regulation of mitotic cell cycle phase transition	4/258	83/23210	0.0138171	0.240601	0.217389	Rgcc/Phb2/Camk2d/Cdk4	4	wt
wt.GO:0031589	GO:0031589	cell-substrate adhesion	9/258	339/23210	0.013988	0.241964	0.21862	Postn/Mdk/Lgals1/Bcam/Ptn/Col16a1/Efna5/Lama5/Emid1	9	wt
wt.GO:0007005	GO:0007005	mitochondrion organization	11/258	459/23210	0.0141595	0.24332	0.219845	Grpel1/Higd2a/Tomm5/Timm44/Hsd17b10/Ndufs4/Fis1/Rnf7/Phb2/Dctn6/Ndufs6	11	wt
wt.GO:0001936	GO:0001936	regulation of endothelial cell proliferation	5/258	129/23210	0.0147461	0.244813	0.221194	Apoe/Sparc/Mdk/Rgcc/Mydgf	5	wt
wt.GO:0036293	GO:0036293	response to decreased oxygen levels	7/258	230/23210	0.0147536	0.244813	0.221194	Rgcc/Ucp2/Mmp2/Pin1/Eif4ebp1/Camk2d/Camk2g	7	wt
wt.GO:0051341	GO:0051341	regulation of oxidoreductase activity	4/258	85/23210	0.0149665	0.244813	0.221194	Apoe/Gch1/Lgals9/Phb2	4	wt
wt.GO:0006614	GO:0006614	SRP-dependent cotranslational protein targeting to membrane	2/258	17/23210	0.0149962	0.244813	0.221194	Sec61b/Srp19	2	wt
wt.GO:0007096	GO:0007096	regulation of exit from mitosis	2/258	17/23210	0.0149962	0.244813	0.221194	Rgcc/Phb2	2	wt
wt.GO:0051000	GO:0051000	positive regulation of nitric-oxide synthase activity	2/258	17/23210	0.0149962	0.244813	0.221194	Apoe/Gch1	2	wt
wt.GO:0061179	GO:0061179	negative regulation of insulin secretion involved in cellular response to glucose stimulus	2/258	17/23210	0.0149962	0.244813	0.221194	Ndufaf2/Ucp2	2	wt
wt.GO:1902992	GO:1902992	negative regulation of amyloid precursor protein catabolic process	2/258	17/23210	0.0149962	0.244813	0.221194	Apoe/Pin1	2	wt
wt.GO:1901653	GO:1901653	cellular response to peptide	8/258	287/23210	0.0153505	0.246813	0.223001	C1qtnf12/Uchl3/Adrm1/Fis1/Eif4ebp1/Appl1/Cdk4/Eprs	8	wt
wt.GO:0010718	GO:0010718	positive regulation of epithelial to mesenchymal transition	3/258	47/23210	0.0153616	0.246813	0.223001	Mdk/Rgcc/Tgfb1i1	3	wt
wt.GO:1903531	GO:1903531	negative regulation of secretion by cell	7/258	232/23210	0.0154022	0.246813	0.223001	Apoe/Igfbp3/Ndufaf2/Rgcc/Ucp2/Lgals9/Psmd9	7	wt
wt.GO:0010827	GO:0010827	regulation of glucose transmembrane transport	4/258	86/23210	0.0155632	0.247873	0.223959	C1qtnf12/Ak1/Fabp5/Appl1	4	wt
wt.GO:0090092	GO:0090092	regulation of transmembrane receptor protein serine/threonine kinase signaling pathway	7/258	233/23210	0.015734	0.249074	0.225043	Sostdc1/Fstl1/Tgfb1i1/Fst/Lgals9/Pin1/Snw1	7	wt
wt.GO:0006913	GO:0006913	nucleocytoplasmic transport	8/258	289/23210	0.0159391	0.249299	0.225247	Nmd3/Ifi27/Txnip/Phax/Phb2/Appl1/Rsrc1/Abce1	8	wt
wt.GO:0051169	GO:0051169	nuclear transport	8/258	289/23210	0.0159391	0.249299	0.225247	Nmd3/Ifi27/Txnip/Phax/Phb2/Appl1/Rsrc1/Abce1	8	wt
wt.GO:0002690	GO:0002690	positive regulation of leukocyte chemotaxis	4/258	87/23210	0.0161747	0.24999	0.225871	Mdk/Pla2g7/Ptn/Ccl27a	4	wt
wt.GO:0042475	GO:0042475	odontogenesis of dentin-containing tooth	4/258	87/23210	0.0161747	0.24999	0.225871	Sostdc1/Wnt10a/Lama5/Fst	4	wt
wt.GO:0048511	GO:0048511	rhythmic process	8/258	291/23210	0.0165439	0.252208	0.227876	Id1/Mdk/Ptn/Cavin3/Adrm1/Rorc/Noct/Clock	8	wt
wt.GO:0006613	GO:0006613	cotranslational protein targeting to membrane	2/258	18/23210	0.0167484	0.252208	0.227876	Sec61b/Srp19	2	wt
wt.GO:0030150	GO:0030150	protein import into mitochondrial matrix	2/258	18/23210	0.0167484	0.252208	0.227876	Grpel1/Timm44	2	wt
wt.GO:0071826	GO:0071826	ribonucleoprotein complex subunit organization	7/258	236/23210	0.0167598	0.252208	0.227876	Nufip1/Brix1/Lsm4/Srsf10/Snrpe/Noct/Dhx8	7	wt
wt.GO:0009116	GO:0009116	nucleoside metabolic process	4/258	88/23210	0.016801	0.252208	0.227876	Ak1/Mocs2/Gmps/Nt5c2	4	wt
wt.GO:0035773	GO:0035773	insulin secretion involved in cellular response to glucose stimulus	4/258	89/23210	0.0174423	0.259976	0.234894	Ndufaf2/C1qtnf12/Ucp2/Efna5	4	wt
wt.GO:0050796	GO:0050796	regulation of insulin secretion	6/258	185/23210	0.0175975	0.259976	0.234894	Ndufaf2/C1qtnf12/Ucp2/Efna5/Psmd9/Clock	6	wt
wt.GO:0045598	GO:0045598	regulation of fat cell differentiation	5/258	135/23210	0.017617	0.259976	0.234894	Tgfb1i1/Uchl3/Ccdc85b/Rorc/Noct	5	wt
wt.GO:1905475	GO:1905475	regulation of protein localization to membrane	6/258	186/23210	0.0180208	0.26155	0.236316	Gpc4/Ptn/Fis1/Appl1/Camk2d/Camk2g	6	wt
wt.GO:0072655	GO:0072655	establishment of protein localization to mitochondrion	4/258	90/23210	0.0180987	0.26155	0.236316	Grpel1/Tomm5/Timm44/Fis1	4	wt
wt.GO:0010828	GO:0010828	positive regulation of glucose transmembrane transport	3/258	50/23210	0.0181242	0.26155	0.236316	C1qtnf12/Ak1/Appl1	3	wt
wt.GO:0071675	GO:0071675	regulation of mononuclear cell migration	3/258	50/23210	0.0181242	0.26155	0.236316	Mdk/Pla2g7/Ccl27a	3	wt
wt.GO:0033962	GO:0033962	cytoplasmic mRNA processing body assembly	2/258	19/23210	0.0185831	0.262815	0.237459	Lsm4/Noct	2	wt
wt.GO:0045116	GO:0045116	protein neddylation	2/258	19/23210	0.0185831	0.262815	0.237459	Nedd8/Rnf7	2	wt
wt.GO:2000345	GO:2000345	regulation of hepatocyte proliferation	2/258	19/23210	0.0185831	0.262815	0.237459	Mdk/Ptn	2	wt
wt.GO:0044772	GO:0044772	mitotic cell cycle phase transition	9/258	356/23210	0.0186144	0.262815	0.237459	Rgcc/Rps6/Phb2/Eif4ebp1/Camk2d/Usp37/Cdk4/Camk2g/Psme1	9	wt
wt.GO:0009141	GO:0009141	nucleoside triphosphate metabolic process	8/258	298/23210	0.0187912	0.263885	0.238426	Ak1/Mocs2/Cyc1/Uqcrc1/Atp5j2/Ndufv2/Atp5o/Ndufs6	8	wt
wt.GO:0007178	GO:0007178	transmembrane receptor protein serine/threonine kinase signaling pathway	9/258	357/23210	0.0189173	0.263997	0.238527	Id1/Sostdc1/Fstl1/Tgfb1i1/Fst/Lgals9/Pin1/Snw1/Appl1	9	wt
wt.GO:0051353	GO:0051353	positive regulation of oxidoreductase activity	3/258	51/23210	0.0191024	0.263997	0.238527	Apoe/Gch1/Lgals9	3	wt
wt.GO:2000649	GO:2000649	regulation of sodium ion transmembrane transporter activity	3/258	51/23210	0.0191024	0.263997	0.238527	Fxyd6/Fxyd3/Camk2d	3	wt
wt.GO:0071407	GO:0071407	cellular response to organic cyclic compound	11/258	482/23210	0.019583	0.266377	0.240678	Efna5/Mmp2/Igfbp5/Snw1/Fis1/Phb2/Eif4ebp1/Rorc/Ufm1/Cdk4/Clock	11	wt
wt.GO:0050663	GO:0050663	cytokine secretion	7/258	244/23210	0.0197253	0.266377	0.240678	Postn/Mdk/Rgcc/Panx1/Chil1/Lgals9/Rorc	7	wt
wt.GO:0071375	GO:0071375	cellular response to peptide hormone stimulus	7/258	244/23210	0.0197253	0.266377	0.240678	C1qtnf12/Uchl3/Adrm1/Eif4ebp1/Appl1/Cdk4/Eprs	7	wt
wt.GO:0048713	GO:0048713	regulation of oligodendrocyte differentiation	3/258	52/23210	0.0201092	0.266377	0.240678	Mdk/Tmem98/Ptn	3	wt
wt.GO:0045445	GO:0045445	myoblast differentiation	4/258	93/23210	0.0201593	0.266377	0.240678	Igfbp3/Sdc1/Lgals1/Sostdc1	4	wt
wt.GO:0002523	GO:0002523	leukocyte migration involved in inflammatory response	2/258	20/23210	0.0204984	0.266377	0.240678	Mdk/Ptn	2	wt
wt.GO:0018279	GO:0018279	protein N-linked glycosylation via asparagine	2/258	20/23210	0.0204984	0.266377	0.240678	Tusc3/Rpn1	2	wt
wt.GO:0034368	GO:0034368	protein-lipid complex remodeling	2/258	20/23210	0.0204984	0.266377	0.240678	Apoe/Pla2g7	2	wt
wt.GO:0034369	GO:0034369	plasma lipoprotein particle remodeling	2/258	20/23210	0.0204984	0.266377	0.240678	Apoe/Pla2g7	2	wt
wt.GO:0035584	GO:0035584	calcium-mediated signaling using intracellular calcium source	2/258	20/23210	0.0204984	0.266377	0.240678	Tenm2/Fis1	2	wt
wt.GO:0042451	GO:0042451	purine nucleoside biosynthetic process	2/258	20/23210	0.0204984	0.266377	0.240678	Ak1/Gmps	2	wt
wt.GO:0046129	GO:0046129	purine ribonucleoside biosynthetic process	2/258	20/23210	0.0204984	0.266377	0.240678	Ak1/Gmps	2	wt
wt.GO:0046034	GO:0046034	ATP metabolic process	7/258	247/23210	0.0209263	0.267044	0.24128	Ak1/Cyc1/Uqcrc1/Atp5j2/Ndufv2/Atp5o/Ndufs6	7	wt
wt.GO:1900024	GO:1900024	regulation of substrate adhesion-dependent cell spreading	3/258	53/23210	0.0211448	0.267044	0.24128	Postn/Mdk/Efna5	3	wt
wt.GO:1904705	GO:1904705	regulation of vascular smooth muscle cell proliferation	3/258	53/23210	0.0211448	0.267044	0.24128	Mmp2/Igfbp5/Camk2d	3	wt
wt.GO:1990874	GO:1990874	vascular smooth muscle cell proliferation	3/258	53/23210	0.0211448	0.267044	0.24128	Mmp2/Igfbp5/Camk2d	3	wt
wt.GO:0032869	GO:0032869	cellular response to insulin stimulus	6/258	193/23210	0.0211802	0.267044	0.24128	C1qtnf12/Uchl3/Eif4ebp1/Appl1/Cdk4/Eprs	6	wt
wt.GO:0050680	GO:0050680	negative regulation of epithelial cell proliferation	5/258	142/23210	0.0214068	0.267044	0.24128	Apoe/Sparc/Rgcc/Ptn/Phb2	5	wt
wt.GO:0046888	GO:0046888	negative regulation of hormone secretion	4/258	95/23210	0.0216101	0.267044	0.24128	Igfbp3/Ndufaf2/Ucp2/Psmd9	4	wt
wt.GO:0070585	GO:0070585	protein localization to mitochondrion	4/258	95/23210	0.0216101	0.267044	0.24128	Grpel1/Tomm5/Timm44/Fis1	4	wt
wt.GO:0072521	GO:0072521	purine-containing compound metabolic process	11/258	490/23210	0.02179	0.267044	0.24128	Ak1/Mocs2/Cyc1/Uqcrc1/Atp5j2/Ndufv2/Atp5o/Paics/Gmps/Nt5c2/Ndufs6	11	wt
wt.GO:0001935	GO:0001935	endothelial cell proliferation	5/258	143/23210	0.0219882	0.267044	0.24128	Apoe/Sparc/Mdk/Rgcc/Mydgf	5	wt
wt.GO:0045765	GO:0045765	regulation of angiogenesis	8/258	307/23210	0.0219914	0.267044	0.24128	Id1/Sparc/Mdk/Rgcc/Ptn/Chil1/Mydgf/Sars	8	wt
wt.GO:0051496	GO:0051496	positive regulation of stress fiber assembly	3/258	54/23210	0.0222092	0.267044	0.24128	Pdlim4/Rgcc/Rhoc	3	wt
wt.GO:0030279	GO:0030279	negative regulation of ossification	4/258	96/23210	0.0223588	0.267044	0.24128	Id1/Mdk/Igfbp5/Noct	4	wt
wt.GO:1901989	GO:1901989	positive regulation of cell cycle phase transition	4/258	96/23210	0.0223588	0.267044	0.24128	Rgcc/Phb2/Camk2d/Cdk4	4	wt
wt.GO:0006120	GO:0006120	mitochondrial electron transport, NADH to ubiquinone	2/258	21/23210	0.0224922	0.267044	0.24128	Ndufv2/Ndufs6	2	wt
wt.GO:0006541	GO:0006541	glutamine metabolic process	2/258	21/23210	0.0224922	0.267044	0.24128	Gfpt2/Gmps	2	wt
wt.GO:0018196	GO:0018196	peptidyl-asparagine modification	2/258	21/23210	0.0224922	0.267044	0.24128	Tusc3/Rpn1	2	wt
wt.GO:0034367	GO:0034367	protein-containing complex remodeling	2/258	21/23210	0.0224922	0.267044	0.24128	Apoe/Pla2g7	2	wt
wt.GO:1901626	GO:1901626	regulation of postsynaptic membrane organization	2/258	21/23210	0.0224922	0.267044	0.24128	Apoe/Ptn	2	wt
wt.GO:0043502	GO:0043502	regulation of muscle adaptation	4/258	97/23210	0.0231232	0.27294	0.246607	Col14a1/Igfbp5/Pin1/Camk2d	4	wt
wt.GO:0010665	GO:0010665	regulation of cardiac muscle cell apoptotic process	3/258	55/23210	0.0233023	0.27294	0.246607	Igfbp3/Mdk/Camk2d	3	wt
wt.GO:0046676	GO:0046676	negative regulation of insulin secretion	3/258	55/23210	0.0233023	0.27294	0.246607	Ndufaf2/Ucp2/Psmd9	3	wt
wt.GO:0032103	GO:0032103	positive regulation of response to external stimulus	8/258	312/23210	0.023927	0.277738	0.250943	Mdk/Pla2g7/Ptn/Ccl27a/Lgals9/Snw1/Appl1/Clock	8	wt
wt.GO:0065002	GO:0065002	intracellular protein transmembrane transport	3/258	56/23210	0.0244242	0.277738	0.250943	Grpel1/Timm44/Sec61b	3	wt
wt.GO:0002183	GO:0002183	cytoplasmic translational initiation	2/258	22/23210	0.0245626	0.277738	0.250943	Eif3m/Eif4ebp1	2	wt
wt.GO:0010666	GO:0010666	positive regulation of cardiac muscle cell apoptotic process	2/258	22/23210	0.0245626	0.277738	0.250943	Igfbp3/Camk2d	2	wt
wt.GO:0010996	GO:0010996	response to auditory stimulus	2/258	22/23210	0.0245626	0.277738	0.250943	Mdk/Ptn	2	wt
wt.GO:0014912	GO:0014912	negative regulation of smooth muscle cell migration	2/258	22/23210	0.0245626	0.277738	0.250943	Igfbp3/Igfbp5	2	wt
wt.GO:0032462	GO:0032462	regulation of protein homooligomerization	2/258	22/23210	0.0245626	0.277738	0.250943	Apoe/Rhoc	2	wt
wt.GO:0051797	GO:0051797	regulation of hair follicle development	2/258	22/23210	0.0245626	0.277738	0.250943	Fst/Mysm1	2	wt
wt.GO:0050657	GO:0050657	nucleic acid transport	5/258	148/23210	0.0250486	0.280802	0.253711	Nmd3/Magoh/Phax/Sec13/Abce1	5	wt
wt.GO:0050658	GO:0050658	RNA transport	5/258	148/23210	0.0250486	0.280802	0.253711	Nmd3/Magoh/Phax/Sec13/Abce1	5	wt
wt.GO:0002685	GO:0002685	regulation of leukocyte migration	6/258	201/23210	0.0252272	0.280887	0.253788	Mdk/Tnfrsf18/Pla2g7/Ptn/Ccl27a/Lgals9	6	wt
wt.GO:0007584	GO:0007584	response to nutrient	4/258	100/23210	0.025511	0.280887	0.253788	Postn/Rbp1/Panx1/Snw1	4	wt
wt.GO:0055013	GO:0055013	cardiac muscle cell development	4/258	100/23210	0.025511	0.280887	0.253788	Col14a1/Fhl2/Pin1/Camk2d	4	wt
wt.GO:0071806	GO:0071806	protein transmembrane transport	3/258	57/23210	0.0255748	0.280887	0.253788	Grpel1/Timm44/Sec61b	3	wt
wt.GO:0034446	GO:0034446	substrate adhesion-dependent cell spreading	4/258	101/23210	0.0263386	0.280887	0.253788	Postn/Mdk/Efna5/Lama5	4	wt
wt.GO:0050715	GO:0050715	positive regulation of cytokine secretion	5/258	150/23210	0.0263455	0.280887	0.253788	Postn/Mdk/Rgcc/Panx1/Lgals9	5	wt
wt.GO:0010663	GO:0010663	positive regulation of striated muscle cell apoptotic process	2/258	23/23210	0.0267077	0.280887	0.253788	Igfbp3/Camk2d	2	wt
wt.GO:0015985	GO:0015985	energy coupled proton transport, down electrochemical gradient	2/258	23/23210	0.0267077	0.280887	0.253788	Cyc1/Atp5o	2	wt
wt.GO:0015986	GO:0015986	ATP synthesis coupled proton transport	2/258	23/23210	0.0267077	0.280887	0.253788	Cyc1/Atp5o	2	wt
wt.GO:0032968	GO:0032968	positive regulation of transcription elongation from RNA polymerase II promoter	2/258	23/23210	0.0267077	0.280887	0.253788	Gtf2f2/Wdr61	2	wt
wt.GO:0050765	GO:0050765	negative regulation of phagocytosis	2/258	23/23210	0.0267077	0.280887	0.253788	Cnn2/Appl1	2	wt
wt.GO:0060261	GO:0060261	positive regulation of transcription initiation from RNA polymerase II promoter	2/258	23/23210	0.0267077	0.280887	0.253788	Psmc2/Gtf2f2	2	wt
wt.GO:0140112	GO:0140112	extracellular vesicle biogenesis	2/258	23/23210	0.0267077	0.280887	0.253788	Sdc1/Arrdc4	2	wt
wt.GO:0010662	GO:0010662	regulation of striated muscle cell apoptotic process	3/258	58/23210	0.0267541	0.280887	0.253788	Igfbp3/Mdk/Camk2d	3	wt
wt.GO:0060443	GO:0060443	mammary gland morphogenesis	3/258	58/23210	0.0267541	0.280887	0.253788	Sostdc1/Igfbp5/Phb2	3	wt
wt.GO:0051224	GO:0051224	negative regulation of protein transport	6/258	204/23210	0.0268691	0.280887	0.253788	Apoe/Ndufaf2/Rgcc/Ucp2/Lgals9/Psmd9	6	wt
wt.GO:0051236	GO:0051236	establishment of RNA localization	5/258	151/23210	0.0270097	0.280887	0.253788	Nmd3/Magoh/Phax/Sec13/Abce1	5	wt
wt.GO:0019218	GO:0019218	regulation of steroid metabolic process	4/258	102/23210	0.0271822	0.280887	0.253788	Apoe/Igfbp7/Rorc/Acadl	4	wt
wt.GO:0051897	GO:0051897	positive regulation of protein kinase B signaling	4/258	102/23210	0.0271822	0.280887	0.253788	C1qtnf12/Igfbp5/Chil1/Mydgf	4	wt
wt.GO:0051048	GO:0051048	negative regulation of secretion	7/258	261/23210	0.0272069	0.280887	0.253788	Apoe/Igfbp3/Ndufaf2/Rgcc/Ucp2/Lgals9/Psmd9	7	wt
wt.GO:0048705	GO:0048705	skeletal system morphogenesis	7/258	262/23210	0.0276996	0.284847	0.257366	Col14a1/Matn4/Mmp2/Col7a1/Eif4a3/Arid5b/Coch	7	wt
wt.GO:0010659	GO:0010659	cardiac muscle cell apoptotic process	3/258	59/23210	0.0279621	0.286115	0.258511	Igfbp3/Mdk/Camk2d	3	wt
wt.GO:0032231	GO:0032231	regulation of actin filament bundle assembly	4/258	103/23210	0.0280419	0.286115	0.258511	Id1/Pdlim4/Rgcc/Rhoc	4	wt
wt.GO:0032770	GO:0032770	positive regulation of monooxygenase activity	2/258	24/23210	0.0289255	0.292714	0.264474	Apoe/Gch1	2	wt
wt.GO:0070584	GO:0070584	mitochondrion morphogenesis	2/258	24/23210	0.0289255	0.292714	0.264474	Fis1/Ndufs6	2	wt
wt.GO:0043434	GO:0043434	response to peptide hormone	8/258	324/23210	0.0290545	0.292714	0.264474	C1qtnf12/Cyc1/Uchl3/Adrm1/Eif4ebp1/Appl1/Cdk4/Eprs	8	wt
wt.GO:0042593	GO:0042593	glucose homeostasis	7/258	265/23210	0.0292138	0.292714	0.264474	Ndufaf2/C1qtnf12/Rps6/Ucp2/Efna5/Igfbp5/Fabp5	7	wt
wt.GO:0033500	GO:0033500	carbohydrate homeostasis	7/258	266/23210	0.0297307	0.292714	0.264474	Ndufaf2/C1qtnf12/Rps6/Ucp2/Efna5/Igfbp5/Fabp5	7	wt
wt.GO:0017038	GO:0017038	protein import	6/258	209/23210	0.0297602	0.292714	0.264474	Apoe/Grpel1/Timm44/Txnip/Phb2/Appl1	6	wt
wt.GO:1904950	GO:1904950	negative regulation of establishment of protein localization	6/258	209/23210	0.0297602	0.292714	0.264474	Apoe/Ndufaf2/Rgcc/Ucp2/Lgals9/Psmd9	6	wt
wt.GO:0000956	GO:0000956	nuclear-transcribed mRNA catabolic process	4/258	105/23210	0.0298093	0.292714	0.264474	Magoh/Eif4a3/Lsm4/Noct	4	wt
wt.GO:0014897	GO:0014897	striated muscle hypertrophy	4/258	105/23210	0.0298093	0.292714	0.264474	Col14a1/Igfbp5/Pin1/Camk2d	4	wt
wt.GO:0048024	GO:0048024	regulation of mRNA splicing, via spliceosome	4/258	105/23210	0.0298093	0.292714	0.264474	Magoh/Eif4a3/Snw1/Srsf10	4	wt
wt.GO:0010812	GO:0010812	negative regulation of cell-substrate adhesion	3/258	61/23210	0.0304638	0.294151	0.265772	Postn/Lgals1/Efna5	3	wt
wt.GO:0042698	GO:0042698	ovulation cycle	3/258	61/23210	0.0304638	0.294151	0.265772	Mdk/Ptn/Adrm1	3	wt
wt.GO:1902305	GO:1902305	regulation of sodium ion transmembrane transport	3/258	61/23210	0.0304638	0.294151	0.265772	Fxyd6/Fxyd3/Camk2d	3	wt
wt.GO:0055006	GO:0055006	cardiac cell development	4/258	106/23210	0.0307173	0.294151	0.265772	Col14a1/Fhl2/Pin1/Camk2d	4	wt
wt.GO:0030336	GO:0030336	negative regulation of cell migration	7/258	268/23210	0.0307831	0.294151	0.265772	Apoe/Igfbp3/Cnn2/Rgcc/Ptn/Igfbp5/Gtpbp4	7	wt
wt.GO:0045862	GO:0045862	positive regulation of proteolysis	8/258	328/23210	0.0309203	0.294151	0.265772	Apoe/Rcn3/Herpud1/Hspbp1/Aurkaip1/Fis1/Rnf7/Psme1	8	wt
wt.GO:0051216	GO:0051216	cartilage development	6/258	211/23210	0.0309717	0.294151	0.265772	Mdk/Bgn/Col14a1/Matn4/Col7a1/Coch	6	wt
wt.GO:0043567	GO:0043567	regulation of insulin-like growth factor receptor signaling pathway	2/258	25/23210	0.0312142	0.294151	0.265772	Igfbp3/Igfbp5	2	wt
wt.GO:0051443	GO:0051443	positive regulation of ubiquitin-protein transferase activity	2/258	25/23210	0.0312142	0.294151	0.265772	Arrdc4/Pin1	2	wt
wt.GO:0071677	GO:0071677	positive regulation of mononuclear cell migration	2/258	25/23210	0.0312142	0.294151	0.265772	Pla2g7/Ccl27a	2	wt
wt.GO:1905809	GO:1905809	negative regulation of synapse organization	2/258	25/23210	0.0312142	0.294151	0.265772	Apoe/Ptn	2	wt
wt.GO:0002366	GO:0002366	leukocyte activation involved in immune response	7/258	269/23210	0.0313185	0.294151	0.265772	Mdk/Lgals1/Tmem98/Rps6/Lamp1/Lgals9/Rorc	7	wt
wt.GO:0014896	GO:0014896	muscle hypertrophy	4/258	107/23210	0.0316414	0.294151	0.265772	Col14a1/Igfbp5/Pin1/Camk2d	4	wt
wt.GO:0006367	GO:0006367	transcription initiation from RNA polymerase II promoter	3/258	62/23210	0.0317574	0.294151	0.265772	Psmc2/Gtf2f2/Polr2i	3	wt
wt.GO:0010658	GO:0010658	striated muscle cell apoptotic process	3/258	62/23210	0.0317574	0.294151	0.265772	Igfbp3/Mdk/Camk2d	3	wt
wt.GO:0045668	GO:0045668	negative regulation of osteoblast differentiation	3/258	62/23210	0.0317574	0.294151	0.265772	Id1/Igfbp5/Noct	3	wt
wt.GO:0009755	GO:0009755	hormone-mediated signaling pathway	5/258	158/23210	0.0319582	0.294964	0.266507	Lgr5/Phb2/Appl1/Ufm1/Clock	5	wt
wt.GO:0032970	GO:0032970	regulation of actin filament-based process	9/258	393/23210	0.0323646	0.297663	0.268945	Id1/Mdk/Cotl1/Cnn2/Pdlim4/Rgcc/Ccl27a/Efna5/Rhoc	9	wt
wt.GO:1904659	GO:1904659	glucose transmembrane transport	4/258	108/23210	0.0325817	0.298264	0.269489	C1qtnf12/Ak1/Fabp5/Appl1	4	wt
wt.GO:0044770	GO:0044770	cell cycle phase transition	9/258	394/23210	0.0328134	0.298264	0.269489	Rgcc/Rps6/Phb2/Eif4ebp1/Camk2d/Usp37/Cdk4/Camk2g/Psme1	9	wt
wt.GO:0007565	GO:0007565	female pregnancy	5/258	160/23210	0.0334694	0.298264	0.269489	Ptn/Mmp2/Igfbp5/Lgals9/Maged2	5	wt
wt.GO:0002263	GO:0002263	cell activation involved in immune response	7/258	273/23210	0.0335228	0.298264	0.269489	Mdk/Lgals1/Tmem98/Rps6/Lamp1/Lgals9/Rorc	7	wt
wt.GO:0008645	GO:0008645	hexose transmembrane transport	4/258	109/23210	0.0335382	0.298264	0.269489	C1qtnf12/Ak1/Fabp5/Appl1	4	wt
wt.GO:0032963	GO:0032963	collagen metabolic process	4/258	109/23210	0.0335382	0.298264	0.269489	Id1/Rgcc/Rcn3/Mmp2	4	wt
wt.GO:0000303	GO:0000303	response to superoxide	2/258	26/23210	0.0335719	0.298264	0.269489	Ucp2/Gch1	2	wt
wt.GO:0051123	GO:0051123	RNA polymerase II preinitiation complex assembly	2/258	26/23210	0.0335719	0.298264	0.269489	Psmc2/Gtf2f2	2	wt
wt.GO:0072574	GO:0072574	hepatocyte proliferation	2/258	26/23210	0.0335719	0.298264	0.269489	Mdk/Ptn	2	wt
wt.GO:0072575	GO:0072575	epithelial cell proliferation involved in liver morphogenesis	2/258	26/23210	0.0335719	0.298264	0.269489	Mdk/Ptn	2	wt
wt.GO:1901657	GO:1901657	glycosyl compound metabolic process	4/258	110/23210	0.034511	0.305272	0.27582	Ak1/Mocs2/Gmps/Nt5c2	4	wt
wt.GO:0002688	GO:0002688	regulation of leukocyte chemotaxis	4/258	111/23210	0.0355	0.305272	0.27582	Mdk/Pla2g7/Ptn/Ccl27a	4	wt
wt.GO:0015749	GO:0015749	monosaccharide transmembrane transport	4/258	111/23210	0.0355	0.305272	0.27582	C1qtnf12/Ak1/Fabp5/Appl1	4	wt
wt.GO:0006979	GO:0006979	response to oxidative stress	9/258	400/23210	0.0355969	0.305272	0.27582	Apoe/Gpx4/Ucp2/Gch1/Mmp2/Txnip/Msrb3/Rnf7/Camk2g	9	wt
wt.GO:0006487	GO:0006487	protein N-linked glycosylation	3/258	65/23210	0.0358083	0.305272	0.27582	Tusc3/Gfpt2/Rpn1	3	wt
wt.GO:0000305	GO:0000305	response to oxygen radical	2/258	27/23210	0.0359968	0.305272	0.27582	Ucp2/Gch1	2	wt
wt.GO:0000470	GO:0000470	maturation of LSU-rRNA	2/258	27/23210	0.0359968	0.305272	0.27582	Nhp2/Gtpbp4	2	wt
wt.GO:0009163	GO:0009163	nucleoside biosynthetic process	2/258	27/23210	0.0359968	0.305272	0.27582	Ak1/Gmps	2	wt
wt.GO:0010971	GO:0010971	positive regulation of G2/M transition of mitotic cell cycle	2/258	27/23210	0.0359968	0.305272	0.27582	Camk2d/Cdk4	2	wt
wt.GO:0030970	GO:0030970	retrograde protein transport, ER to cytosol	2/258	27/23210	0.0359968	0.305272	0.27582	Herpud1/Sec61b	2	wt
wt.GO:0042455	GO:0042455	ribonucleoside biosynthetic process	2/258	27/23210	0.0359968	0.305272	0.27582	Ak1/Gmps	2	wt
wt.GO:0044342	GO:0044342	type B pancreatic cell proliferation	2/258	27/23210	0.0359968	0.305272	0.27582	Igfbp3/Igfbp5	2	wt
wt.GO:0060343	GO:0060343	trabecula formation	2/258	27/23210	0.0359968	0.305272	0.27582	Fhl2/Mmp2	2	wt
wt.GO:1903513	GO:1903513	endoplasmic reticulum to cytosol transport	2/258	27/23210	0.0359968	0.305272	0.27582	Herpud1/Sec61b	2	wt
wt.GO:0030324	GO:0030324	lung development	6/258	219/23210	0.0361381	0.305478	0.276006	Id1/Sparc/Rcn3/Igfbp5/Lama5/Chil1	6	wt
wt.GO:0016525	GO:0016525	negative regulation of angiogenesis	4/258	112/23210	0.0365054	0.305672	0.276181	Sparc/Rgcc/Ptn/Sars	4	wt
wt.GO:0034219	GO:0034219	carbohydrate transmembrane transport	4/258	112/23210	0.0365054	0.305672	0.276181	C1qtnf12/Ak1/Fabp5/Appl1	4	wt
wt.GO:0060070	GO:0060070	canonical Wnt signaling pathway	7/258	279/23210	0.0370194	0.305672	0.276181	Apoe/Mdk/Sdc1/Sostdc1/Wnt10a/Lgr5/Pin1	7	wt
wt.GO:0090278	GO:0090278	negative regulation of peptide hormone secretion	3/258	66/23210	0.0372149	0.305672	0.276181	Ndufaf2/Ucp2/Psmd9	3	wt
wt.GO:0002286	GO:0002286	T cell activation involved in immune response	4/258	113/23210	0.0375271	0.305672	0.276181	Mdk/Tmem98/Rps6/Rorc	4	wt
wt.GO:0008585	GO:0008585	female gonad development	4/258	113/23210	0.0375271	0.305672	0.276181	Mmp2/Fst/Adrm1/Arid5b	4	wt
wt.GO:0090101	GO:0090101	negative regulation of transmembrane receptor protein serine/threonine kinase signaling pathway	4/258	113/23210	0.0375271	0.305672	0.276181	Sostdc1/Tgfb1i1/Fst/Pin1	4	wt
wt.GO:1901342	GO:1901342	regulation of vasculature development	8/258	341/23210	0.0375484	0.305672	0.276181	Id1/Sparc/Mdk/Rgcc/Ptn/Chil1/Mydgf/Sars	8	wt
wt.GO:0030323	GO:0030323	respiratory tube development	6/258	222/23210	0.0382099	0.305672	0.276181	Id1/Sparc/Rcn3/Igfbp5/Lama5/Chil1	6	wt
wt.GO:0045931	GO:0045931	positive regulation of mitotic cell cycle	5/258	166/23210	0.0382667	0.305672	0.276181	Rgcc/Phb2/Eif4ebp1/Camk2d/Cdk4	5	wt
wt.GO:0010458	GO:0010458	exit from mitosis	2/258	28/23210	0.0384872	0.305672	0.276181	Rgcc/Phb2	2	wt
wt.GO:0030511	GO:0030511	positive regulation of transforming growth factor beta receptor signaling pathway	2/258	28/23210	0.0384872	0.305672	0.276181	Tgfb1i1/Snw1	2	wt
wt.GO:0045589	GO:0045589	regulation of regulatory T cell differentiation	2/258	28/23210	0.0384872	0.305672	0.276181	Mdk/Lgals9	2	wt
wt.GO:0061050	GO:0061050	regulation of cell growth involved in cardiac muscle cell development	2/258	28/23210	0.0384872	0.305672	0.276181	Col14a1/Pin1	2	wt
wt.GO:0072576	GO:0072576	liver morphogenesis	2/258	28/23210	0.0384872	0.305672	0.276181	Mdk/Ptn	2	wt
wt.GO:1903846	GO:1903846	positive regulation of cellular response to transforming growth factor beta stimulus	2/258	28/23210	0.0384872	0.305672	0.276181	Tgfb1i1/Snw1	2	wt
wt.GO:2000178	GO:2000178	negative regulation of neural precursor cell proliferation	2/258	28/23210	0.0384872	0.305672	0.276181	Ptn/Spint2	2	wt
wt.GO:0048678	GO:0048678	response to axon injury	3/258	67/23210	0.0386495	0.305672	0.276181	Matn4/Ptn/Mmp2	3	wt
wt.GO:0070482	GO:0070482	response to oxygen levels	7/258	282/23210	0.0388547	0.305672	0.276181	Rgcc/Ucp2/Mmp2/Pin1/Eif4ebp1/Camk2d/Camk2g	7	wt
wt.GO:0009152	GO:0009152	purine ribonucleotide biosynthetic process	6/258	223/23210	0.038917	0.305672	0.276181	Ak1/Cyc1/Atp5j2/Atp5o/Paics/Gmps	6	wt
wt.GO:0022618	GO:0022618	ribonucleoprotein complex assembly	6/258	223/23210	0.038917	0.305672	0.276181	Nufip1/Brix1/Lsm4/Srsf10/Snrpe/Noct	6	wt
wt.GO:0030073	GO:0030073	insulin secretion	6/258	223/23210	0.038917	0.305672	0.276181	Ndufaf2/C1qtnf12/Ucp2/Efna5/Psmd9/Clock	6	wt
wt.GO:1903706	GO:1903706	regulation of hemopoiesis	9/258	407/23210	0.0390448	0.305672	0.276181	Rbp1/Mdk/Ptn/Klf13/Lgals9/Adrm1/Rorc/Wdr61/Mysm1	9	wt
wt.GO:0006399	GO:0006399	tRNA metabolic process	5/258	167/23210	0.039105	0.305672	0.276181	Hsd17b10/Rtraf/Sars/Tars/Eprs	5	wt
wt.GO:0060537	GO:0060537	muscle tissue development	10/258	472/23210	0.0391109	0.305672	0.276181	Ly6e/Myl6/Col14a1/Fhl2/Igfbp5/Pin1/Snw1/Gpcpd1/Ndufv2/Camk2d	10	wt
wt.GO:0032956	GO:0032956	regulation of actin cytoskeleton organization	8/258	344/23210	0.0392037	0.305672	0.276181	Id1/Mdk/Cotl1/Pdlim4/Rgcc/Ccl27a/Efna5/Rhoc	8	wt
wt.GO:0097164	GO:0097164	ammonium ion metabolic process	5/258	168/23210	0.0399544	0.310598	0.280632	Srm/Pla2g7/Gch1/Fabp5/Acadl	5	wt
wt.GO:0032868	GO:0032868	response to insulin	6/258	225/23210	0.0403561	0.312789	0.282612	C1qtnf12/Uchl3/Eif4ebp1/Appl1/Cdk4/Eprs	6	wt
wt.GO:0046545	GO:0046545	development of primary female sexual characteristics	4/258	116/23210	0.04069	0.313089	0.282883	Mmp2/Fst/Adrm1/Arid5b	4	wt
wt.GO:2000181	GO:2000181	negative regulation of blood vessel morphogenesis	4/258	116/23210	0.04069	0.313089	0.282883	Sparc/Rgcc/Ptn/Sars	4	wt
wt.GO:0045292	GO:0045292	mRNA cis splicing, via spliceosome	2/258	29/23210	0.0410414	0.313089	0.282883	Srsf10/Wbp4	2	wt
wt.GO:0060260	GO:0060260	regulation of transcription initiation from RNA polymerase II promoter	2/258	29/23210	0.0410414	0.313089	0.282883	Psmc2/Gtf2f2	2	wt
wt.GO:0090181	GO:0090181	regulation of cholesterol metabolic process	2/258	29/23210	0.0410414	0.313089	0.282883	Apoe/Acadl	2	wt
wt.GO:0052547	GO:0052547	regulation of peptidase activity	9/258	411/23210	0.0411139	0.313089	0.282883	Serpinb5/Rcn3/Slpi/Herpud1/Col7a1/Spint2/Fis1/Rnf7/Psme1	9	wt
wt.GO:0046890	GO:0046890	regulation of lipid biosynthetic process	5/258	170/23210	0.0416868	0.316295	0.285779	Apoe/Igfbp7/Fabp5/Acadl/Cdk4	5	wt
wt.GO:0043500	GO:0043500	muscle adaptation	4/258	117/23210	0.041777	0.316295	0.285779	Col14a1/Igfbp5/Pin1/Camk2d	4	wt
wt.GO:0090276	GO:0090276	regulation of peptide hormone secretion	6/258	228/23210	0.0425772	0.321221	0.29023	Ndufaf2/C1qtnf12/Ucp2/Efna5/Psmd9/Clock	6	wt
wt.GO:0042476	GO:0042476	odontogenesis	4/258	118/23210	0.0428804	0.321221	0.29023	Sostdc1/Wnt10a/Lama5/Fst	4	wt
wt.GO:0060349	GO:0060349	bone morphogenesis	4/258	118/23210	0.0428804	0.321221	0.29023	Col14a1/Matn4/Col7a1/Coch	4	wt
wt.GO:0006403	GO:0006403	RNA localization	5/258	172/23210	0.043464	0.321221	0.29023	Nmd3/Magoh/Phax/Sec13/Abce1	5	wt
wt.GO:0031645	GO:0031645	negative regulation of neurological system process	2/258	30/23210	0.0436575	0.321221	0.29023	Tmem98/Eif4a3	2	wt
wt.GO:0048026	GO:0048026	positive regulation of mRNA splicing, via spliceosome	2/258	30/23210	0.0436575	0.321221	0.29023	Eif4a3/Snw1	2	wt
wt.GO:0048714	GO:0048714	positive regulation of oligodendrocyte differentiation	2/258	30/23210	0.0436575	0.321221	0.29023	Mdk/Ptn	2	wt
wt.GO:0051569	GO:0051569	regulation of histone H3-K4 methylation	2/258	30/23210	0.0436575	0.321221	0.29023	Snw1/Wdr61	2	wt
wt.GO:1902003	GO:1902003	regulation of amyloid-beta formation	2/258	30/23210	0.0436575	0.321221	0.29023	Apoe/Pin1	2	wt
wt.GO:1902751	GO:1902751	positive regulation of cell cycle G2/M phase transition	2/258	30/23210	0.0436575	0.321221	0.29023	Camk2d/Cdk4	2	wt
wt.GO:0051100	GO:0051100	negative regulation of binding	5/258	173/23210	0.0443695	0.325542	0.294135	Id1/Slpi/Pin1/Eif4a3/Gtpbp4	5	wt
wt.GO:0010611	GO:0010611	regulation of cardiac muscle hypertrophy	3/258	71/23210	0.044665	0.326793	0.295264	Col14a1/Pin1/Camk2d	3	wt
wt.GO:0060348	GO:0060348	bone development	6/258	231/23210	0.0448739	0.327404	0.295817	Sparc/Bgn/Col14a1/Matn4/Col7a1/Coch	6	wt
wt.GO:0009260	GO:0009260	ribonucleotide biosynthetic process	6/258	232/23210	0.0456563	0.327979	0.296336	Ak1/Cyc1/Atp5j2/Atp5o/Paics/Gmps	6	wt
wt.GO:0097755	GO:0097755	positive regulation of blood vessel diameter	3/258	72/23210	0.0462374	0.327979	0.296336	Apoe/Gch1/Mmp2	3	wt
wt.GO:0008286	GO:0008286	insulin receptor signaling pathway	4/258	121/23210	0.0462883	0.327979	0.296336	C1qtnf12/Eif4ebp1/Appl1/Cdk4	4	wt
wt.GO:0000387	GO:0000387	spliceosomal snRNP assembly	2/258	31/23210	0.0463339	0.327979	0.296336	Lsm4/Snrpe	2	wt
wt.GO:0008299	GO:0008299	isoprenoid biosynthetic process	2/258	31/23210	0.0463339	0.327979	0.296336	Rbp1/Fdft1	2	wt
wt.GO:0043537	GO:0043537	negative regulation of blood vessel endothelial cell migration	2/258	31/23210	0.0463339	0.327979	0.296336	Apoe/Rgcc	2	wt
wt.GO:0045066	GO:0045066	regulatory T cell differentiation	2/258	31/23210	0.0463339	0.327979	0.296336	Mdk/Lgals9	2	wt
wt.GO:0050999	GO:0050999	regulation of nitric-oxide synthase activity	2/258	31/23210	0.0463339	0.327979	0.296336	Apoe/Gch1	2	wt
wt.GO:0090075	GO:0090075	relaxation of muscle	2/258	31/23210	0.0463339	0.327979	0.296336	Camk2d/Camk2g	2	wt
wt.GO:1901659	GO:1901659	glycosyl compound biosynthetic process	2/258	31/23210	0.0463339	0.327979	0.296336	Ak1/Gmps	2	wt
wt.GO:2000144	GO:2000144	positive regulation of DNA-templated transcription, initiation	2/258	31/23210	0.0463339	0.327979	0.296336	Psmc2/Gtf2f2	2	wt
wt.GO:0034976	GO:0034976	response to endoplasmic reticulum stress	6/258	237/23210	0.0496958	0.350825	0.316978	Rcn3/Herpud1/Gorasp2/Ufm1/Sec61b/Dnajc3	6	wt

## Sheet: KEGG
	ID	Description	GeneRatio	BgRatio	pvalue	p.adjust	qvalue	geneID	Count	cluster	geneName
mut.mmu04657	mmu04657	IL-17 signaling pathway	14/138	91/8890	9.3528e-11	2.15114e-08	1.51614e-08	12985/20306/14825/20310/18035/20296/12608/16819/14281/110809/16478/14282/18033/16476	14	mut	Csf3,Ccl7,Cxcl1,Cxcl2,Nfkbia,Ccl2,Cebpb,Lcn2,Fos,Srsf1,Jund,Fosb,Nfkb1,Jun
mut.mmu04010	mmu04010	MAPK signaling pathway	21/138	294/8890	4.12147e-09	4.73969e-07	3.34056e-07	22339/17873/15511/13836/15370/193740/14784/14281/23882/16478/14182/68794/18033/235584/15507/14183/26397/17347/16476/12293/19252	21	mut	Vegfa,Gadd45b,Hspa1b,Epha2,Nr4a1,Hspa1a,Grb2,Fos,Gadd45g,Jund,Fgfr1,Flnc,Nfkb1,Dusp7,Hspb1,Fgfr2,Map2k3,Mknk2,Jun,Cacna2d1,Dusp1
mut.mmu04668	mmu04668	TNF signaling pathway	12/138	113/8890	1.57063e-07	1.20415e-05	8.48693e-06	16477/14825/20310/18035/20296/12702/12608/14281/16362/18033/26397/16476	12	mut	Junb,Cxcl1,Cxcl2,Nfkbia,Ccl2,Socs3,Cebpb,Fos,Irf1,Nfkb1,Map2k3,Jun
mut.mmu04380	mmu04380	Osteoclast differentiation	11/138	128/8890	4.37784e-06	0.000251726	0.000177418	16477/18035/12702/18412/14784/14281/14284/16478/14282/18033/16476	11	mut	Junb,Nfkbia,Socs3,Sqstm1,Grb2,Fos,Fosl2,Jund,Fosb,Nfkb1,Jun
mut.mmu04066	mmu04066	HIF-1 signaling pathway	9/138	114/8890	6.5743e-05	0.00302418	0.00213146	22339/12575/112407/18787/22042/433182/18033/17347/15275	9	mut	Vegfa,Cdkn1a,Egln3,Serpine1,Tfrc,Eno1b,Nfkb1,Mknk2,Hk1
mut.mmu05224	mmu05224	Breast cancer	10/138	147/8890	9.13546e-05	0.00303468	0.00213886	17873/12575/13388/14784/14281/23882/14182/14369/15205/16476	10	mut	Gadd45b,Cdkn1a,Dll1,Grb2,Fos,Gadd45g,Fgfr1,Fzd7,Hes1,Jun
mut.mmu05222	mmu05222	Small cell lung cancer	8/138	93/8890	9.23598e-05	0.00303468	0.00213886	14268/18035/17873/12575/23882/18033/66197/16772	8	mut	Fn1,Nfkbia,Gadd45b,Cdkn1a,Gadd45g,Nfkb1,Cks2,Lama1
mut.mmu04928	mmu04928	Parathyroid hormone synthesis, secretion and action	8/138	108/8890	0.000262718	0.00755314	0.00532349	13653/12575/14281/26941/16478/14182/18578/18227	8	mut	Egr1,Cdkn1a,Fos,Slc9a3r1,Jund,Fgfr1,Pde4b,Nr4a2
mut.mmu05134	mmu05134	Legionellosis	6/138	61/8890	0.000345636	0.00836689	0.00589703	14825/20310/18035/15511/193740/18033	6	mut	Cxcl1,Cxcl2,Nfkbia,Hspa1b,Hspa1a,Nfkb1
mut.mmu05323	mmu05323	Rheumatoid arthritis	7/138	87/8890	0.000387561	0.00836689	0.00589703	14825/20310/22339/20296/14281/14960/16476	7	mut	Cxcl1,Cxcl2,Vegfa,Ccl2,Fos,H2-Aa,Jun
mut.mmu05418	mmu05418	Fluid shear stress and atherosclerosis	9/138	146/8890	0.000431161	0.00836689	0.00589703	22339/20296/18412/14281/16598/18033/63873/16476/19252	9	mut	Vegfa,Ccl2,Sqstm1,Fos,Klf2,Nfkb1,Trpv4,Jun,Dusp1
mut.mmu04151	mmu04151	PI3K-Akt signaling pathway	15/138	359/8890	0.000436533	0.00836689	0.00589703	12985/14268/22339/12839/12575/13836/15370/74747/14784/14182/18033/19052/21825/14183/16772	15	mut	Csf3,Fn1,Vegfa,Col9a1,Cdkn1a,Epha2,Nr4a1,Ddit4,Grb2,Fgfr1,Nfkb1,Ppp2ca,Thbs1,Fgfr2,Lama1
mut.mmu05202	mmu05202	Transcriptional misregulation in cancer	11/138	223/8890	0.000680143	0.0120333	0.00848113	17873/12575/80859/12608/18124/23882/18033/107823/14011/19696/12455	11	mut	Gadd45b,Cdkn1a,Nfkbiz,Cebpb,Nr4a3,Gadd45g,Nfkb1,Nsd2,Etv6,Rel,Ccnt1
mut.mmu04933	mmu04933	AGE-RAGE signaling pathway in diabetic complications	7/138	101/8890	0.000953118	0.0146573	0.0103305	14268/13653/22339/20296/18787/18033/16476	7	mut	Fn1,Egr1,Vegfa,Ccl2,Serpine1,Nfkb1,Jun
mut.mmu05161	mmu05161	Hepatitis B	9/138	163/8890	0.000955909	0.0146573	0.0103305	18035/12575/14784/14281/18033/13655/13205/26397/16476	9	mut	Nfkbia,Cdkn1a,Grb2,Fos,Nfkb1,Egr3,Ddx3x,Map2k3,Jun
mut.mmu05142	mmu05142	Chagas disease	7/138	103/8890	0.00107017	0.015227	0.010732	18035/20296/14281/18787/18033/19052/16476	7	mut	Nfkbia,Ccl2,Fos,Serpine1,Nfkb1,Ppp2ca,Jun
mut.mmu05220	mmu05220	Chronic myeloid leukemia	6/138	76/8890	0.00112547	0.015227	0.010732	18035/17873/12575/14784/23882/18033	6	mut	Nfkbia,Gadd45b,Cdkn1a,Grb2,Gadd45g,Nfkb1
mut.mmu05205	mmu05205	Proteoglycans in cancer	10/138	205/8890	0.00129912	0.0165998	0.0116997	14268/22339/12575/14784/14182/22350/68794/29875/14369/21825	10	mut	Fn1,Vegfa,Cdkn1a,Grb2,Fgfr1,Ezr,Flnc,Iqgap1,Fzd7,Thbs1
mut.mmu05145	mmu05145	Toxoplasmosis	7/138	110/8890	0.00157136	0.0190217	0.0134066	18035/15511/193740/14960/18033/26397/16772	7	mut	Nfkbia,Hspa1b,Hspa1a,H2-Aa,Nfkb1,Map2k3,Lama1
mut.mmu04218	mmu04218	Cellular senescence	9/138	184/8890	0.00222137	0.0250679	0.017668	17873/12192/12575/18412/18787/23882/18033/63873/26397	9	mut	Gadd45b,Zfp36l1,Cdkn1a,Sqstm1,Serpine1,Gadd45g,Nfkb1,Trpv4,Map2k3
mut.mmu04658	mmu04658	Th1 and Th2 cell differentiation	6/138	88/8890	0.0023978	0.0250679	0.017668	18035/13388/14281/14960/18033/16476	6	mut	Nfkbia,Dll1,Fos,H2-Aa,Nfkb1,Jun
mut.mmu05210	mmu05210	Colorectal cancer	6/138	88/8890	0.0023978	0.0250679	0.017668	17873/12575/14784/14281/23882/16476	6	mut	Gadd45b,Cdkn1a,Grb2,Fos,Gadd45g,Jun
mut.mmu05169	mmu05169	Epstein-Barr virus infection	10/138	231/8890	0.00312997	0.0312997	0.0220602	18035/17873/12575/22352/23882/14960/18033/15205/26397/16476	10	mut	Nfkbia,Gadd45b,Cdkn1a,Vim,Gadd45g,H2-Aa,Nfkb1,Hes1,Map2k3,Jun
mut.mmu05211	mmu05211	Renal cell carcinoma	5/138	68/8890	0.00399234	0.0367729	0.0259178	22339/12575/112407/14784/16476	5	mut	Vegfa,Cdkn1a,Egln3,Grb2,Jun
mut.mmu05165	mmu05165	Human papillomavirus infection	13/138	362/8890	0.0040366	0.0367729	0.0259178	14268/22339/12839/12575/14784/26941/16362/18033/19052/14369/15205/21825/16772	13	mut	Fn1,Vegfa,Col9a1,Cdkn1a,Grb2,Slc9a3r1,Irf1,Nfkb1,Ppp2ca,Fzd7,Hes1,Thbs1,Lama1
mut.mmu04068	mmu04068	FoxO signaling pathway	7/138	131/8890	0.00421391	0.0367729	0.0259178	17873/12575/14784/23882/384783/16598/20656	7	mut	Gadd45b,Cdkn1a,Grb2,Gadd45g,Irs2,Klf2,Sod2
mut.mmu05215	mmu05215	Prostate cancer	6/138	99/8890	0.00431682	0.0367729	0.0259178	18035/12575/14784/14182/18033/14183	6	mut	Nfkbia,Cdkn1a,Grb2,Fgfr1,Nfkb1,Fgfr2
mut.mmu05140	mmu05140	Leishmaniasis	5/138	70/8890	0.00452259	0.0368438	0.0259677	18035/14281/14960/18033/16476	5	mut	Nfkbia,Fos,H2-Aa,Nfkb1,Jun
mut.mmu05135	mmu05135	Yersinia infection	7/138	134/8890	0.00477004	0.0368438	0.0259677	14268/18035/20296/14281/18033/26397/16476	7	mut	Fn1,Nfkbia,Ccl2,Fos,Nfkb1,Map2k3,Jun
mut.mmu04920	mmu04920	Adipocytokine signaling pathway	5/138	71/8890	0.00480571	0.0368438	0.0259677	18035/12702/109648/384783/18033	5	mut	Nfkbia,Socs3,Npy,Irs2,Nfkb1
mut.mmu04115	mmu04115	p53 signaling pathway	5/138	72/8890	0.0051012	0.0377615	0.0266145	17873/12575/18787/23882/21825	5	mut	Gadd45b,Cdkn1a,Serpine1,Gadd45g,Thbs1
mut.mmu04141	mmu04141	Protein processing in endoplasmic reticulum	8/138	172/8890	0.00525377	0.0377615	0.0266145	15511/193740/81489/14828/17155/17872/15502/225896	8	mut	Hspa1b,Hspa1a,Dnajb1,Hspa5,Man1a,Ppp1r15a,Dnaja1,Ubxn1
mut.mmu04917	mmu04917	Prolactin signaling pathway	5/138	74/8890	0.00573047	0.0388967	0.0274146	12702/14784/14281/16362/18033	5	mut	Socs3,Grb2,Fos,Irf1,Nfkb1
mut.mmu04064	mmu04064	NF-kappa B signaling pathway	6/138	105/8890	0.00574995	0.0388967	0.0274146	14825/20310/18035/17873/23882/18033	6	mut	Cxcl1,Cxcl2,Nfkbia,Gadd45b,Gadd45g,Nfkb1
mut.mmu05146	mmu05146	Amoebiasis	6/138	107/8890	0.00629702	0.0409696	0.0288756	14268/14825/20310/18033/15507/16772	6	mut	Fn1,Cxcl1,Cxcl2,Nfkb1,Hspb1,Lama1
mut.mmu05212	mmu05212	Pancreatic cancer	5/138	76/8890	0.00641264	0.0409696	0.0288756	22339/17873/12575/23882/18033	5	mut	Vegfa,Gadd45b,Cdkn1a,Gadd45g,Nfkb1
mut.mmu05133	mmu05133	Pertussis	5/138	77/8890	0.00677426	0.0421103	0.0296796	12268/14281/16362/18033/16476	5	mut	C4b,Fos,Irf1,Nfkb1,Jun
mut.mmu05206	mmu05206	MicroRNAs in cancer	11/138	303/8890	0.00741292	0.0448677	0.031623	22339/12575/14086/74747/14784/22352/384783/22350/18033/21825/14660	11	mut	Vegfa,Cdkn1a,Fscn1,Ddit4,Grb2,Vim,Irs2,Ezr,Nfkb1,Thbs1,Gls
mut.mmu05167	mmu05167	Kaposi sarcoma-associated herpesvirus infection	9/138	225/8890	0.00827358	0.0480933	0.0338964	14825/20310/22339/18035/22695/12575/14281/18033/16476	9	mut	Cxcl1,Cxcl2,Vegfa,Nfkbia,Zfp36,Cdkn1a,Fos,Nfkb1,Jun
mut.mmu04662	mmu04662	B cell receptor signaling pathway	5/138	81/8890	0.00836405	0.0480933	0.0338964	18035/14784/14281/18033/16476	5	mut	Nfkbia,Grb2,Fos,Nfkb1,Jun
mut.mmu04935	mmu04935	Growth hormone synthesis, secretion and action	6/138	116/8890	0.00923635	0.0518137	0.0365186	16477/12702/14784/14281/384783/26397	6	mut	Junb,Socs3,Grb2,Fos,Irs2,Map2k3
mut.mmu05235	mmu05235	PD-L1 expression and PD-1 checkpoint pathway in cancer	5/138	88/8890	0.0117383	0.0642812	0.0453057	18035/14281/18033/26397/16476	5	mut	Nfkbia,Fos,Nfkb1,Map2k3,Jun
mut.mmu05213	mmu05213	Endometrial cancer	4/138	58/8890	0.0123458	0.0660357	0.0465423	17873/12575/14784/23882	4	mut	Gadd45b,Cdkn1a,Grb2,Gadd45g
mut.mmu04510	mmu04510	Focal adhesion	8/138	201/8890	0.0128985	0.0674241	0.0475209	14268/22339/12839/14784/68794/21825/16476/16772	8	mut	Fn1,Vegfa,Col9a1,Grb2,Flnc,Thbs1,Jun,Lama1
mut.mmu05166	mmu05166	Human T-cell leukemia virus 1 infection	9/138	247/8890	0.0146259	0.0732476	0.0516253	13653/18035/22695/12575/14281/14960/18033/23872/16476	9	mut	Egr1,Nfkbia,Zfp36,Cdkn1a,Fos,H2-Aa,Nfkb1,Ets2,Jun
mut.mmu01522	mmu01522	Endocrine resistance	5/138	93/8890	0.0146495	0.0732476	0.0516253	12575/13388/14784/14281/16476	5	mut	Cdkn1a,Dll1,Grb2,Fos,Jun
mut.mmu04926	mmu04926	Relaxin signaling pathway	6/138	129/8890	0.0150527	0.073662	0.0519174	22339/18035/14784/14281/18033/16476	6	mut	Vegfa,Nfkbia,Grb2,Fos,Nfkb1,Jun
mut.mmu04213	mmu04213	Longevity regulating pathway - multiple species	4/138	62/8890	0.0154827	0.0741879	0.0522881	15511/193740/384783/20656	4	mut	Hspa1b,Hspa1a,Irs2,Sod2
mut.mmu05217	mmu05217	Basal cell carcinoma	4/138	63/8890	0.0163383	0.0766898	0.0540514	17873/12575/23882/14369	4	mut	Gadd45b,Cdkn1a,Gadd45g,Fzd7
mut.mmu04024	mmu04024	cAMP signaling pathway	8/138	215/8890	0.0186514	0.0829971	0.0584968	18035/20682/109648/14281/18033/18578/16476/18430	8	mut	Nfkbia,Sox9,Npy,Fos,Nfkb1,Pde4b,Jun,Oxtr
mut.mmu04210	mmu04210	Apoptosis	6/138	136/8890	0.01906	0.0829971	0.0584968	18035/17873/14281/23882/18033/16476	6	mut	Nfkbia,Gadd45b,Fos,Gadd45g,Nfkb1,Jun
mut.mmu04137	mmu04137	Mitophagy - animal	4/138	66/8890	0.0190809	0.0829971	0.0584968	17684/18412/16476/68943	4	mut	Cited2,Sqstm1,Jun,Pink1
mut.mmu05216	mmu05216	Thyroid cancer	3/138	37/8890	0.0193544	0.0829971	0.0584968	17873/12575/23882	3	mut	Gadd45b,Cdkn1a,Gadd45g
mut.mmu04620	mmu04620	Toll-like receptor signaling pathway	5/138	100/8890	0.0194863	0.0829971	0.0584968	18035/14281/18033/26397/16476	5	mut	Nfkbia,Fos,Nfkb1,Map2k3,Jun
mut.mmu04550	mmu04550	Signaling pathways regulating pluripotency of stem cells	6/138	140/8890	0.0216503	0.0876094	0.0617476	16600/14784/14182/14369/14183/15904	6	mut	Klf4,Grb2,Fgfr1,Fzd7,Fgfr2,Id4
mut.mmu04660	mmu04660	T cell receptor signaling pathway	5/138	103/8890	0.0218459	0.0876094	0.0617476	18035/14784/14281/18033/16476	5	mut	Nfkbia,Grb2,Fos,Nfkb1,Jun
mut.mmu05031	mmu05031	Amphetamine addiction	4/138	69/8890	0.0220928	0.0876094	0.0617476	14281/14282/16476/11838	4	mut	Fos,Fosb,Jun,Arc
mut.mmu05230	mmu05230	Central carbon metabolism in cancer	4/138	69/8890	0.0220928	0.0876094	0.0617476	14182/14183/14660/15275	4	mut	Fgfr1,Fgfr2,Gls,Hk1
mut.mmu04659	mmu04659	Th17 cell differentiation	5/138	104/8890	0.0226719	0.088382	0.0622921	18035/14281/14960/18033/16476	5	mut	Nfkbia,Fos,H2-Aa,Nfkb1,Jun
mut.mmu04216	mmu04216	Ferroptosis	3/138	40/8890	0.0237993	0.0912305	0.0642997	22042/213053/20229	3	mut	Tfrc,Slc39a14,Sat1
mut.mmu05218	mmu05218	Melanoma	4/138	72/8890	0.0253799	0.0921799	0.0649689	17873/12575/23882/14182	4	mut	Gadd45b,Cdkn1a,Gadd45g,Fgfr1
mut.mmu05223	mmu05223	Non-small cell lung cancer	4/138	72/8890	0.0253799	0.0921799	0.0649689	17873/12575/14784/23882	4	mut	Gadd45b,Cdkn1a,Grb2,Gadd45g
mut.mmu05219	mmu05219	Bladder cancer	3/138	41/8890	0.0253934	0.0921799	0.0649689	22339/12575/21825	3	mut	Vegfa,Cdkn1a,Thbs1
mut.mmu05162	mmu05162	Measles	6/138	146/8890	0.0259673	0.0921799	0.0649689	18035/15511/193740/14281/18033/16476	6	mut	Nfkbia,Hspa1b,Hspa1a,Fos,Nfkb1,Jun
mut.mmu05203	mmu05203	Viral carcinogenesis	8/138	229/8890	0.0260508	0.0921799	0.0649689	18035/12575/14784/18033/13655/13205/19696/16476	8	mut	Nfkbia,Cdkn1a,Grb2,Nfkb1,Egr3,Ddx3x,Rel,Jun
mut.mmu05214	mmu05214	Glioma	4/138	74/8890	0.0277266	0.0956741	0.0674317	17873/12575/14784/23882	4	mut	Gadd45b,Cdkn1a,Grb2,Gadd45g
mut.mmu04014	mmu04014	Ras signaling pathway	8/138	232/8890	0.0278703	0.0956741	0.0674317	22339/13836/14784/14182/18033/14183/23872/19696	8	mut	Vegfa,Epha2,Grb2,Fgfr1,Nfkb1,Fgfr2,Ets2,Rel
mut.mmu05226	mmu05226	Gastric cancer	6/138	150/8890	0.0291437	0.0985744	0.0694758	17873/12575/14784/23882/14369/14183	6	mut	Gadd45b,Cdkn1a,Grb2,Gadd45g,Fzd7,Fgfr2
mut.mmu04062	mmu04062	Chemokine signaling pathway	7/138	192/8890	0.0297843	0.0986176	0.0695062	20306/14825/20310/18035/20296/14784/18033	7	mut	Ccl7,Cxcl1,Cxcl2,Nfkbia,Ccl2,Grb2,Nfkb1
mut.mmu04625	mmu04625	C-type lectin receptor signaling pathway	5/138	112/8890	0.030014	0.0986176	0.0695062	18035/16362/18033/13655/16476	5	mut	Nfkbia,Irf1,Nfkb1,Egr3,Jun
mut.mmu04930	mmu04930	Type II diabetes mellitus	3/138	48/8890	0.0381167	0.120673	0.0850507	12702/384783/15275	3	mut	Socs3,Irs2,Hk1
mut.mmu05030	mmu05030	Cocaine addiction	3/138	48/8890	0.0381167	0.120673	0.0850507	14282/18033/16476	3	mut	Fosb,Nfkb1,Jun
mut.mmu05171	mmu05171	Coronavirus disease - COVID-19	8/138	247/8890	0.0383004	0.120673	0.0850507	12985/12268/18035/20296/14281/18033/17174/16476	8	mut	Csf3,C4b,Nfkbia,Ccl2,Fos,Nfkb1,Masp1,Jun
mut.mmu03018	mmu03018	RNA degradation	4/138	84/8890	0.0413593	0.128549	0.0906021	18458/433182/12227/22057	4	mut	Pabpc1,Eno1b,Btg2,Tob1
mut.mmu05160	mmu05160	Hepatitis C	6/138	165/8890	0.0432953	0.132772	0.0935787	18035/12575/12702/14784/18033/19052	6	mut	Nfkbia,Cdkn1a,Socs3,Grb2,Nfkb1,Ppp2ca
mut.mmu04512	mmu04512	ECM-receptor interaction	4/138	88/8890	0.0477071	0.144377	0.101757	14268/12839/21825/16772	4	mut	Fn1,Col9a1,Thbs1,Lama1
wt.mmu03050	mmu03050	Proteasome	10/129	47/8890	9.57041e-10	1.74181e-07	1.64208e-07	19185/66537/19175/19181/26444/56436/19170/19171/67151/19186	10	wt	Psmd4,Pomp,Psmb6,Psmc2,Psma7,Adrm1,Psmb1,Psmb10,Psmd9,Psme1
wt.mmu05016	mmu05016	Huntington disease	19/129	302/8890	6.12672e-08	5.40394e-06	5.09452e-06	22154/22145/19185/19175/19181/66445/26444/56436/20022/17993/19170/22273/67151/72900/28080/22428/66420/407785/69920	19	wt	Tubb5,Tuba4a,Psmd4,Psmb6,Psmc2,Cyc1,Psma7,Adrm1,Polr2j,Ndufs4,Psmb1,Uqcrc1,Psmd9,Ndufv2,Atp5o,Dctn6,Polr2e,Ndufs6,Polr2i
wt.mmu05012	mmu05012	Parkinson disease	17/129	247/8890	8.9076e-08	5.40394e-06	5.09452e-06	22154/22145/19185/19175/19181/66445/26444/56436/17993/19170/22273/67151/72900/108058/28080/12325/407785	17	wt	Tubb5,Tuba4a,Psmd4,Psmb6,Psmc2,Cyc1,Psma7,Adrm1,Ndufs4,Psmb1,Uqcrc1,Psmd9,Ndufv2,Camk2d,Atp5o,Camk2g,Ndufs6
wt.mmu03040	mmu03040	Spliceosome	11/129	134/8890	3.5447e-06	0.000161284	0.000152049	17149/192170/66354/20639/50783/14105/20643/68479/68981/11834/217207	11	wt	Magoh,Eif4a3,Snw1,Snrpb2,Lsm4,Srsf10,Snrpe,Phf5a,Snrpa1,Aqr,Dhx8
wt.mmu05010	mmu05010	Alzheimer disease	18/129	369/8890	5.69305e-06	0.000207227	0.000195361	11816/22154/22145/19185/22409/19175/19181/66445/26444/15108/56436/17993/19170/22273/67151/72900/28080/407785	18	wt	Apoe,Tubb5,Tuba4a,Psmd4,Wnt10a,Psmb6,Psmc2,Cyc1,Psma7,Hsd17b10,Adrm1,Ndufs4,Psmb1,Uqcrc1,Psmd9,Ndufv2,Atp5o,Ndufs6
wt.mmu05020	mmu05020	Prion disease	15/129	268/8890	7.16542e-06	0.000217351	0.000204906	22154/22145/19185/19175/19181/66445/26444/56436/17993/19170/22273/67151/72900/28080/407785	15	wt	Tubb5,Tuba4a,Psmd4,Psmb6,Psmc2,Cyc1,Psma7,Adrm1,Ndufs4,Psmb1,Uqcrc1,Psmd9,Ndufv2,Atp5o,Ndufs6
wt.mmu05022	mmu05022	Pathways of neurodegeneration - multiple diseases	20/129	472/8890	1.35833e-05	0.000353166	0.000332944	22154/22145/19185/22409/19175/19181/66445/26444/15108/56436/17993/19170/22273/67151/72900/108058/28080/22428/12325/407785	20	wt	Tubb5,Tuba4a,Psmd4,Wnt10a,Psmb6,Psmc2,Cyc1,Psma7,Hsd17b10,Adrm1,Ndufs4,Psmb1,Uqcrc1,Psmd9,Ndufv2,Camk2d,Atp5o,Dctn6,Camk2g,Ndufs6
wt.mmu05014	mmu05014	Amyotrophic lateral sclerosis	17/129	369/8890	2.23217e-05	0.000507818	0.000478741	22154/22145/19185/19175/19181/66445/26444/56436/17993/19170/22273/67151/72900/110379/28080/22428/407785	17	wt	Tubb5,Tuba4a,Psmd4,Psmb6,Psmc2,Cyc1,Psma7,Adrm1,Ndufs4,Psmb1,Uqcrc1,Psmd9,Ndufv2,Sec13,Atp5o,Dctn6,Ndufs6
wt.mmu04141	mmu04141	Protein processing in endoplasmic reticulum	9/129	172/8890	0.000865261	0.0174975	0.0164956	66256/64209/105245/66245/80286/110379/66212/103963/100037258	9	wt	Ssr2,Herpud1,Txndc5,Hspbp1,Tusc3,Sec13,Sec61b,Rpn1,Dnajc3
wt.mmu00190	mmu00190	Oxidative phosphorylation	7/129	133/8890	0.00315456	0.0574129	0.0541256	66445/17993/22273/57423/72900/28080/407785	7	wt	Cyc1,Ndufs4,Uqcrc1,Atp5j2,Ndufv2,Atp5o,Ndufs6
wt.mmu05017	mmu05017	Spinocerebellar ataxia	7/129	141/8890	0.00435738	0.0720949	0.0679668	19185/19175/19181/26444/56436/19170/67151	7	wt	Psmd4,Psmb6,Psmc2,Psma7,Adrm1,Psmb1,Psmd9
wt.mmu04974	mmu04974	Protein digestion and absorption	6/129	108/8890	0.00475716	0.0721503	0.0680191	12818/12840/17254/107581/12836/94216	6	wt	Col14a1,Col9a2,Slc3a2,Col16a1,Col7a1,Col4a6
wt.mmu04714	mmu04714	Thermogenesis	9/129	230/8890	0.0061879	0.0866306	0.0816702	75597/20104/66445/17993/22273/57423/72900/28080/407785	9	wt	Ndufaf2,Rps6,Cyc1,Ndufs4,Uqcrc1,Atp5j2,Ndufv2,Atp5o,Ndufs6
wt.mmu03020	mmu03020	RNA polymerase	3/129	29/8890	0.00828086	0.100474	0.0947215	20022/66420/69920	3	wt	Polr2j,Polr2e,Polr2i
wt.mmu03060	mmu03060	Protein export	3/129	29/8890	0.00828086	0.100474	0.0947215	56529/66212/66384	3	wt	Sec11a,Sec61b,Srp19
wt.mmu03013	mmu03013	RNA transport	7/129	182/8890	0.0165744	0.188534	0.177739	97112/17149/192170/68135/56698/13685/110379	7	wt	Nmd3,Magoh,Eif4a3,Eif3h,Phax,Eif4ebp1,Sec13
wt.mmu04066	mmu04066	HIF-1 signaling pathway	5/129	114/8890	0.0248954	0.266527	0.251266	20104/16832/13685/108058/12325	5	wt	Rps6,Ldhb,Eif4ebp1,Camk2d,Camk2g
wt.mmu04512	mmu04512	ECM-receptor interaction	4/129	88/8890	0.0387905	0.392215	0.369757	20969/12840/94216/16776	4	wt	Sdc1,Col9a2,Col4a6,Lama5
wt.mmu00270	mmu00270	Cysteine and methionine metabolism	3/129	53/8890	0.0413401	0.395995	0.37332	20810/16832/17448	3	wt	Srm,Ldhb,Mdh2
