# Supplementary material for: Progressive senescence programs induce intrinsic vulnerability to aging-related female breast cancer
Source: Nat Commun. 2024 Jun 17;15:5154. doi: 10.1038/s41467-024-49106-2 (PMC11183265; doi:10.1038/s41467-024-49106-2)
Supplement: Supplementary file 7 — Supplementary Data 5 [file 41467_2024_49106_MOESM7_ESM.xlsx]

## Sheet: GO
	ID	Description	GeneRatio	BgRatio	pvalue	p.adjust	qvalue	geneID	Count	cluster
promoter.GO:0072594	GO:0072594	establishment of protein localization to organelle	47/814	426/23328	3.49599e-12	1.73156e-08	1.43372e-08	Kpnb1/Tomm40l/Nabp2/Tomm70a/Tomm40/Hsph1/Fam53a/Vps36/Hspd1/Ywhaz/Prickle1/Hspa5/Srp68/Nfkbia/Cct7/Cdkn1a/Fermt1/Phb2/Nup98/Fam53b/Nutf2/Ddx5/Akt1/Ppp2ca/Pik3r1/Cry2/Kpna6/Sec61a1/Ing1/Tomm20/E2f3/Gnptab/Jup/Nipbl/Hk2/Cct4/Lmna/Scarb2/Ipo7/Bag3/Ufm1/Nup50/Hgs/Pkig/Numb/Phip/Tcp1	47	promoter
promoter.GO:0017038	GO:0017038	protein import	31/814	217/23328	2.78854e-11	6.90581e-08	5.71797e-08	Kpnb1/Tomm40l/Tomm70a/Tomm40/Fam53a/Hspd1/Prickle1/Nfkbia/Cdkn1a/Fermt1/Phb2/Nup98/Fam53b/Nutf2/Ddx5/Akt1/Ppp2ca/Pik3r1/Cry2/Kpna6/Ing1/Tomm20/E2f3/Jup/Lmna/Ipo7/Bag3/Ufm1/Nup50/Pkig/Phip	31	promoter
promoter.GO:0006606	GO:0006606	protein import into nucleus	26/814	165/23328	1.23283e-10	2.03541e-07	1.6853e-07	Kpnb1/Fam53a/Prickle1/Nfkbia/Cdkn1a/Fermt1/Phb2/Nup98/Fam53b/Nutf2/Ddx5/Akt1/Ppp2ca/Pik3r1/Cry2/Kpna6/Ing1/E2f3/Jup/Lmna/Ipo7/Bag3/Ufm1/Nup50/Pkig/Phip	26	promoter
promoter.GO:0051170	GO:0051170	import into nucleus	26/814	169/23328	2.12108e-10	2.62642e-07	2.17466e-07	Kpnb1/Fam53a/Prickle1/Nfkbia/Cdkn1a/Fermt1/Phb2/Nup98/Fam53b/Nutf2/Ddx5/Akt1/Ppp2ca/Pik3r1/Cry2/Kpna6/Ing1/E2f3/Jup/Lmna/Ipo7/Bag3/Ufm1/Nup50/Pkig/Phip	26	promoter
promoter.GO:0006913	GO:0006913	nucleocytoplasmic transport	35/814	308/23328	9.4033e-10	7.76243e-07	6.42724e-07	Kpnb1/Fam53a/Calr/Prickle1/Nfkbia/Sfn/Cdkn1a/Ppp1r12a/Fermt1/Phb2/Nup98/Fam53b/Nutf2/Ddx5/Ppm1a/Akt1/Ppp2ca/Pik3r1/Cry2/Kpna6/Ing1/E2f3/Jup/Prkaca/Iws1/Lmna/Ipo7/Bag3/Ufm1/Nup50/Pkig/Ddx19a/Phip/Alkbh5/Anp32a	35	promoter
promoter.GO:0051169	GO:0051169	nuclear transport	35/814	308/23328	9.4033e-10	7.76243e-07	6.42724e-07	Kpnb1/Fam53a/Calr/Prickle1/Nfkbia/Sfn/Cdkn1a/Ppp1r12a/Fermt1/Phb2/Nup98/Fam53b/Nutf2/Ddx5/Ppm1a/Akt1/Ppp2ca/Pik3r1/Cry2/Kpna6/Ing1/E2f3/Jup/Prkaca/Iws1/Lmna/Ipo7/Bag3/Ufm1/Nup50/Pkig/Ddx19a/Phip/Alkbh5/Anp32a	35	promoter
promoter.GO:0034504	GO:0034504	protein localization to nucleus	33/814	293/23328	3.55555e-09	2.4552e-06	2.03289e-06	Kpnb1/Stk11/Fam53a/Calr/Prickle1/Nfkbia/Cdkn1a/Fermt1/Phb2/Nup98/Fam53b/Nutf2/Sox9/Tor1aip1/Ddx5/Akt1/Hdgf/Ppp2ca/Pik3r1/Cry2/Kpna6/Ing1/E2f3/Jup/Sun1/Nop53/Lmna/Ipo7/Bag3/Ufm1/Nup50/Pkig/Phip	33	promoter
promoter.GO:0032868	GO:0032868	response to insulin	29/814	235/23328	3.96559e-09	2.4552e-06	2.03289e-06	Pten/Rab8a/Egr1/Socs1/Cpeb2/Pkm/Ywhag/Slc27a1/Socs3/Atp2b1/Gnai2/Akt1/Rab31/Ndel1/Pik3r1/Sp1/Slc2a8/Cry2/Prkcz/Pdpk1/Foxo1/Insig1/Sgk1/Hnrnpk/Apc/Pik3r3/Uso1/Phip/Sorbs1	29	promoter
promoter.GO:0032869	GO:0032869	cellular response to insulin stimulus	26/814	201/23328	9.38375e-09	5.16419e-06	4.27592e-06	Pten/Rab8a/Socs1/Cpeb2/Pkm/Ywhag/Socs3/Atp2b1/Gnai2/Akt1/Rab31/Ndel1/Pik3r1/Sp1/Slc2a8/Prkcz/Pdpk1/Foxo1/Insig1/Sgk1/Hnrnpk/Apc/Pik3r3/Uso1/Phip/Sorbs1	26	promoter
promoter.GO:0034976	GO:0034976	response to endoplasmic reticulum stress	28/814	249/23328	5.60542e-08	2.77637e-05	2.29881e-05	P4hb/Parp16/Tmem259/Jun/Calr/Hspa5/Edem3/Bcl2l11/Ddx3x/Ppp1r15b/Nfe2l1/Derl1/Stt3b/Ube2k/Get4/Lpcat3/Herpud2/Tmed2/Aup1/Nploc4/Eif2s1/Pik3r1/Edem1/Gorasp2/Derl2/Ufm1/Atf4/Ubxn1	28	promoter
promoter.GO:0071375	GO:0071375	cellular response to peptide hormone stimulus	28/814	253/23328	7.87557e-08	3.54616e-05	2.93619e-05	Pten/Rab8a/Socs1/Cpeb2/Pkm/Ywhag/Socs3/Adrm1/Atp2b1/Gnai2/Akt1/Rab31/Ndel1/Pik3r1/Sp1/Slc2a8/Prkcz/Pdpk1/Foxo1/Insig1/Anxa5/Sgk1/Hnrnpk/Apc/Pik3r3/Uso1/Phip/Sorbs1	28	promoter
promoter.GO:0010256	GO:0010256	endomembrane system organization	37/814	410/23328	1.50933e-07	6.22975e-05	5.1582e-05	Pten/Rab1a/Ywhaz/Baiap2/Rtn4/Rab43/Osbpl2/Ptbp1/Hook2/Myh10/Syngr2/Tor1aip1/Akt1/Atl3/Get4/Lpcat3/Tjap1/Tmed2/Nploc4/Psap/Esyt1/Ndel1/Dctn1/Sec61a1/Tmed1/Nsfl1c/Fat4/Fhdc1/Mospd3/Sun1/Csnk1d/Tlcd1/Coro7/Lmna/Gorasp2/Uso1/Esyt2	37	promoter
promoter.GO:0018205	GO:0018205	peptidyl-lysine modification	34/814	364/23328	2.1473e-07	8.18122e-05	6.774e-05	Jmjd6/Mbd3/Brpf1/Egr1/Plod3/Tada3/H1f3/Mettl21a/Tcf3/Zmiz1/Ezh2/Suv39h1/Hmg20b/Wbp2/Actl6a/Kmt2c/Kansl2/Zfp335/Taf1/Zfp451/Cxxc1/Kmt5c/Ndufab1/Trrap/Phf14/Iws1/Lmna/Meaf6/Setd1b/Lipt2/Senp1/Cbx4/Kmt5b/Tet3	34	promoter
promoter.GO:0016569	GO:0016569	covalent chromatin modification	39/814	462/23328	3.9443e-07	0.000136402	0.00011294	Mbd3/Brpf1/Atm/Tada3/H1f3/Ntmt1/Kdm5c/Tcf3/Ing2/Ezh2/Rbm14/Suv39h1/Pim3/Rest/Baz1b/Resf1/Ccna2/Wbp2/Hr/Mbd2/Actl6a/Kmt2c/Kansl2/Zfp335/Taf1/Zfp451/Nipbl/Cxxc1/Kmt5c/Ppp5c/Trrap/Phf14/Brms1l/Iws1/Lmna/Meaf6/Setd1b/Kmt5b/Tet3	39	promoter
promoter.GO:0007005	GO:0007005	mitochondrion organization	40/814	481/23328	4.13088e-07	0.000136402	0.00011294	Tomm40l/Jun/Tomm70a/Tomm40/Mpv17l/Letm1/Afg3l1/Hspd1/Ndufs1/Ywhaz/Fmc1/Vdac1/Atg2a/Gabpb1/Bcl2l11/Sfn/Mtfr1l/Immt/Wipi1/Cluh/Ndufs8/Chchd2/Phb2/Siva1/Akt1/Spg7/Atg9a/Inf2/Afg3l2/Tomm20/Wasf1/Bik/Hk2/Tmem126b/Ndufab1/Tmem11/Cox20/Lmna/Bag3/Epas1	40	promoter
promoter.GO:0042176	GO:0042176	regulation of protein catabolic process	35/814	395/23328	5.03399e-07	0.000155834	0.000129029	Chmp6/Tmem259/Pten/Trib1/Prickle1/Nrd1/Usp5/Wwp2/Nfe2l1/Nub1/Ppp2r3a/Atg4b/Sox9/Akt1/Ube2k/Ppp2ca/Mycbp2/Ptpn3/Asb5/Egln1/Taf1/Edem1/Foxo1/Ubqln4/Nop53/Nrg1/Prkaca/Csnk1d/Alad/Gga1/Apc/Gga3/Derl2/Senp1/Ubxn1	35	promoter
promoter.GO:1901653	GO:1901653	cellular response to peptide	29/814	299/23328	7.70285e-07	0.000224425	0.000185822	Pten/Rab8a/Socs1/Cpeb2/Pkm/Ywhag/Socs3/Adrm1/Atp2b1/Gnai2/Akt1/Rab31/Ndel1/Pik3r1/Sp1/Slc2a8/Prkcz/Pdpk1/Foxo1/Insig1/Anxa5/Sgk1/Hnrnpk/Apc/Adrb2/Pik3r3/Uso1/Phip/Sorbs1	29	promoter
promoter.GO:0043434	GO:0043434	response to peptide hormone	31/814	336/23328	9.53835e-07	0.000262464	0.000217318	Pten/Rab8a/Egr1/Socs1/Cpeb2/Pkm/Ywhag/Slc27a1/Socs3/Adrm1/Atp2b1/Gnai2/Akt1/Rab31/Ndel1/Pik3r1/Sp1/Slc2a8/Cry2/Prkcz/Pdpk1/Foxo1/Insig1/Anxa5/Sgk1/Hnrnpk/Apc/Pik3r3/Uso1/Phip/Sorbs1	31	promoter
promoter.GO:0030522	GO:0030522	intracellular receptor signaling pathway	23/814	207/23328	1.04685e-06	0.000272897	0.000225957	Cnot1/Calr/Trim24/Cited2/Rwdd1/Nfkbia/Zmiz1/Klf9/Ezh2/Phb2/Nr2c1/Ddx5/Wbp2/Nploc4/Nr3c1/Cry2/Ncoa2/Ncor2/Rara/Nop53/Ppp5c/Strn3/Ufm1	23	promoter
promoter.GO:0009896	GO:0009896	positive regulation of catabolic process	38/814	463/23328	1.10661e-06	0.000274051	0.000226912	Cnot1/Atm/Tmem259/Pten/Stk11/Trib1/Prickle1/Nrd1/Usp5/Wwp2/Bcl2l11/Nub1/Phb2/Ppp2r3a/Hnrnpd/Atg4b/Sox9/Akt1/Zfp36l2/Cpeb3/Hmgb1/Tnrc6a/Asb5/Taf1/Edem1/Foxo1/Hk2/Nop53/Tob1/Csnk1d/Sesn1/Gga1/Apc/Adrb2/Ythdf2/Bag3/Gga3/Ralb	38	promoter
promoter.GO:0044772	GO:0044772	mitotic cell cycle phase transition	33/814	376/23328	1.31151e-06	0.000296856	0.000245795	Atm/Anapc11/Usp37/Pten/Tacc3/Rfwd3/Lmnb1/Tcf3/Ezh2/Ddx3x/Cdkn1a/Phb2/Ube2s/Cdkn2d/Ccna2/Akt1/Cdkn2b/Rbl2/Klhl18/Tex14/Cks2/Zfp36l2/Rcc1/Itgb1/Hinfp/Rps27l/E2f3/Ccnf/Nop53/Apc/Klf4/Cdk17/Rptor	33	promoter
promoter.GO:0016570	GO:0016570	histone modification	37/814	448/23328	1.31856e-06	0.000296856	0.000245795	Mbd3/Brpf1/Atm/Tada3/H1f3/Ntmt1/Kdm5c/Tcf3/Ing2/Ezh2/Rbm14/Suv39h1/Pim3/Rest/Baz1b/Ccna2/Wbp2/Hr/Actl6a/Kmt2c/Kansl2/Zfp335/Taf1/Zfp451/Nipbl/Cxxc1/Kmt5c/Ppp5c/Trrap/Phf14/Brms1l/Iws1/Lmna/Meaf6/Setd1b/Kmt5b/Tet3	37	promoter
promoter.GO:1901652	GO:1901652	response to peptide	34/814	400/23328	1.86749e-06	0.000391535	0.000324189	Pten/Rab8a/Egr1/Socs1/Cpeb2/Pkm/Ywhag/Slc27a1/Socs3/Nfkbia/Adrm1/Atp2b1/Jag1/Gnai2/Akt1/Rab31/Ndel1/Pik3r1/Sp1/Slc2a8/Cry2/Prkcz/Pdpk1/Foxo1/Insig1/Anxa5/Sgk1/Hnrnpk/Apc/Adrb2/Pik3r3/Uso1/Phip/Sorbs1	34	promoter
promoter.GO:2000765	GO:2000765	regulation of cytoplasmic translation	8/814	26/23328	1.8972e-06	0.000391535	0.000324189	Cpeb2/Pkm/Eef2/Rpl13a/Cpeb4/Dph6/Cpeb3/Ythdf2	8	promoter
promoter.GO:0043401	GO:0043401	steroid hormone mediated signaling pathway	16/814	114/23328	2.21091e-06	0.000437642	0.000362365	Cnot1/Calr/Rwdd1/Zmiz1/Klf9/Phb2/Ddx5/Wbp2/Nr3c1/Cry2/Ncoa2/Ncor2/Ppp5c/Sgk1/Strn3/Ufm1	16	promoter
promoter.GO:0044843	GO:0044843	cell cycle G1/S phase transition	22/814	201/23328	2.29734e-06	0.000437642	0.000362365	Usp37/Pten/Rfwd3/Tcf3/Ezh2/Ddx3x/Cdkn1a/Phb2/Cdkn2d/Ccna2/Akt1/Cdkn2b/Rbl2/Plpp2/Rcc1/Itgb1/Hinfp/Rps27l/E2f3/Klf4/Cdk17/Rptor	22	promoter
promoter.GO:0071383	GO:0071383	cellular response to steroid hormone stimulus	19/814	159/23328	3.0475e-06	0.000553887	0.000458615	Cnot1/Calr/Rwdd1/Zmiz1/Klf9/Rest/Phb2/Uri1/Ddx5/Wbp2/Zfp36l2/Nr3c1/Cry2/Ncoa2/Ncor2/Ppp5c/Sgk1/Strn3/Ufm1	19	promoter
promoter.GO:0006986	GO:0006986	response to unfolded protein	16/814	117/23328	3.1312e-06	0.000553887	0.000458615	Parp16/Hsph1/Calr/Hspd1/Hspa5/Edem3/Derl1/Stt3b/Herpud2/Tmed2/Pik3r1/Edem1/Bag3/Derl2/Atf4/Hspa4l	16	promoter
promoter.GO:0001503	GO:0001503	ossification	33/814	394/23328	3.62292e-06	0.000606436	0.000502125	H3f3b/Satb2/Jund/Cebpd/Klf10/Junb/Suv39h1/Atp2b1/Runx1/Jag1/Rest/Tfap2a/Sox9/Ddx5/Akt1/Il6st/Sp1/P2ry2/Pdlim7/Nipbl/Fat4/Prkaca/Tob1/Clec11a/Ccn1/Sbno2/Apc/Slc26a2/Adrb2/Lmna/Sox11/Atf4/Mef2d	33	promoter
promoter.GO:0009755	GO:0009755	hormone-mediated signaling pathway	19/814	161/23328	3.67314e-06	0.000606436	0.000502125	Cnot1/Calr/Rwdd1/Slc27a1/Zmiz1/Klf9/Phb2/Ddx5/Wbp2/Nr3c1/Cry2/Ncoa2/Ncor2/Rara/Ppp5c/Lancl2/Sgk1/Strn3/Ufm1	19	promoter
promoter.GO:0001666	GO:0001666	response to hypoxia	22/814	208/23328	4.04311e-06	0.000645985	0.000534872	P4hb/Atm/Slc11a2/Pten/Tacc3/Egr1/Cpeb2/Cited2/Rtn4/Suv39h1/Rest/Chchd2/Akt1/Fosl2/Slc2a8/Egln1/Ece1/Nop53/Ajuba/Adrb2/Epas1/Alkbh5	22	promoter
promoter.GO:0044770	GO:0044770	cell cycle phase transition	34/814	415/23328	4.1951e-06	0.000649323	0.000537635	Atm/Anapc11/Usp37/Pten/Tacc3/Rfwd3/Lmnb1/Tcf3/Ezh2/Ddx3x/Cdkn1a/Phb2/Ube2s/Cdkn2d/Ccna2/Akt1/Cdkn2b/Rbl2/Klhl18/Plpp2/Tex14/Cks2/Zfp36l2/Rcc1/Itgb1/Hinfp/Rps27l/E2f3/Ccnf/Nop53/Apc/Klf4/Cdk17/Rptor	34	promoter
promoter.GO:0030518	GO:0030518	intracellular steroid hormone receptor signaling pathway	15/814	107/23328	4.63161e-06	0.000695162	0.00057559	Cnot1/Calr/Rwdd1/Zmiz1/Klf9/Phb2/Ddx5/Wbp2/Nr3c1/Cry2/Ncoa2/Ncor2/Ppp5c/Strn3/Ufm1	15	promoter
promoter.GO:0034249	GO:0034249	negative regulation of cellular amide metabolic process	19/814	164/23328	4.83073e-06	0.000703724	0.000582679	Cnot1/Cpeb2/Samd4b/Calr/Rpl13a/Ddx3x/Cpeb4/Grb7/Hnrnpd/Sphk1/Eif2s1/Zfp36l2/Cpeb3/Caprin1/Tnrc6a/Rara/Tob1/Ythdf2/Gga3	19	promoter
promoter.GO:0001558	GO:0001558	regulation of cell growth	35/814	438/23328	5.28201e-06	0.00074748	0.000618908	Cdkn2aip/Il3ra/Sema4c/Stk11/Tomm70a/Rtn4/Sfn/Sema5a/Ddx3x/Cdkn1a/Ddx49/Cdkn2d/Sertad2/Uri1/Prdm4/Rab21/Akt1/Sema3f/Tspyl2/Ndel1/Sphk1/Dcbld2/Nr3c1/Aatk/Tnfrsf12a/Apbb2/Nrg1/Sgk1/Sesn1/Hnrnpk/Derl2/Rptor/Hdgfl2/Ifrd1/Sertad3	35	promoter
promoter.GO:0071496	GO:0071496	cellular response to external stimulus	26/814	280/23328	6.28665e-06	0.000864938	0.000716164	Jun/Klf10/Arhgdia/Trim24/Hspa5/Mir760/Piezo1/Wipi1/Mios/Cdkn1a/Cpeb4/Usf2/Atg4b/Sox9/Akt1/Cdkn2b/Eif2s1/Tnrc6a/Rnase4/Foxo1/Sesn1/Fos/Bag3/Rptor/Ralb/Atf4	26	promoter
promoter.GO:1903829	GO:1903829	positive regulation of cellular protein localization	28/814	317/23328	7.27551e-06	0.000973935	0.000806412	Stk11/Ccdc88a/Rtn4/Sfn/Cct7/Kif5b/Nutf2/Ppm1a/Akt1/Kif20b/Itga3/Pik3r1/Itgb1/Edem1/Cep131/Jup/Nipbl/Pdpk1/Nrg1/Prkaca/Cct4/Hnrnpk/Apc/Bag3/Pcm1/Rhog/Sorbs1/Tcp1	28	promoter
promoter.GO:0036293	GO:0036293	response to decreased oxygen levels	23/814	234/23328	8.42242e-06	0.0010978	0.000908968	P4hb/Atm/Slc11a2/Pten/Tacc3/Egr1/Cpeb2/Cited2/Rtn4/Suv39h1/Cpeb4/Rest/Chchd2/Akt1/Fosl2/Slc2a8/Egln1/Ece1/Nop53/Ajuba/Adrb2/Epas1/Alkbh5	23	promoter
promoter.GO:0035966	GO:0035966	response to topologically incorrect protein	17/814	141/23328	8.84435e-06	0.00112323	0.00093003	Parp16/Hsph1/Calr/Hspd1/Hspa5/Edem3/Derl1/Stt3b/Herpud2/Tmed2/Aup1/Pik3r1/Edem1/Bag3/Derl2/Atf4/Hspa4l	17	promoter
promoter.GO:0071456	GO:0071456	cellular response to hypoxia	14/814	101/23328	1.09215e-05	0.00135235	0.00111974	P4hb/Pten/Egr1/Cpeb2/Cited2/Rtn4/Suv39h1/Chchd2/Akt1/Egln1/Nop53/Ajuba/Adrb2/Epas1	14	promoter
promoter.GO:0000079	GO:0000079	regulation of cyclin-dependent protein serine/threonine kinase activity	12/814	76/23328	1.19852e-05	0.00144787	0.00119882	Pten/Sfn/Actb/Cdkn1a/Cdkn2d/Ccna2/Akt1/Cdkn2b/Cks2/Pdgfb/Ccnf/Apc	12	promoter
promoter.GO:0017148	GO:0017148	negative regulation of translation	17/814	145/23328	1.28633e-05	0.00151695	0.00125602	Cnot1/Cpeb2/Samd4b/Calr/Rpl13a/Ddx3x/Cpeb4/Grb7/Hnrnpd/Eif2s1/Zfp36l2/Cpeb3/Caprin1/Tnrc6a/Rara/Tob1/Ythdf2	17	promoter
promoter.GO:0071560	GO:0071560	cellular response to transforming growth factor beta stimulus	21/814	208/23328	1.36632e-05	0.00154808	0.0012818	Mtmr4/Jun/Stk11/Cited2/Hspa5/Zmiz1/Ing2/Runx1/Fermt1/Sox9/Ppm1a/Cdkn2b/Itga3/Ltbp1/Zfp36l2/Nr3c1/Zfp703/Zfp451/Pdpk1/Glg1/Fos	21	promoter
promoter.GO:0033143	GO:0033143	regulation of intracellular steroid hormone receptor signaling pathway	12/814	77/23328	1.37523e-05	0.00154808	0.0012818	Cnot1/Calr/Phb2/Ddx5/Wbp2/Nr3c1/Cry2/Ncoa2/Ncor2/Ppp5c/Strn3/Ufm1	12	promoter
promoter.GO:0071559	GO:0071559	response to transforming growth factor beta	21/814	212/23328	1.82537e-05	0.00200912	0.00166354	Mtmr4/Jun/Stk11/Cited2/Hspa5/Zmiz1/Ing2/Runx1/Fermt1/Sox9/Ppm1a/Cdkn2b/Itga3/Ltbp1/Zfp36l2/Nr3c1/Zfp703/Zfp451/Pdpk1/Glg1/Fos	21	promoter
promoter.GO:1904029	GO:1904029	regulation of cyclin-dependent protein kinase activity	12/814	80/23328	2.04901e-05	0.00220625	0.00182676	Pten/Sfn/Actb/Cdkn1a/Cdkn2d/Ccna2/Akt1/Cdkn2b/Cks2/Pdgfb/Ccnf/Apc	12	promoter
promoter.GO:0048592	GO:0048592	eye morphogenesis	19/814	182/23328	2.1719e-05	0.00228881	0.00189512	Grcc10/Cited2/Irx5/Jag1/Ppp2r3a/Tfap2a/Sox9/Nectin1/Fzd5/Pdgfb/Sp1/Nipbl/Tdrd7/Hmgn1/Pitx3/Stra6/Sox11/Atf4/Fat1	19	promoter
promoter.GO:1903311	GO:1903311	regulation of mRNA metabolic process	24/814	266/23328	2.27219e-05	0.00232383	0.00192412	Jmjd6/Cnot1/Samd4b/Wtap/Srsf2/Hnrnpa0/Ptbp1/Son/Rest/Nup98/Hnrnpd/Ddx5/Zfp36l2/Cpeb3/Tnrc6a/Sltm/Sf1/Zfp64/Tob1/Hnrnpk/Iws1/Ythdf2/Tent4b/Alkbh5	24	promoter
promoter.GO:0051100	GO:0051100	negative regulation of binding	18/814	167/23328	2.30737e-05	0.00232383	0.00192412	Jun/Zfpm1/Actb/Cdkn1a/Fbh1/Rest/Akt1/Tex14/Eif2s1/Pdgfb/Sympk/Taf1/Wapl/Sri/Hnrnpk/Adrb2/Sox11/Ralb	18	promoter
promoter.GO:0000082	GO:0000082	G1/S transition of mitotic cell cycle	19/814	183/23328	2.34588e-05	0.00232383	0.00192412	Usp37/Pten/Rfwd3/Tcf3/Ezh2/Ddx3x/Cdkn1a/Cdkn2d/Akt1/Cdkn2b/Rbl2/Rcc1/Itgb1/Hinfp/Rps27l/E2f3/Klf4/Cdk17/Rptor	19	promoter
promoter.GO:0045786	GO:0045786	negative regulation of cell cycle	34/814	451/23328	2.42029e-05	0.00235053	0.00194622	Atm/Nabp2/Pten/Stk11/Magi2/Ppm1g/Rfwd3/Calr/Mus81/Rhob/Ezh2/Rbm14/Cdkn1a/Cdkn2d/Cdkn2b/Ddias/Rbl2/Tex14/Zfp36l2/Ptpn3/Hinfp/Rps27l/Nabp1/Irf6/Tom1l2/Wapl/Ccnf/Apbb2/Nop53/Prkaca/Trrap/Apc/Klf4/Gmnn	34	promoter
promoter.GO:0045666	GO:0045666	positive regulation of neuron differentiation	35/814	472/23328	2.60514e-05	0.0024814	0.00205458	Pten/Stk11/Magi2/Hspa5/Tcf3/Baiap2/Rtn4/Ezh2/Ptbp1/Sema5a/Hmg20b/Setx/Lrp8/Rest/Mapk6/Rab21/Ndel1/Itga3/Sphk1/Nr3c1/Cpeb3/Caprin1/P2ry2/Itgb1/Nme2/Rara/Tnfrsf12a/Nrg1/Csnk1d/Sgk1/Hnrnpk/Ehd1/Scarb2/Sox11/Numb	35	promoter
promoter.GO:0048545	GO:0048545	response to steroid hormone	21/814	218/23328	2.77592e-05	0.00254937	0.00211086	Cnot1/Calr/Rwdd1/Zmiz1/Klf9/Rest/Phb2/Uri1/Ddx5/Wbp2/Pik3r1/Zfp36l2/Nr3c1/Cry2/Hmgb1/Ncoa2/Ncor2/Ppp5c/Sgk1/Strn3/Ufm1	21	promoter
promoter.GO:0006470	GO:0006470	protein dephosphorylation	22/814	235/23328	2.80659e-05	0.00254937	0.00211086	Mtmr4/Pten/Stk11/Magi2/Ppm1g/Ptbp1/Ppp1r15b/Ppp1r12a/Ppp2r3a/Gnai2/Ppm1a/Ppp2ca/Cry2/Ptpn3/Sympk/Dusp6/Pawr/Bod1l/Dusp11/Ppp5c/Ywhab/Dusp4	22	promoter
promoter.GO:0006997	GO:0006997	nucleus organization	15/814	124/23328	2.83092e-05	0.00254937	0.00211086	H3f3b/Neat1/Chmp6/Rtn4/Nfe2l1/Nup98/Tor1aip1/Ndel1/Dctn1/Sf1/Nsfl1c/Tssk6/Sun1/Lmna/Selenof	15	promoter
promoter.GO:0071453	GO:0071453	cellular response to oxygen levels	16/814	140/23328	3.15629e-05	0.00279162	0.00231145	P4hb/Pten/Egr1/Cpeb2/Cited2/Rtn4/Suv39h1/Cpeb4/Chchd2/Akt1/Egln1/Foxo1/Nop53/Ajuba/Adrb2/Epas1	16	promoter
promoter.GO:0031669	GO:0031669	cellular response to nutrient levels	19/814	188/23328	3.41686e-05	0.00292379	0.00242088	Jun/Klf10/Trim24/Hspa5/Wipi1/Mios/Cdkn1a/Cpeb4/Usf2/Atg4b/Cdkn2b/Eif2s1/Tnrc6a/Rnase4/Foxo1/Sesn1/Rptor/Ralb/Atf4	19	promoter
promoter.GO:0036294	GO:0036294	cellular response to decreased oxygen levels	15/814	126/23328	3.42378e-05	0.00292379	0.00242088	P4hb/Pten/Egr1/Cpeb2/Cited2/Rtn4/Suv39h1/Cpeb4/Chchd2/Akt1/Egln1/Nop53/Ajuba/Adrb2/Epas1	15	promoter
promoter.GO:0001649	GO:0001649	osteoblast differentiation	20/814	205/23328	3.56731e-05	0.00299472	0.00247961	H3f3b/Satb2/Jund/Cebpd/Junb/Jag1/Rest/Sox9/Ddx5/Akt1/Il6st/Pdlim7/Prkaca/Tob1/Ccn1/Apc/Lmna/Sox11/Atf4/Mef2d	20	promoter
promoter.GO:0045732	GO:0045732	positive regulation of protein catabolic process	21/814	222/23328	3.63535e-05	0.00300098	0.0024848	Tmem259/Pten/Trib1/Prickle1/Nrd1/Usp5/Wwp2/Nub1/Ppp2r3a/Atg4b/Sox9/Akt1/Asb5/Taf1/Edem1/Foxo1/Nop53/Csnk1d/Gga1/Apc/Gga3	21	promoter
promoter.GO:0002089	GO:0002089	lens morphogenesis in camera-type eye	7/814	28/23328	3.82554e-05	0.00310312	0.00256936	Cited2/Tfap2a/Nectin1/Tdrd7/Pitx3/Sox11/Atf4	7	promoter
promoter.GO:0007163	GO:0007163	establishment or maintenance of cell polarity	21/814	223/23328	3.88438e-05	0.00310312	0.00256936	Stk11/Amotl2/Rhob/Actb/Rac3/Fermt1/Kif20b/Cyth1/Ndel1/Prkcz/Dctn1/Itgb1/Nphp3/Nsfl1c/Pard3/Rnd3/Coro7/Apc/Lmna/Rhog/Fat1	21	promoter
promoter.GO:0045185	GO:0045185	maintenance of protein location	13/814	99/23328	4.01498e-05	0.00315654	0.00261359	Tacc3/Ccdc88a/Hspa5/Nfkbia/Akt1/Get4/Ltbp1/Tnrc6a/Sri/Insig1/Sun1/Hk2/Ywhab	13	promoter
promoter.GO:0071103	GO:0071103	DNA conformation change	22/814	242/23328	4.38897e-05	0.00339665	0.00281241	H3f3b/Mbd3/H1f3/H4f16/Ascc3/Suv39h1/H3c7/Mcm7/Resf1/Sox9/Mbd2/Tspyl2/Recql5/H4c8/Top1mt/Set/Hmgb1/Tssk6/Wapl/Nipbl/H3c13/Selenof	22	promoter
promoter.GO:1900151	GO:1900151	regulation of nuclear-transcribed mRNA catabolic process, deadenylation-dependent decay	6/814	20/23328	4.51416e-05	0.00340996	0.00282343	Cnot1/Zfp36l2/Cpeb3/Tnrc6a/Tob1/Tent4b	6	promoter
promoter.GO:0062197	GO:0062197	cellular response to chemical stress	27/814	332/23328	4.54386e-05	0.00340996	0.00282343	P4hb/Atm/Slc11a2/Jun/Cpeb2/Letm1/Hsph1/Rwdd1/Rhob/Ezh2/Ddx3x/Nfe2l1/Setx/Rest/Hnrnpd/Akt1/Ddias/Psap/Sphk1/Eif2s1/Stk39/Pawr/Foxo1/Fos/Prdx5/Atf4/Epas1	27	promoter
promoter.GO:0097201	GO:0097201	negative regulation of transcription from RNA polymerase II promoter in response to stress	5/814	13/23328	5.20648e-05	0.00384891	0.00318687	Jun/Dnajb1/Cited2/Nfe2l1/Bag3	5	promoter
promoter.GO:0010498	GO:0010498	proteasomal protein catabolic process	34/814	470/23328	5.5421e-05	0.00403677	0.00334242	Tmem259/Ube2g1/Trib1/Prickle1/Pcbp2/Hspa5/Usp5/Wwp2/Edem3/Nfe2l1/Derl1/Nub1/Ube2s/Ate1/Stt3b/Fbxl19/Akt1/Ube2k/Get4/Aup1/Nploc4/Taf1/Nsfl1c/Edem1/Ccnf/Ubqln4/Spsb2/Nop53/Prkaca/Csnk1d/Alad/Derl2/Senp1/Ubxn1	34	promoter
promoter.GO:0045926	GO:0045926	negative regulation of growth	23/814	264/23328	5.75954e-05	0.00413435	0.00342321	Cdkn2aip/Pten/Sema4c/Stk11/Tomm70a/Cited2/Rtn4/Sema5a/Ddx3x/Cdkn1a/Cdkn2d/Sertad2/Prdm4/Sema3f/Tspyl2/Dcbld2/Aatk/Apbb2/Sesn1/Apc/Adrb2/Ifrd1/Sertad3	23	promoter
promoter.GO:0060070	GO:0060070	canonical Wnt signaling pathway	24/814	284/23328	6.50134e-05	0.00457342	0.00378676	Usp34/Pten/Egr1/Stk11/Prickle1/G3bp1/Sema5a/Ddx3x/Fermt1/Fam53b/Ppp2r3a/Sox9/Ppm1a/Tle1/Fzd5/Fzd8/Nphp3/Zfp703/Fzd2/Foxo1/Csnk1d/Apc/Klf4/Chd8	24	promoter
promoter.GO:0031331	GO:0031331	positive regulation of cellular catabolic process	30/814	396/23328	6.55588e-05	0.00457342	0.00378676	Cnot1/Atm/Tmem259/Pten/Stk11/Trib1/Prickle1/Nrd1/Usp5/Bcl2l11/Nub1/Phb2/Hnrnpd/Akt1/Zfp36l2/Cpeb3/Hmgb1/Tnrc6a/Taf1/Edem1/Foxo1/Hk2/Nop53/Tob1/Csnk1d/Sesn1/Adrb2/Ythdf2/Bag3/Ralb	30	promoter
promoter.GO:1902806	GO:1902806	regulation of cell cycle G1/S phase transition	15/814	134/23328	7.03122e-05	0.00483689	0.00400492	Pten/Rfwd3/Tcf3/Ezh2/Ddx3x/Cdkn1a/Phb2/Cdkn2d/Akt1/Cdkn2b/Rbl2/Plpp2/Rps27l/Klf4/Rptor	15	promoter
promoter.GO:0048608	GO:0048608	reproductive structure development	34/814	477/23328	7.40652e-05	0.00492263	0.0040759	H3f3b/Atm/Pten/Col9a3/Stk11/Cited2/Birc6/Junb/Socs3/Bcl2l11/Adrm1/Ing2/Runx1/Sox9/Akt1/Tmed2/Fzd5/Psap/Pdgfb/Sp1/Ermp1/Egln1/Sf1/Rara/Nipbl/Bik/Ccnf/Lfng/Ccn1/Hnrnpk/Apc/Stra6/Tbx3/Epas1	34	promoter
promoter.GO:0030308	GO:0030308	negative regulation of cell growth	19/814	199/23328	7.42714e-05	0.00492263	0.0040759	Cdkn2aip/Sema4c/Stk11/Tomm70a/Rtn4/Sema5a/Ddx3x/Cdkn1a/Cdkn2d/Sertad2/Prdm4/Sema3f/Tspyl2/Dcbld2/Aatk/Apbb2/Sesn1/Ifrd1/Sertad3	19	promoter
promoter.GO:0031647	GO:0031647	regulation of protein stability	24/814	287/23328	7.66526e-05	0.00492263	0.0040759	Cdkn2aip/Pten/Tada3/Calr/Trim24/Hspd1/Tcf3/Rtn4/Cct7/Derl1/Phb2/Get4/Ift46/Pik3r1/Taf1/Apbb2/Nop53/Ctsh/Cct4/Lmna/Bag3/Cmtm6/Gga3/Tcp1	24	promoter
promoter.GO:0070482	GO:0070482	response to oxygen levels	24/814	287/23328	7.66526e-05	0.00492263	0.0040759	P4hb/Atm/Slc11a2/Pten/Tacc3/Egr1/Cpeb2/Cited2/Rtn4/Suv39h1/Cpeb4/Rest/Chchd2/Akt1/Fosl2/Slc2a8/Egln1/Ece1/Foxo1/Nop53/Ajuba/Adrb2/Epas1/Alkbh5	24	promoter
promoter.GO:0003334	GO:0003334	keratinocyte development	5/814	14/23328	7.86641e-05	0.00492263	0.0040759	Sfn/Tfap2a/Tfap2c/Fosl2/Psap	5	promoter
promoter.GO:0060211	GO:0060211	regulation of nuclear-transcribed mRNA poly(A) tail shortening	5/814	14/23328	7.86641e-05	0.00492263	0.0040759	Cnot1/Cpeb3/Tnrc6a/Tob1/Tent4b	5	promoter
promoter.GO:0048593	GO:0048593	camera-type eye morphogenesis	16/814	151/23328	7.93813e-05	0.00492263	0.0040759	Grcc10/Cited2/Irx5/Jag1/Tfap2a/Sox9/Nectin1/Fzd5/Sp1/Tdrd7/Hmgn1/Pitx3/Stra6/Sox11/Atf4/Fat1	16	promoter
promoter.GO:0031668	GO:0031668	cellular response to extracellular stimulus	20/814	217/23328	7.95094e-05	0.00492263	0.0040759	Jun/Klf10/Trim24/Hspa5/Wipi1/Mios/Cdkn1a/Cpeb4/Usf2/Atg4b/Cdkn2b/Eif2s1/Tnrc6a/Rnase4/Foxo1/Sesn1/Fos/Rptor/Ralb/Atf4	20	promoter
promoter.GO:0006310	GO:0006310	DNA recombination	24/814	288/23328	8.09271e-05	0.00494854	0.00409736	Atm/Nabp2/Rfwd3/H1f3/Hspd1/Mus81/Tcf3/Cenpx/Fbh1/Setx/Mcm7/Actl6a/Recql5/Sfr1/Hmgb1/Nabp1/Smc6/Nipbl/Ap5s1/Ubqln4/Kmt5c/Ung/Cep63/Kmt5b	24	promoter
promoter.GO:0061458	GO:0061458	reproductive system development	34/814	481/23328	8.71064e-05	0.00526144	0.00435644	H3f3b/Atm/Pten/Col9a3/Stk11/Cited2/Birc6/Junb/Socs3/Bcl2l11/Adrm1/Ing2/Runx1/Sox9/Akt1/Tmed2/Fzd5/Psap/Pdgfb/Sp1/Ermp1/Egln1/Sf1/Rara/Nipbl/Bik/Ccnf/Lfng/Ccn1/Hnrnpk/Apc/Stra6/Tbx3/Epas1	34	promoter
promoter.GO:0045930	GO:0045930	negative regulation of mitotic cell cycle	21/814	236/23328	8.82751e-05	0.00526779	0.0043617	Atm/Nabp2/Pten/Magi2/Rfwd3/Mus81/Ezh2/Cdkn1a/Cdkn2b/Ddias/Rbl2/Tex14/Zfp36l2/Ptpn3/Rps27l/Nabp1/Tom1l2/Nop53/Trrap/Apc/Klf4	21	promoter
promoter.GO:0006006	GO:0006006	glucose metabolic process	19/814	202/23328	9.07534e-05	0.00535121	0.00443077	Stk11/Midn/Pkm/Mlycd/Nfe2l1/Foxk2/Akt1/Lepr/Fam3c/Pik3r1/Nr3c1/Slc2a8/Hmgb1/Ncoa2/Foxo1/Hk2/Dcxr/Atf4/Sorbs1	19	promoter
promoter.GO:0007179	GO:0007179	transforming growth factor beta receptor signaling pathway	17/814	169/23328	9.22168e-05	0.00537353	0.00444925	Mtmr4/Jun/Stk11/Cited2/Hspa5/Zmiz1/Ing2/Fermt1/Ppm1a/Cdkn2b/Itga3/Ltbp1/Zfp703/Zfp451/Pdpk1/Glg1/Fos	17	promoter
promoter.GO:0032386	GO:0032386	regulation of intracellular transport	26/814	329/23328	9.99534e-05	0.0056389	0.00466897	Stk11/Sfn/Ppp1r12a/Kif5b/Fermt1/Nutf2/Rab21/Ppm1a/Kif20b/Ppp2ca/Ndel1/Pik3r1/Edem1/Cep131/Jup/Insig1/Prkaca/Sec24b/Iws1/Ehd1/Arfip1/Bag3/Pcm1/Derl2/Ufm1/Pkig	26	promoter
promoter.GO:0006914	GO:0006914	autophagy	31/814	425/23328	0.000100186	0.0056389	0.00466897	Mtmr4/Atm/Rab8a/Stk11/Rab1a/Vdac1/Atg2a/Bcl2l11/Rab43/Wipi1/Phb2/Atg4b/Itgb4/Foxk2/Akt1/Lepr/Aup1/Atg9a/Hmgb1/Nsfl1c/Foxo1/Ubqln4/Atg4c/Hk2/Sesn1/Wdr41/Adrb2/Bag3/Ufm1/Rptor/Ralb	31	promoter
promoter.GO:0061919	GO:0061919	process utilizing autophagic mechanism	31/814	425/23328	0.000100186	0.0056389	0.00466897	Mtmr4/Atm/Rab8a/Stk11/Rab1a/Vdac1/Atg2a/Bcl2l11/Rab43/Wipi1/Phb2/Atg4b/Itgb4/Foxk2/Akt1/Lepr/Aup1/Atg9a/Hmgb1/Nsfl1c/Foxo1/Ubqln4/Atg4c/Hk2/Sesn1/Wdr41/Adrb2/Bag3/Ufm1/Rptor/Ralb	31	promoter
promoter.GO:0002064	GO:0002064	epithelial cell development	22/814	257/23328	0.00010711	0.00596083	0.00493553	Tprn/Plod3/Rtn4/Adrm1/Sfn/Jag1/Rest/Tfap2a/Sox9/Il6st/Tfap2c/Fosl2/Psap/Pdgfb/Rara/Pdpk1/Tjp2/Pard3/Sec24b/Gpat4/Atf4/Fat1	22	promoter
promoter.GO:0071214	GO:0071214	cellular response to abiotic stimulus	24/814	294/23328	0.000111348	0.00600358	0.00497093	Atm/Pten/Egr1/Stk11/Letm1/Arhgdia/Zbtb1/Mir760/Rhob/Actb/Piezo1/Ddx3x/Cdkn1a/Rest/Sox9/Akt1/Ddias/Pold3/Eif2s1/Pik3r1/Stk39/Taf1/Nipbl/Bag3	24	promoter
promoter.GO:0104004	GO:0104004	cellular response to environmental stimulus	24/814	294/23328	0.000111348	0.00600358	0.00497093	Atm/Pten/Egr1/Stk11/Letm1/Arhgdia/Zbtb1/Mir760/Rhob/Actb/Piezo1/Ddx3x/Cdkn1a/Rest/Sox9/Akt1/Ddias/Pold3/Eif2s1/Pik3r1/Stk39/Taf1/Nipbl/Bag3	24	promoter
promoter.GO:0034599	GO:0034599	cellular response to oxidative stress	23/814	276/23328	0.000113015	0.00600358	0.00497093	P4hb/Slc11a2/Jun/Cpeb2/Hsph1/Rwdd1/Rhob/Ezh2/Nfe2l1/Setx/Rest/Hnrnpd/Akt1/Ddias/Psap/Sphk1/Eif2s1/Pawr/Foxo1/Fos/Prdx5/Atf4/Epas1	23	promoter
promoter.GO:0061029	GO:0061029	eyelid development in camera-type eye	5/814	15/23328	0.000114611	0.00600358	0.00497093	Jun/Tfap2a/Kmt2c/Stra6/Sox11	5	promoter
promoter.GO:0009267	GO:0009267	cellular response to starvation	16/814	156/23328	0.000116928	0.00600358	0.00497093	Jun/Klf10/Hspa5/Wipi1/Mios/Cdkn1a/Cpeb4/Atg4b/Eif2s1/Tnrc6a/Rnase4/Foxo1/Sesn1/Rptor/Ralb/Atf4	16	promoter
promoter.GO:0072659	GO:0072659	protein localization to plasma membrane	24/814	295/23328	0.000117307	0.00600358	0.00497093	Rab8a/Ccdc88a/Rab40c/Ankrd39/Lama5/Actb/Vamp5/Kif5b/Akt1/Rab31/Tmed2/Itga3/Pik3r1/Prkcz/Itgb1/Jup/Pdpk1/Gga1/Ehd1/Gga3/Gorasp2/Rhog/Numb/Sorbs1	24	promoter
promoter.GO:0061136	GO:0061136	regulation of proteasomal protein catabolic process	18/814	189/23328	0.000117521	0.00600358	0.00497093	Tmem259/Trib1/Prickle1/Usp5/Nfe2l1/Nub1/Akt1/Ube2k/Taf1/Edem1/Ubqln4/Nop53/Prkaca/Csnk1d/Alad/Derl2/Senp1/Ubxn1	18	promoter
promoter.GO:0051642	GO:0051642	centrosome localization	7/814	33/23328	0.000118566	0.00600358	0.00497093	Dync1li2/Kif5b/Ndel1/Fhod1/Cep83/Sun1/Pard3	7	promoter
promoter.GO:0030278	GO:0030278	regulation of ossification	21/814	241/23328	0.000118787	0.00600358	0.00497093	Jund/Cebpd/Suv39h1/Atp2b1/Jag1/Rest/Tfap2a/Sox9/Ddx5/Il6st/P2ry2/Pdlim7/Nipbl/Prkaca/Tob1/Ccn1/Apc/Adrb2/Lmna/Sox11/Atf4	21	promoter
promoter.GO:0017015	GO:0017015	regulation of transforming growth factor beta receptor signaling pathway	13/814	110/23328	0.000121123	0.00604132	0.00500217	Stk11/Cited2/Hspa5/Ing2/Fermt1/Ppm1a/Cdkn2b/Itga3/Ltbp1/Zfp703/Zfp451/Pdpk1/Glg1	13	promoter
promoter.GO:0034248	GO:0034248	regulation of cellular amide metabolic process	30/814	410/23328	0.000121973	0.00604132	0.00500217	Cnot1/Cpeb2/Pkm/Samd4b/Calr/Eef2/Rpl13a/Ptbp1/Ddx3x/Ppp1r15b/Cpeb4/Grb7/Dph6/Hnrnpd/Mif4gd/Akt1/Tmed2/Sphk1/Eif2s1/Sp1/Zfp36l2/Cpeb3/Caprin1/Tnrc6a/Rps27l/Rara/Tob1/Ccn1/Ythdf2/Gga3	30	promoter
promoter.GO:0016055	GO:0016055	Wnt signaling pathway	31/814	430/23328	0.000123754	0.00606886	0.00502498	Usp34/Pten/Egr1/Stk11/Grk6/Prickle1/Amotl2/Rnf213/G3bp1/Rac3/Sema5a/Ddx3x/Fermt1/Fam53b/Ppp2r3a/Sox9/Ppm1a/Mbd2/Tle1/Fzd5/Itga3/Strn/Fzd8/Nphp3/Zfp703/Fzd2/Foxo1/Csnk1d/Apc/Klf4/Chd8	31	promoter
promoter.GO:0010976	GO:0010976	positive regulation of neuron projection development	28/814	372/23328	0.00012658	0.0061466	0.00508934	Stk11/Magi2/Hspa5/Baiap2/Rtn4/Ezh2/Ptbp1/Sema5a/Setx/Lrp8/Mapk6/Rab21/Ndel1/Itga3/Sphk1/Nr3c1/Cpeb3/Caprin1/P2ry2/Itgb1/Nme2/Tnfrsf12a/Nrg1/Sgk1/Hnrnpk/Ehd1/Scarb2/Numb	28	promoter
promoter.GO:0042326	GO:0042326	negative regulation of phosphorylation	33/814	471/23328	0.000129905	0.00618673	0.00512257	Prpsap1/Chmp6/Pten/Jun/Socs1/Midn/Hsph1/Cnksr3/Trib1/Shb/Socs3/Cep85/Actb/Cdkn1a/Ppp1r15b/Cdkn2d/Akt1/Cdkn2b/Tmed2/Ppp2ca/Stk39/Prkcz/Dusp6/Pdpk1/Foxo1/Pard3/Ppp5c/Ajuba/Apc/Klf4/Chordc1/Dusp4/Pkig	33	promoter
promoter.GO:0048732	GO:0048732	gland development	33/814	471/23328	0.000129905	0.00618673	0.00512257	Fasn/Atm/Pten/Jun/Stk11/Pkm/Asl/Cited2/Zbtb1/Rtn4/Bcl2l11/Adrm1/Lama5/Ezh2/Ephb3/Runx1/Phb2/Usf2/Sox9/Clcn2/Tfap2c/Psap/Pdgfb/Sp1/Nr3c1/Nphp3/Irf6/Zfp703/Pitx1/Apc/Gpat4/Stra6/Tbx3	33	promoter
promoter.GO:0198738	GO:0198738	cell-cell signaling by wnt	31/814	432/23328	0.000134498	0.00634445	0.00525316	Usp34/Pten/Egr1/Stk11/Grk6/Prickle1/Amotl2/Rnf213/G3bp1/Rac3/Sema5a/Ddx3x/Fermt1/Fam53b/Ppp2r3a/Sox9/Ppm1a/Mbd2/Tle1/Fzd5/Itga3/Strn/Fzd8/Nphp3/Zfp703/Fzd2/Foxo1/Csnk1d/Apc/Klf4/Chd8	31	promoter
promoter.GO:0030099	GO:0030099	myeloid cell differentiation	30/814	414/23328	0.000144634	0.0066782	0.0055295	Jmjd6/Rps14/Il3ra/Slc11a2/Jun/Klf13/Klf10/Trib1/H4f16/Cited2/Junb/Zfpm1/Nfkbia/Nfe2l1/Runx1/Jag1/H4c8/Pik3r1/Sp1/Hmgb1/Nme2/Rara/Tjp2/Glo1/Lbr/Sbno2/Fos/Apc/Senp1/Epas1	30	promoter
promoter.GO:0061842	GO:0061842	microtubule organizing center localization	7/814	34/23328	0.000144843	0.0066782	0.0055295	Dync1li2/Kif5b/Ndel1/Fhod1/Cep83/Sun1/Pard3	7	promoter
promoter.GO:1903844	GO:1903844	regulation of cellular response to transforming growth factor beta stimulus	13/814	112/23328	0.000145618	0.0066782	0.0055295	Stk11/Cited2/Hspa5/Ing2/Fermt1/Ppm1a/Cdkn2b/Itga3/Ltbp1/Zfp703/Zfp451/Pdpk1/Glg1	13	promoter
promoter.GO:0007030	GO:0007030	Golgi organization	14/814	128/23328	0.000155692	0.00707471	0.00585782	Rab1a/Ywhaz/Rab43/Atl3/Tjap1/Tmed2/Nploc4/Tmed1/Nsfl1c/Fhdc1/Csnk1d/Coro7/Gorasp2/Uso1	14	promoter
promoter.GO:0007088	GO:0007088	regulation of mitotic nuclear division	16/814	160/23328	0.000157326	0.00708397	0.00586548	Atm/Anapc11/Tacc3/Cep85/Nfe2l1/Phb2/Kif20b/Tex14/Sphk1/Pdgfb/Rcc1/Nsfl1c/Tom1l2/Nipbl/Apc/Phip	16	promoter
promoter.GO:0003151	GO:0003151	outflow tract morphogenesis	11/814	84/23328	0.00015911	0.00709974	0.00587854	Jun/Cited2/Zfpm1/Jag1/Tfap2a/Rara/Fzd2/Nipbl/Sec24b/Sox11/Tbx3	11	promoter
promoter.GO:0045787	GO:0045787	positive regulation of cell cycle	27/814	358/23328	0.000160636	0.00710386	0.00588195	Anapc11/Lmnb1/Calr/Cited2/Shb/Tcf3/Bcl2l11/Ezh2/Ddx3x/Cdkn1a/Phb2/Akt1/Kif20b/Pkp4/Klhl18/Sphk1/Cks2/Pdgfb/Hmgb1/Nsfl1c/Rara/Nipbl/Lfng/Prkaca/Rptor/Tbx3/Phip	27	promoter
promoter.GO:0001825	GO:0001825	blastocyst formation	9/814	58/23328	0.000168607	0.00736467	0.0060979	Cnot1/Cited2/Junb/Rtn4/Txnrd3/Tfap2c/Actl6a/Sp1/Sf3b1	9	promoter
promoter.GO:0043618	GO:0043618	regulation of transcription from RNA polymerase II promoter in response to stress	8/814	46/23328	0.000170918	0.00736467	0.0060979	Jun/Egr1/Dnajb1/Cited2/Nfe2l1/Bag3/Atf4/Epas1	8	promoter
promoter.GO:0000280	GO:0000280	nuclear division	30/814	418/23328	0.000170995	0.00736467	0.0060979	Kpnb1/Stag1/Atm/Anapc11/Chmp6/Tacc3/Calr/Mus81/Bcl2l11/Cep85/Ing2/Cenpx/Nfe2l1/Phb2/Ube2s/Kif20b/Ndel1/Tex14/Sphk1/Cks2/Pdgfb/Rcc1/Nsfl1c/Tom1l2/Wapl/Nipbl/Sun1/Apc/Cep63/Phip	30	promoter
promoter.GO:0042594	GO:0042594	response to starvation	17/814	178/23328	0.000173951	0.00742743	0.00614986	Jun/Klf10/Hspa5/Wipi1/Mios/Cdkn1a/Cpeb4/Atg4b/Foxk2/Eif2s1/Tnrc6a/Rnase4/Foxo1/Sesn1/Rptor/Ralb/Atf4	17	promoter
promoter.GO:0033157	GO:0033157	regulation of intracellular protein transport	20/814	232/23328	0.000197325	0.00835342	0.00691658	Sfn/Kif5b/Fermt1/Nutf2/Ppm1a/Kif20b/Ppp2ca/Ndel1/Pik3r1/Edem1/Cep131/Jup/Insig1/Prkaca/Iws1/Bag3/Pcm1/Derl2/Ufm1/Pkig	20	promoter
promoter.GO:0045667	GO:0045667	regulation of osteoblast differentiation	15/814	147/23328	0.000200047	0.00839688	0.00695256	Jund/Cebpd/Jag1/Rest/Sox9/Ddx5/Il6st/Pdlim7/Prkaca/Tob1/Ccn1/Apc/Lmna/Sox11/Atf4	15	promoter
promoter.GO:0071900	GO:0071900	regulation of protein serine/threonine kinase activity	31/814	442/23328	0.000201807	0.00839957	0.00695479	Parp16/Pten/Stk11/Trib1/Slc27a1/Sfn/Actb/Ezh2/Ddx3x/Cdkn1a/Cdkn2d/Ccna2/Akt1/Cdkn2b/Fzd5/Ppp2ca/Cks2/Pdgfb/Fzd8/Stk39/Dusp6/Ccnf/Ajuba/Apc/Adrb2/Chordc1/Dusp4/Rptor/Hgs/Ralb/Pkig	31	promoter
promoter.GO:0071539	GO:0071539	protein localization to centrosome	7/814	36/23328	0.000211531	0.00873096	0.00722918	Nsfl1c/Cep131/Cep83/Csnk1d/Apc/Pcm1/Cep63	7	promoter
promoter.GO:0035304	GO:0035304	regulation of protein dephosphorylation	11/814	87/23328	0.000218252	0.00889805	0.00736753	Magi2/Ptbp1/Ppp1r15b/Ppp1r12a/Gnai2/Ppp2ca/Cry2/Sympk/Pawr/Bod1l/Ywhab	11	promoter
promoter.GO:0032516	GO:0032516	positive regulation of phosphoprotein phosphatase activity	5/814	17/23328	0.000222829	0.00889805	0.00736753	Magi2/Ppp1r15b/Ppp1r12a/Ppp2ca/Pawr	5	promoter
promoter.GO:0031667	GO:0031667	response to nutrient levels	26/814	346/23328	0.000223263	0.00889805	0.00736753	Jun/Klf10/Trim24/Hspa5/Plec/Wipi1/Mios/Cdkn1a/Cpeb4/Usf2/Cdkn2d/Atg4b/Foxk2/Akt1/Cdkn2b/Eif2s1/Tnrc6a/Rnase4/Foxo1/Alad/Sesn1/Adrb2/Rptor/Ralb/Atf4/Bcl10	26	promoter
promoter.GO:0000289	GO:0000289	nuclear-transcribed mRNA poly(A) tail shortening	6/814	26/23328	0.000224198	0.00889805	0.00736753	Cnot1/Samd4b/Cpeb3/Tnrc6a/Tob1/Tent4b	6	promoter
promoter.GO:0006323	GO:0006323	DNA packaging	18/814	199/23328	0.000224562	0.00889805	0.00736753	H3f3b/Mbd3/H1f3/H4f16/Suv39h1/H3c7/Resf1/Sox9/Mbd2/Tspyl2/H4c8/Set/Hmgb1/Tssk6/Wapl/Nipbl/H3c13/Selenof	18	promoter
promoter.GO:0007006	GO:0007006	mitochondrial membrane organization	12/814	102/23328	0.000228405	0.00897849	0.00743413	Tomm40/Mpv17l/Letm1/Afg3l1/Bcl2l11/Immt/Siva1/Spg7/Afg3l2/Tomm20/Hk2/Tmem11	12	promoter
promoter.GO:0001841	GO:0001841	neural tube formation	14/814	133/23328	0.00023349	0.00910609	0.00753979	Brpf1/Sema4c/Cited2/Prickle1/Tfap2a/Kif20b/Tmed2/Rara/Fzd2/Prkaca/Sec24b/Nup50/Sox11/Bcl10	14	promoter
promoter.GO:0006839	GO:0006839	mitochondrial transport	18/814	200/23328	0.000238915	0.00924487	0.00765469	Tomm40l/Slc25a10/Tomm70a/Tomm40/Mpv17l/Letm1/Hspd1/Ywhaz/Bcl2l11/Kif5b/Siva1/Spg7/Afg3l2/Atp5a1/Tomm20/Hk2/Bag3/Atp5l	18	promoter
promoter.GO:0034620	GO:0034620	cellular response to unfolded protein	11/814	88/23328	0.000241695	0.00927998	0.00768377	Parp16/Calr/Hspd1/Hspa5/Derl1/Herpud2/Tmed2/Pik3r1/Bag3/Derl2/Atf4	11	promoter
promoter.GO:0044380	GO:0044380	protein localization to cytoskeleton	9/814	61/23328	0.000250166	0.00953132	0.00789187	Klhl21/Kif20b/Nsfl1c/Cep131/Cep83/Csnk1d/Apc/Pcm1/Cep63	9	promoter
promoter.GO:0006338	GO:0006338	chromatin remodeling	16/814	167/23328	0.000257656	0.00974178	0.00806613	H3f3b/Mbd3/Satb2/Ptma/Zbtb1/Kdm5c/Suv39h1/Hmg20b/Baz1b/Resf1/Sox9/Mbd2/Actl6a/Nr3c1/Hmgb1/Chd8	16	promoter
promoter.GO:0090596	GO:0090596	sensory organ morphogenesis	24/814	311/23328	0.000259794	0.00974819	0.00807144	Grcc10/Tprn/Cited2/Irx5/Jag1/Rest/Ppp2r3a/Tfap2a/Sox9/Nectin1/Fzd5/Pdgfb/Sp1/Fzd2/Nipbl/Tdrd7/Insig1/Hmgn1/Sec24b/Pitx3/Stra6/Sox11/Atf4/Fat1	24	promoter
promoter.GO:0045778	GO:0045778	positive regulation of ossification	12/814	104/23328	0.000274304	0.0102153	0.00845817	Jund/Cebpd/Atp2b1/Jag1/Tfap2a/Il6st/Pdlim7/Nipbl/Ccn1/Adrb2/Lmna/Sox11	12	promoter
promoter.GO:0051098	GO:0051098	regulation of binding	28/814	390/23328	0.000276483	0.0102195	0.00846171	Jun/Zfpm1/Actb/Cdkn1a/Derl1/Fbh1/Rest/Akt1/Mbd2/Ppp2ca/Tex14/Eif2s1/Cln5/Pdgfb/Sympk/Nphp3/Taf1/Rfng/Rara/Wapl/Nipbl/Sri/Lfng/Hnrnpk/Adrb2/Klf4/Sox11/Ralb	28	promoter
promoter.GO:0010948	GO:0010948	negative regulation of cell cycle process	19/814	221/23328	0.000292051	0.0104991	0.00869315	Atm/Pten/Rfwd3/Calr/Ezh2/Rbm14/Cdkn1a/Cdkn2d/Cdkn2b/Rbl2/Tex14/Zfp36l2/Rps27l/Tom1l2/Wapl/Ccnf/Nop53/Apc/Klf4	19	promoter
promoter.GO:1903050	GO:1903050	regulation of proteolysis involved in cellular protein catabolic process	19/814	221/23328	0.000292051	0.0104991	0.00869315	Tmem259/Pten/Trib1/Prickle1/Usp5/Nfe2l1/Nub1/Akt1/Ube2k/Taf1/Edem1/Ubqln4/Nop53/Prkaca/Csnk1d/Alad/Derl2/Senp1/Ubxn1	19	promoter
promoter.GO:0048285	GO:0048285	organelle fission	32/814	472/23328	0.000293681	0.0104991	0.00869315	Kpnb1/Stag1/Atm/Anapc11/Chmp6/Tacc3/Calr/Mus81/Bcl2l11/Cep85/Mtfr1l/Ing2/Cenpx/Nfe2l1/Phb2/Ube2s/Kif20b/Ndel1/Tex14/Sphk1/Inf2/Cks2/Pdgfb/Rcc1/Nsfl1c/Tom1l2/Wapl/Nipbl/Sun1/Apc/Cep63/Phip	32	promoter
promoter.GO:1904950	GO:1904950	negative regulation of establishment of protein localization	16/814	169/23328	0.000294955	0.0104991	0.00869315	Midn/Hsph1/Klf7/Wwp2/Pim3/Fermt1/Rest/Ppp2ca/Map4k4/Insig1/Anxa5/Bag3/Derl2/Ufm1/Rptor/Pkig	16	promoter
promoter.GO:0009299	GO:0009299	mRNA transcription	5/814	18/23328	0.000299705	0.0104991	0.00869315	Zbtb1/Hnrnpd/Ddx5/Sp1/Atf4	5	promoter
promoter.GO:0042407	GO:0042407	cristae formation	5/814	18/23328	0.000299705	0.0104991	0.00869315	Letm1/Afg3l1/Immt/Spg7/Afg3l2	5	promoter
promoter.GO:1900153	GO:1900153	positive regulation of nuclear-transcribed mRNA catabolic process, deadenylation-dependent decay	5/814	18/23328	0.000299705	0.0104991	0.00869315	Cnot1/Zfp36l2/Cpeb3/Tnrc6a/Tob1	5	promoter
promoter.GO:1905508	GO:1905508	protein localization to microtubule organizing center	7/814	38/23328	0.000301003	0.0104991	0.00869315	Nsfl1c/Cep131/Cep83/Csnk1d/Apc/Pcm1/Cep63	7	promoter
promoter.GO:1901987	GO:1901987	regulation of cell cycle phase transition	23/814	297/23328	0.000329227	0.0114032	0.00944181	Atm/Anapc11/Pten/Rfwd3/Lmnb1/Tcf3/Ezh2/Ddx3x/Cdkn1a/Phb2/Cdkn2d/Akt1/Cdkn2b/Rbl2/Klhl18/Plpp2/Tex14/Zfp36l2/Rps27l/Nop53/Apc/Klf4/Rptor	23	promoter
promoter.GO:0006417	GO:0006417	regulation of translation	26/814	355/23328	0.000332362	0.0114319	0.0094655	Cnot1/Cpeb2/Pkm/Samd4b/Calr/Eef2/Rpl13a/Ptbp1/Ddx3x/Ppp1r15b/Cpeb4/Grb7/Dph6/Hnrnpd/Mif4gd/Akt1/Tmed2/Eif2s1/Zfp36l2/Cpeb3/Caprin1/Tnrc6a/Rps27l/Rara/Tob1/Ythdf2	26	promoter
promoter.GO:0048596	GO:0048596	embryonic camera-type eye morphogenesis	6/814	28/23328	0.00034568	0.0118079	0.0097769	Cited2/Tfap2a/Fzd5/Sp1/Stra6/Sox11	6	promoter
promoter.GO:0001838	GO:0001838	embryonic epithelial tube formation	15/814	155/23328	0.00035647	0.0118922	0.00984669	Brpf1/Sema4c/Cited2/Prickle1/Tfap2a/Sox9/Kif20b/Tmed2/Rara/Fzd2/Prkaca/Sec24b/Nup50/Sox11/Bcl10	15	promoter
promoter.GO:0006457	GO:0006457	protein folding	15/814	155/23328	0.00035647	0.0118922	0.00984669	P4hb/Tbcd/Hsph1/Dnajb1/Calr/Hspd1/Hspa5/Cct7/Fkbp9/Dnajc7/Cct4/Selenof/Chordc1/Hspa4l/Tcp1	15	promoter
promoter.GO:0000288	GO:0000288	nuclear-transcribed mRNA catabolic process, deadenylation-dependent decay	8/814	51/23328	0.000357751	0.0118922	0.00984669	Cnot1/Samd4b/Exosc8/Zfp36l2/Cpeb3/Tnrc6a/Tob1/Tent4b	8	promoter
promoter.GO:0043620	GO:0043620	regulation of DNA-templated transcription in response to stress	8/814	51/23328	0.000357751	0.0118922	0.00984669	Jun/Egr1/Dnajb1/Cited2/Nfe2l1/Bag3/Atf4/Epas1	8	promoter
promoter.GO:1902807	GO:1902807	negative regulation of cell cycle G1/S phase transition	9/814	64/23328	0.000362009	0.0119535	0.00989744	Pten/Rfwd3/Ezh2/Cdkn1a/Cdkn2d/Cdkn2b/Rbl2/Rps27l/Klf4	9	promoter
promoter.GO:0048762	GO:0048762	mesenchymal cell differentiation	19/814	225/23328	0.000366024	0.0120061	0.00994094	Pten/Sema4c/Cited2/Rtn4/Lama5/Ezh2/Sema5a/Jag1/Tfap2a/Sox9/Ddx5/Sema3f/Ppp2ca/Efnb1/Zfp703/Pawr/Hnrnpab/Sox11/Mcrip1	19	promoter
promoter.GO:0008286	GO:0008286	insulin receptor signaling pathway	13/814	123/23328	0.000370847	0.0120842	0.0100057	Socs1/Socs3/Gnai2/Akt1/Ndel1/Pik3r1/Slc2a8/Prkcz/Foxo1/Apc/Pik3r3/Phip/Sorbs1	13	promoter
promoter.GO:0001654	GO:0001654	eye development	29/814	418/23328	0.00038192	0.0122871	0.0101737	Jmjd6/Grcc10/Jun/Cited2/Irx5/Myh10/Jag1/Ppp2r3a/Tfap2a/Sox9/Clcn2/Pbx3/Nectin1/Kmt2c/Fzd5/Pdgfb/Sp1/Hmgb1/Rara/Nipbl/Tdrd7/Hmgn1/Apc/Pitx3/Klf4/Stra6/Sox11/Atf4/Fat1	29	promoter
promoter.GO:0009991	GO:0009991	response to extracellular stimulus	27/814	378/23328	0.000382035	0.0122871	0.0101737	Jun/Klf10/Trim24/Hspa5/Plec/Wipi1/Mios/Cdkn1a/Cpeb4/Usf2/Cdkn2d/Atg4b/Foxk2/Akt1/Cdkn2b/Eif2s1/Tnrc6a/Rnase4/Foxo1/Alad/Sesn1/Fos/Adrb2/Rptor/Ralb/Atf4/Bcl10	27	promoter
promoter.GO:2000269	GO:2000269	regulation of fibroblast apoptotic process	5/814	19/23328	0.000395114	0.0125581	0.010398	Bcl2l11/Ddias/Cfdp1/Stk17b/Chd8	5	promoter
promoter.GO:0048511	GO:0048511	rhythmic process	23/814	301/23328	0.000397775	0.0125581	0.010398	Pten/Egr1/Klf10/Cbx3/Kdm5c/Klf9/Adrm1/Ezh2/Suv39h1/Runx1/Setx/Nr2f6/Hnrnpd/Ddx5/Lepr/Mycbp2/Sp1/Cry2/Ncoa2/Csnk1d/Bhlhe41/Nfya/Atf4	23	promoter
promoter.GO:2000322	GO:2000322	regulation of glucocorticoid receptor signaling pathway	4/814	11/23328	0.000399076	0.0125581	0.010398	Nr3c1/Cry2/Ncoa2/Ppp5c	4	promoter
promoter.GO:0051783	GO:0051783	regulation of nuclear division	17/814	191/23328	0.000400601	0.0125581	0.010398	Atm/Anapc11/Tacc3/Calr/Cep85/Nfe2l1/Phb2/Kif20b/Tex14/Sphk1/Pdgfb/Rcc1/Nsfl1c/Tom1l2/Nipbl/Apc/Phip	17	promoter
promoter.GO:0006281	GO:0006281	DNA repair	32/814	481/23328	0.000408014	0.0126143	0.0104445	Atm/Nabp2/Rfwd3/Zbtb1/Gtf2i/Mus81/Ascc3/Cenpx/Suv39h1/Fbh1/Setx/Mcm7/Cdkn2d/Actl6a/Pold3/Recql5/Sfr1/Hmgb1/Hinfp/Nabp1/Wrnip1/Smc6/Nipbl/Ap5s1/Ubqln4/Bod1l/Kmt5c/Nop53/Hmgn1/Trrap/Ung/Kmt5b	32	promoter
promoter.GO:0045860	GO:0045860	positive regulation of protein kinase activity	30/814	440/23328	0.000408184	0.0126143	0.0104445	Parp16/Egr1/Stk11/Socs1/Ccdc88a/Hsph1/Slc27a1/Ezh2/Ddx3x/Cdkn1a/Lrp8/Phb2/Tab2/Akt1/Fzd5/Ppp2ca/Cks2/Pdgfb/Fzd8/Zfp91/Stk39/Prkcz/Map4k4/Pdpk1/Nrg1/Ccn1/Ajuba/Adrb2/Rptor/Ralb	30	promoter
promoter.GO:0018023	GO:0018023	peptidyl-lysine trimethylation	8/814	52/23328	0.000410034	0.0126143	0.0104445	H1f3/Suv39h1/Zfp335/Kmt5c/Iws1/Lmna/Kmt5b/Tet3	8	promoter
promoter.GO:0006984	GO:0006984	ER-nucleus signaling pathway	7/814	40/23328	0.000418556	0.0126409	0.0104666	Hspa5/Bcl2l11/Ppp1r15b/Lpcat3/Tmed2/Insig1/Atf4	7	promoter
promoter.GO:0031076	GO:0031076	embryonic camera-type eye development	7/814	40/23328	0.000418556	0.0126409	0.0104666	Cited2/Tfap2a/Fzd5/Sp1/Rara/Stra6/Sox11	7	promoter
promoter.GO:0035307	GO:0035307	positive regulation of protein dephosphorylation	7/814	40/23328	0.000418556	0.0126409	0.0104666	Magi2/Ptbp1/Ppp1r15b/Ppp1r12a/Ppp2ca/Sympk/Pawr	7	promoter
promoter.GO:0048144	GO:0048144	fibroblast proliferation	12/814	109/23328	0.000424484	0.0126655	0.0104869	Brpf1/Jun/Zmiz1/Cdkn1a/Sp2/Ccna2/Kmt2c/Fosl2/Sphk1/Pdgfb/Pawr/Wapl	12	promoter
promoter.GO:1900006	GO:1900006	positive regulation of dendrite development	12/814	109/23328	0.000424484	0.0126655	0.0104869	Baiap2/Ezh2/Lrp8/Mapk6/Rab21/Nr3c1/Cpeb3/Caprin1/Nrg1/Sgk1/Hnrnpk/Numb	12	promoter
promoter.GO:1901990	GO:1901990	regulation of mitotic cell cycle phase transition	21/814	265/23328	0.000434077	0.0128741	0.0106597	Atm/Anapc11/Pten/Rfwd3/Lmnb1/Tcf3/Ezh2/Ddx3x/Cdkn1a/Phb2/Akt1/Cdkn2b/Rbl2/Klhl18/Tex14/Zfp36l2/Rps27l/Nop53/Apc/Klf4/Rptor	21	promoter
promoter.GO:0043484	GO:0043484	regulation of RNA splicing	15/814	158/23328	0.000437637	0.0129025	0.0106832	Jmjd6/Wtap/Srsf2/Hnrnpf/Ptbp1/Son/Setx/Rest/Nup98/Ddx5/Pik3r1/Clk3/Sf1/Zfp64/Hnrnpk	15	promoter
promoter.GO:0150063	GO:0150063	visual system development	29/814	422/23328	0.00044574	0.0130636	0.0108166	Jmjd6/Grcc10/Jun/Cited2/Irx5/Myh10/Jag1/Ppp2r3a/Tfap2a/Sox9/Clcn2/Pbx3/Nectin1/Kmt2c/Fzd5/Pdgfb/Sp1/Hmgb1/Rara/Nipbl/Tdrd7/Hmgn1/Apc/Pitx3/Klf4/Stra6/Sox11/Atf4/Fat1	29	promoter
promoter.GO:0035967	GO:0035967	cellular response to topologically incorrect protein	12/814	110/23328	0.00046163	0.0132646	0.010983	Parp16/Calr/Hspd1/Hspa5/Derl1/Herpud2/Tmed2/Aup1/Pik3r1/Bag3/Derl2/Atf4	12	promoter
promoter.GO:0019216	GO:0019216	regulation of lipid metabolic process	26/814	363/23328	0.000466348	0.0132646	0.010983	Mtmr4/Asah1/Egr1/Stk11/Fmc1/Slc27a1/Mlycd/Nfe2l1/Rest/Phb2/Sox9/Akt1/Clcn2/Lpcat3/Rbl2/Psap/Sphk1/Pik3r1/Pdgfb/Nr3c1/Ttc39b/Sf1/Insig1/Ccn1/Pik3r3/Sorbs1	26	promoter
promoter.GO:1990778	GO:1990778	protein localization to cell periphery	26/814	363/23328	0.000466348	0.0132646	0.010983	Rab8a/Ccdc88a/Magi2/Mex3b/Rab40c/Ankrd39/Lama5/Actb/Vamp5/Kif5b/Akt1/Rab31/Tmed2/Itga3/Pik3r1/Prkcz/Itgb1/Jup/Pdpk1/Gga1/Ehd1/Gga3/Gorasp2/Rhog/Numb/Sorbs1	26	promoter
promoter.GO:0043666	GO:0043666	regulation of phosphoprotein phosphatase activity	8/814	53/23328	0.000468357	0.0132646	0.010983	Magi2/Ppp1r15b/Ppp1r12a/Gnai2/Ppp2ca/Cry2/Pawr/Bod1l	8	promoter
promoter.GO:0046822	GO:0046822	regulation of nucleocytoplasmic transport	13/814	126/23328	0.000468668	0.0132646	0.010983	Sfn/Ppp1r12a/Fermt1/Nutf2/Ppm1a/Ppp2ca/Pik3r1/Jup/Prkaca/Iws1/Bag3/Ufm1/Pkig	13	promoter
promoter.GO:1901216	GO:1901216	positive regulation of neuron death	13/814	126/23328	0.000468668	0.0132646	0.010983	Atm/Jun/Egr1/Bcl2l11/Rest/Tfap2a/Eif2s1/Nr3c1/Egln1/Pawr/Fos/Pitx3/Atf4	13	promoter
promoter.GO:0045862	GO:0045862	positive regulation of proteolysis	25/814	344/23328	0.000480806	0.0135309	0.0112035	Tmem259/Slc11a2/Pten/Trib1/Hspd1/Prickle1/Nrd1/Usp5/Bcl2l11/Ddx3x/Nub1/Rest/Akt1/Lpcat3/Ppp2ca/Rps27l/Taf1/Edem1/Pawr/Nop53/Ctsh/Ccn1/Csnk1d/Senp1/Bcl10	25	promoter
promoter.GO:0030010	GO:0030010	establishment of cell polarity	14/814	143/23328	0.000492709	0.0137635	0.0113961	Stk11/Amotl2/Fermt1/Kif20b/Cyth1/Ndel1/Prkcz/Dctn1/Itgb1/Nsfl1c/Pard3/Coro7/Lmna/Fat1	14	promoter
promoter.GO:0035148	GO:0035148	tube formation	16/814	177/23328	0.00049463	0.0137635	0.0113961	Brpf1/Sema4c/Cited2/Prickle1/Bcl2l11/Tfap2a/Sox9/Kif20b/Tmed2/Rara/Fzd2/Prkaca/Sec24b/Nup50/Sox11/Bcl10	16	promoter
promoter.GO:0140014	GO:0140014	mitotic nuclear division	21/814	268/23328	0.000503445	0.0139305	0.0115344	Kpnb1/Stag1/Atm/Anapc11/Chmp6/Tacc3/Cep85/Nfe2l1/Phb2/Ube2s/Kif20b/Ndel1/Tex14/Sphk1/Pdgfb/Rcc1/Nsfl1c/Tom1l2/Nipbl/Apc/Phip	21	promoter
promoter.GO:0019318	GO:0019318	hexose metabolic process	19/814	231/23328	0.000507406	0.0139621	0.0115606	Stk11/Midn/Pkm/Mlycd/Nfe2l1/Foxk2/Akt1/Lepr/Fam3c/Pik3r1/Nr3c1/Slc2a8/Hmgb1/Ncoa2/Foxo1/Hk2/Dcxr/Atf4/Sorbs1	19	promoter
promoter.GO:0035970	GO:0035970	peptidyl-threonine dephosphorylation	5/814	20/23328	0.000511772	0.0140044	0.0115956	Ppm1g/Ppm1a/Ppp2ca/Dusp6/Dusp4	5	promoter
promoter.GO:0045638	GO:0045638	negative regulation of myeloid cell differentiation	11/814	96/23328	0.000517775	0.0140414	0.0116262	Klf13/Trib1/H4f16/Zfpm1/Nfkbia/Runx1/H4c8/Pik3r1/Nme2/Rara/Tjp2	11	promoter
promoter.GO:0048880	GO:0048880	sensory system development	29/814	426/23328	0.000518793	0.0140414	0.0116262	Jmjd6/Grcc10/Jun/Cited2/Irx5/Myh10/Jag1/Ppp2r3a/Tfap2a/Sox9/Clcn2/Pbx3/Nectin1/Kmt2c/Fzd5/Pdgfb/Sp1/Hmgb1/Rara/Nipbl/Tdrd7/Hmgn1/Apc/Pitx3/Klf4/Stra6/Sox11/Atf4/Fat1	29	promoter
promoter.GO:0003279	GO:0003279	cardiac septum development	13/814	128/23328	0.000545362	0.0146009	0.0120895	Cited2/Zfpm1/Myh10/Jag1/Ltbp1/Egln1/Nphp3/Rara/Fzd2/Ccn1/Stra6/Sox11/Tbx3	13	promoter
promoter.GO:0010906	GO:0010906	regulation of glucose metabolic process	13/814	128/23328	0.000545362	0.0146009	0.0120895	Stk11/Midn/Mlycd/Nfe2l1/Foxk2/Akt1/Lepr/Fam3c/Nr3c1/Hmgb1/Ncoa2/Foxo1/Sorbs1	13	promoter
promoter.GO:0072175	GO:0072175	epithelial tube formation	15/814	162/23328	0.000570094	0.0150794	0.0124857	Brpf1/Sema4c/Cited2/Prickle1/Tfap2a/Sox9/Kif20b/Tmed2/Rara/Fzd2/Prkaca/Sec24b/Nup50/Sox11/Bcl10	15	promoter
promoter.GO:0030968	GO:0030968	endoplasmic reticulum unfolded protein response	9/814	68/23328	0.000572322	0.0150794	0.0124857	Parp16/Calr/Hspa5/Derl1/Herpud2/Tmed2/Pik3r1/Derl2/Atf4	9	promoter
promoter.GO:0007178	GO:0007178	transmembrane receptor protein serine/threonine kinase signaling pathway	26/814	368/23328	0.000572366	0.0150794	0.0124857	Mtmr4/Jun/Egr1/Stk11/Magi2/Cited2/Hspa5/Zmiz1/Ing2/Rbm14/Fermt1/Ddx5/Ppm1a/Cdkn2b/Itga3/Lnpep/Ltbp1/Zfp703/Zfp451/Pdpk1/Glg1/Tob1/Ccn1/Fos/Hivep1/Sox11	26	promoter
promoter.GO:0042789	GO:0042789	mRNA transcription by RNA polymerase II	4/814	12/23328	0.00058212	0.015175	0.0125648	Zbtb1/Hnrnpd/Sp1/Atf4	4	promoter
promoter.GO:0060213	GO:0060213	positive regulation of nuclear-transcribed mRNA poly(A) tail shortening	4/814	12/23328	0.00058212	0.015175	0.0125648	Cnot1/Cpeb3/Tnrc6a/Tob1	4	promoter
promoter.GO:0006979	GO:0006979	response to oxidative stress	28/814	409/23328	0.000588795	0.0152686	0.0126423	P4hb/Slc11a2/Jun/Cpeb2/Hsph1/Rwdd1/Rhob/Ezh2/Ppp1r15b/Nfe2l1/Ndufs8/Setx/Rest/Hnrnpd/Akt1/Ddias/Psap/Sphk1/Eif2s1/Sp1/Egln1/Pawr/Foxo1/Sesn1/Fos/Prdx5/Atf4/Epas1	28	promoter
promoter.GO:0060828	GO:0060828	regulation of canonical Wnt signaling pathway	19/814	234/23328	0.000594318	0.0153316	0.0126944	Usp34/Egr1/Stk11/Prickle1/G3bp1/Sema5a/Ddx3x/Fermt1/Fam53b/Ppp2r3a/Sox9/Ppm1a/Tle1/Nphp3/Zfp703/Foxo1/Csnk1d/Apc/Chd8	19	promoter
promoter.GO:0030307	GO:0030307	positive regulation of cell growth	17/814	198/23328	0.000605488	0.0155388	0.012866	Cdkn2aip/Rtn4/Sfn/Sema5a/Ddx3x/Ddx49/Akt1/Ndel1/Sphk1/Nr3c1/Tnfrsf12a/Nrg1/Sgk1/Hnrnpk/Derl2/Rptor/Hdgfl2	17	promoter
promoter.GO:0007097	GO:0007097	nuclear migration	6/814	31/23328	0.000618	0.0157781	0.0130642	Tacc3/Myh10/Dctn1/Fhod1/Sun1/Pcm1	6	promoter
promoter.GO:0048146	GO:0048146	positive regulation of fibroblast proliferation	9/814	69/23328	0.000638127	0.0161427	0.013366	Jun/Zmiz1/Cdkn1a/Ccna2/Kmt2c/Fosl2/Sphk1/Pdgfb/Wapl	9	promoter
promoter.GO:0001892	GO:0001892	embryonic placenta development	12/814	114/23328	0.000638798	0.0161427	0.013366	Cited2/Birc6/Junb/Socs3/Akt1/Tmed2/Fzd5/Pdgfb/Sp1/Egln1/Ccn1/Epas1	12	promoter
promoter.GO:0051224	GO:0051224	negative regulation of protein transport	15/814	164/23328	0.000648237	0.0162981	0.0134947	Midn/Klf7/Wwp2/Pim3/Fermt1/Rest/Ppp2ca/Map4k4/Insig1/Anxa5/Bag3/Derl2/Ufm1/Rptor/Pkig	15	promoter
promoter.GO:0044346	GO:0044346	fibroblast apoptotic process	5/814	21/23328	0.000652532	0.0163232	0.0135155	Bcl2l11/Ddias/Cfdp1/Stk17b/Chd8	5	promoter
promoter.GO:0036503	GO:0036503	ERAD pathway	11/814	99/23328	0.000673521	0.0167599	0.0138771	Tmem259/Hspa5/Edem3/Derl1/Stt3b/Get4/Aup1/Nploc4/Edem1/Derl2/Ubxn1	11	promoter
promoter.GO:0014032	GO:0014032	neural crest cell development	10/814	84/23328	0.000678885	0.0167599	0.0138771	Sema4c/Cited2/Lama5/Sema5a/Jag1/Tfap2a/Sox9/Sema3f/Efnb1/Sox11	10	promoter
promoter.GO:0018022	GO:0018022	peptidyl-lysine methylation	13/814	131/23328	0.000680143	0.0167599	0.0138771	H1f3/Mettl21a/Ezh2/Suv39h1/Kmt2c/Zfp335/Cxxc1/Kmt5c/Iws1/Lmna/Setd1b/Kmt5b/Tet3	13	promoter
promoter.GO:0008544	GO:0008544	epidermis development	23/814	313/23328	0.000683877	0.0167685	0.0138842	Asah1/Tprn/Plod3/Klf7/Lama5/Sfn/Ezh2/Runx1/Fermt1/Jag1/Rest/Tfap2a/Sox9/Akt1/Tfap2c/Mafg/Fosl2/Psap/Irf6/Nme2/Sec24b/Apc/Klf4	23	promoter
promoter.GO:0031398	GO:0031398	positive regulation of protein ubiquitination	12/814	115/23328	0.000691049	0.0168609	0.0139607	Pten/Trib1/Prickle1/Hspa5/Ddx3x/Derl1/Ube2s/Sphk1/Mycbp2/Arrdc4/Adrb2/Bcl10	12	promoter
promoter.GO:0016331	GO:0016331	morphogenesis of embryonic epithelium	16/814	183/23328	0.000712043	0.017288	0.0143144	Brpf1/Sema4c/Cited2/Prickle1/Lama5/Tfap2a/Sox9/Kif20b/Tmed2/Rara/Fzd2/Prkaca/Sec24b/Nup50/Sox11/Bcl10	16	promoter
promoter.GO:0045785	GO:0045785	positive regulation of cell adhesion	29/814	435/23328	0.000722838	0.0174645	0.0144605	P4hb/Atm/Socs1/Hsph1/Mex3b/Calr/Hspd1/Cited2/Zbtb1/Shb/Zmiz1/Piezo1/Rac3/Runx1/Fermt1/Il6st/Itga3/Prkcz/Itgb1/Efnb1/Map4k4/Pawr/Rara/Jup/Adk/Nfkbiz/Ccn1/Apc/Bcl10	29	promoter
promoter.GO:0007007	GO:0007007	inner mitochondrial membrane organization	6/814	32/23328	0.000738393	0.0176679	0.0146289	Letm1/Afg3l1/Immt/Spg7/Afg3l2/Tmem11	6	promoter
promoter.GO:0045815	GO:0045815	positive regulation of gene expression, epigenetic	6/814	32/23328	0.000738393	0.0176679	0.0146289	H1f3/Zmiz1/Sertad2/Wbp2/Nr3c1/Atad2	6	promoter
promoter.GO:0034968	GO:0034968	histone lysine methylation	12/814	116/23328	0.000746831	0.0176988	0.0146545	H1f3/Ezh2/Suv39h1/Kmt2c/Zfp335/Cxxc1/Kmt5c/Iws1/Lmna/Setd1b/Kmt5b/Tet3	12	promoter
promoter.GO:2000045	GO:2000045	regulation of G1/S transition of mitotic cell cycle	12/814	116/23328	0.000746831	0.0176988	0.0146545	Pten/Rfwd3/Tcf3/Ezh2/Ddx3x/Cdkn1a/Akt1/Cdkn2b/Rbl2/Rps27l/Klf4/Rptor	12	promoter
promoter.GO:1901998	GO:1901998	toxin transport	7/814	44/23328	0.000762417	0.0179821	0.0148891	Copz1/Hspa5/Cct7/Rab43/Cct4/Gga1/Tcp1	7	promoter
promoter.GO:0072698	GO:0072698	protein localization to microtubule cytoskeleton	8/814	57/23328	0.00077258	0.0181355	0.0150161	Kif20b/Nsfl1c/Cep131/Cep83/Csnk1d/Apc/Pcm1/Cep63	8	promoter
promoter.GO:0010634	GO:0010634	positive regulation of epithelial cell migration	14/814	150/23328	0.000794321	0.0185579	0.0153658	Jun/Calr/Rtn4/Rhob/Sema5a/Sox9/Akt1/Itga3/Pdgfb/Sp1/Atp5a1/Map4k4/Pdpk1/Ctsh	14	promoter
promoter.GO:1903320	GO:1903320	regulation of protein modification by small protein conjugation or removal	19/814	240/23328	0.000807287	0.0187723	0.0155433	Pten/Egr1/Trib1/Prickle1/Hspa5/Zmiz1/Ddx3x/Hmg20b/Derl1/Ube2s/Akt1/Sphk1/Mycbp2/Taf1/Arrdc4/Nop53/Adrb2/Bcl10/Ubxn1	19	promoter
promoter.GO:0034063	GO:0034063	stress granule assembly	5/814	22/23328	0.000820377	0.0188992	0.0156484	G3bp1/Ddx3x/Grb7/Atxn2l/Eif2s1	5	promoter
promoter.GO:0051220	GO:0051220	cytoplasmic sequestering of protein	5/814	22/23328	0.000820377	0.0188992	0.0156484	Tacc3/Nfkbia/Get4/Sri/Ywhab	5	promoter
promoter.GO:0030324	GO:0030324	lung development	18/814	222/23328	0.000832297	0.019085	0.0158023	Jmjd6/Asah1/Plod3/Rpl13a/Lama5/Sox9/Itga3/Sp1/Hmgb1/Nphp3/Ncor2/Sec24b/Ctsh/Phf14/Stra6/Sox11/Numb/Epas1	18	promoter
promoter.GO:0031497	GO:0031497	chromatin assembly	14/814	151/23328	0.000848046	0.0193566	0.0160271	H3f3b/Mbd3/H1f3/H4f16/Suv39h1/H3c7/Resf1/Sox9/Mbd2/Tspyl2/H4c8/Set/Hmgb1/H3c13	14	promoter
promoter.GO:0061614	GO:0061614	pri-miRNA transcription by RNA polymerase II	8/814	58/23328	0.000869216	0.0197487	0.0163518	Jun/Egr1/Sox9/Ddx5/Pdgfb/Nr3c1/Fos/Klf4	8	promoter
promoter.GO:0071897	GO:0071897	DNA biosynthetic process	15/814	169/23328	0.000884448	0.0200031	0.0165624	Atm/Zbtb1/Cct7/Cdkn1a/Cdkn2d/Hnrnpd/Pold3/Sphk1/Pdgfb/Wrnip1/Cct4/Klf4/Tk1/Tent4b/Tcp1	15	promoter
promoter.GO:0006397	GO:0006397	mRNA processing	30/814	462/23328	0.000899947	0.0202611	0.016776	Jmjd6/Scaf8/Wtap/Srsf2/Hnrnpf/Ptbp1/Son/Setx/Khdc4/Rest/Nup98/Ddx5/Tdrd3/Cpsf2/Cpeb3/Hnrnpa3/Sympk/Sltm/Sf1/Cpsf4l/Snrpe/Ncbp3/Zfp64/Prkaca/Hnrnpk/Iws1/Usp39/Tent4b/Sf3b1/Alkbh5	30	promoter
promoter.GO:0045637	GO:0045637	regulation of myeloid cell differentiation	18/814	224/23328	0.000922999	0.020686	0.0171279	Jun/Klf13/Klf10/Trib1/H4f16/Zfpm1/Nfkbia/Runx1/Jag1/H4c8/Pik3r1/Hmgb1/Nme2/Rara/Tjp2/Fos/Apc/Senp1	18	promoter
promoter.GO:0030323	GO:0030323	respiratory tube development	18/814	225/23328	0.000971431	0.0216734	0.0179455	Jmjd6/Asah1/Plod3/Rpl13a/Lama5/Sox9/Itga3/Sp1/Hmgb1/Nphp3/Ncor2/Sec24b/Ctsh/Phf14/Stra6/Sox11/Numb/Epas1	18	promoter
promoter.GO:0045931	GO:0045931	positive regulation of mitotic cell cycle	15/814	171/23328	0.000997479	0.0221548	0.018344	Anapc11/Lmnb1/Shb/Ddx3x/Phb2/Akt1/Kif20b/Klhl18/Sphk1/Pdgfb/Hmgb1/Nsfl1c/Nipbl/Rptor/Phip	15	promoter
promoter.GO:0090317	GO:0090317	negative regulation of intracellular protein transport	7/814	46/23328	0.0010026	0.0221691	0.0183559	Fermt1/Ppp2ca/Insig1/Bag3/Derl2/Ufm1/Pkig	7	promoter
promoter.GO:1903706	GO:1903706	regulation of hemopoiesis	28/814	424/23328	0.00102188	0.0224814	0.0186145	Jun/Socs1/Klf13/Klf10/Trib1/H4f16/Zbtb1/Zfpm1/Shb/Nfkbia/Zmiz1/Adrm1/Runx1/Jag1/N4bp2l2/H4c8/Pik3r1/Zfp36l2/Prkcz/Hmgb1/Nme2/Rara/Nfkbiz/Tjp2/Fos/Apc/Ythdf2/Senp1	28	promoter
promoter.GO:0050684	GO:0050684	regulation of mRNA processing	14/814	154/23328	0.00102795	0.0224814	0.0186145	Jmjd6/Wtap/Srsf2/Ptbp1/Son/Rest/Nup98/Ddx5/Cpeb3/Sltm/Sf1/Zfp64/Hnrnpk/Iws1	14	promoter
promoter.GO:0048048	GO:0048048	embryonic eye morphogenesis	6/814	34/23328	0.00103284	0.0224814	0.0186145	Cited2/Tfap2a/Fzd5/Sp1/Stra6/Sox11	6	promoter
promoter.GO:0007050	GO:0007050	cell cycle arrest	13/814	137/23328	0.00103488	0.0224814	0.0186145	Atm/Stk11/Magi2/Ppm1g/Calr/Cdkn1a/Cdkn2d/Cdkn2b/Ddias/Irf6/Apbb2/Prkaca/Apc	13	promoter
promoter.GO:0001933	GO:0001933	negative regulation of protein phosphorylation	28/814	425/23328	0.00105871	0.0228987	0.01896	Chmp6/Pten/Jun/Socs1/Hsph1/Cnksr3/Trib1/Shb/Socs3/Cep85/Actb/Cdkn1a/Ppp1r15b/Akt1/Tmed2/Ppp2ca/Stk39/Prkcz/Dusp6/Pdpk1/Foxo1/Pard3/Ppp5c/Apc/Klf4/Chordc1/Dusp4/Pkig	28	promoter
promoter.GO:0007029	GO:0007029	endoplasmic reticulum organization	9/814	74/23328	0.00106641	0.0229424	0.0189962	Rtn4/Atl3/Get4/Lpcat3/Tmed2/Esyt1/Sec61a1/Mospd3/Esyt2	9	promoter
promoter.GO:0014031	GO:0014031	mesenchymal cell development	10/814	89/23328	0.00107	0.0229424	0.0189962	Sema4c/Cited2/Lama5/Sema5a/Jag1/Tfap2a/Sox9/Sema3f/Efnb1/Sox11	10	promoter
promoter.GO:0030111	GO:0030111	regulation of Wnt signaling pathway	22/814	304/23328	0.00107986	0.0230054	0.0190483	Usp34/Egr1/Stk11/Prickle1/Rnf213/G3bp1/Sema5a/Ddx3x/Fermt1/Fam53b/Ppp2r3a/Sox9/Ppm1a/Mbd2/Tle1/Itga3/Nphp3/Zfp703/Foxo1/Csnk1d/Apc/Chd8	22	promoter
promoter.GO:0043161	GO:0043161	proteasome-mediated ubiquitin-dependent protein catabolic process	27/814	405/23328	0.00108488	0.0230054	0.0190483	Ube2g1/Trib1/Prickle1/Pcbp2/Hspa5/Usp5/Wwp2/Edem3/Derl1/Nub1/Ube2s/Stt3b/Fbxl19/Akt1/Ube2k/Aup1/Taf1/Nsfl1c/Edem1/Ccnf/Ubqln4/Spsb2/Nop53/Csnk1d/Derl2/Senp1/Ubxn1	27	promoter
promoter.GO:0060711	GO:0060711	labyrinthine layer development	8/814	60/23328	0.00109151	0.0230054	0.0190483	Birc6/Junb/Socs3/Akt1/Tmed2/Fzd5/Egln1/Ccn1	8	promoter
promoter.GO:2000134	GO:2000134	negative regulation of G1/S transition of mitotic cell cycle	8/814	60/23328	0.00109151	0.0230054	0.0190483	Pten/Rfwd3/Ezh2/Cdkn1a/Cdkn2b/Rbl2/Rps27l/Klf4	8	promoter
promoter.GO:0042921	GO:0042921	glucocorticoid receptor signaling pathway	4/814	14/23328	0.00111331	0.0233655	0.0193465	Nr3c1/Cry2/Ncoa2/Ppp5c	4	promoter
promoter.GO:0006333	GO:0006333	chromatin assembly or disassembly	15/814	173/23328	0.00112247	0.0234583	0.0194233	H3f3b/Mbd3/H1f3/H4f16/Suv39h1/H3c7/Baz1b/Resf1/Sox9/Mbd2/Tspyl2/H4c8/Set/Hmgb1/H3c13	15	promoter
promoter.GO:0001667	GO:0001667	ameboidal-type cell migration	28/814	427/23328	0.00113586	0.0236383	0.0195724	Pten/Jun/Sema4c/Zfand5/Calr/Amotl2/Rtn4/Rhob/Lama5/Sema5a/Fermt1/Itgb4/Sox9/Akt1/Sema3f/Itga3/Pdgfb/Sp1/Atp5a1/Hmgb1/Itgb1/Efnb1/Map4k4/Jup/Pdpk1/Ctsh/Klf4/Pik3r3	28	promoter
promoter.GO:0048864	GO:0048864	stem cell development	10/814	90/23328	0.00116687	0.0241821	0.0200226	Sema4c/Cited2/Lama5/Sema5a/Jag1/Tfap2a/Sox9/Sema3f/Efnb1/Sox11	10	promoter
promoter.GO:1903322	GO:1903322	positive regulation of protein modification by small protein conjugation or removal	13/814	139/23328	0.00118301	0.0244143	0.0202149	Pten/Trib1/Prickle1/Hspa5/Ddx3x/Derl1/Ube2s/Sphk1/Mycbp2/Arrdc4/Nop53/Adrb2/Bcl10	13	promoter
promoter.GO:0006446	GO:0006446	regulation of translational initiation	8/814	61/23328	0.00121851	0.0250426	0.0207352	Rpl13a/Ddx3x/Ppp1r15b/Mif4gd/Tmed2/Eif2s1/Rara/Ythdf2	8	promoter
promoter.GO:0048193	GO:0048193	Golgi vesicle transport	20/814	268/23328	0.00123451	0.0252666	0.0209206	Dop1b/Rab8a/Copz1/Cog1/Rab1a/Atp9a/Vamp5/Wipi1/Ap1g1/Rab31/Tmed2/Arfgap2/Tmed1/Insig1/Sec24b/Gga1/Gga3/Uso1/Mia2/Sgsm2	20	promoter
promoter.GO:0001829	GO:0001829	trophectodermal cell differentiation	5/814	24/23328	0.00124979	0.0253682	0.0210047	Cnot1/Cited2/Junb/Tfap2c/Sp1	5	promoter
promoter.GO:0070199	GO:0070199	establishment of protein localization to chromosome	5/814	24/23328	0.00124979	0.0253682	0.0210047	Nabp2/Cct7/Nipbl/Cct4/Tcp1	5	promoter
promoter.GO:0009913	GO:0009913	epidermal cell differentiation	16/814	193/23328	0.00125484	0.0253682	0.0210047	Asah1/Tprn/Klf7/Sfn/Ezh2/Jag1/Rest/Tfap2a/Tfap2c/Mafg/Fosl2/Psap/Irf6/Nme2/Sec24b/Klf4	16	promoter
promoter.GO:0098727	GO:0098727	maintenance of cell number	15/814	175/23328	0.00126041	0.0253773	0.0210122	Cnot1/Klf10/Ezh2/Rest/Sox9/Tfap2c/Zfp36l2/Nipbl/Foxo1/Med14/Apc/Klf4/Pcm1/Nfya/Tbx3	15	promoter
promoter.GO:0002181	GO:0002181	cytoplasmic translation	10/814	91/23328	0.00127079	0.0253799	0.0210144	Rps29/Cpeb2/Pkm/Rwdd1/Eef2/Rpl13a/Cpeb4/Dph6/Cpeb3/Ythdf2	10	promoter
promoter.GO:0014033	GO:0014033	neural crest cell differentiation	10/814	91/23328	0.00127079	0.0253799	0.0210144	Sema4c/Cited2/Lama5/Sema5a/Jag1/Tfap2a/Sox9/Sema3f/Efnb1/Sox11	10	promoter
promoter.GO:0048145	GO:0048145	regulation of fibroblast proliferation	11/814	107/23328	0.0012883	0.0256263	0.0212184	Brpf1/Jun/Zmiz1/Cdkn1a/Ccna2/Kmt2c/Fosl2/Sphk1/Pdgfb/Pawr/Wapl	11	promoter
promoter.GO:0033044	GO:0033044	regulation of chromosome organization	25/814	369/23328	0.00130639	0.0258822	0.0214303	H3f3b/Atm/Nabp2/Anapc11/Tacc3/Tada3/H1f3/Cct7/Ing2/Suv39h1/Resf1/Hnrnpd/Wbp2/Tex14/Zfp335/Zfp451/Wapl/Nipbl/Cct4/Atad2/Iws1/Apc/Lmna/Tent4b/Tcp1	25	promoter
promoter.GO:1901988	GO:1901988	negative regulation of cell cycle phase transition	14/814	158/23328	0.00131679	0.0259843	0.0215149	Atm/Pten/Rfwd3/Ezh2/Cdkn1a/Cdkn2d/Cdkn2b/Rbl2/Tex14/Zfp36l2/Rps27l/Nop53/Apc/Klf4	14	promoter
promoter.GO:0030705	GO:0030705	cytoskeleton-dependent intracellular transport	16/814	194/23328	0.00132453	0.0260332	0.0215554	Stk11/Ccdc88a/Rab1a/Hook2/Kif5b/Ap3m2/Rab21/Spg7/Ift46/Ndel1/Prkcz/Dctn1/Cep131/Wasf1/Sun1/Pcm1	16	promoter
promoter.GO:0043010	GO:0043010	camera-type eye development	25/814	370/23328	0.0013561	0.0264615	0.0219099	Jmjd6/Grcc10/Jun/Cited2/Irx5/Myh10/Jag1/Tfap2a/Sox9/Clcn2/Nectin1/Kmt2c/Fzd5/Pdgfb/Sp1/Rara/Tdrd7/Hmgn1/Apc/Pitx3/Klf4/Stra6/Sox11/Atf4/Fat1	25	promoter
promoter.GO:0032387	GO:0032387	negative regulation of intracellular transport	8/814	62/23328	0.001357	0.0264615	0.0219099	Fermt1/Ppp2ca/Insig1/Arfip1/Bag3/Derl2/Ufm1/Pkig	8	promoter
promoter.GO:0000956	GO:0000956	nuclear-transcribed mRNA catabolic process	11/814	108/23328	0.00139018	0.0268968	0.0222704	Cnot1/Atm/Samd4b/Exosc8/Ptbp1/Ddx5/Zfp36l2/Cpeb3/Tnrc6a/Tob1/Tent4b	11	promoter
promoter.GO:0032091	GO:0032091	negative regulation of protein binding	11/814	108/23328	0.00139018	0.0268968	0.0222704	Zfpm1/Actb/Cdkn1a/Akt1/Tex14/Eif2s1/Pdgfb/Sympk/Hnrnpk/Adrb2/Ralb	11	promoter
promoter.GO:0007569	GO:0007569	cell aging	14/814	159/23328	0.00139875	0.0269571	0.0223203	Atm/Pten/Calr/Rwdd1/Zmiz1/Ing2/Cdkn1a/Suv39h1/Cdkn2b/Mnt/Pawr/Smc6/Lmna/Tbx3	14	promoter
promoter.GO:1901991	GO:1901991	negative regulation of mitotic cell cycle phase transition	13/814	142/23328	0.00143804	0.027607	0.0228584	Atm/Pten/Rfwd3/Ezh2/Cdkn1a/Cdkn2b/Rbl2/Tex14/Zfp36l2/Rps27l/Nop53/Apc/Klf4	13	promoter
promoter.GO:0031958	GO:0031958	corticosteroid receptor signaling pathway	4/814	15/23328	0.00147648	0.0282355	0.0233788	Nr3c1/Cry2/Ncoa2/Ppp5c	4	promoter
promoter.GO:0072655	GO:0072655	establishment of protein localization to mitochondrion	10/814	93/23328	0.00150125	0.0285847	0.0236679	Tomm40l/Tomm70a/Tomm40/Hsph1/Hspd1/Ywhaz/Akt1/Tomm20/Hk2/Bag3	10	promoter
promoter.GO:0060999	GO:0060999	positive regulation of dendritic spine development	8/814	63/23328	0.0015077	0.0285847	0.0236679	Baiap2/Lrp8/Mapk6/Nr3c1/Cpeb3/Caprin1/Nrg1/Hnrnpk	8	promoter
promoter.GO:0060216	GO:0060216	definitive hemopoiesis	5/814	25/23328	0.00151782	0.0285847	0.0236679	Zfpm1/Runx1/Sp1/Zfp36l2/Senp1	5	promoter
promoter.GO:2000737	GO:2000737	negative regulation of stem cell differentiation	5/814	25/23328	0.00151782	0.0285847	0.0236679	Prickle1/Jag1/Rest/N4bp2l2/Zfp36l2	5	promoter
promoter.GO:0031346	GO:0031346	positive regulation of cell projection organization	30/814	478/23328	0.00152834	0.0286737	0.0237417	Stk11/Ccdc88a/Magi2/Hspa5/Baiap2/Rtn4/Ezh2/Ptbp1/Sema5a/Setx/Lrp8/Mapk6/Rab21/Ndel1/Itga3/Sphk1/Nr3c1/Cpeb3/Caprin1/P2ry2/Itgb1/Nme2/Tnfrsf12a/Nrg1/Sgk1/Hnrnpk/Apc/Ehd1/Scarb2/Numb	30	promoter
promoter.GO:0060541	GO:0060541	respiratory system development	19/814	254/23328	0.00157199	0.0292709	0.0242361	Jmjd6/Asah1/Plod3/Rpl13a/Lama5/Sox9/Itga3/Sp1/Hmgb1/Nphp3/Ncor2/Rara/Sec24b/Ctsh/Phf14/Stra6/Sox11/Numb/Epas1	19	promoter
promoter.GO:1903362	GO:1903362	regulation of cellular protein catabolic process	19/814	254/23328	0.00157199	0.0292709	0.0242361	Tmem259/Pten/Trib1/Prickle1/Usp5/Nfe2l1/Nub1/Akt1/Ube2k/Taf1/Edem1/Ubqln4/Nop53/Prkaca/Csnk1d/Alad/Derl2/Senp1/Ubxn1	19	promoter
promoter.GO:0016571	GO:0016571	histone methylation	13/814	144/23328	0.0016322	0.0300829	0.0249085	H1f3/Ntmt1/Ezh2/Suv39h1/Kmt2c/Zfp335/Cxxc1/Kmt5c/Iws1/Lmna/Setd1b/Kmt5b/Tet3	13	promoter
promoter.GO:0033144	GO:0033144	negative regulation of intracellular steroid hormone receptor signaling pathway	6/814	37/23328	0.00163382	0.0300829	0.0249085	Cnot1/Calr/Phb2/Cry2/Ncor2/Strn3	6	promoter
promoter.GO:0051647	GO:0051647	nucleus localization	6/814	37/23328	0.00163382	0.0300829	0.0249085	Tacc3/Myh10/Dctn1/Fhod1/Sun1/Pcm1	6	promoter
promoter.GO:0090090	GO:0090090	negative regulation of canonical Wnt signaling pathway	12/814	127/23328	0.00165067	0.0302806	0.0250722	Egr1/Stk11/Prickle1/G3bp1/Fermt1/Ppp2r3a/Sox9/Tle1/Nphp3/Foxo1/Apc/Chd8	12	promoter
promoter.GO:0002762	GO:0002762	negative regulation of myeloid leukocyte differentiation	7/814	50/23328	0.0016588	0.0302861	0.0250767	Trib1/Zfpm1/Runx1/Pik3r1/Nme2/Rara/Tjp2	7	promoter
promoter.GO:0007623	GO:0007623	circadian rhythm	17/814	217/23328	0.0016632	0.0302861	0.0250767	Pten/Egr1/Klf10/Kdm5c/Ezh2/Suv39h1/Setx/Nr2f6/Hnrnpd/Ddx5/Lepr/Mycbp2/Cry2/Ncoa2/Csnk1d/Bhlhe41/Atf4	17	promoter
promoter.GO:0010675	GO:0010675	regulation of cellular carbohydrate metabolic process	14/814	162/23328	0.00167057	0.0303089	0.0250955	Stk11/Midn/Mlycd/Nfe2l1/Foxk2/Akt1/Lepr/Fam3c/Nr3c1/Hmgb1/Ncoa2/Foxo1/Scarb2/Sorbs1	14	promoter
promoter.GO:0010631	GO:0010631	epithelial cell migration	21/814	295/23328	0.00169714	0.0306786	0.0254017	Pten/Jun/Calr/Rtn4/Rhob/Sema5a/Fermt1/Sox9/Akt1/Itga3/Pdgfb/Sp1/Atp5a1/Hmgb1/Itgb1/Map4k4/Jup/Pdpk1/Ctsh/Klf4/Pik3r3	21	promoter
promoter.GO:0007409	GO:0007409	axonogenesis	30/814	482/23328	0.00173496	0.0310438	0.0257041	Grcc10/Pten/Rab8a/Sema4c/Stk11/Klf7/Rtn4/Lama5/Actb/Sema5a/Myh10/Ephb3/Kif5b/Rab21/Nectin1/Sema3f/Ndel1/Mycbp2/Afg3l2/Itgb1/Efnb1/Aatk/Tnfrsf12a/Apbb2/Nrg1/Apc/Zswim6/Rhog/Ifrd1/Numb	30	promoter
promoter.GO:0001843	GO:0001843	neural tube closure	11/814	111/23328	0.00173615	0.0310438	0.0257041	Sema4c/Cited2/Prickle1/Tfap2a/Kif20b/Tmed2/Rara/Fzd2/Prkaca/Sec24b/Bcl10	11	promoter
promoter.GO:0008637	GO:0008637	apoptotic mitochondrial changes	11/814	111/23328	0.00173615	0.0310438	0.0257041	Jun/Mpv17l/Hspd1/Ndufs1/Bcl2l11/Sfn/Siva1/Akt1/Bik/Hk2/Lmna	11	promoter
promoter.GO:0061013	GO:0061013	regulation of mRNA catabolic process	12/814	128/23328	0.00176501	0.0314464	0.0260374	Cnot1/Samd4b/Hnrnpa0/Ptbp1/Hnrnpd/Zfp36l2/Cpeb3/Tnrc6a/Tob1/Ythdf2/Tent4b/Alkbh5	12	promoter
promoter.GO:0003007	GO:0003007	heart morphogenesis	20/814	277/23328	0.00183025	0.0322562	0.0267079	Jun/Cited2/Zfpm1/Rtn4/Zmiz1/Jag1/Tfap2a/Sox9/Tmed2/Egln1/Nphp3/Ncor2/Rara/Fzd2/Nipbl/Fat4/Sec24b/Ccn1/Sox11/Tbx3	20	promoter
promoter.GO:0090132	GO:0090132	epithelium migration	21/814	297/23328	0.00184246	0.0322562	0.0267079	Pten/Jun/Calr/Rtn4/Rhob/Sema5a/Fermt1/Sox9/Akt1/Itga3/Pdgfb/Sp1/Atp5a1/Hmgb1/Itgb1/Map4k4/Jup/Pdpk1/Ctsh/Klf4/Pik3r3	21	promoter
promoter.GO:0016573	GO:0016573	histone acetylation	13/814	146/23328	0.00184757	0.0322562	0.0267079	Mbd3/Brpf1/Tada3/Tcf3/Wbp2/Actl6a/Kansl2/Taf1/Zfp451/Trrap/Phf14/Iws1/Meaf6	13	promoter
promoter.GO:0090398	GO:0090398	cellular senescence	8/814	65/23328	0.00184878	0.0322562	0.0267079	Calr/Ing2/Cdkn1a/Suv39h1/Cdkn2b/Pawr/Smc6/Tbx3	8	promoter
promoter.GO:0060606	GO:0060606	tube closure	11/814	112/23328	0.00186597	0.0322562	0.0267079	Sema4c/Cited2/Prickle1/Tfap2a/Kif20b/Tmed2/Rara/Fzd2/Prkaca/Sec24b/Bcl10	11	promoter
promoter.GO:0010970	GO:0010970	transport along microtubule	14/814	164/23328	0.00187513	0.0322562	0.0267079	Stk11/Rab1a/Kif5b/Ap3m2/Rab21/Spg7/Ift46/Ndel1/Prkcz/Dctn1/Cep131/Wasf1/Sun1/Pcm1	14	promoter
promoter.GO:0043433	GO:0043433	negative regulation of DNA-binding transcription factor activity	14/814	164/23328	0.00187513	0.0322562	0.0267079	Tacc3/Trib1/Med13/Wwp2/Nfkbia/Ezh2/Phb2/Siva1/Hr/Anxa4/Egln1/Taf1/Sri/Klf4	14	promoter
promoter.GO:0030851	GO:0030851	granulocyte differentiation	6/814	38/23328	0.00188372	0.0322562	0.0267079	Trib1/Cited2/Zfpm1/Runx1/Rara/Lbr	6	promoter
promoter.GO:0060674	GO:0060674	placenta blood vessel development	6/814	38/23328	0.00188372	0.0322562	0.0267079	Junb/Socs3/Akt1/Tmed2/Fzd5/Ccn1	6	promoter
promoter.GO:0010506	GO:0010506	regulation of autophagy	20/814	278/23328	0.00190942	0.0322562	0.0267079	Mtmr4/Atm/Rab8a/Stk11/Vdac1/Bcl2l11/Phb2/Foxk2/Akt1/Lepr/Hmgb1/Foxo1/Ubqln4/Hk2/Sesn1/Wdr41/Adrb2/Bag3/Rptor/Ralb	20	promoter
promoter.GO:0042308	GO:0042308	negative regulation of protein import into nucleus	4/814	16/23328	0.00191466	0.0322562	0.0267079	Fermt1/Ppp2ca/Ufm1/Pkig	4	promoter
promoter.GO:0044154	GO:0044154	histone H3-K14 acetylation	4/814	16/23328	0.00191466	0.0322562	0.0267079	Brpf1/Wbp2/Phf14/Meaf6	4	promoter
promoter.GO:0048385	GO:0048385	regulation of retinoic acid receptor signaling pathway	4/814	16/23328	0.00191466	0.0322562	0.0267079	Cnot1/Calr/Ezh2/Nr2c1	4	promoter
promoter.GO:0070200	GO:0070200	establishment of protein localization to telomere	4/814	16/23328	0.00191466	0.0322562	0.0267079	Nabp2/Cct7/Cct4/Tcp1	4	promoter
promoter.GO:0098885	GO:0098885	modification of postsynaptic actin cytoskeleton	4/814	16/23328	0.00191466	0.0322562	0.0267079	Baiap2/Myh10/Cttnbp2/Wasf1	4	promoter
promoter.GO:1904590	GO:1904590	negative regulation of protein import	4/814	16/23328	0.00191466	0.0322562	0.0267079	Fermt1/Ppp2ca/Ufm1/Pkig	4	promoter
promoter.GO:0002573	GO:0002573	myeloid leukocyte differentiation	17/814	220/23328	0.00192496	0.0323197	0.0267605	Il3ra/Jun/Klf10/Trib1/Cited2/Junb/Zfpm1/Runx1/Pik3r1/Nme2/Rara/Tjp2/Glo1/Lbr/Sbno2/Fos/Apc	17	promoter
promoter.GO:0090130	GO:0090130	tissue migration	21/814	299/23328	0.00199821	0.0334362	0.027685	Pten/Jun/Calr/Rtn4/Rhob/Sema5a/Fermt1/Sox9/Akt1/Itga3/Pdgfb/Sp1/Atp5a1/Hmgb1/Itgb1/Map4k4/Jup/Pdpk1/Ctsh/Klf4/Pik3r3	21	promoter
promoter.GO:0000302	GO:0000302	response to reactive oxygen species	16/814	202/23328	0.00200866	0.0334979	0.027736	Jun/Hsph1/Rhob/Ezh2/Ppp1r15b/Setx/Hnrnpd/Akt1/Psap/Sphk1/Egln1/Pawr/Foxo1/Sesn1/Fos/Prdx5	16	promoter
promoter.GO:0043525	GO:0043525	positive regulation of neuron apoptotic process	9/814	81/23328	0.00202892	0.0336095	0.0278284	Atm/Jun/Egr1/Bcl2l11/Tfap2a/Nr3c1/Pawr/Pitx3/Atf4	9	promoter
promoter.GO:1904589	GO:1904589	regulation of protein import	9/814	81/23328	0.00202892	0.0336095	0.0278284	Tomm70a/Fermt1/Nutf2/Ppp2ca/Pik3r1/Jup/Bag3/Ufm1/Pkig	9	promoter
promoter.GO:2000736	GO:2000736	regulation of stem cell differentiation	8/814	66/23328	0.00204071	0.033692	0.0278968	Prickle1/Jag1/Rest/Sox9/Prdm4/N4bp2l2/Zfp36l2/Ythdf2	8	promoter
promoter.GO:0032388	GO:0032388	positive regulation of intracellular transport	15/814	184/23328	0.00207027	0.0339538	0.0281135	Stk11/Sfn/Kif5b/Nutf2/Rab21/Ppm1a/Kif20b/Pik3r1/Edem1/Cep131/Jup/Prkaca/Ehd1/Bag3/Pcm1	15	promoter
promoter.GO:0046890	GO:0046890	regulation of lipid biosynthetic process	15/814	184/23328	0.00207027	0.0339538	0.0281135	Asah1/Egr1/Stk11/Slc27a1/Rest/Akt1/Clcn2/Lpcat3/Sphk1/Pdgfb/Nr3c1/Sf1/Insig1/Ccn1/Sorbs1	15	promoter
promoter.GO:0051656	GO:0051656	establishment of organelle localization	25/814	382/23328	0.00209197	0.0340359	0.0281815	Kpnb1/Atm/Chmp6/Tacc3/Stk11/Rab1a/Ywhaz/Wipi1/Myh10/Kif5b/Ap3m2/Ndel1/Arfgap2/Prkcz/Dctn1/Fhod1/Itgb1/Nsfl1c/Wasf1/Cep83/Pdpk1/Sun1/Pard3/Pcm1/Cep63	25	promoter
promoter.GO:0061014	GO:0061014	positive regulation of mRNA catabolic process	7/814	52/23328	0.00209223	0.0340359	0.0281815	Cnot1/Hnrnpd/Zfp36l2/Cpeb3/Tnrc6a/Tob1/Ythdf2	7	promoter
promoter.GO:0046777	GO:0046777	protein autophosphorylation	18/814	241/23328	0.00209589	0.0340359	0.0281815	Atm/Jun/Stk11/Trim24/Ddx3x/Pim3/Ephb3/Ppp2ca/Eif2s1/Pdgfb/Stk39/Clk3/Taf1/Nme2/Aatk/Prkaca/Rap2b/Stk17b	18	promoter
promoter.GO:0005996	GO:0005996	monosaccharide metabolic process	19/814	261/23328	0.00214284	0.0342338	0.0283454	Stk11/Midn/Pkm/Mlycd/Nfe2l1/Foxk2/Akt1/Lepr/Fam3c/Pik3r1/Nr3c1/Slc2a8/Hmgb1/Ncoa2/Foxo1/Hk2/Dcxr/Atf4/Sorbs1	19	promoter
promoter.GO:0000724	GO:0000724	double-strand break repair via homologous recombination	12/814	131/23328	0.00214767	0.0342338	0.0283454	Atm/Nabp2/Rfwd3/Mus81/Fbh1/Mcm7/Recql5/Sfr1/Nabp1/Nipbl/Ap5s1/Ubqln4	12	promoter
promoter.GO:0007093	GO:0007093	mitotic cell cycle checkpoint	12/814	131/23328	0.00214767	0.0342338	0.0283454	Atm/Nabp2/Rfwd3/Mus81/Cdkn1a/Cdkn2b/Tex14/Rps27l/Nabp1/Nop53/Trrap/Apc	12	promoter
promoter.GO:0032434	GO:0032434	regulation of proteasomal ubiquitin-dependent protein catabolic process	12/814	131/23328	0.00214767	0.0342338	0.0283454	Trib1/Prickle1/Usp5/Nub1/Akt1/Ube2k/Taf1/Ubqln4/Nop53/Csnk1d/Senp1/Ubxn1	12	promoter
promoter.GO:0048640	GO:0048640	negative regulation of developmental growth	12/814	131/23328	0.00214767	0.0342338	0.0283454	Pten/Sema4c/Tomm70a/Cited2/Rtn4/Sema5a/Cdkn1a/Sema3f/Aatk/Apc/Adrb2/Ifrd1	12	promoter
promoter.GO:0006998	GO:0006998	nuclear envelope organization	6/814	39/23328	0.00216151	0.0342338	0.0283454	Tor1aip1/Ndel1/Dctn1/Nsfl1c/Sun1/Lmna	6	promoter
promoter.GO:0090287	GO:0090287	regulation of cellular response to growth factor stimulus	20/814	281/23328	0.00216456	0.0342338	0.0283454	Stk11/Cited2/Hspa5/Dstyk/Ing2/Fermt1/Ppm1a/Cdkn2b/Itga3/Pdgfb/Ltbp1/Zfp703/Zfp451/Wasf1/Pdpk1/Glg1/Tob1/Ccn1/Hgs/Sox11	20	promoter
promoter.GO:0030970	GO:0030970	retrograde protein transport, ER to cytosol	5/814	27/23328	0.0021772	0.0342338	0.0283454	Derl1/Aup1/Nploc4/Edem1/Derl2	5	promoter
promoter.GO:0060716	GO:0060716	labyrinthine layer blood vessel development	5/814	27/23328	0.0021772	0.0342338	0.0283454	Junb/Akt1/Tmed2/Fzd5/Ccn1	5	promoter
promoter.GO:1903513	GO:1903513	endoplasmic reticulum to cytosol transport	5/814	27/23328	0.0021772	0.0342338	0.0283454	Derl1/Aup1/Nploc4/Edem1/Derl2	5	promoter
promoter.GO:0070585	GO:0070585	protein localization to mitochondrion	10/814	98/23328	0.00222826	0.0349258	0.0289183	Tomm40l/Tomm70a/Tomm40/Hsph1/Hspd1/Ywhaz/Akt1/Tomm20/Hk2/Bag3	10	promoter
promoter.GO:0030217	GO:0030217	T cell differentiation	20/814	282/23328	0.00225575	0.0352452	0.0291828	Jmjd6/Egr1/Stk11/Socs1/Zbtb1/Shb/Tcf3/Zmiz1/Adrm1/Runx1/Lepr/Fzd5/Psap/Zfp36l2/Fzd8/Prkcz/Rara/Nfkbiz/Lfng/Apc	20	promoter
promoter.GO:0000725	GO:0000725	recombinational repair	12/814	132/23328	0.00228935	0.0356577	0.0295244	Atm/Nabp2/Rfwd3/Mus81/Fbh1/Mcm7/Recql5/Sfr1/Nabp1/Nipbl/Ap5s1/Ubqln4	12	promoter
promoter.GO:0001824	GO:0001824	blastocyst development	13/814	150/23328	0.00234893	0.036357	0.0301034	Cnot1/Cited2/Junb/Rtn4/Txnrd3/Suv39h1/Tfap2c/Actl6a/Smim14/N4bp2l2/Ndel1/Sp1/Sf3b1	13	promoter
promoter.GO:0034614	GO:0034614	cellular response to reactive oxygen species	13/814	150/23328	0.00234893	0.036357	0.0301034	Jun/Hsph1/Rhob/Ezh2/Setx/Hnrnpd/Akt1/Psap/Sphk1/Pawr/Foxo1/Fos/Prdx5	13	promoter
promoter.GO:0006260	GO:0006260	DNA replication	18/814	244/23328	0.00239751	0.0369934	0.0306303	Usp37/Jun/Ccdc88a/Rfwd3/Cenpx/Fbh1/Mcm7/Polg/Ccna2/Pold3/Tspyl2/Recql5/Top1mt/Pdgfb/Wrnip1/Wapl/Bod1l/Gmnn	18	promoter
promoter.GO:0007059	GO:0007059	chromosome segregation	22/814	324/23328	0.00240796	0.036999	0.030635	Kpnb1/Stag1/Atm/Anapc11/Chmp6/Tacc3/Ntmt1/Mus81/Cep85/Ddx3x/Cenpx/Phb2/Ndel1/Tex14/Recql5/Rcc1/Smc6/Wapl/Nipbl/Sun1/Apc/Cep63	22	promoter
promoter.GO:0006359	GO:0006359	regulation of transcription by RNA polymerase III	4/814	17/23328	0.00243523	0.036999	0.030635	Maf1/Prdx5/Rptor/Chd8	4	promoter
promoter.GO:0035459	GO:0035459	vesicle cargo loading	4/814	17/23328	0.00243523	0.036999	0.030635	Rab1a/Insig1/Sec24b/Mia2	4	promoter
promoter.GO:0098760	GO:0098760	response to interleukin-7	4/814	17/23328	0.00243523	0.036999	0.030635	P4hb/Hspd1/Hdgf/Hmgb1	4	promoter
promoter.GO:0098761	GO:0098761	cellular response to interleukin-7	4/814	17/23328	0.00243523	0.036999	0.030635	P4hb/Hspd1/Hdgf/Hmgb1	4	promoter
promoter.GO:0048024	GO:0048024	regulation of mRNA splicing, via spliceosome	11/814	116/23328	0.00246666	0.0370932	0.0307129	Jmjd6/Wtap/Srsf2/Ptbp1/Son/Rest/Nup98/Ddx5/Sf1/Zfp64/Hnrnpk	11	promoter
promoter.GO:0009409	GO:0009409	response to cold	6/814	40/23328	0.00246908	0.0370932	0.0307129	Slc27a1/Zfp516/Metrnl/Nfe2l1/Trpm8/Adrb2	6	promoter
promoter.GO:0070570	GO:0070570	regulation of neuron projection regeneration	6/814	40/23328	0.00246908	0.0370932	0.0307129	Pten/Rtn4/Ndel1/Map4k4/Cers2/Klf4	6	promoter
promoter.GO:0031122	GO:0031122	cytoplasmic microtubule organization	8/814	68/23328	0.00247138	0.0370932	0.0307129	Kpnb1/Tacc3/Ccdc88a/Slain2/Hook2/Dctn1/Apc/Pcm1	8	promoter
promoter.GO:0060562	GO:0060562	epithelial tube morphogenesis	25/814	387/23328	0.0024868	0.0372119	0.0308112	Brpf1/Sema4c/Cited2/Prickle1/Rhob/Lama5/Sema5a/Phb2/Tfap2a/Sox9/Kif20b/Tfap2c/Tmed2/Nr3c1/Nphp3/Rara/Fzd2/Fat4/Prkaca/Sec24b/Ctsh/Nup50/Sox11/Tbx3/Bcl10	25	promoter
promoter.GO:0010770	GO:0010770	positive regulation of cell morphogenesis involved in differentiation	15/814	188/23328	0.00254898	0.0380274	0.0314864	P4hb/Stk11/Calr/Baiap2/Rtn4/Rac3/Sema5a/Lrp8/Rab21/Ndel1/Caprin1/Tnfrsf12a/Nrg1/Sgk1/Numb	15	promoter
promoter.GO:0048638	GO:0048638	regulation of developmental growth	26/814	409/23328	0.00256571	0.038162	0.0315979	Pten/Sema4c/Tomm70a/Cited2/Rtn4/Bcl2l11/Sema5a/Cdkn1a/Suv39h1/Ppp2r3a/Rab21/Akt1/Sema3f/Ndel1/Nr3c1/Afg3l2/Dusp6/Aatk/Nipbl/Tnfrsf12a/Nrg1/Hnrnpk/Apc/Adrb2/Gpat4/Ifrd1	26	promoter
promoter.GO:0006475	GO:0006475	internal protein amino acid acetylation	13/814	152/23328	0.0026386	0.0390119	0.0323016	Mbd3/Brpf1/Tada3/Tcf3/Wbp2/Actl6a/Kansl2/Taf1/Zfp451/Trrap/Phf14/Iws1/Meaf6	13	promoter
promoter.GO:0018393	GO:0018393	internal peptidyl-lysine acetylation	13/814	152/23328	0.0026386	0.0390119	0.0323016	Mbd3/Brpf1/Tada3/Tcf3/Wbp2/Actl6a/Kansl2/Taf1/Zfp451/Trrap/Phf14/Iws1/Meaf6	13	promoter
promoter.GO:0033673	GO:0033673	negative regulation of kinase activity	17/814	227/23328	0.0026726	0.039397	0.0326205	Prpsap1/Chmp6/Pten/Midn/Trib1/Shb/Cep85/Actb/Cdkn1a/Akt1/Dusp6/Pdpk1/Ajuba/Apc/Chordc1/Dusp4/Pkig	17	promoter
promoter.GO:1904018	GO:1904018	positive regulation of vasculature development	16/814	208/23328	0.00269693	0.0396376	0.0328197	Egr1/Pkm/Rtn4/Rhob/Sema5a/Runx1/Sphk1/Pdgfb/Sp1/Hmgb1/Itgb1/Jup/Pdpk1/Hk2/Ctsh/Klf4	16	promoter
promoter.GO:0019827	GO:0019827	stem cell population maintenance	14/814	171/23328	0.00276151	0.0404667	0.0335062	Cnot1/Klf10/Rest/Sox9/Tfap2c/Zfp36l2/Nipbl/Foxo1/Med14/Apc/Klf4/Pcm1/Nfya/Tbx3	14	promoter
promoter.GO:0014020	GO:0014020	primary neural tube formation	11/814	118/23328	0.00282085	0.0412143	0.0341252	Sema4c/Cited2/Prickle1/Tfap2a/Kif20b/Tmed2/Rara/Fzd2/Prkaca/Sec24b/Bcl10	11	promoter
promoter.GO:0035306	GO:0035306	positive regulation of dephosphorylation	7/814	55/23328	0.00290046	0.0422529	0.0349852	Magi2/Ptbp1/Ppp1r15b/Ppp1r12a/Ppp2ca/Sympk/Pawr	7	promoter
promoter.GO:2001233	GO:2001233	regulation of apoptotic signaling pathway	26/814	413/23328	0.00292403	0.0424714	0.035166	P4hb/Pten/Mpv17l/Hsph1/Vdac2/Birc6/Bcl2l11/Ing2/Ddx3x/Fbh1/Cdkn2d/Gnai2/Uri1/Siva1/Akt1/Ddias/Mnt/Bik/Tnfrsf12a/Ctsh/Hnrnpk/Sgms1/Lmna/Cep63/Bcl10/Phip	26	promoter
promoter.GO:0045669	GO:0045669	positive regulation of osteoblast differentiation	8/814	70/23328	0.00297011	0.0430145	0.0356157	Jund/Cebpd/Jag1/Il6st/Pdlim7/Ccn1/Lmna/Sox11	8	promoter
promoter.GO:0030511	GO:0030511	positive regulation of transforming growth factor beta receptor signaling pathway	5/814	29/23328	0.00302374	0.0432784	0.0358343	Stk11/Cited2/Ing2/Fermt1/Cdkn2b	5	promoter
promoter.GO:1903846	GO:1903846	positive regulation of cellular response to transforming growth factor beta stimulus	5/814	29/23328	0.00302374	0.0432784	0.0358343	Stk11/Cited2/Ing2/Fermt1/Cdkn2b	5	promoter
promoter.GO:0010769	GO:0010769	regulation of cell morphogenesis involved in differentiation	23/814	351/23328	0.00303988	0.0432784	0.0358343	P4hb/Pten/Sema4c/Stk11/Calr/Baiap2/Rtn4/Rac3/Sema5a/Ephb3/Lrp8/Rab21/Sema3f/Ndel1/Mycbp2/Caprin1/Aatk/Tnfrsf12a/Nrg1/Sgk1/Zswim6/Ifrd1/Numb	23	promoter
promoter.GO:0031589	GO:0031589	cell-substrate adhesion	23/814	351/23328	0.00303988	0.0432784	0.0358343	P4hb/Pten/Calr/Rab1a/Bcl2l11/Lama5/Rac3/Actg1/Ephb3/Fermt1/Jag1/Itgb4/Itga3/Pik3r1/Prkcz/Itgb1/Map4k4/Jup/Tnfrsf12a/Pdpk1/Ccn1/Ajuba/Sorbs1	23	promoter
promoter.GO:0030900	GO:0030900	forebrain development	25/814	393/23328	0.00304261	0.0432784	0.0358343	Grcc10/Satb2/Pten/Tacc3/Rtn4/Zmiz1/Rac3/Sema5a/Myh10/Ephb3/Lrp8/Tfap2a/Tfap2c/Ndel1/Zfp335/Ncor2/Pitx1/Fat4/Sun1/Nrg1/Hnrnpk/Pcm1/Zswim6/Tbx3/Numb	25	promoter
promoter.GO:0070571	GO:0070571	negative regulation of neuron projection regeneration	4/814	18/23328	0.00304538	0.0432784	0.0358343	Pten/Rtn4/Map4k4/Cers2	4	promoter
promoter.GO:0003281	GO:0003281	ventricular septum development	9/814	86/23328	0.00306697	0.0432784	0.0358343	Cited2/Zfpm1/Ltbp1/Egln1/Fzd2/Ccn1/Stra6/Sox11/Tbx3	9	promoter
promoter.GO:0060411	GO:0060411	cardiac septum morphogenesis	9/814	86/23328	0.00306697	0.0432784	0.0358343	Cited2/Zfpm1/Jag1/Egln1/Rara/Fzd2/Ccn1/Sox11/Tbx3	9	promoter
promoter.GO:1905897	GO:1905897	regulation of response to endoplasmic reticulum stress	9/814	86/23328	0.00306697	0.0432784	0.0358343	Tmem259/Ppp1r15b/Nfe2l1/Lpcat3/Tmed2/Pik3r1/Edem1/Derl2/Ubxn1	9	promoter
promoter.GO:0006473	GO:0006473	protein acetylation	15/814	192/23328	0.00311578	0.0438422	0.0363011	Mbd3/Brpf1/Tada3/Tcf3/Ddx3x/Wbp2/Actl6a/Sphk1/Kansl2/Taf1/Zfp451/Trrap/Phf14/Iws1/Meaf6	15	promoter
promoter.GO:0043393	GO:0043393	regulation of protein binding	17/814	231/23328	0.00319893	0.0448838	0.0371635	Zfpm1/Actb/Cdkn1a/Derl1/Akt1/Ppp2ca/Tex14/Eif2s1/Pdgfb/Sympk/Nphp3/Taf1/Rfng/Lfng/Hnrnpk/Adrb2/Ralb	17	promoter
promoter.GO:0048538	GO:0048538	thymus development	7/814	56/23328	0.00321699	0.0448838	0.0371635	Atm/Cited2/Zbtb1/Bcl2l11/Adrm1/Ephb3/Apc	7	promoter
promoter.GO:1902893	GO:1902893	regulation of pri-miRNA transcription by RNA polymerase II	7/814	56/23328	0.00321699	0.0448838	0.0371635	Jun/Egr1/Sox9/Pdgfb/Nr3c1/Fos/Klf4	7	promoter
promoter.GO:0007568	GO:0007568	aging	18/814	251/23328	0.00324495	0.0451467	0.0373812	Atm/Krt14/Pten/Calr/Rwdd1/Zmiz1/Ing2/Cdkn1a/Suv39h1/Polg/Akt1/Cdkn2b/Mnt/Eif2s1/Pawr/Smc6/Lmna/Tbx3	18	promoter
promoter.GO:0016311	GO:0016311	dephosphorylation	24/814	374/23328	0.00326429	0.0452885	0.0374986	Mtmr4/Pten/Stk11/Magi2/Ppm1g/Ptbp1/Ppp1r15b/Ppp1r12a/Ppp2r3a/Gnai2/Uri1/Ppm1a/Plpp2/Ppp2ca/Cry2/Ptpn3/Sympk/Dusp6/Pawr/Bod1l/Dusp11/Ppp5c/Ywhab/Dusp4	24	promoter
promoter.GO:0050673	GO:0050673	epithelial cell proliferation	27/814	438/23328	0.00327698	0.0453376	0.0375392	Pten/Jun/Stk11/Fmc1/Rtn4/Klf9/Sfn/Sema5a/Fermt1/Phb2/Sox9/Akt1/Tfap2c/Cdkn2b/Pdgfb/Sp1/Atp5a1/Hmgb1/Irf6/Zfp703/Nme2/Adk/Pdpk1/Hmgn1/Apc/Rptor/Sox11	27	promoter
promoter.GO:0021915	GO:0021915	neural tube development	15/814	194/23328	0.00343585	0.0474032	0.0392496	Brpf1/Sema4c/Plod3/Cited2/Prickle1/Tfap2a/Kif20b/Tmed2/Rara/Fzd2/Prkaca/Sec24b/Nup50/Sox11/Bcl10	15	promoter
promoter.GO:1903707	GO:1903707	negative regulation of hemopoiesis	13/814	157/23328	0.00349235	0.0480489	0.0397841	Socs1/Klf13/Trib1/H4f16/Zfpm1/Nfkbia/Runx1/N4bp2l2/H4c8/Pik3r1/Nme2/Rara/Tjp2	13	promoter
promoter.GO:0010922	GO:0010922	positive regulation of phosphatase activity	5/814	30/23328	0.00352581	0.0482412	0.0399434	Magi2/Ppp1r15b/Ppp1r12a/Ppp2ca/Pawr	5	promoter
promoter.GO:0043372	GO:0043372	positive regulation of CD4-positive, alpha-beta T cell differentiation	5/814	30/23328	0.00352581	0.0482412	0.0399434	Socs1/Shb/Prkcz/Rara/Nfkbiz	5	promoter
promoter.GO:0032526	GO:0032526	response to retinoic acid	9/814	88/23328	0.0035838	0.0487848	0.0403935	Atm/Runx1/Setx/Cdkn2d/Sox9/Rara/Ctsh/Klf4/Rpl36al	9	promoter
promoter.GO:0009612	GO:0009612	response to mechanical stimulus	14/814	176/23328	0.00358523	0.0487848	0.0403935	Jun/Arhgdia/Mir760/Nfkbia/Usp53/Piezo1/Rest/Sox9/Akt1/Pawr/Jup/Fos/Bag3/Stra6	14	promoter
promoter.GO:0006109	GO:0006109	regulation of carbohydrate metabolic process	15/814	195/23328	0.00360572	0.0489291	0.040513	Stk11/Midn/Mlycd/Nfe2l1/Foxk2/Akt1/Lepr/Fam3c/Pdgfb/Nr3c1/Hmgb1/Ncoa2/Foxo1/Scarb2/Sorbs1	15	promoter
promoter.GO:0007098	GO:0007098	centrosome cycle	11/814	122/23328	0.00365196	0.0492866	0.040809	Cep85/Rbm14/Ppp1r12a/Ndel1/Dctn1/Nsfl1c/Cep131/Ccnf/Pcm1/Chordc1/Cep63	11	promoter
promoter.GO:1903828	GO:1903828	negative regulation of cellular protein localization	11/814	122/23328	0.00365196	0.0492866	0.040809	Hsph1/Fermt1/Ppp2ca/Nsfl1c/Insig1/Bag3/Derl2/Ufm1/Pkig/Numb/Ankrd13a	11	promoter
promoter.GO:1904375	GO:1904375	regulation of protein localization to cell periphery	12/814	140/23328	0.00371948	0.0500614	0.0414505	Magi2/Actb/Kif5b/Akt1/Itga3/Pik3r1/Prkcz/Itgb1/Pdpk1/Rhog/Numb/Sorbs1	12	promoter
promoter.GO:0006656	GO:0006656	phosphatidylcholine biosynthetic process	4/814	19/23328	0.00375211	0.0500922	0.0414761	Slc27a1/Lpcat3/Gpat4/Chka	4	promoter
promoter.GO:0033145	GO:0033145	positive regulation of intracellular steroid hormone receptor signaling pathway	4/814	19/23328	0.00375211	0.0500922	0.0414761	Wbp2/Nr3c1/Ncoa2/Ppp5c	4	promoter
promoter.GO:0046827	GO:0046827	positive regulation of protein export from nucleus	4/814	19/23328	0.00375211	0.0500922	0.0414761	Sfn/Ppm1a/Prkaca/Bag3	4	promoter
promoter.GO:0097193	GO:0097193	intrinsic apoptotic signaling pathway	20/814	295/23328	0.00376804	0.0501697	0.0415402	P4hb/Atm/Stk11/Hsph1/Vdac2/Bcl2l11/Sfn/Ddx3x/Cdkn1a/Fbh1/Cdkn2d/Uri1/Ddx5/Ube2k/Ddias/Pik3r1/Rps27l/Hnrnpk/Cep63/Atf4	20	promoter
promoter.GO:0043491	GO:0043491	protein kinase B signaling	15/814	196/23328	0.0037824	0.0502258	0.0415867	Pten/Stk11/Magi2/Rtn4/Sema5a/Setx/Sox9/Akt1/Itgb1/Rara/Nop53/Nrg1/Sesn1/Klf4/Pik3r3	15	promoter
promoter.GO:0010632	GO:0010632	regulation of epithelial cell migration	17/814	235/23328	0.00380836	0.0504009	0.0417316	Pten/Jun/Calr/Rtn4/Rhob/Sema5a/Sox9/Akt1/Itga3/Pdgfb/Sp1/Atp5a1/Map4k4/Jup/Pdpk1/Ctsh/Klf4	17	promoter
promoter.GO:0043588	GO:0043588	skin development	19/814	275/23328	0.00381594	0.0504009	0.0417316	Asah1/Stard7/Lama5/Sfn/Runx1/Fermt1/Tfap2a/Itgb4/Sox9/Akt1/Tfap2c/Fosl2/Psap/Itga3/Irf6/Nme2/Jup/Apc/Flg2	19	promoter
promoter.GO:0062012	GO:0062012	regulation of small molecule metabolic process	23/814	358/23328	0.00387195	0.0508523	0.0421054	Egr1/Stk11/Midn/Mlycd/Nfe2l1/Rest/Sox9/Foxk2/Akt1/Clcn2/Lepr/Fam3c/Lpcat3/Pdgfb/Nr3c1/Ttc39b/Hmgb1/Ncoa2/Ncor2/Foxo1/Insig1/Apc/Sorbs1	23	promoter
promoter.GO:0002040	GO:0002040	sprouting angiogenesis	11/814	123/23328	0.00388763	0.0508523	0.0421054	Jmjd6/Pkm/Rnf213/Rtn4/Sema5a/Akt1/Hmgb1/Itgb1/Pdpk1/Klf4/Pik3r3	11	promoter
promoter.GO:0060249	GO:0060249	anatomical structure homeostasis	26/814	422/23328	0.00388795	0.0508523	0.0421054	Atm/Nabp2/Stk11/Cct7/Rac3/Hnrnpd/Sox9/Acaca/Stk39/Dctn1/P2ry2/Itgb1/Nphp3/Smc6/Tjp2/Clcn3/Ctsh/Cct4/Apc/Adrb2/Prdx5/Lmna/Bag3/Tent4b/Epas1/Tcp1	26	promoter
promoter.GO:2000058	GO:2000058	regulation of ubiquitin-dependent protein catabolic process	13/814	159/23328	0.00389118	0.0508523	0.0421054	Pten/Trib1/Prickle1/Usp5/Nub1/Akt1/Ube2k/Taf1/Ubqln4/Nop53/Csnk1d/Senp1/Ubxn1	13	promoter
promoter.GO:0050821	GO:0050821	protein stabilization	14/814	178/23328	0.00396633	0.051698	0.0428056	Pten/Calr/Hspd1/Tcf3/Rtn4/Cct7/Phb2/Pik3r1/Taf1/Apbb2/Nop53/Cct4/Bag3/Tcp1	14	promoter
promoter.GO:1902895	GO:1902895	positive regulation of pri-miRNA transcription by RNA polymerase II	6/814	44/23328	0.0040367	0.0524771	0.0434507	Jun/Egr1/Pdgfb/Nr3c1/Fos/Klf4	6	promoter
promoter.GO:1903052	GO:1903052	positive regulation of proteolysis involved in cellular protein catabolic process	11/814	124/23328	0.00413528	0.05348	0.0442811	Tmem259/Pten/Trib1/Prickle1/Usp5/Nub1/Akt1/Taf1/Edem1/Nop53/Csnk1d	11	promoter
promoter.GO:0043543	GO:0043543	protein acylation	17/814	237/23328	0.0041472	0.05348	0.0442811	Mbd3/Brpf1/Tada3/Tcf3/Ddx3x/Wbp2/Ppm1a/Actl6a/Sphk1/Kansl2/Taf1/Zfp451/Zdhhc17/Trrap/Phf14/Iws1/Meaf6	17	promoter
promoter.GO:0006650	GO:0006650	glycerophospholipid metabolic process	18/814	257/23328	0.00415686	0.05348	0.0442811	Mtmr4/Pten/Socs1/Slc27a1/Socs3/Pi4kb/Phb2/Lpcat3/Far1/Pgs1/Pik3r1/Pdgfb/Ptdss2/Ajuba/Pik3r3/Gpat4/Pigo/Chka	18	promoter
promoter.GO:1990138	GO:1990138	neuron projection extension	15/814	198/23328	0.00415703	0.05348	0.0442811	Sema4c/Stk11/Rtn4/Sema5a/Rab21/Sema3f/Ndel1/Prkcz/Itgb1/Wasf1/Aatk/Tnfrsf12a/Nrg1/Hnrnpk/Ifrd1	15	promoter
promoter.GO:0015937	GO:0015937	coenzyme A biosynthetic process	3/814	10/23328	0.00422648	0.0536764	0.0444437	Pank1/Pank4/Acat1	3	promoter
promoter.GO:0030853	GO:0030853	negative regulation of granulocyte differentiation	3/814	10/23328	0.00422648	0.0536764	0.0444437	Trib1/Runx1/Rara	3	promoter
promoter.GO:0071257	GO:0071257	cellular response to electrical stimulus	3/814	10/23328	0.00422648	0.0536764	0.0444437	Pten/Actb/Rest	3	promoter
promoter.GO:1904851	GO:1904851	positive regulation of establishment of protein localization to telomere	3/814	10/23328	0.00422648	0.0536764	0.0444437	Cct7/Cct4/Tcp1	3	promoter
promoter.GO:2000767	GO:2000767	positive regulation of cytoplasmic translation	3/814	10/23328	0.00422648	0.0536764	0.0444437	Pkm/Eef2/Ythdf2	3	promoter
promoter.GO:0030178	GO:0030178	negative regulation of Wnt signaling pathway	13/814	161/23328	0.00432608	0.0548007	0.0453746	Egr1/Stk11/Prickle1/Rnf213/G3bp1/Fermt1/Ppp2r3a/Sox9/Tle1/Nphp3/Foxo1/Apc/Chd8	13	promoter
promoter.GO:0022411	GO:0022411	cellular component disassembly	24/814	383/23328	0.00439155	0.0553939	0.0458658	Scaf8/Vdac1/Atg2a/Kif24/Napa/Wipi1/Sema5a/Kif5b/Setx/Phb2/Atg9a/Ndel1/Capza1/Dctn1/Map4k4/Ubqln4/Hk2/Mical2/Nrg1/Mrpl58/Sgk1/Apc/Adrb2/Ufm1	24	promoter
promoter.GO:0034329	GO:0034329	cell junction assembly	26/814	426/23328	0.00439528	0.0553939	0.0458658	Pten/Tbcd/Magi2/Plec/Actb/Actg1/Ephb3/Itgb4/Pkp4/Nectin1/Fzd5/Pik3r1/Pdgfb/Capza1/Itgb1/Efnb1/Zfp703/Map4k4/Jup/Pdpk1/Nrg1/Prkaca/Pard3/Ajuba/Numb/Sorbs1	26	promoter
promoter.GO:0032527	GO:0032527	protein exit from endoplasmic reticulum	6/814	45/23328	0.00452296	0.0567753	0.0470096	Derl1/Aup1/Nploc4/Edem1/Insig1/Derl2	6	promoter
promoter.GO:0022407	GO:0022407	regulation of cell-cell adhesion	26/814	427/23328	0.00453044	0.0567753	0.0470096	Socs1/Magi2/Hsph1/Mex3b/Hspd1/Cited2/Zbtb1/Shb/Zmiz1/Piezo1/Ephb3/Runx1/Jag1/Akt1/Il6st/Pik3r1/Prkcz/Efnb1/Zfp703/Pawr/Rara/Adk/Nfkbiz/Adrb2/Klf4/Bcl10	26	promoter
promoter.GO:0042306	GO:0042306	regulation of protein import into nucleus	8/814	75/23328	0.00456107	0.0567753	0.0470096	Fermt1/Nutf2/Ppp2ca/Pik3r1/Jup/Bag3/Ufm1/Pkig	8	promoter
promoter.GO:0043555	GO:0043555	regulation of translation in response to stress	4/814	20/23328	0.0045622	0.0567753	0.0470096	Ddx3x/Ppp1r15b/Tmed2/Eif2s1	4	promoter
promoter.GO:2000678	GO:2000678	negative regulation of transcription regulatory region DNA binding	4/814	20/23328	0.0045622	0.0567753	0.0470096	Rest/Taf1/Sri/Sox11	4	promoter
promoter.GO:0090316	GO:0090316	positive regulation of intracellular protein transport	12/814	144/23328	0.00466546	0.0579149	0.0479532	Sfn/Kif5b/Nutf2/Ppm1a/Kif20b/Pik3r1/Edem1/Cep131/Jup/Prkaca/Bag3/Pcm1	12	promoter
promoter.GO:0048384	GO:0048384	retinoic acid receptor signaling pathway	5/814	32/23328	0.00470474	0.0582565	0.048236	Cnot1/Calr/Ezh2/Nr2c1/Rara	5	promoter
promoter.GO:0070507	GO:0070507	regulation of microtubule cytoskeleton organization	15/814	201/23328	0.00477523	0.0589819	0.0488366	Tacc3/Tbcd/Hsph1/Slain2/Cep85/Rassf7/Rbm14/Rcc1/Dctn1/Nsfl1c/Cep131/Ccnf/Sgk1/Apc/Chordc1	15	promoter
promoter.GO:0018394	GO:0018394	peptidyl-lysine acetylation	13/814	163/23328	0.00479934	0.0590196	0.0488678	Mbd3/Brpf1/Tada3/Tcf3/Wbp2/Actl6a/Kansl2/Taf1/Zfp451/Trrap/Phf14/Iws1/Meaf6	13	promoter
promoter.GO:0060485	GO:0060485	mesenchyme development	19/814	281/23328	0.0048083	0.0590196	0.0488678	Pten/Sema4c/Cited2/Rtn4/Lama5/Ezh2/Sema5a/Jag1/Tfap2a/Sox9/Ddx5/Sema3f/Ppp2ca/Efnb1/Zfp703/Pawr/Hnrnpab/Sox11/Mcrip1	19	promoter
promoter.GO:0000045	GO:0000045	autophagosome assembly	9/814	92/23328	0.00482079	0.0590196	0.0488678	Rab1a/Atg2a/Rab43/Wipi1/Atg4b/Atg9a/Nsfl1c/Bag3/Ralb	9	promoter
promoter.GO:1901800	GO:1901800	positive regulation of proteasomal protein catabolic process	10/814	109/23328	0.00482595	0.0590196	0.0488678	Tmem259/Trib1/Prickle1/Usp5/Nub1/Akt1/Taf1/Edem1/Nop53/Csnk1d	10	promoter
promoter.GO:0006479	GO:0006479	protein methylation	14/814	183/23328	0.00506462	0.061634	0.0510326	H1f3/Ntmt1/Mettl21a/Ezh2/Suv39h1/Kmt2c/Zfp335/Cxxc1/Kmt5c/Iws1/Lmna/Setd1b/Kmt5b/Tet3	14	promoter
promoter.GO:0008213	GO:0008213	protein alkylation	14/814	183/23328	0.00506462	0.061634	0.0510326	H1f3/Ntmt1/Mettl21a/Ezh2/Suv39h1/Kmt2c/Zfp335/Cxxc1/Kmt5c/Iws1/Lmna/Setd1b/Kmt5b/Tet3	14	promoter
promoter.GO:0006275	GO:0006275	regulation of DNA replication	10/814	110/23328	0.00514717	0.0624851	0.0517373	Usp37/Jun/Ccdc88a/Fbh1/Ccna2/Tspyl2/Pdgfb/Wrnip1/Wapl/Gmnn	10	promoter
promoter.GO:0033077	GO:0033077	T cell differentiation in thymus	9/814	93/23328	0.00517646	0.0625341	0.0517779	Jmjd6/Stk11/Zbtb1/Tcf3/Adrm1/Fzd5/Zfp36l2/Fzd8/Apc	9	promoter
promoter.GO:0045445	GO:0045445	myoblast differentiation	9/814	93/23328	0.00517646	0.0625341	0.0517779	Prickle1/Rest/Sox9/Ddx5/Pik3r1/Hinfp/Pitx1/Tbx3/Epas1	9	promoter
promoter.GO:0045475	GO:0045475	locomotor rhythm	4/814	21/23328	0.00548212	0.0657788	0.0544645	Pten/Egr1/Lepr/Ncoa2	4	promoter
promoter.GO:0048569	GO:0048569	post-embryonic animal organ development	4/814	21/23328	0.00548212	0.0657788	0.0544645	Bcl2l11/Fzd5/Hmgn1/Klf4	4	promoter
promoter.GO:0008630	GO:0008630	intrinsic apoptotic signaling pathway in response to DNA damage	10/814	111/23328	0.00548489	0.0657788	0.0544645	Atm/Bcl2l11/Sfn/Cdkn1a/Fbh1/Cdkn2d/Ddias/Pik3r1/Rps27l/Hnrnpk	10	promoter
promoter.GO:0090257	GO:0090257	regulation of muscle system process	17/814	244/23328	0.00553381	0.0662052	0.0548175	Grcc10/Tomm70a/Ankrd39/Gtf2i/Atp2b1/Sphk1/Nr3c1/Ece1/Pawr/Jup/Adk/Foxo1/Sri/Adrb2/Lmna/Klf4/Gtf2ird2	17	promoter
promoter.GO:1903313	GO:1903313	positive regulation of mRNA metabolic process	9/814	94/23328	0.00555211	0.0662642	0.0548663	Cnot1/Nup98/Hnrnpd/Zfp36l2/Cpeb3/Tnrc6a/Zfp64/Tob1/Ythdf2	9	promoter
promoter.GO:0061008	GO:0061008	hepaticobiliary system development	11/814	129/23328	0.00556821	0.0662742	0.0548746	Jun/Pkm/Asl/Cited2/Rtn4/Ezh2/Runx1/Sox9/Sp1/Nphp3/Nipbl	11	promoter
promoter.GO:0030517	GO:0030517	negative regulation of axon extension	6/814	47/23328	0.0056229	0.0662742	0.0548746	Sema4c/Rtn4/Sema5a/Sema3f/Aatk/Ifrd1	6	promoter
promoter.GO:0030520	GO:0030520	intracellular estrogen receptor signaling pathway	6/814	47/23328	0.0056229	0.0662742	0.0548746	Cnot1/Phb2/Ddx5/Wbp2/Strn3/Ufm1	6	promoter
promoter.GO:0031077	GO:0031077	post-embryonic camera-type eye development	3/814	11/23328	0.00566176	0.0662742	0.0548746	Fzd5/Hmgn1/Klf4	3	promoter
promoter.GO:0036490	GO:0036490	regulation of translation in response to endoplasmic reticulum stress	3/814	11/23328	0.00566176	0.0662742	0.0548746	Ddx3x/Ppp1r15b/Tmed2	3	promoter
promoter.GO:0060900	GO:0060900	embryonic camera-type eye formation	3/814	11/23328	0.00566176	0.0662742	0.0548746	Tfap2a/Stra6/Sox11	3	promoter
promoter.GO:0070203	GO:0070203	regulation of establishment of protein localization to telomere	3/814	11/23328	0.00566176	0.0662742	0.0548746	Cct7/Cct4/Tcp1	3	promoter
promoter.GO:0022409	GO:0022409	positive regulation of cell-cell adhesion	18/814	265/23328	0.00569189	0.0662742	0.0548746	Socs1/Hsph1/Mex3b/Hspd1/Cited2/Zbtb1/Shb/Zmiz1/Piezo1/Runx1/Il6st/Prkcz/Efnb1/Pawr/Rara/Adk/Nfkbiz/Bcl10	18	promoter
promoter.GO:0031102	GO:0031102	neuron projection regeneration	7/814	62/23328	0.0057019	0.0662742	0.0548746	Pten/Jun/Rtn4/Ndel1/Map4k4/Cers2/Klf4	7	promoter
promoter.GO:0043966	GO:0043966	histone H3 acetylation	7/814	62/23328	0.0057019	0.0662742	0.0548746	Brpf1/Tada3/Tcf3/Wbp2/Zfp451/Phf14/Meaf6	7	promoter
promoter.GO:1903078	GO:1903078	positive regulation of protein localization to plasma membrane	7/814	62/23328	0.0057019	0.0662742	0.0548746	Kif5b/Akt1/Itga3/Itgb1/Pdpk1/Rhog/Sorbs1	7	promoter
promoter.GO:0016236	GO:0016236	macroautophagy	15/814	205/23328	0.00571352	0.0662742	0.0548746	Rab1a/Atg2a/Rab43/Wipi1/Phb2/Atg4b/Aup1/Atg9a/Nsfl1c/Ubqln4/Sesn1/Adrb2/Bag3/Ufm1/Ralb	15	promoter
promoter.GO:0050810	GO:0050810	regulation of steroid biosynthetic process	8/814	78/23328	0.00578867	0.066989	0.0554665	Asah1/Egr1/Rest/Clcn2/Lpcat3/Nr3c1/Sf1/Insig1	8	promoter
promoter.GO:0021954	GO:0021954	central nervous system neuron development	9/814	95/23328	0.00594849	0.068678	0.056865	Grcc10/Pten/Samd4b/Zmiz1/Rac3/Ephb3/Tfap2a/Ndel1/Mycbp2	9	promoter
promoter.GO:0031396	GO:0031396	regulation of protein ubiquitination	15/814	206/23328	0.00596993	0.0687653	0.0569372	Pten/Trib1/Prickle1/Hspa5/Ddx3x/Derl1/Ube2s/Akt1/Sphk1/Mycbp2/Taf1/Arrdc4/Adrb2/Bcl10/Ubxn1	15	promoter
promoter.GO:0051090	GO:0051090	regulation of DNA-binding transcription factor activity	25/814	415/23328	0.00606042	0.0696456	0.0576661	Pten/Tacc3/Trib1/Rwdd1/Med13/Wwp2/Tcf3/Nfkbia/Ezh2/Lrp8/Phb2/Siva1/Akt1/Hr/Sphk1/Prkcz/Anxa4/Egln1/Taf1/Jup/Fzd2/Sri/Klf4/Ifrd1/Bcl10	25	promoter
promoter.GO:0006356	GO:0006356	regulation of transcription by RNA polymerase I	5/814	34/23328	0.00613939	0.070077	0.0580233	Maf1/Wdr75/Ippk/Nop53/Atf4	5	promoter
promoter.GO:0099563	GO:0099563	modification of synaptic structure	5/814	34/23328	0.00613939	0.070077	0.0580233	Baiap2/Myh10/Rest/Cttnbp2/Wasf1	5	promoter
promoter.GO:0048588	GO:0048588	developmental cell growth	18/814	267/23328	0.0061404	0.070077	0.0580233	Sema4c/Stk11/Tomm70a/Rtn4/Sema5a/Sox9/Rab21/Sema3f/Ndel1/Nr3c1/Prkcz/Itgb1/Wasf1/Aatk/Tnfrsf12a/Nrg1/Hnrnpk/Ifrd1	18	promoter
promoter.GO:0030516	GO:0030516	regulation of axon extension	10/814	113/23328	0.00621212	0.0706431	0.058492	Sema4c/Rtn4/Sema5a/Rab21/Sema3f/Ndel1/Aatk/Tnfrsf12a/Nrg1/Ifrd1	10	promoter
promoter.GO:0090092	GO:0090092	regulation of transmembrane receptor protein serine/threonine kinase signaling pathway	17/814	247/23328	0.00623361	0.0706431	0.058492	Stk11/Magi2/Cited2/Hspa5/Ing2/Fermt1/Ppm1a/Cdkn2b/Itga3/Ltbp1/Zfp703/Zfp451/Pdpk1/Glg1/Tob1/Ccn1/Sox11	17	promoter
promoter.GO:0002761	GO:0002761	regulation of myeloid leukocyte differentiation	11/814	131/23328	0.00624049	0.0706431	0.058492	Jun/Klf10/Trib1/Zfpm1/Runx1/Pik3r1/Nme2/Rara/Tjp2/Fos/Apc	11	promoter
promoter.GO:0034644	GO:0034644	cellular response to UV	8/814	79/23328	0.00624912	0.0706431	0.058492	Stk11/Zbtb1/Cdkn1a/Ddias/Pold3/Eif2s1/Pik3r1/Taf1	8	promoter
promoter.GO:0043254	GO:0043254	regulation of protein-containing complex assembly	26/814	438/23328	0.00626132	0.0706431	0.058492	H3f3b/Atm/Tbcd/Vdac2/Slain2/Rpl13a/Baiap2/Bcl2l11/Napa/Piezo1/Ddx3x/Sox9/Ppm1a/Cand1/Capza1/Prkcz/Dctn1/Wasf1/Bik/Nop53/Sgk1/Ajuba/Apc/Arfip1/Plekhg2/Ralb	26	promoter
promoter.GO:0060998	GO:0060998	regulation of dendritic spine development	9/814	96/23328	0.00636632	0.0716645	0.0593377	Pten/Baiap2/Lrp8/Mapk6/Nr3c1/Cpeb3/Caprin1/Nrg1/Hnrnpk	9	promoter
promoter.GO:0045766	GO:0045766	positive regulation of angiogenesis	14/814	188/23328	0.00639597	0.0716833	0.0593534	Pkm/Rtn4/Rhob/Sema5a/Runx1/Sphk1/Sp1/Hmgb1/Itgb1/Jup/Pdpk1/Hk2/Ctsh/Klf4	14	promoter
promoter.GO:0034655	GO:0034655	nucleobase-containing compound catabolic process	22/814	352/23328	0.00639694	0.0716833	0.0593534	Cnot1/Atm/Samd4b/Hnrnpa0/Exosc8/Mus81/Entpd7/Mlycd/Ptbp1/Fbh1/Ddx49/Hnrnpd/Ddx5/Zfp36l2/Cpeb3/Tnrc6a/Nt5m/Tob1/Ythdf2/Tent4b/Acat1/Alkbh5	22	promoter
promoter.GO:0035303	GO:0035303	regulation of dephosphorylation	13/814	169/23328	0.00647326	0.0723748	0.0599259	Mtmr4/Magi2/Ptbp1/Ppp1r15b/Ppp1r12a/Gnai2/Uri1/Ppp2ca/Cry2/Sympk/Pawr/Bod1l/Ywhab	13	promoter
promoter.GO:0050770	GO:0050770	regulation of axonogenesis	15/814	208/23328	0.00651055	0.0723856	0.0599348	Pten/Sema4c/Stk11/Rtn4/Sema5a/Ephb3/Rab21/Sema3f/Ndel1/Mycbp2/Aatk/Tnfrsf12a/Nrg1/Zswim6/Ifrd1	15	promoter
promoter.GO:0032148	GO:0032148	activation of protein kinase B activity	4/814	22/23328	0.00651806	0.0723856	0.0599348	Ccdc88a/Pdgfb/Prkcz/Pdpk1	4	promoter
promoter.GO:0045624	GO:0045624	positive regulation of T-helper cell differentiation	4/814	22/23328	0.00651806	0.0723856	0.0599348	Shb/Prkcz/Rara/Nfkbiz	4	promoter
promoter.GO:0031023	GO:0031023	microtubule organizing center organization	11/814	132/23328	0.00659969	0.072999	0.0604427	Cep85/Rbm14/Ppp1r12a/Ndel1/Dctn1/Nsfl1c/Cep131/Ccnf/Pcm1/Chordc1/Cep63	11	promoter
promoter.GO:1903076	GO:1903076	regulation of protein localization to plasma membrane	10/814	114/23328	0.00660278	0.072999	0.0604427	Actb/Kif5b/Akt1/Itga3/Pik3r1/Itgb1/Pdpk1/Rhog/Numb/Sorbs1	10	promoter
promoter.GO:0090278	GO:0090278	negative regulation of peptide hormone secretion	7/814	64/23328	0.00678553	0.074749	0.0618917	Midn/Klf7/Pim3/Rest/Map4k4/Anxa5/Rptor	7	promoter
promoter.GO:0043281	GO:0043281	regulation of cysteine-type endopeptidase activity involved in apoptotic process	15/814	209/23328	0.00679523	0.074749	0.0618917	Slc11a2/Hspd1/Dele1/Bcl2l11/Sfn/Ddx3x/Rest/Cdkn2d/Akt1/Ppp2ca/Rps27l/Ccn1/Klf4/Senp1/Bcl10	15	promoter
promoter.GO:1905037	GO:1905037	autophagosome organization	9/814	97/23328	0.00680634	0.074749	0.0618917	Rab1a/Atg2a/Rab43/Wipi1/Atg4b/Atg9a/Nsfl1c/Bag3/Ralb	9	promoter
promoter.GO:0046638	GO:0046638	positive regulation of alpha-beta T cell differentiation	6/814	49/23328	0.00690632	0.0752782	0.0623299	Socs1/Shb/Runx1/Prkcz/Rara/Nfkbiz	6	promoter
promoter.GO:0006458	GO:0006458	'de novo' protein folding	5/814	35/23328	0.00696092	0.0752782	0.0623299	Hsph1/Dnajb1/Hspa5/Dnajc7/Selenof	5	promoter
promoter.GO:0033146	GO:0033146	regulation of intracellular estrogen receptor signaling pathway	5/814	35/23328	0.00696092	0.0752782	0.0623299	Cnot1/Phb2/Wbp2/Strn3/Ufm1	5	promoter
promoter.GO:0040001	GO:0040001	establishment of mitotic spindle localization	5/814	35/23328	0.00696092	0.0752782	0.0623299	Kpnb1/Ndel1/Dctn1/Itgb1/Nsfl1c	5	promoter
promoter.GO:0051084	GO:0051084	'de novo' posttranslational protein folding	5/814	35/23328	0.00696092	0.0752782	0.0623299	Hsph1/Dnajb1/Hspa5/Dnajc7/Selenof	5	promoter
promoter.GO:1990089	GO:1990089	response to nerve growth factor	5/814	35/23328	0.00696092	0.0752782	0.0623299	Dync1li2/Magi2/Akt1/Wasf1/Ehd1	5	promoter
promoter.GO:1990090	GO:1990090	cellular response to nerve growth factor stimulus	5/814	35/23328	0.00696092	0.0752782	0.0623299	Dync1li2/Magi2/Akt1/Wasf1/Ehd1	5	promoter
promoter.GO:0065004	GO:0065004	protein-DNA complex assembly	13/814	171/23328	0.00712423	0.0768764	0.0636532	H3f3b/H1f3/H4f16/Cenpx/H3c7/Mcm7/Sox9/Tspyl2/Cand1/H4c8/Set/Taf1/H3c13	13	promoter
promoter.GO:0044262	GO:0044262	cellular carbohydrate metabolic process	19/814	292/23328	0.00717708	0.0772784	0.0639861	Pten/Stk11/Midn/Mlycd/Nfe2l1/Foxk2/Akt1/Ippk/Il6st/Lepr/Fam3c/Nr3c1/Hmgb1/Ncoa2/Gnptab/Foxo1/Hk2/Scarb2/Sorbs1	19	promoter
promoter.GO:0032204	GO:0032204	regulation of telomere maintenance	8/814	81/23328	0.00725275	0.0777868	0.064407	Atm/Nabp2/Cct7/Hnrnpd/Cct4/Lmna/Tent4b/Tcp1	8	promoter
promoter.GO:0045833	GO:0045833	negative regulation of lipid metabolic process	9/814	98/23328	0.00726929	0.0777868	0.064407	Stk11/Fmc1/Slc27a1/Rest/Sox9/Akt1/Sphk1/Pdgfb/Insig1	9	promoter
promoter.GO:0007100	GO:0007100	mitotic centrosome separation	3/814	12/23328	0.00735498	0.0777868	0.064407	Cep85/Ndel1/Nsfl1c	3	promoter
promoter.GO:0014745	GO:0014745	negative regulation of muscle adaptation	3/814	12/23328	0.00735498	0.0777868	0.064407	Foxo1/Lmna/Klf4	3	promoter
promoter.GO:0034333	GO:0034333	adherens junction assembly	3/814	12/23328	0.00735498	0.0777868	0.064407	Tbcd/Actb/Zfp703	3	promoter
promoter.GO:0045141	GO:0045141	meiotic telomere clustering	3/814	12/23328	0.00735498	0.0777868	0.064407	Atm/Sun1/Cep63	3	promoter
promoter.GO:0060767	GO:0060767	epithelial cell proliferation involved in prostate gland development	3/814	12/23328	0.00735498	0.0777868	0.064407	Stk11/Sox9/Apc	3	promoter
promoter.GO:0070202	GO:0070202	regulation of establishment of protein localization to chromosome	3/814	12/23328	0.00735498	0.0777868	0.064407	Cct7/Cct4/Tcp1	3	promoter
promoter.GO:2001234	GO:2001234	negative regulation of apoptotic signaling pathway	16/814	231/23328	0.00737271	0.0777868	0.064407	Mpv17l/Hsph1/Vdac2/Birc6/Ing2/Ddx3x/Cdkn2d/Gnai2/Uri1/Akt1/Ddias/Mnt/Sgms1/Lmna/Cep63/Phip	16	promoter
promoter.GO:0045840	GO:0045840	positive regulation of mitotic nuclear division	7/814	65/23328	0.00738135	0.0777868	0.064407	Anapc11/Phb2/Sphk1/Pdgfb/Nsfl1c/Nipbl/Phip	7	promoter
promoter.GO:0043487	GO:0043487	regulation of RNA stability	10/814	116/23328	0.00744105	0.0782495	0.0647901	Samd4b/Hnrnpa0/Ptbp1/Ddx49/Hnrnpd/Zfp36l2/Cpeb3/Ythdf2/Tent4b/Alkbh5	10	promoter
promoter.GO:0071478	GO:0071478	cellular response to radiation	12/814	153/23328	0.00749925	0.0786945	0.0651585	Atm/Egr1/Stk11/Zbtb1/Rhob/Cdkn1a/Ddias/Pold3/Eif2s1/Pik3r1/Taf1/Nipbl	12	promoter
promoter.GO:0021537	GO:0021537	telencephalon development	17/814	252/23328	0.00755815	0.0791449	0.0655315	Grcc10/Pten/Tacc3/Rtn4/Zmiz1/Myh10/Ephb3/Lrp8/Tfap2c/Ndel1/Ncor2/Fat4/Sun1/Nrg1/Hnrnpk/Zswim6/Numb	17	promoter
promoter.GO:0043370	GO:0043370	regulation of CD4-positive, alpha-beta T cell differentiation	6/814	50/23328	0.00762189	0.079409	0.0657501	Socs1/Shb/Runx1/Prkcz/Rara/Nfkbiz	6	promoter
promoter.GO:0047496	GO:0047496	vesicle transport along microtubule	6/814	50/23328	0.00762189	0.079409	0.0657501	Stk11/Rab1a/Kif5b/Ap3m2/Ndel1/Prkcz	6	promoter
promoter.GO:0009314	GO:0009314	response to radiation	24/814	401/23328	0.00763147	0.079409	0.0657501	Atm/Nabp2/Jun/Egr1/Stk11/Rfwd3/Zbtb1/Rhob/Sema5a/Cdkn1a/Nr2f6/Cdkn2d/Akt1/Ddias/Pold3/Eif2s1/Pik3r1/Cry2/Itgb1/Taf1/Nabp1/Nipbl/Hmgn1/Sgk1	24	promoter
promoter.GO:0043502	GO:0043502	regulation of muscle adaptation	9/814	99/23328	0.00775592	0.0805348	0.0666823	Tomm70a/Gtf2i/Nr3c1/Ece1/Adk/Foxo1/Lmna/Klf4/Gtf2ird2	9	promoter
promoter.GO:0048679	GO:0048679	regulation of axon regeneration	5/814	36/23328	0.00785624	0.0812358	0.0672627	Pten/Rtn4/Ndel1/Cers2/Klf4	5	promoter
promoter.GO:2000516	GO:2000516	positive regulation of CD4-positive, alpha-beta T cell activation	5/814	36/23328	0.00785624	0.0812358	0.0672627	Socs1/Shb/Prkcz/Rara/Nfkbiz	5	promoter
promoter.GO:0033500	GO:0033500	carbohydrate homeostasis	18/814	274/23328	0.00794201	0.0819516	0.0678554	Stk11/Aspscr1/Klf7/Pim3/Kif5b/Foxk2/Akt1/Lepr/Ppp2ca/Pik3r1/Cry2/Ncor2/Map4k4/Foxo1/Sri/Hk2/Prkaca/Tent4b	18	promoter
promoter.GO:0043967	GO:0043967	histone H4 acetylation	7/814	66/23328	0.00801498	0.0825326	0.0683365	Tada3/Tcf3/Actl6a/Kansl2/Trrap/Iws1/Meaf6	7	promoter
promoter.GO:0008361	GO:0008361	regulation of cell size	15/814	213/23328	0.00803528	0.08257	0.0683674	Pten/Sema4c/Rtn4/Sema5a/Rab21/Akt1/Sema3f/Ndel1/Aatk/Tnfrsf12a/Nrg1/Clcn3/Kcnn4/Rptor/Ifrd1	15	promoter
promoter.GO:0090068	GO:0090068	positive regulation of cell cycle process	17/814	254/23328	0.00814761	0.083551	0.0691797	Anapc11/Lmnb1/Ezh2/Ddx3x/Cdkn1a/Phb2/Akt1/Kif20b/Pkp4/Klhl18/Sphk1/Pdgfb/Nsfl1c/Nipbl/Prkaca/Rptor/Phip	17	promoter
promoter.GO:0001890	GO:0001890	placenta development	13/814	174/23328	0.00819671	0.0838808	0.0694528	Cited2/Birc6/Junb/Socs3/Akt1/Tmed2/Fzd5/Pdgfb/Sp1/Egln1/Ccnf/Ccn1/Epas1	13	promoter
promoter.GO:0060560	GO:0060560	developmental growth involved in morphogenesis	18/814	275/23328	0.00823099	0.0840579	0.0695994	Sema4c/Stk11/Rtn4/Sema5a/Ppp2r3a/Sox9/Rab21/Tfap2c/Sema3f/Ndel1/Prkcz/Itgb1/Wasf1/Aatk/Tnfrsf12a/Nrg1/Hnrnpk/Ifrd1	18	promoter
promoter.GO:2000116	GO:2000116	regulation of cysteine-type endopeptidase activity	16/814	234/23328	0.0082972	0.0841145	0.0696463	Slc11a2/Hspd1/Dele1/Bcl2l11/Sfn/Ddx3x/Rest/Cdkn2d/Akt1/Ppp2ca/Rps27l/Pawr/Ccn1/Klf4/Senp1/Bcl10	16	promoter
promoter.GO:0003205	GO:0003205	cardiac chamber development	14/814	194/23328	0.00834798	0.0841145	0.0696463	Cited2/Tmem65/Zfpm1/Myh10/Jag1/Ltbp1/Egln1/Nphp3/Rara/Fzd2/Ccn1/Stra6/Sox11/Tbx3	14	promoter
promoter.GO:0018107	GO:0018107	peptidyl-threonine phosphorylation	10/814	118/23328	0.0083592	0.0841145	0.0696463	Akt1/Ube2k/Sphk1/Stk39/Taf1/Pdpk1/Prkaca/Pard3/Rptor/Phip	10	promoter
promoter.GO:0001738	GO:0001738	morphogenesis of a polarized epithelium	8/814	83/23328	0.00837329	0.0841145	0.0696463	Lama5/Actb/Actg1/Fzd2/Fat4/Sec24b/Fat1/Numb	8	promoter
promoter.GO:0072384	GO:0072384	organelle transport along microtubule	8/814	83/23328	0.00837329	0.0841145	0.0696463	Stk11/Rab1a/Kif5b/Ap3m2/Ndel1/Prkcz/Wasf1/Sun1	8	promoter
promoter.GO:1990542	GO:1990542	mitochondrial transmembrane transport	8/814	83/23328	0.00837329	0.0841145	0.0696463	Tomm40l/Tomm40/Letm1/Hspd1/Afg3l2/Atp5a1/Tomm20/Atp5l	8	promoter
promoter.GO:0032206	GO:0032206	positive regulation of telomere maintenance	6/814	51/23328	0.00838938	0.0841145	0.0696463	Atm/Nabp2/Cct7/Hnrnpd/Cct4/Tcp1	6	promoter
promoter.GO:0060412	GO:0060412	ventricular septum morphogenesis	6/814	51/23328	0.00838938	0.0841145	0.0696463	Cited2/Zfpm1/Egln1/Fzd2/Sox11/Tbx3	6	promoter
promoter.GO:2000142	GO:2000142	regulation of DNA-templated transcription, initiation	6/814	51/23328	0.00838938	0.0841145	0.0696463	Jun/Med13/Setx/Cand1/Zfp451/Med14	6	promoter
promoter.GO:0090407	GO:0090407	organophosphate biosynthetic process	25/814	427/23328	0.00855421	0.085594	0.0708713	Prpsap1/Pkm/Slc27a1/Pank1/Mlycd/Pank4/Ippk/Rfk/Lpcat3/Far1/Pgs1/Pdgfb/Atp5a1/Nme2/Adk/Ptdss2/Ajuba/Sgms1/Atp5e/Gpat4/Atp5l/Pigo/Chka/Acat1/Pcyt2	25	promoter
promoter.GO:0021953	GO:0021953	central nervous system neuron differentiation	16/814	235/23328	0.00862515	0.0861298	0.0713149	Grcc10/Satb2/Pten/Samd4b/Zmiz1/Rac3/Nfe2l1/Ephb3/Tfap2a/Tfap2c/Psap/Ndel1/Mycbp2/Zfp335/Csnk1d/Zswim6	16	promoter
promoter.GO:0030856	GO:0030856	regulation of epithelial cell differentiation	12/814	156/23328	0.0086969	0.0866716	0.0717635	Klf7/Sfn/Ezh2/Nfe2l1/Jag1/Sox9/Mafg/Nme2/Fat4/Apc/Tbx3/Numb	12	promoter
promoter.GO:0099111	GO:0099111	microtubule-based transport	14/814	195/23328	0.00871478	0.0866753	0.0717666	Stk11/Rab1a/Kif5b/Ap3m2/Rab21/Spg7/Ift46/Ndel1/Prkcz/Dctn1/Cep131/Wasf1/Sun1/Pcm1	14	promoter
promoter.GO:2000060	GO:2000060	positive regulation of ubiquitin-dependent protein catabolic process	9/814	101/23328	0.00880325	0.0873797	0.0723499	Pten/Trib1/Prickle1/Usp5/Nub1/Akt1/Taf1/Nop53/Csnk1d	9	promoter
promoter.GO:0002931	GO:0002931	response to ischemia	5/814	37/23328	0.00882849	0.0874551	0.0724122	Egr1/Mlycd/Cpeb4/Rest/Hk2	5	promoter
promoter.GO:0046823	GO:0046823	negative regulation of nucleocytoplasmic transport	4/814	24/23328	0.00896111	0.0885916	0.0733532	Fermt1/Ppp2ca/Ufm1/Pkig	4	promoter
promoter.GO:0051235	GO:0051235	maintenance of location	20/814	320/23328	0.00904244	0.0892176	0.0738716	Tacc3/Ccdc88a/Letm1/Hspa5/Nfkbia/Akt1/Get4/Aup1/Ltbp1/Cry2/Ttc39b/Tnrc6a/Pdpk1/Sri/Insig1/Sun1/Hk2/Ywhab/Ehd1/B4galnt1	20	promoter
promoter.GO:0009411	GO:0009411	response to UV	11/814	138/23328	0.00910717	0.0894243	0.0740428	Stk11/Zbtb1/Cdkn1a/Cdkn2d/Akt1/Ddias/Pold3/Eif2s1/Pik3r1/Taf1/Hmgn1	11	promoter
promoter.GO:0048675	GO:0048675	axon extension	11/814	138/23328	0.00910717	0.0894243	0.0740428	Sema4c/Rtn4/Sema5a/Rab21/Sema3f/Ndel1/Itgb1/Aatk/Tnfrsf12a/Nrg1/Ifrd1	11	promoter
promoter.GO:0065002	GO:0065002	intracellular protein transmembrane transport	6/814	52/23328	0.00921074	0.0894243	0.0740428	Tomm40l/Tomm40/Hspd1/Hspa5/Sec61a1/Tomm20	6	promoter
promoter.GO:1904951	GO:1904951	positive regulation of establishment of protein localization	22/814	364/23328	0.00928866	0.0894243	0.0740428	Tomm70a/Sfn/Cct7/Ptbp1/Myh10/Kif5b/Nutf2/Ppm1a/Kif20b/Lepr/Pik3r1/Prkcz/Edem1/Cep131/Jup/Sri/Prkaca/Cct4/Kcnn4/Bag3/Pcm1/Tcp1	22	promoter
promoter.GO:0048863	GO:0048863	stem cell differentiation	16/814	237/23328	0.00931204	0.0894243	0.0740428	Sema4c/Cited2/Prickle1/Lama5/Sema5a/Jag1/Rest/Tfap2a/Sox9/Prdm4/N4bp2l2/Sema3f/Zfp36l2/Efnb1/Ythdf2/Sox11	16	promoter
promoter.GO:0006983	GO:0006983	ER overload response	3/814	13/23328	0.00931616	0.0894243	0.0740428	Hspa5/Bcl2l11/Ppp1r15b	3	promoter
promoter.GO:0033147	GO:0033147	negative regulation of intracellular estrogen receptor signaling pathway	3/814	13/23328	0.00931616	0.0894243	0.0740428	Cnot1/Phb2/Strn3	3	promoter
promoter.GO:0034397	GO:0034397	telomere localization	3/814	13/23328	0.00931616	0.0894243	0.0740428	Atm/Sun1/Cep63	3	promoter
promoter.GO:0034982	GO:0034982	mitochondrial protein processing	3/814	13/23328	0.00931616	0.0894243	0.0740428	Afg3l1/Spg7/Afg3l2	3	promoter
promoter.GO:0042994	GO:0042994	cytoplasmic sequestering of transcription factor	3/814	13/23328	0.00931616	0.0894243	0.0740428	Tacc3/Nfkbia/Sri	3	promoter
promoter.GO:0051299	GO:0051299	centrosome separation	3/814	13/23328	0.00931616	0.0894243	0.0740428	Cep85/Ndel1/Nsfl1c	3	promoter
promoter.GO:0090220	GO:0090220	chromosome localization to nuclear envelope involved in homologous chromosome segregation	3/814	13/23328	0.00931616	0.0894243	0.0740428	Atm/Sun1/Cep63	3	promoter
promoter.GO:0099159	GO:0099159	regulation of modification of postsynaptic structure	3/814	13/23328	0.00931616	0.0894243	0.0740428	Baiap2/Myh10/Cttnbp2	3	promoter
promoter.GO:1904816	GO:1904816	positive regulation of protein localization to chromosome, telomeric region	3/814	13/23328	0.00931616	0.0894243	0.0740428	Cct7/Cct4/Tcp1	3	promoter
promoter.GO:0035051	GO:0035051	cardiocyte differentiation	13/814	177/23328	0.00939238	0.089546	0.0741436	Tomm70a/Cited2/Prickle1/Myh10/Jag1/Rest/Pdgfb/Nr3c1/Itgb1/Rara/Nrg1/Lmna/Tbx3	13	promoter
promoter.GO:0032507	GO:0032507	maintenance of protein location in cell	7/814	68/23328	0.00940116	0.089546	0.0741436	Ccdc88a/Hspa5/Akt1/Tnrc6a/Insig1/Sun1/Hk2	7	promoter
promoter.GO:0046635	GO:0046635	positive regulation of alpha-beta T cell activation	7/814	68/23328	0.00940116	0.089546	0.0741436	Socs1/Hsph1/Shb/Runx1/Prkcz/Rara/Nfkbiz	7	promoter
promoter.GO:0050771	GO:0050771	negative regulation of axonogenesis	7/814	68/23328	0.00940116	0.089546	0.0741436	Pten/Sema4c/Rtn4/Sema5a/Sema3f/Aatk/Ifrd1	7	promoter
promoter.GO:0032886	GO:0032886	regulation of microtubule-based process	17/814	258/23328	0.00943708	0.0896585	0.0742367	Tacc3/Stk11/Tbcd/Hsph1/Slain2/Cep85/Rassf7/Rbm14/Rcc1/Dctn1/Nsfl1c/Cep131/Ccnf/Anxa5/Sgk1/Apc/Chordc1	17	promoter
promoter.GO:0006402	GO:0006402	mRNA catabolic process	15/814	217/23328	0.00944917	0.0896585	0.0742367	Cnot1/Atm/Samd4b/Hnrnpa0/Exosc8/Ptbp1/Hnrnpd/Ddx5/Zfp36l2/Cpeb3/Tnrc6a/Tob1/Ythdf2/Tent4b/Alkbh5	15	promoter
promoter.GO:0050773	GO:0050773	regulation of dendrite development	14/814	197/23328	0.00948651	0.0898407	0.0743875	Pten/Stk11/Baiap2/Ezh2/Lrp8/Mapk6/Rab21/Nr3c1/Cpeb3/Caprin1/Nrg1/Sgk1/Hnrnpk/Numb	14	promoter
promoter.GO:0051961	GO:0051961	negative regulation of nervous system development	22/814	365/23328	0.009571	0.0904583	0.0748989	Pten/Sema4c/Calr/Rtn4/Ptbp1/Sema5a/Jag1/Rest/Sox9/Cdkn2b/Sema3f/Itgb1/Map4k4/Aatk/Cers2/Nrg1/Prkaca/Hnrnpk/Pitx3/Pcm1/Sox11/Ifrd1	22	promoter
promoter.GO:1900180	GO:1900180	regulation of protein localization to nucleus	11/814	139/23328	0.00958827	0.0904583	0.0748989	Stk11/Fermt1/Nutf2/Akt1/Ppp2ca/Pik3r1/Jup/Lmna/Bag3/Ufm1/Pkig	11	promoter
promoter.GO:0010721	GO:0010721	negative regulation of cell development	23/814	387/23328	0.00960651	0.0904583	0.0748989	Pten/Sema4c/Tomm70a/Calr/Shb/Rtn4/Ptbp1/Sema5a/Jag1/Rest/Sox9/Cdkn2b/Sema3f/Itgb1/Map4k4/Aatk/Tjp2/Cers2/Nrg1/Pitx3/Pcm1/Sox11/Ifrd1	23	promoter
promoter.GO:0021799	GO:0021799	cerebral cortex radially oriented cell migration	5/814	38/23328	0.00988073	0.0928639	0.0768907	Rtn4/Zmiz1/Lrp8/Ndel1/Sun1	5	promoter
promoter.GO:0031123	GO:0031123	RNA 3'-end processing	9/814	103/23328	0.00995436	0.0933787	0.0773169	Scaf8/Exosc8/Ints8/Cpsf2/Cpeb3/Sympk/Cpsf4l/Ints6/Tent4b	9	promoter
promoter.GO:0009266	GO:0009266	response to temperature stimulus	12/814	159/23328	0.0100387	0.0935031	0.07742	Slc27a1/Zfp516/Metrnl/Nfe2l1/Nr2f6/Trpm8/Eif2s1/Pawr/Prkaca/Adrb2/Bag3/Chordc1	12	promoter
promoter.GO:0006360	GO:0006360	transcription by RNA polymerase I	6/814	53/23328	0.0100879	0.0935031	0.07742	Maf1/Wdr75/Ippk/Taf1/Nop53/Atf4	6	promoter
promoter.GO:0031103	GO:0031103	axon regeneration	6/814	53/23328	0.0100879	0.0935031	0.07742	Pten/Jun/Rtn4/Ndel1/Cers2/Klf4	6	promoter
promoter.GO:0046676	GO:0046676	negative regulation of insulin secretion	6/814	53/23328	0.0100879	0.0935031	0.07742	Midn/Klf7/Pim3/Rest/Map4k4/Rptor	6	promoter
promoter.GO:0048662	GO:0048662	negative regulation of smooth muscle cell proliferation	6/814	53/23328	0.0100879	0.0935031	0.07742	Pten/Trib1/Cdkn1a/Pik3r1/Sf1/Klf4	6	promoter
promoter.GO:0051055	GO:0051055	negative regulation of lipid biosynthetic process	6/814	53/23328	0.0100879	0.0935031	0.07742	Stk11/Slc27a1/Rest/Sphk1/Pdgfb/Insig1	6	promoter
promoter.GO:0051348	GO:0051348	negative regulation of transferase activity	17/814	260/23328	0.0101402	0.0935031	0.07742	Prpsap1/Chmp6/Pten/Midn/Trib1/Shb/Cep85/Actb/Cdkn1a/Akt1/Dusp6/Pdpk1/Ajuba/Apc/Chordc1/Dusp4/Pkig	17	promoter
promoter.GO:0019439	GO:0019439	aromatic compound catabolic process	24/814	411/23328	0.0101491	0.0935031	0.07742	Cnot1/Atm/Samd4b/Hnrnpa0/Exosc8/Mus81/Entpd7/Mlycd/Ptbp1/Fbh1/Ddx49/Hnrnpd/Ddx5/Zfp36l2/Cpeb3/Fah/Tnrc6a/Nt5m/Tob1/Ythdf2/Tent4b/Acat1/Alkbh5/Tet3	24	promoter
promoter.GO:0009880	GO:0009880	embryonic pattern specification	7/814	69/23328	0.0101564	0.0935031	0.07742	Satb2/Tfap2a/Sema3f/Tmed2/Fzd5/Efnb1/Tbx3	7	promoter
promoter.GO:1904377	GO:1904377	positive regulation of protein localization to cell periphery	7/814	69/23328	0.0101564	0.0935031	0.07742	Kif5b/Akt1/Itga3/Itgb1/Pdpk1/Rhog/Sorbs1	7	promoter
promoter.GO:0016180	GO:0016180	snRNA processing	4/814	25/23328	0.0103789	0.094886	0.078565	Ints10/Exosc8/Ints8/Ints6	4	promoter
promoter.GO:0046685	GO:0046685	response to arsenic-containing substance	4/814	25/23328	0.0103789	0.094886	0.078565	Cpeb2/Ddx3x/Nr3c1/Alad	4	promoter
promoter.GO:0071108	GO:0071108	protein K48-linked deubiquitination	4/814	25/23328	0.0103789	0.094886	0.078565	Usp34/Usp37/Usp5/Ubxn1	4	promoter
promoter.GO:0050808	GO:0050808	synapse organization	27/814	479/23328	0.0103832	0.094886	0.078565	Pten/Magi2/Ywhaz/Baiap2/Actb/Myh10/Ephb3/Lrp8/Rest/Nectin1/Sema3f/Fzd5/Itga3/Pik3r1/Pdgfb/Afg3l2/Caprin1/Cttnbp2/Dctn1/Egln1/Efnb1/Wasf1/Pdzrn3/Nrg1/Hnrnpk/Numb/Sorbs1	27	promoter
promoter.GO:0043488	GO:0043488	regulation of mRNA stability	9/814	104/23328	0.0105707	0.0964214	0.0798363	Samd4b/Hnrnpa0/Ptbp1/Hnrnpd/Zfp36l2/Cpeb3/Ythdf2/Tent4b/Alkbh5	9	promoter
promoter.GO:0000075	GO:0000075	cell cycle checkpoint	13/814	180/23328	0.0107204	0.0972832	0.0805498	Atm/Nabp2/Rfwd3/Mus81/Cdkn1a/Cdkn2b/Tex14/Hinfp/Rps27l/Nabp1/Nop53/Trrap/Apc	13	promoter
promoter.GO:0050870	GO:0050870	positive regulation of T cell activation	14/814	200/23328	0.0107438	0.0972832	0.0805498	Socs1/Hsph1/Hspd1/Zbtb1/Shb/Zmiz1/Runx1/Il6st/Prkcz/Efnb1/Rara/Adk/Nfkbiz/Bcl10	14	promoter
promoter.GO:0051099	GO:0051099	positive regulation of binding	14/814	200/23328	0.0107438	0.0972832	0.0805498	Derl1/Mbd2/Ppp2ca/Eif2s1/Cln5/Nphp3/Taf1/Rfng/Rara/Wapl/Nipbl/Lfng/Klf4/Ralb	14	promoter
promoter.GO:0099173	GO:0099173	postsynapse organization	14/814	200/23328	0.0107438	0.0972832	0.0805498	Pten/Magi2/Baiap2/Actb/Myh10/Ephb3/Lrp8/Sema3f/Itga3/Caprin1/Egln1/Hnrnpk/Numb/Sorbs1	14	promoter
promoter.GO:0044270	GO:0044270	cellular nitrogen compound catabolic process	23/814	391/23328	0.0107706	0.0973483	0.0806038	Cnot1/Atm/Samd4b/Hnrnpa0/Exosc8/Mus81/Entpd7/Mlycd/Ptbp1/Fbh1/Ddx49/Hnrnpd/Ddx5/Zfp36l2/Cpeb3/Tnrc6a/Nt5m/Tob1/Ythdf2/Tent4b/Acat1/Alkbh5/Tet3	23	promoter
promoter.GO:0032922	GO:0032922	circadian regulation of gene expression	7/814	70/23328	0.0109549	0.0984624	0.0815263	Egr1/Mycbp2/Cry2/Ncoa2/Csnk1d/Bhlhe41/Atf4	7	promoter
promoter.GO:0061462	GO:0061462	protein localization to lysosome	5/814	39/23328	0.0110159	0.0984624	0.0815263	Rtn4/Gnptab/Scarb2/Gga3/Hgs	5	promoter
promoter.GO:0070542	GO:0070542	response to fatty acid	6/814	54/23328	0.0110229	0.0984624	0.0815263	Scd2/Sox9/Akt1/Acaca/Foxo1/Ppp5c	6	promoter
promoter.GO:0071806	GO:0071806	protein transmembrane transport	6/814	54/23328	0.0110229	0.0984624	0.0815263	Tomm40l/Tomm40/Hspd1/Hspa5/Sec61a1/Tomm20	6	promoter
promoter.GO:1904705	GO:1904705	regulation of vascular associated smooth muscle cell proliferation	6/814	54/23328	0.0110229	0.0984624	0.0815263	Pten/Jun/Cdkn1a/Gnai2/Pdgfb/Mef2d	6	promoter
promoter.GO:1990874	GO:1990874	vascular associated smooth muscle cell proliferation	6/814	54/23328	0.0110229	0.0984624	0.0815263	Pten/Jun/Cdkn1a/Gnai2/Pdgfb/Mef2d	6	promoter
promoter.GO:0046474	GO:0046474	glycerophospholipid biosynthetic process	10/814	123/23328	0.0110352	0.0984624	0.0815263	Slc27a1/Lpcat3/Far1/Pgs1/Pdgfb/Ptdss2/Ajuba/Gpat4/Pigo/Chka	10	promoter
promoter.GO:1903039	GO:1903039	positive regulation of leukocyte cell-cell adhesion	15/814	221/23328	0.0110529	0.0984624	0.0815263	Socs1/Hsph1/Hspd1/Zbtb1/Shb/Zmiz1/Runx1/Il6st/Prkcz/Efnb1/Pawr/Rara/Adk/Nfkbiz/Bcl10	15	promoter
promoter.GO:2001056	GO:2001056	positive regulation of cysteine-type endopeptidase activity	11/814	142/23328	0.0111496	0.0991451	0.0820915	Slc11a2/Hspd1/Bcl2l11/Ddx3x/Rest/Ppp2ca/Rps27l/Pawr/Ccn1/Senp1/Bcl10	11	promoter
promoter.GO:0007264	GO:0007264	small GTPase mediated signal transduction	25/814	437/23328	0.0112238	0.0996266	0.0824902	Kpnb1/Jun/Ccdc88a/Arhgdia/Baiap2/Rtn4/Rhob/Rac3/Rasa2/Cyth1/Itga3/Arhgap26/Rcc1/Itgb1/Map4k4/Wasf1/Aatk/Nrg1/Arhgef17/Rnd3/Rap2b/Uso1/Plekhg2/Rhog/Ralb	25	promoter
promoter.GO:0016358	GO:0016358	dendrite development	19/814	306/23328	0.0114777	0.100923	0.0835638	Slc11a2/Pten/Stk11/Klf7/Baiap2/Ezh2/Ephb3/Lrp8/Mapk6/Rab21/Strn/Nr3c1/Cpeb3/Caprin1/Itgb1/Nrg1/Sgk1/Hnrnpk/Numb	19	promoter
promoter.GO:2001020	GO:2001020	regulation of response to DNA damage stimulus	15/814	222/23328	0.0114854	0.100923	0.0835638	Atm/Rfwd3/Gtf2i/Suv39h1/Fbh1/Cdkn2d/Ddx5/Ddias/Recql5/Hmgb1/Wrnip1/Ubqln4/Kmt5c/Hnrnpk/Kmt5b	15	promoter
promoter.GO:0015936	GO:0015936	coenzyme A metabolic process	3/814	14/23328	0.0115533	0.100923	0.0835638	Pank1/Pank4/Acat1	3	promoter
promoter.GO:0043558	GO:0043558	regulation of translational initiation in response to stress	3/814	14/23328	0.0115533	0.100923	0.0835638	Ppp1r15b/Tmed2/Eif2s1	3	promoter
promoter.GO:0044804	GO:0044804	autophagy of nucleus	3/814	14/23328	0.0115533	0.100923	0.0835638	Atg2a/Wipi1/Atg9a	3	promoter
promoter.GO:0046835	GO:0046835	carbohydrate phosphorylation	3/814	14/23328	0.0115533	0.100923	0.0835638	Ippk/Gnptab/Hk2	3	promoter
promoter.GO:0060736	GO:0060736	prostate gland growth	3/814	14/23328	0.0115533	0.100923	0.0835638	Pten/Sox9/Psap	3	promoter
promoter.GO:0071850	GO:0071850	mitotic cell cycle arrest	3/814	14/23328	0.0115533	0.100923	0.0835638	Magi2/Cdkn1a/Ddias	3	promoter
promoter.GO:0090110	GO:0090110	COPII-coated vesicle cargo loading	3/814	14/23328	0.0115533	0.100923	0.0835638	Rab1a/Insig1/Sec24b	3	promoter
promoter.GO:0043500	GO:0043500	muscle adaptation	10/814	124/23328	0.0116405	0.101506	0.0840461	Tomm70a/Gtf2i/Ezh2/Nr3c1/Ece1/Adk/Foxo1/Lmna/Klf4/Gtf2ird2	10	promoter
promoter.GO:0034401	GO:0034401	chromatin organization involved in regulation of transcription	11/814	143/23328	0.011711	0.1019	0.0843723	H3f3b/Mbd3/H1f3/Zmiz1/Ezh2/Suv39h1/Resf1/Sertad2/Mbd2/Nr3c1/Atad2	11	promoter
promoter.GO:0032436	GO:0032436	positive regulation of proteasomal ubiquitin-dependent protein catabolic process	8/814	88/23328	0.0117381	0.1019	0.0843723	Trib1/Prickle1/Usp5/Nub1/Akt1/Taf1/Nop53/Csnk1d	8	promoter
promoter.GO:0050678	GO:0050678	regulation of epithelial cell proliferation	22/814	372/23328	0.0117474	0.1019	0.0843723	Pten/Jun/Stk11/Fmc1/Rtn4/Klf9/Sfn/Sema5a/Phb2/Sox9/Akt1/Cdkn2b/Pdgfb/Sp1/Atp5a1/Zfp703/Nme2/Pdpk1/Hmgn1/Apc/Rptor/Sox11	22	promoter
promoter.GO:0007020	GO:0007020	microtubule nucleation	4/814	26/23328	0.011934	0.10262	0.0849685	Slain2/Ndel1/Dctn1/Csnk1d	4	promoter
promoter.GO:0021801	GO:0021801	cerebral cortex radial glia guided migration	4/814	26/23328	0.011934	0.10262	0.0849685	Rtn4/Zmiz1/Lrp8/Sun1	4	promoter
promoter.GO:0022030	GO:0022030	telencephalon glial cell migration	4/814	26/23328	0.011934	0.10262	0.0849685	Rtn4/Zmiz1/Lrp8/Sun1	4	promoter
promoter.GO:0099010	GO:0099010	modification of postsynaptic structure	4/814	26/23328	0.011934	0.10262	0.0849685	Baiap2/Myh10/Cttnbp2/Wasf1	4	promoter
promoter.GO:1904030	GO:1904030	negative regulation of cyclin-dependent protein kinase activity	4/814	26/23328	0.011934	0.10262	0.0849685	Pten/Actb/Cdkn1a/Apc	4	promoter
promoter.GO:0050775	GO:0050775	positive regulation of dendrite morphogenesis	6/814	55/23328	0.0120175	0.103159	0.0854147	Baiap2/Lrp8/Rab21/Caprin1/Sgk1/Numb	6	promoter
promoter.GO:0007616	GO:0007616	long-term memory	5/814	40/23328	0.0122369	0.104444	0.0864787	Egr1/Cpeb3/Prkcz/Sgk1/Chd8	5	promoter
promoter.GO:0010212	GO:0010212	response to ionizing radiation	10/814	125/23328	0.0122705	0.104444	0.0864787	Atm/Nabp2/Egr1/Stk11/Rfwd3/Rhob/Cdkn1a/Ddias/Nabp1/Nipbl	10	promoter
promoter.GO:0032200	GO:0032200	telomere organization	10/814	125/23328	0.0122705	0.104444	0.0864787	H3f3b/Atm/Nabp2/Cct7/Hnrnpd/Smc6/Cct4/Lmna/Tent4b/Tcp1	10	promoter
promoter.GO:0043280	GO:0043280	positive regulation of cysteine-type endopeptidase activity involved in apoptotic process	10/814	125/23328	0.0122705	0.104444	0.0864787	Slc11a2/Hspd1/Bcl2l11/Ddx3x/Rest/Ppp2ca/Rps27l/Ccn1/Senp1/Bcl10	10	promoter
promoter.GO:0001837	GO:0001837	epithelial to mesenchymal transition	11/814	144/23328	0.0122937	0.104444	0.0864787	Pten/Rtn4/Ezh2/Jag1/Sox9/Ddx5/Ppp2ca/Zfp703/Pawr/Hnrnpab/Mcrip1	11	promoter
promoter.GO:0015698	GO:0015698	inorganic anion transport	11/814	144/23328	0.0122937	0.104444	0.0864787	Slc25a10/Clcn4/Slc4a2/Slc20a1/Clcn2/Slc26a11/Pcyox1/Clcn3/Mfsd5/Slc26a2/Atf4	11	promoter
promoter.GO:1903708	GO:1903708	positive regulation of hemopoiesis	15/814	224/23328	0.0123902	0.105083	0.0870081	Jun/Socs1/Klf10/Trib1/Zbtb1/Shb/Zmiz1/Runx1/Jag1/N4bp2l2/Prkcz/Hmgb1/Rara/Nfkbiz/Fos	15	promoter
promoter.GO:1902105	GO:1902105	regulation of leukocyte differentiation	19/814	309/23328	0.0126231	0.106711	0.0883559	Jun/Socs1/Klf10/Trib1/Zbtb1/Zfpm1/Shb/Zmiz1/Adrm1/Runx1/Pik3r1/Zfp36l2/Prkcz/Nme2/Rara/Nfkbiz/Tjp2/Fos/Apc	19	promoter
promoter.GO:0030879	GO:0030879	mammary gland development	12/814	164/23328	0.0126252	0.106711	0.0883559	Fasn/Rtn4/Bcl2l11/Phb2/Usf2/Sox9/Tfap2c/Nr3c1/Irf6/Zfp703/Gpat4/Tbx3	12	promoter
promoter.GO:0046700	GO:0046700	heterocycle catabolic process	23/814	397/23328	0.0127276	0.107393	0.0889207	Cnot1/Atm/Samd4b/Hnrnpa0/Exosc8/Mus81/Entpd7/Mlycd/Ptbp1/Fbh1/Ddx49/Hnrnpd/Ddx5/Zfp36l2/Cpeb3/Tnrc6a/Nt5m/Tob1/Ythdf2/Tent4b/Acat1/Alkbh5/Tet3	23	promoter
promoter.GO:1903364	GO:1903364	positive regulation of cellular protein catabolic process	11/814	145/23328	0.0128982	0.108648	0.0899595	Tmem259/Pten/Trib1/Prickle1/Usp5/Nub1/Akt1/Taf1/Edem1/Nop53/Csnk1d	11	promoter
promoter.GO:0001889	GO:0001889	liver development	10/814	126/23328	0.0129259	0.108696	0.0899994	Jun/Pkm/Asl/Cited2/Rtn4/Ezh2/Runx1/Sox9/Sp1/Nphp3	10	promoter
promoter.GO:0045599	GO:0045599	negative regulation of fat cell differentiation	6/814	56/23328	0.0130735	0.10938	0.0905663	Zfpm1/Jag1/Zfp36l2/Ncor2/Foxo1/Insig1	6	promoter
promoter.GO:0051568	GO:0051568	histone H3-K4 methylation	6/814	56/23328	0.0130735	0.10938	0.0905663	H1f3/Kmt2c/Zfp335/Cxxc1/Setd1b/Tet3	6	promoter
promoter.GO:0070534	GO:0070534	protein K63-linked ubiquitination	6/814	56/23328	0.0130735	0.10938	0.0905663	Ube2g1/Wwp2/Ddx3x/Rnf115/Ube2s/Zfp91	6	promoter
promoter.GO:0045216	GO:0045216	cell-cell junction organization	14/814	205/23328	0.0131247	0.109623	0.0907674	Tbcd/Actb/Actg1/Pkp4/Nectin1/Fzd5/Plekha7/Itgb1/Zfp703/Jup/Tjp2/Prkaca/Pard3/Numb	14	promoter
promoter.GO:0048660	GO:0048660	regulation of smooth muscle cell proliferation	12/814	165/23328	0.0131987	0.110039	0.0911118	Pten/Jun/Egr1/Trib1/Cdkn1a/Gnai2/Akt1/Pik3r1/Pdgfb/Sf1/Klf4/Mef2d	12	promoter
promoter.GO:0021987	GO:0021987	cerebral cortex development	9/814	108/23328	0.0133259	0.110039	0.0911118	Tacc3/Rtn4/Zmiz1/Lrp8/Tfap2c/Ndel1/Fat4/Sun1/Hnrnpk	9	promoter
promoter.GO:0060840	GO:0060840	artery development	9/814	108/23328	0.0133259	0.110039	0.0911118	Cited2/Prickle1/Rtn4/Zmiz1/Myh10/Jag1/Ltbp1/Sec24b/Stra6	9	promoter
promoter.GO:0006672	GO:0006672	ceramide metabolic process	8/814	90/23328	0.01333	0.110039	0.0911118	Asah1/Psap/Plpp2/Sphk1/Cers2/Ccn1/Sgms1/B4galnt1	8	promoter
promoter.GO:0007044	GO:0007044	cell-substrate junction assembly	8/814	90/23328	0.01333	0.110039	0.0911118	Pten/Plec/Actg1/Itgb4/Map4k4/Pdpk1/Ajuba/Sorbs1	8	promoter
promoter.GO:0046888	GO:0046888	negative regulation of hormone secretion	8/814	90/23328	0.01333	0.110039	0.0911118	Midn/Klf7/Pim3/Rest/Cry2/Map4k4/Anxa5/Rptor	8	promoter
promoter.GO:1900076	GO:1900076	regulation of cellular response to insulin stimulus	8/814	90/23328	0.01333	0.110039	0.0911118	Socs1/Socs3/Atp2b1/Gnai2/Pik3r1/Prkcz/Uso1/Sorbs1	8	promoter
promoter.GO:0009895	GO:0009895	negative regulation of catabolic process	19/814	311/23328	0.0134358	0.110728	0.0916818	Hnrnpa0/Fmc1/Ptbp1/Hnrnpd/Foxk2/Akt1/Lepr/Mycbp2/Ptpn3/Taf1/Ubqln4/Nop53/Nrg1/Tob1/Alad/Tent4b/Derl2/Senp1/Ubxn1	19	promoter
promoter.GO:0072595	GO:0072595	maintenance of protein localization in organelle	5/814	41/23328	0.0135464	0.111042	0.0919419	Hspa5/Akt1/Insig1/Sun1/Hk2	5	promoter
promoter.GO:0018210	GO:0018210	peptidyl-threonine modification	10/814	127/23328	0.0136072	0.111042	0.0919419	Akt1/Ube2k/Sphk1/Stk39/Taf1/Pdpk1/Prkaca/Pard3/Rptor/Phip	10	promoter
promoter.GO:0060996	GO:0060996	dendritic spine development	10/814	127/23328	0.0136072	0.111042	0.0919419	Pten/Baiap2/Ephb3/Lrp8/Mapk6/Nr3c1/Cpeb3/Caprin1/Nrg1/Hnrnpk	10	promoter
promoter.GO:0006779	GO:0006779	porphyrin-containing compound biosynthetic process	4/814	27/23328	0.0136308	0.111042	0.0919419	Slc11a2/Rsad1/Alad/Slc25a39	4	promoter
promoter.GO:0033014	GO:0033014	tetrapyrrole biosynthetic process	4/814	27/23328	0.0136308	0.111042	0.0919419	Slc11a2/Rsad1/Alad/Slc25a39	4	promoter
promoter.GO:0046885	GO:0046885	regulation of hormone biosynthetic process	4/814	27/23328	0.0136308	0.111042	0.0919419	Egr1/Rest/Clcn2/Nr3c1	4	promoter
promoter.GO:0051443	GO:0051443	positive regulation of ubiquitin-protein transferase activity	4/814	27/23328	0.0136308	0.111042	0.0919419	Pten/Trib1/Ube2s/Arrdc4	4	promoter
promoter.GO:0006091	GO:0006091	generation of precursor metabolites and energy	23/814	400/23328	0.0138075	0.112297	0.0929811	Pkm/Ndufs1/Mtfr1l/Ndufs8/Phb2/Foxk2/Akt1/Il6st/Lepr/Pgls/Coq9/Cox5a/Atp5a1/Hmgb1/Hk2/Nop53/Prkaca/Cox20/Ndufv1/Sdhb/Atp5l/Acat1/Sorbs1	23	promoter
promoter.GO:0045927	GO:0045927	positive regulation of growth	19/814	312/23328	0.0138573	0.112517	0.0931631	Cdkn2aip/Rtn4/Sfn/Sema5a/Ddx3x/Ddx49/Akt1/Ndel1/Sphk1/Nr3c1/Nipbl/Tnfrsf12a/Nrg1/Sgk1/Hnrnpk/Adrb2/Derl2/Rptor/Hdgfl2	19	promoter
promoter.GO:1901342	GO:1901342	regulation of vasculature development	21/814	356/23328	0.0139646	0.113203	0.0937311	Egr1/Pkm/Gtf2i/Rtn4/Rhob/Sema5a/Runx1/Sphk1/Pdgfb/Sp1/Hmgb1/Egln1/Itgb1/Jup/Tnfrsf12a/Pdpk1/Hk2/Ctsh/Adrb2/Klf4/Hgs	21	promoter
promoter.GO:0021781	GO:0021781	glial cell fate commitment	3/814	15/23328	0.0140725	0.113335	0.0938408	Nfe2l1/Sox9/Nrg1	3	promoter
promoter.GO:0032933	GO:0032933	SREBP signaling pathway	3/814	15/23328	0.0140725	0.113335	0.0938408	Lpcat3/Tmed2/Insig1	3	promoter
promoter.GO:0048096	GO:0048096	chromatin-mediated maintenance of transcription	3/814	15/23328	0.0140725	0.113335	0.0938408	Zmiz1/Sertad2/Nr3c1	3	promoter
promoter.GO:1904814	GO:1904814	regulation of protein localization to chromosome, telomeric region	3/814	15/23328	0.0140725	0.113335	0.0938408	Cct7/Cct4/Tcp1	3	promoter
promoter.GO:0003231	GO:0003231	cardiac ventricle development	11/814	147/23328	0.0141746	0.113678	0.094125	Cited2/Tmem65/Zfpm1/Jag1/Ltbp1/Egln1/Fzd2/Ccn1/Stra6/Sox11/Tbx3	11	promoter
promoter.GO:0002088	GO:0002088	lens development in camera-type eye	8/814	91/23328	0.0141826	0.113678	0.094125	Cited2/Tfap2a/Nectin1/Tdrd7/Pitx3/Sox11/Atf4/Fat1	8	promoter
promoter.GO:0006469	GO:0006469	negative regulation of protein kinase activity	14/814	207/23328	0.014184	0.113678	0.094125	Chmp6/Pten/Trib1/Shb/Cep85/Actb/Cdkn1a/Akt1/Dusp6/Pdpk1/Apc/Chordc1/Dusp4/Pkig	14	promoter
promoter.GO:0051052	GO:0051052	regulation of DNA metabolic process	22/814	379/23328	0.0143037	0.114175	0.0945359	Atm/Nabp2/H1f3/Gtf2i/Cct7/Cdkn1a/Suv39h1/Fbh1/Hnrnpd/Akt1/Recql5/Pdgfb/Hmgb1/Wrnip1/Ubqln4/Kmt5c/Cct4/Lmna/Klf4/Tent4b/Kmt5b/Tcp1	22	promoter
promoter.GO:0010811	GO:0010811	positive regulation of cell-substrate adhesion	10/814	128/23328	0.0143151	0.114175	0.0945359	P4hb/Calr/Rac3/Fermt1/Itga3/Prkcz/Itgb1/Map4k4/Jup/Ccn1	10	promoter
promoter.GO:0061387	GO:0061387	regulation of extent of cell growth	10/814	128/23328	0.0143151	0.114175	0.0945359	Sema4c/Rtn4/Sema5a/Rab21/Sema3f/Ndel1/Aatk/Tnfrsf12a/Nrg1/Ifrd1	10	promoter
promoter.GO:0006626	GO:0006626	protein targeting to mitochondrion	7/814	74/23328	0.0146074	0.116056	0.0960932	Tomm40l/Tomm70a/Tomm40/Hspd1/Ywhaz/Tomm20/Bag3	7	promoter
promoter.GO:0046824	GO:0046824	positive regulation of nucleocytoplasmic transport	7/814	74/23328	0.0146074	0.116056	0.0960932	Sfn/Nutf2/Ppm1a/Pik3r1/Jup/Prkaca/Bag3	7	promoter
promoter.GO:0060537	GO:0060537	muscle tissue development	26/814	470/23328	0.0146212	0.116056	0.0960932	Pten/Egr1/Tomm70a/Zfand5/Cited2/Zfpm1/Vamp5/Hmg20b/Myh10/Sox9/Ddx5/Nr3c1/Egln1/Itgb1/Rara/Pitx1/Nrg1/Fos/Apc/Adrb2/Lmna/Stra6/Sox11/Tbx3/Ifrd1/Mef2d	26	promoter
promoter.GO:0006605	GO:0006605	protein targeting	17/814	271/23328	0.0147838	0.117159	0.0970067	Tomm40l/Tomm70a/Tomm40/Hspd1/Ywhaz/Hspa5/Ywhag/Srp68/Syngr2/Sec61a1/Tomm20/Gnptab/Pard3/Ywhab/Scarb2/Bag3/Hgs	17	promoter
promoter.GO:0031330	GO:0031330	negative regulation of cellular catabolic process	16/814	250/23328	0.0149003	0.117512	0.0972995	Hnrnpa0/Ptbp1/Hnrnpd/Foxk2/Akt1/Lepr/Ptpn3/Taf1/Ubqln4/Nop53/Tob1/Alad/Tent4b/Derl2/Senp1/Ubxn1	16	promoter
promoter.GO:0010765	GO:0010765	positive regulation of sodium ion transport	5/814	42/23328	0.0149471	0.117512	0.0972995	Cnksr3/Kif5b/Akt1/Sgk1/Adrb2	5	promoter
promoter.GO:0021955	GO:0021955	central nervous system neuron axonogenesis	5/814	42/23328	0.0149471	0.117512	0.0972995	Grcc10/Pten/Ephb3/Ndel1/Mycbp2	5	promoter
promoter.GO:0046825	GO:0046825	regulation of protein export from nucleus	5/814	42/23328	0.0149471	0.117512	0.0972995	Sfn/Ppm1a/Prkaca/Iws1/Bag3	5	promoter
promoter.GO:0072348	GO:0072348	sulfur compound transport	5/814	42/23328	0.0149471	0.117512	0.0972995	Slc25a10/Slc27a1/Nfe2l1/Slc26a11/Slc26a2	5	promoter
promoter.GO:0051304	GO:0051304	chromosome separation	8/814	92/23328	0.0150742	0.118324	0.0979716	Atm/Anapc11/Tacc3/Mus81/Cenpx/Tex14/Recql5/Apc	8	promoter
promoter.GO:0050768	GO:0050768	negative regulation of neurogenesis	20/814	337/23328	0.0152346	0.119394	0.0988575	Pten/Sema4c/Calr/Rtn4/Ptbp1/Sema5a/Jag1/Rest/Sox9/Cdkn2b/Sema3f/Itgb1/Map4k4/Aatk/Cers2/Nrg1/Pitx3/Pcm1/Sox11/Ifrd1	20	promoter
promoter.GO:0035019	GO:0035019	somatic stem cell population maintenance	6/814	58/23328	0.0153772	0.120321	0.0996253	Klf10/Rest/Sox9/Tfap2c/Zfp36l2/Apc	6	promoter
promoter.GO:0006536	GO:0006536	glutamate metabolic process	4/814	28/23328	0.0154734	0.120503	0.0997754	Asl/Dglucy/Got2/Apc	4	promoter
promoter.GO:0008156	GO:0008156	negative regulation of DNA replication	4/814	28/23328	0.0154734	0.120503	0.0997754	Fbh1/Tspyl2/Wapl/Gmnn	4	promoter
promoter.GO:0071480	GO:0071480	cellular response to gamma radiation	4/814	28/23328	0.0154734	0.120503	0.0997754	Atm/Egr1/Cdkn1a/Ddias	4	promoter
promoter.GO:0019218	GO:0019218	regulation of steroid metabolic process	9/814	111/23328	0.0157176	0.122212	0.101191	Asah1/Egr1/Rest/Clcn2/Lpcat3/Nr3c1/Ttc39b/Sf1/Insig1	9	promoter
promoter.GO:0042593	GO:0042593	glucose homeostasis	17/814	273/23328	0.0157826	0.122525	0.10145	Stk11/Aspscr1/Klf7/Pim3/Kif5b/Foxk2/Akt1/Lepr/Ppp2ca/Pik3r1/Cry2/Ncor2/Map4k4/Foxo1/Sri/Hk2/Prkaca	17	promoter
promoter.GO:0150115	GO:0150115	cell-substrate junction organization	8/814	93/23328	0.0160057	0.124063	0.102724	Pten/Plec/Actg1/Itgb4/Map4k4/Pdpk1/Ajuba/Sorbs1	8	promoter
promoter.GO:0031099	GO:0031099	regeneration	11/814	150/23328	0.0162649	0.125875	0.104224	Pten/Jun/Pkm/Rtn4/Ezh2/Cdkn1a/Ndel1/Map4k4/Cers2/Klf4/Ifrd1	11	promoter
promoter.GO:0048659	GO:0048659	smooth muscle cell proliferation	12/814	170/23328	0.0163696	0.126488	0.104731	Pten/Jun/Egr1/Trib1/Cdkn1a/Gnai2/Akt1/Pik3r1/Pdgfb/Sf1/Klf4/Mef2d	12	promoter
promoter.GO:0046854	GO:0046854	phosphatidylinositol phosphorylation	5/814	43/23328	0.0164414	0.126845	0.105026	Socs1/Socs3/Pi4kb/Pik3r1/Pik3r3	5	promoter
promoter.GO:0038127	GO:0038127	ERBB signaling pathway	9/814	112/23328	0.0165807	0.127492	0.105563	Chmp6/Ccdc88a/Rtn4/Rnf115/Tfap2a/Sox9/Akt1/Fam83b/Pdpk1	9	promoter
promoter.GO:0001836	GO:0001836	release of cytochrome c from mitochondria	6/814	59/23328	0.0166283	0.127492	0.105563	Jun/Bcl2l11/Sfn/Akt1/Bik/Lmna	6	promoter
promoter.GO:0002011	GO:0002011	morphogenesis of an epithelial sheet	6/814	59/23328	0.0166283	0.127492	0.105563	Pten/Jag1/Pard3/Ccn1/Ajuba/Sox11	6	promoter
promoter.GO:0044773	GO:0044773	mitotic DNA damage checkpoint	6/814	59/23328	0.0166283	0.127492	0.105563	Atm/Rfwd3/Mus81/Cdkn1a/Rps27l/Nop53	6	promoter
promoter.GO:0006658	GO:0006658	phosphatidylserine metabolic process	3/814	16/23328	0.0168782	0.12763	0.105677	Slc27a1/Lpcat3/Ptdss2	3	promoter
promoter.GO:0010224	GO:0010224	response to UV-B	3/814	16/23328	0.0168782	0.12763	0.105677	Stk11/Cdkn1a/Hmgn1	3	promoter
promoter.GO:0032048	GO:0032048	cardiolipin metabolic process	3/814	16/23328	0.0168782	0.12763	0.105677	Slc27a1/Phb2/Pgs1	3	promoter
promoter.GO:0045947	GO:0045947	negative regulation of translational initiation	3/814	16/23328	0.0168782	0.12763	0.105677	Rpl13a/Eif2s1/Rara	3	promoter
promoter.GO:0048681	GO:0048681	negative regulation of axon regeneration	3/814	16/23328	0.0168782	0.12763	0.105677	Pten/Rtn4/Cers2	3	promoter
promoter.GO:0071501	GO:0071501	cellular response to sterol depletion	3/814	16/23328	0.0168782	0.12763	0.105677	Lpcat3/Tmed2/Insig1	3	promoter
promoter.GO:0071731	GO:0071731	response to nitric oxide	3/814	16/23328	0.0168782	0.12763	0.105677	Hnrnpd/Egln1/Foxo1	3	promoter
promoter.GO:1904262	GO:1904262	negative regulation of TORC1 signaling	3/814	16/23328	0.0168782	0.12763	0.105677	Atm/Stk11/Sesn1	3	promoter
promoter.GO:1905941	GO:1905941	positive regulation of gonad development	3/814	16/23328	0.0168782	0.12763	0.105677	Cited2/Runx1/Sox9	3	promoter
promoter.GO:0006401	GO:0006401	RNA catabolic process	16/814	254/23328	0.0170609	0.128668	0.106536	Cnot1/Atm/Samd4b/Hnrnpa0/Exosc8/Ptbp1/Ddx49/Hnrnpd/Ddx5/Zfp36l2/Cpeb3/Tnrc6a/Tob1/Ythdf2/Tent4b/Alkbh5	16	promoter
promoter.GO:0010952	GO:0010952	positive regulation of peptidase activity	12/814	171/23328	0.0170674	0.128668	0.106536	Slc11a2/Hspd1/Bcl2l11/Ddx3x/Rest/Ppp2ca/Rps27l/Pawr/Ctsh/Ccn1/Senp1/Bcl10	12	promoter
promoter.GO:0043542	GO:0043542	endothelial cell migration	14/814	212/23328	0.0171205	0.128872	0.106706	Pten/Calr/Rhob/Sema5a/Akt1/Pdgfb/Sp1/Atp5a1/Hmgb1/Itgb1/Jup/Pdpk1/Klf4/Pik3r3	14	promoter
promoter.GO:0010800	GO:0010800	positive regulation of peptidyl-threonine phosphorylation	4/814	29/23328	0.0174653	0.130472	0.10803	Ube2k/Sphk1/Rptor/Phip	4	promoter
promoter.GO:0018126	GO:0018126	protein hydroxylation	4/814	29/23328	0.0174653	0.130472	0.10803	P4hb/Jmjd6/Plod3/Egln1	4	promoter
promoter.GO:0070198	GO:0070198	protein localization to chromosome, telomeric region	4/814	29/23328	0.0174653	0.130472	0.10803	Nabp2/Cct7/Cct4/Tcp1	4	promoter
promoter.GO:0071353	GO:0071353	cellular response to interleukin-4	4/814	29/23328	0.0174653	0.130472	0.10803	Fasn/Hspa5/Tuba1b/Alad	4	promoter
promoter.GO:1904292	GO:1904292	regulation of ERAD pathway	4/814	29/23328	0.0174653	0.130472	0.10803	Tmem259/Edem1/Derl2/Ubxn1	4	promoter
promoter.GO:0030098	GO:0030098	lymphocyte differentiation	23/814	409/23328	0.017491	0.130472	0.10803	Jmjd6/Atm/Egr1/Stk11/Socs1/Zbtb1/Shb/Tcf3/Zmiz1/Adrm1/Runx1/Lepr/Fzd5/Psap/Pik3r1/Zfp36l2/Fzd8/Prkcz/Rara/Nfkbiz/Lfng/Apc/Irf2bp2	23	promoter
promoter.GO:2001252	GO:2001252	positive regulation of chromosome organization	13/814	192/23328	0.0175423	0.130657	0.108183	Atm/Nabp2/Anapc11/Cct7/Ing2/Suv39h1/Resf1/Hnrnpd/Wbp2/Nipbl/Cct4/Lmna/Tcp1	13	promoter
promoter.GO:0045765	GO:0045765	regulation of angiogenesis	19/814	320/23328	0.0176164	0.131012	0.108477	Pkm/Gtf2i/Rtn4/Rhob/Sema5a/Runx1/Sphk1/Sp1/Hmgb1/Egln1/Itgb1/Jup/Tnfrsf12a/Pdpk1/Hk2/Ctsh/Adrb2/Klf4/Hgs	19	promoter
promoter.GO:0008654	GO:0008654	phospholipid biosynthetic process	12/814	172/23328	0.0177873	0.131922	0.109231	Slc27a1/Lpcat3/Far1/Pgs1/Pdgfb/Ptdss2/Ajuba/Sgms1/Gpat4/Pigo/Chka/Pcyt2	12	promoter
promoter.GO:0030433	GO:0030433	ubiquitin-dependent ERAD pathway	7/814	77/23328	0.0178638	0.131922	0.109231	Hspa5/Edem3/Derl1/Stt3b/Aup1/Edem1/Derl2	7	promoter
promoter.GO:2000573	GO:2000573	positive regulation of DNA biosynthetic process	7/814	77/23328	0.0178638	0.131922	0.109231	Atm/Cct7/Hnrnpd/Pdgfb/Cct4/Klf4/Tcp1	7	promoter
promoter.GO:0050807	GO:0050807	regulation of synapse organization	17/814	277/23328	0.0179367	0.131922	0.109231	Pten/Magi2/Ywhaz/Baiap2/Myh10/Ephb3/Lrp8/Nectin1/Sema3f/Pik3r1/Caprin1/Cttnbp2/Dctn1/Egln1/Hnrnpk/Numb/Sorbs1	17	promoter
promoter.GO:0046605	GO:0046605	regulation of centrosome cycle	6/814	60/23328	0.0179478	0.131922	0.109231	Cep85/Rbm14/Nsfl1c/Cep131/Ccnf/Chordc1	6	promoter
promoter.GO:0060324	GO:0060324	face development	6/814	60/23328	0.0179478	0.131922	0.109231	Zfand5/Tfap2a/Rara/Nipbl/Csrnp1/Stra6	6	promoter
promoter.GO:0016925	GO:0016925	protein sumoylation	5/814	44/23328	0.0180317	0.131922	0.109231	Egr1/Zmiz1/Hmg20b/Zfp451/Cbx4	5	promoter
promoter.GO:0034198	GO:0034198	cellular response to amino acid starvation	5/814	44/23328	0.0180317	0.131922	0.109231	Mios/Cdkn1a/Eif2s1/Sesn1/Atf4	5	promoter
promoter.GO:0045747	GO:0045747	positive regulation of Notch signaling pathway	5/814	44/23328	0.0180317	0.131922	0.109231	Zmiz1/Jag1/Il6st/Rfng/Lfng	5	promoter
promoter.GO:0071385	GO:0071385	cellular response to glucocorticoid stimulus	5/814	44/23328	0.0180317	0.131922	0.109231	Klf9/Rest/Zfp36l2/Nr3c1/Sgk1	5	promoter
promoter.GO:2000144	GO:2000144	positive regulation of DNA-templated transcription, initiation	5/814	44/23328	0.0180317	0.131922	0.109231	Jun/Med13/Setx/Cand1/Med14	5	promoter
promoter.GO:0006302	GO:0006302	double-strand break repair	15/814	235/23328	0.0184001	0.133752	0.110746	Atm/Nabp2/Rfwd3/Mus81/Fbh1/Setx/Mcm7/Recql5/Sfr1/Nabp1/Nipbl/Ap5s1/Ubqln4/Kmt5c/Kmt5b	15	promoter
promoter.GO:0007160	GO:0007160	cell-matrix adhesion	14/814	214/23328	0.0184169	0.133752	0.110746	Pten/Bcl2l11/Actg1/Fermt1/Jag1/Itgb4/Pik3r1/Prkcz/Itgb1/Map4k4/Jup/Pdpk1/Ajuba/Sorbs1	14	promoter
promoter.GO:0010810	GO:0010810	regulation of cell-substrate adhesion	14/814	214/23328	0.0184169	0.133752	0.110746	P4hb/Pten/Calr/Rac3/Actg1/Fermt1/Jag1/Itga3/Pik3r1/Prkcz/Itgb1/Map4k4/Jup/Ccn1	14	promoter
promoter.GO:0032984	GO:0032984	protein-containing complex disassembly	14/814	214/23328	0.0184169	0.133752	0.110746	Scaf8/Kif24/Napa/Sema5a/Kif5b/Setx/Capza1/Ubqln4/Mical2/Nrg1/Mrpl58/Sgk1/Apc/Adrb2	14	promoter
promoter.GO:0071824	GO:0071824	protein-DNA complex subunit organization	14/814	214/23328	0.0184169	0.133752	0.110746	H3f3b/Ptma/H1f3/H4f16/Cenpx/H3c7/Mcm7/Sox9/Tspyl2/Cand1/H4c8/Set/Taf1/H3c13	14	promoter
promoter.GO:0055088	GO:0055088	lipid homeostasis	11/814	153/23328	0.0185778	0.134723	0.11155	Med13/Rtn4/Ddx3x/Nfe2l1/Usf2/Acaca/Ttc39b/Insig1/Tlcd1/Ehd1/Mia2	11	promoter
promoter.GO:0008406	GO:0008406	gonad development	15/814	236/23328	0.0190406	0.137175	0.11358	H3f3b/Atm/Col9a3/Cited2/Bcl2l11/Adrm1/Ing2/Runx1/Sox9/Ermp1/Sf1/Rara/Bik/Lfng/Hnrnpk	15	promoter
promoter.GO:0060021	GO:0060021	roof of mouth development	8/814	96/23328	0.0190493	0.137175	0.11358	Satb2/Ephb3/Tfap2a/Fzd2/Insig1/Csrnp1/Sox11/Tbx3	8	promoter
promoter.GO:0002066	GO:0002066	columnar/cuboidal epithelial cell development	7/814	78/23328	0.0190544	0.137175	0.11358	Tprn/Rest/Il6st/Rara/Pdpk1/Sec24b/Gpat4	7	promoter
promoter.GO:0046785	GO:0046785	microtubule polymerization	7/814	78/23328	0.0190544	0.137175	0.11358	Tbcd/Slain2/Ndel1/Dctn1/Csnk1d/Sgk1/Apc	7	promoter
promoter.GO:0061180	GO:0061180	mammary gland epithelium development	7/814	78/23328	0.0190544	0.137175	0.11358	Rtn4/Phb2/Tfap2c/Nr3c1/Irf6/Zfp703/Tbx3	7	promoter
promoter.GO:0045995	GO:0045995	regulation of embryonic development	10/814	134/23328	0.0191531	0.137686	0.114003	Hspa5/Lama5/Ppp2r3a/Pdgfb/Fzd2/Nipbl/Lfng/Prkaca/Sec24b/Klf4	10	promoter
promoter.GO:0007033	GO:0007033	vacuole organization	12/814	174/23328	0.0192951	0.137958	0.114228	Rab1a/Atg2a/Rab43/Wipi1/Hook2/Atg4b/Atg9a/Cln5/Nsfl1c/Gnptab/Bag3/Ralb	12	promoter
promoter.GO:0051648	GO:0051648	vesicle localization	12/814	174/23328	0.0192951	0.137958	0.114228	Pten/Stk11/Magi2/Rab1a/Wipi1/Kif5b/Ap3m2/Ndel1/Arfgap2/Prkcz/Dctn1/Uso1	12	promoter
promoter.GO:0007584	GO:0007584	response to nutrient	6/814	61/23328	0.0193372	0.137958	0.114228	Trim24/Plec/Usf2/Cdkn2d/Cdkn2b/Alad	6	promoter
promoter.GO:0031124	GO:0031124	mRNA 3'-end processing	6/814	61/23328	0.0193372	0.137958	0.114228	Scaf8/Cpsf2/Cpeb3/Sympk/Cpsf4l/Tent4b	6	promoter
promoter.GO:0061912	GO:0061912	selective autophagy	6/814	61/23328	0.0193372	0.137958	0.114228	Atg2a/Phb2/Aup1/Adrb2/Bag3/Ufm1	6	promoter
promoter.GO:0010876	GO:0010876	lipid localization	23/814	413/23328	0.0193581	0.137958	0.114228	Tex2/Osbp/Atp9a/Slc27a1/Nfkbia/Osbpl2/Runx1/Akt1/Ptges/Lpcat3/Aup1/Psap/Esyt1/Cry2/Ttc39b/P2ry2/Got2/Ehd1/Scarb2/Kcnn4/B4galnt1/Stra6/Esyt2	23	promoter
promoter.GO:0050951	GO:0050951	sensory perception of temperature stimulus	4/814	30/23328	0.0196099	0.139151	0.115216	Nr2f6/Trpm8/Cpeb3/Pawr	4	promoter
promoter.GO:0051085	GO:0051085	chaperone cofactor-dependent protein refolding	4/814	30/23328	0.0196099	0.139151	0.115216	Hsph1/Dnajb1/Hspa5/Dnajc7	4	promoter
promoter.GO:0071711	GO:0071711	basement membrane organization	4/814	30/23328	0.0196099	0.139151	0.115216	Plod3/Fermt1/Tfap2a/Itgb1	4	promoter
promoter.GO:0010907	GO:0010907	positive regulation of glucose metabolic process	5/814	45/23328	0.0197203	0.139336	0.11537	Stk11/Akt1/Hmgb1/Foxo1/Sorbs1	5	promoter
promoter.GO:0031507	GO:0031507	heterochromatin assembly	5/814	45/23328	0.0197203	0.139336	0.11537	H3f3b/Mbd3/Suv39h1/Resf1/Mbd2	5	promoter
promoter.GO:0051293	GO:0051293	establishment of spindle localization	5/814	45/23328	0.0197203	0.139336	0.11537	Kpnb1/Ndel1/Dctn1/Itgb1/Nsfl1c	5	promoter
promoter.GO:0006991	GO:0006991	response to sterol depletion	3/814	17/23328	0.0199731	0.139727	0.115693	Lpcat3/Tmed2/Insig1	3	promoter
promoter.GO:0008272	GO:0008272	sulfate transport	3/814	17/23328	0.0199731	0.139727	0.115693	Slc25a10/Slc26a11/Slc26a2	3	promoter
promoter.GO:0008334	GO:0008334	histone mRNA metabolic process	3/814	17/23328	0.0199731	0.139727	0.115693	Atm/Cpsf2/Tent4b	3	promoter
promoter.GO:0043968	GO:0043968	histone H2A acetylation	3/814	17/23328	0.0199731	0.139727	0.115693	Actl6a/Trrap/Meaf6	3	promoter
promoter.GO:0055012	GO:0055012	ventricular cardiac muscle cell differentiation	3/814	17/23328	0.0199731	0.139727	0.115693	Myh10/Rara/Lmna	3	promoter
promoter.GO:0060253	GO:0060253	negative regulation of glial cell proliferation	3/814	17/23328	0.0199731	0.139727	0.115693	Cdkn2b/Cers2/Sox11	3	promoter
promoter.GO:0061179	GO:0061179	negative regulation of insulin secretion involved in cellular response to glucose stimulus	3/814	17/23328	0.0199731	0.139727	0.115693	Klf7/Pim3/Map4k4	3	promoter
promoter.GO:0016482	GO:0016482	cytosolic transport	11/814	155/23328	0.0202497	0.141463	0.11713	Dop1b/Wipi1/Hook2/Kif5b/Ap1g1/Rab21/Cln5/Dctn1/Gga1/Arfip1/Sgsm2	11	promoter
promoter.GO:0140056	GO:0140056	organelle localization by membrane tethering	7/814	79/23328	0.0202993	0.141609	0.117251	Rab8a/Esyt1/Cep83/Mospd3/Uso1/Ralb/Esyt2	7	promoter
promoter.GO:0070371	GO:0070371	ERK1 and ERK2 cascade	19/814	325/23328	0.0203408	0.141699	0.117326	Pten/Jun/Cnksr3/Ywhaz/Dstyk/Phb2/Gnai2/Sox9/Pdgfb/Zfp36l2/Prkcz/Hmgb1/Ece1/Dusp6/Rara/Ctsh/Ccn1/Klf4/Dusp4	19	promoter
promoter.GO:0030865	GO:0030865	cortical cytoskeleton organization	6/814	62/23328	0.0207981	0.144276	0.11946	Calr/Rhob/Rac3/Fhod1/Rnd3/Rhog	6	promoter
promoter.GO:0046513	GO:0046513	ceramide biosynthetic process	6/814	62/23328	0.0207981	0.144276	0.11946	Asah1/Sphk1/Cers2/Ccn1/Sgms1/B4galnt1	6	promoter
promoter.GO:0072665	GO:0072665	protein localization to vacuole	6/814	62/23328	0.0207981	0.144276	0.11946	Vps36/Rtn4/Gnptab/Scarb2/Gga3/Hgs	6	promoter
promoter.GO:0006334	GO:0006334	nucleosome assembly	8/814	98/23328	0.0212947	0.147103	0.1218	H1f3/H4f16/H3c7/Sox9/Tspyl2/H4c8/Set/H3c13	8	promoter
promoter.GO:0071482	GO:0071482	cellular response to light stimulus	8/814	98/23328	0.0212947	0.147103	0.1218	Stk11/Zbtb1/Cdkn1a/Ddias/Pold3/Eif2s1/Pik3r1/Taf1	8	promoter
promoter.GO:1903008	GO:1903008	organelle disassembly	8/814	98/23328	0.0212947	0.147103	0.1218	Vdac1/Atg2a/Wipi1/Kif5b/Phb2/Atg9a/Hk2/Ufm1	8	promoter
promoter.GO:0010799	GO:0010799	regulation of peptidyl-threonine phosphorylation	5/814	46/23328	0.0215093	0.147761	0.122345	Ube2k/Sphk1/Pard3/Rptor/Phip	5	promoter
promoter.GO:0031952	GO:0031952	regulation of protein autophosphorylation	5/814	46/23328	0.0215093	0.147761	0.122345	Jun/Ddx3x/Ppp2ca/Pdgfb/Rap2b	5	promoter
promoter.GO:0071384	GO:0071384	cellular response to corticosteroid stimulus	5/814	46/23328	0.0215093	0.147761	0.122345	Klf9/Rest/Zfp36l2/Nr3c1/Sgk1	5	promoter
promoter.GO:1902667	GO:1902667	regulation of axon guidance	5/814	46/23328	0.0215093	0.147761	0.122345	Sema4c/Sema5a/Sema3f/Mycbp2/Zswim6	5	promoter
promoter.GO:0045137	GO:0045137	development of primary sexual characteristics	15/814	240/23328	0.0217736	0.148861	0.123256	H3f3b/Atm/Col9a3/Cited2/Bcl2l11/Adrm1/Ing2/Runx1/Sox9/Ermp1/Sf1/Rara/Bik/Lfng/Hnrnpk	15	promoter
promoter.GO:0000132	GO:0000132	establishment of mitotic spindle orientation	4/814	31/23328	0.0219099	0.148861	0.123256	Ndel1/Dctn1/Itgb1/Nsfl1c	4	promoter
promoter.GO:0000731	GO:0000731	DNA synthesis involved in DNA repair	4/814	31/23328	0.0219099	0.148861	0.123256	Zbtb1/Cdkn2d/Pold3/Wrnip1	4	promoter
promoter.GO:0022011	GO:0022011	myelination in peripheral nervous system	4/814	31/23328	0.0219099	0.148861	0.123256	Itgb4/Akt1/Nrg1/Pard3	4	promoter
promoter.GO:0032292	GO:0032292	peripheral nervous system axon ensheathment	4/814	31/23328	0.0219099	0.148861	0.123256	Itgb4/Akt1/Nrg1/Pard3	4	promoter
promoter.GO:0044319	GO:0044319	wound healing, spreading of cells	4/814	31/23328	0.0219099	0.148861	0.123256	Pten/Pard3/Ccn1/Ajuba	4	promoter
promoter.GO:0070670	GO:0070670	response to interleukin-4	4/814	31/23328	0.0219099	0.148861	0.123256	Fasn/Hspa5/Tuba1b/Alad	4	promoter
promoter.GO:0090505	GO:0090505	epiboly involved in wound healing	4/814	31/23328	0.0219099	0.148861	0.123256	Pten/Pard3/Ccn1/Ajuba	4	promoter
promoter.GO:0046390	GO:0046390	ribose phosphate biosynthetic process	11/814	157/23328	0.0220302	0.149473	0.123763	Prpsap1/Pkm/Pank1/Mlycd/Pank4/Rfk/Atp5a1/Nme2/Atp5e/Atp5l/Acat1	11	promoter
promoter.GO:0071260	GO:0071260	cellular response to mechanical stimulus	6/814	63/23328	0.022332	0.151107	0.125116	Arhgdia/Mir760/Piezo1/Sox9/Akt1/Bag3	6	promoter
promoter.GO:0071479	GO:0071479	cellular response to ionizing radiation	6/814	63/23328	0.022332	0.151107	0.125116	Atm/Egr1/Rhob/Cdkn1a/Ddias/Nipbl	6	promoter
promoter.GO:1901361	GO:1901361	organic cyclic compound catabolic process	24/814	442/23328	0.0224576	0.151315	0.125288	Cnot1/Atm/Samd4b/Hnrnpa0/Exosc8/Mus81/Entpd7/Mlycd/Ptbp1/Fbh1/Ddx49/Hnrnpd/Ddx5/Zfp36l2/Cpeb3/Fah/Tnrc6a/Nt5m/Tob1/Ythdf2/Tent4b/Acat1/Alkbh5/Tet3	24	promoter
promoter.GO:0033865	GO:0033865	nucleoside bisphosphate metabolic process	8/814	99/23328	0.022485	0.151315	0.125288	Fasn/Pank1/Mlycd/Pank4/Far1/Acaca/Gpat4/Acat1	8	promoter
promoter.GO:0033875	GO:0033875	ribonucleoside bisphosphate metabolic process	8/814	99/23328	0.022485	0.151315	0.125288	Fasn/Pank1/Mlycd/Pank4/Far1/Acaca/Gpat4/Acat1	8	promoter
promoter.GO:0034032	GO:0034032	purine nucleoside bisphosphate metabolic process	8/814	99/23328	0.022485	0.151315	0.125288	Fasn/Pank1/Mlycd/Pank4/Far1/Acaca/Gpat4/Acat1	8	promoter
promoter.GO:0006644	GO:0006644	phospholipid metabolic process	21/814	374/23328	0.0227653	0.152994	0.126678	Mtmr4/Pten/Socs1/Slc27a1/Socs3/Pi4kb/Phb2/Lpcat3/Far1/Plpp2/Pgs1/Pik3r1/Pdgfb/Ptdss2/Ajuba/Sgms1/Pik3r3/Gpat4/Pigo/Chka/Pcyt2	21	promoter
promoter.GO:0045682	GO:0045682	regulation of epidermis development	7/814	81/23328	0.022957	0.15331	0.12694	Klf7/Sfn/Ezh2/Fermt1/Tfap2c/Mafg/Nme2	7	promoter
promoter.GO:0051785	GO:0051785	positive regulation of nuclear division	7/814	81/23328	0.022957	0.15331	0.12694	Anapc11/Phb2/Sphk1/Pdgfb/Nsfl1c/Nipbl/Phip	7	promoter
promoter.GO:0030218	GO:0030218	erythrocyte differentiation	10/814	138/23328	0.0229836	0.15331	0.12694	Jmjd6/Rps14/Slc11a2/Klf13/Cited2/Zfpm1/Nfe2l1/Sp1/Senp1/Epas1	10	promoter
promoter.GO:0006448	GO:0006448	regulation of translational elongation	3/814	18/23328	0.0233586	0.15331	0.12694	Cpeb2/Dph6/Cpeb3	3	promoter
promoter.GO:0006670	GO:0006670	sphingosine metabolic process	3/814	18/23328	0.0233586	0.15331	0.12694	Asah1/Plpp2/Sphk1	3	promoter
promoter.GO:0006700	GO:0006700	C21-steroid hormone biosynthetic process	3/814	18/23328	0.0233586	0.15331	0.12694	Egr1/Rest/Clcn2	3	promoter
promoter.GO:0006851	GO:0006851	mitochondrial calcium ion transmembrane transport	3/814	18/23328	0.0233586	0.15331	0.12694	Letm1/Vdac1/Afg3l2	3	promoter
promoter.GO:0007350	GO:0007350	blastoderm segmentation	3/814	18/23328	0.0233586	0.15331	0.12694	Sema3f/Fzd5/Tbx3	3	promoter
promoter.GO:0030150	GO:0030150	protein import into mitochondrial matrix	3/814	18/23328	0.0233586	0.15331	0.12694	Tomm40l/Tomm40/Tomm20	3	promoter
promoter.GO:0031571	GO:0031571	mitotic G1 DNA damage checkpoint	3/814	18/23328	0.0233586	0.15331	0.12694	Rfwd3/Cdkn1a/Rps27l	3	promoter
promoter.GO:0042711	GO:0042711	maternal behavior	3/814	18/23328	0.0233586	0.15331	0.12694	Pten/Mbd2/Nr3c1	3	promoter
promoter.GO:0042754	GO:0042754	negative regulation of circadian rhythm	3/814	18/23328	0.0233586	0.15331	0.12694	Suv39h1/Lepr/Cry2	3	promoter
promoter.GO:0061158	GO:0061158	3'-UTR-mediated mRNA destabilization	3/814	18/23328	0.0233586	0.15331	0.12694	Hnrnpd/Zfp36l2/Cpeb3	3	promoter
promoter.GO:1905244	GO:1905244	regulation of modification of synaptic structure	3/814	18/23328	0.0233586	0.15331	0.12694	Baiap2/Myh10/Cttnbp2	3	promoter
promoter.GO:2000042	GO:2000042	negative regulation of double-strand break repair via homologous recombination	3/814	18/23328	0.0233586	0.15331	0.12694	Fbh1/Recql5/Ubqln4	3	promoter
promoter.GO:0048872	GO:0048872	homeostasis of number of cells	19/814	330/23328	0.0233788	0.15331	0.12694	Jmjd6/Rps14/Slc11a2/Klf13/Cited2/Zfpm1/Bcl2l11/Rac3/Ezh2/Nfe2l1/Sox9/Siva1/Akt1/Lpcat3/Sp1/Prdx5/Senp1/Epas1/Bcl10	19	promoter
promoter.GO:0003179	GO:0003179	heart valve morphogenesis	5/814	47/23328	0.0234005	0.15331	0.12694	Zfpm1/Jag1/Sox9/Ccn1/Stra6	5	promoter
promoter.GO:0006378	GO:0006378	mRNA polyadenylation	5/814	47/23328	0.0234005	0.15331	0.12694	Scaf8/Cpsf2/Cpeb3/Sympk/Tent4b	5	promoter
promoter.GO:0060135	GO:0060135	maternal process involved in female pregnancy	5/814	47/23328	0.0234005	0.15331	0.12694	Cited2/Junb/Akt1/Tmed2/Kpna6	5	promoter
promoter.GO:0043534	GO:0043534	blood vessel endothelial cell migration	9/814	119/23328	0.0236185	0.154331	0.127785	Akt1/Pdgfb/Sp1/Atp5a1/Itgb1/Jup/Pdpk1/Klf4/Pik3r3	9	promoter
promoter.GO:2000278	GO:2000278	regulation of DNA biosynthetic process	9/814	119/23328	0.0236185	0.154331	0.127785	Atm/Cct7/Cdkn1a/Hnrnpd/Pdgfb/Cct4/Klf4/Tent4b/Tcp1	9	promoter
promoter.GO:0048008	GO:0048008	platelet-derived growth factor receptor signaling pathway	6/814	64/23328	0.0239403	0.156021	0.129185	Pten/Zfand5/Pdgfb/Phf14/Csrnp1/Hgs	6	promoter
promoter.GO:0061951	GO:0061951	establishment of protein localization to plasma membrane	6/814	64/23328	0.0239403	0.156021	0.129185	Rab8a/Vamp5/Rab31/Gga1/Gga3/Gorasp2	6	promoter
promoter.GO:0008584	GO:0008584	male gonad development	10/814	139/23328	0.024022	0.156143	0.129285	H3f3b/Col9a3/Cited2/Bcl2l11/Adrm1/Ing2/Sox9/Sf1/Rara/Bik	10	promoter
promoter.GO:0010565	GO:0010565	regulation of cellular ketone metabolic process	10/814	139/23328	0.024022	0.156143	0.129285	Egr1/Mlycd/Nfe2l1/Rest/Sox9/Akt1/Clcn2/Ncor2/Insig1/Apc	10	promoter
promoter.GO:0009611	GO:0009611	response to wounding	26/814	492/23328	0.0243603	0.156493	0.129575	Neat1/Mir22hg/Pten/Jun/Rtn4/Plec/Actg1/Cdkn1a/Myh10/5430416N02Rik/Itgb4/Ndel1/Pdgfb/Dcbld2/Zfp36l2/Hmgb1/Itgb1/Tnfrsf12a/Cers2/Pard3/Ccn1/Rap2b/Anxa5/Ajuba/Adrb2/Klf4	26	promoter
promoter.GO:0001893	GO:0001893	maternal placenta development	4/814	32/23328	0.0243677	0.156493	0.129575	Cited2/Junb/Akt1/Tmed2	4	promoter
promoter.GO:0031297	GO:0031297	replication fork processing	4/814	32/23328	0.0243677	0.156493	0.129575	Rfwd3/Cenpx/Fbh1/Bod1l	4	promoter
promoter.GO:0032212	GO:0032212	positive regulation of telomere maintenance via telomerase	4/814	32/23328	0.0243677	0.156493	0.129575	Atm/Cct7/Cct4/Tcp1	4	promoter
promoter.GO:0032673	GO:0032673	regulation of interleukin-4 production	4/814	32/23328	0.0243677	0.156493	0.129575	Zfpm1/Slc7a5/Prkcz/Rara	4	promoter
promoter.GO:0055022	GO:0055022	negative regulation of cardiac muscle tissue growth	4/814	32/23328	0.0243677	0.156493	0.129575	Pten/Tomm70a/Cited2/Apc	4	promoter
promoter.GO:0061117	GO:0061117	negative regulation of heart growth	4/814	32/23328	0.0243677	0.156493	0.129575	Pten/Tomm70a/Cited2/Apc	4	promoter
promoter.GO:0090504	GO:0090504	epiboly	4/814	32/23328	0.0243677	0.156493	0.129575	Pten/Pard3/Ccn1/Ajuba	4	promoter
promoter.GO:0033045	GO:0033045	regulation of sister chromatid segregation	7/814	82/23328	0.0243718	0.156493	0.129575	Atm/Anapc11/Tacc3/Tex14/Wapl/Nipbl/Apc	7	promoter
promoter.GO:1902107	GO:1902107	positive regulation of leukocyte differentiation	12/814	180/23328	0.0243918	0.156493	0.129575	Jun/Socs1/Klf10/Trib1/Zbtb1/Shb/Zmiz1/Runx1/Prkcz/Rara/Nfkbiz/Fos	12	promoter
promoter.GO:0030282	GO:0030282	bone mineralization	9/814	120/23328	0.0247745	0.158743	0.131438	Klf10/Suv39h1/Atp2b1/Tfap2a/Sox9/Ccn1/Sbno2/Adrb2/Atf4	9	promoter
promoter.GO:0006164	GO:0006164	purine nucleotide biosynthetic process	11/814	160/23328	0.0249122	0.159213	0.131827	Prpsap1/Pkm/Pank1/Mlycd/Pank4/Atp5a1/Nme2/Adk/Atp5e/Atp5l/Acat1	11	promoter
promoter.GO:0010950	GO:0010950	positive regulation of endopeptidase activity	11/814	160/23328	0.0249122	0.159213	0.131827	Slc11a2/Hspd1/Bcl2l11/Ddx3x/Rest/Ppp2ca/Rps27l/Pawr/Ccn1/Senp1/Bcl10	11	promoter
promoter.GO:0046546	GO:0046546	development of primary male sexual characteristics	10/814	140/23328	0.0250937	0.15996	0.132446	H3f3b/Col9a3/Cited2/Bcl2l11/Adrm1/Ing2/Sox9/Sf1/Rara/Bik	10	promoter
promoter.GO:0050905	GO:0050905	neuromuscular process	10/814	140/23328	0.0250937	0.15996	0.132446	Pten/Rac3/Myh10/Rest/Psap/Mycbp2/Dctn1/Nrg1/Stra6/Chd8	10	promoter
promoter.GO:0001659	GO:0001659	temperature homeostasis	12/814	181/23328	0.0253289	0.161252	0.133516	Egr1/Stk11/Nrd1/Slc27a1/Zfp516/Lepr/Trpm8/Lnpep/Apc/Adrb2/Atf4/Epas1	12	promoter
promoter.GO:0043631	GO:0043631	RNA polyadenylation	5/814	48/23328	0.0253958	0.161264	0.133525	Scaf8/Cpsf2/Cpeb3/Sympk/Tent4b	5	promoter
promoter.GO:1990928	GO:1990928	response to amino acid starvation	5/814	48/23328	0.0253958	0.161264	0.133525	Mios/Cdkn1a/Eif2s1/Sesn1/Atf4	5	promoter
promoter.GO:0044774	GO:0044774	mitotic DNA integrity checkpoint	6/814	65/23328	0.0256242	0.162298	0.134382	Atm/Rfwd3/Mus81/Cdkn1a/Rps27l/Nop53	6	promoter
promoter.GO:2000514	GO:2000514	regulation of CD4-positive, alpha-beta T cell activation	6/814	65/23328	0.0256242	0.162298	0.134382	Socs1/Shb/Runx1/Prkcz/Rara/Nfkbiz	6	promoter
promoter.GO:0050803	GO:0050803	regulation of synapse structure or activity	17/814	289/23328	0.0257716	0.163023	0.134982	Pten/Magi2/Ywhaz/Baiap2/Myh10/Ephb3/Lrp8/Nectin1/Sema3f/Pik3r1/Caprin1/Cttnbp2/Dctn1/Egln1/Hnrnpk/Numb/Sorbs1	17	promoter
promoter.GO:0048813	GO:0048813	dendrite morphogenesis	12/814	182/23328	0.0262921	0.165954	0.137409	Slc11a2/Pten/Stk11/Klf7/Baiap2/Ephb3/Lrp8/Rab21/Caprin1/Itgb1/Sgk1/Numb	12	promoter
promoter.GO:0045582	GO:0045582	positive regulation of T cell differentiation	8/814	102/23328	0.0263356	0.165954	0.137409	Socs1/Zbtb1/Shb/Zmiz1/Runx1/Prkcz/Rara/Nfkbiz	8	promoter
promoter.GO:1901989	GO:1901989	positive regulation of cell cycle phase transition	8/814	102/23328	0.0263356	0.165954	0.137409	Anapc11/Lmnb1/Ezh2/Ddx3x/Phb2/Akt1/Klhl18/Rptor	8	promoter
promoter.GO:0043583	GO:0043583	ear development	15/814	246/23328	0.0264144	0.166239	0.137645	Tprn/Cebpd/Bcl2l11/Jag1/Rest/Tfap2a/Sox9/Psap/Ece1/Fzd2/Nipbl/Fat4/Insig1/Sec24b/Stra6	15	promoter
promoter.GO:0031214	GO:0031214	biomineral tissue development	11/814	162/23328	0.0269797	0.166754	0.138071	Klf10/Suv39h1/Atp2b1/Slc20a1/Tfap2a/Sox9/Nectin1/Ccn1/Sbno2/Adrb2/Atf4	11	promoter
promoter.GO:0110148	GO:0110148	biomineralization	11/814	162/23328	0.0269797	0.166754	0.138071	Klf10/Suv39h1/Atp2b1/Slc20a1/Tfap2a/Sox9/Nectin1/Ccn1/Sbno2/Adrb2/Atf4	11	promoter
promoter.GO:0006084	GO:0006084	acetyl-CoA metabolic process	4/814	33/23328	0.0269856	0.166754	0.138071	Fasn/Mlycd/Acaca/Acat1	4	promoter
promoter.GO:0033598	GO:0033598	mammary gland epithelial cell proliferation	4/814	33/23328	0.0269856	0.166754	0.138071	Rtn4/Phb2/Tfap2c/Zfp703	4	promoter
promoter.GO:0061157	GO:0061157	mRNA destabilization	4/814	33/23328	0.0269856	0.166754	0.138071	Hnrnpd/Zfp36l2/Cpeb3/Ythdf2	4	promoter
promoter.GO:0006622	GO:0006622	protein targeting to lysosome	3/814	19/23328	0.0270348	0.166754	0.138071	Gnptab/Scarb2/Hgs	3	promoter
promoter.GO:0010566	GO:0010566	regulation of ketone biosynthetic process	3/814	19/23328	0.0270348	0.166754	0.138071	Egr1/Rest/Clcn2	3	promoter
promoter.GO:0035994	GO:0035994	response to muscle stretch	3/814	19/23328	0.0270348	0.166754	0.138071	Jun/Nfkbia/Fos	3	promoter
promoter.GO:0044783	GO:0044783	G1 DNA damage checkpoint	3/814	19/23328	0.0270348	0.166754	0.138071	Rfwd3/Cdkn1a/Rps27l	3	promoter
promoter.GO:0051546	GO:0051546	keratinocyte migration	3/814	19/23328	0.0270348	0.166754	0.138071	Pten/Fermt1/Map4k4	3	promoter
promoter.GO:0060044	GO:0060044	negative regulation of cardiac muscle cell proliferation	3/814	19/23328	0.0270348	0.166754	0.138071	Pten/Cited2/Apc	3	promoter
promoter.GO:0060712	GO:0060712	spongiotrophoblast layer development	3/814	19/23328	0.0270348	0.166754	0.138071	Birc6/Socs3/Akt1	3	promoter
promoter.GO:0060746	GO:0060746	parental behavior	3/814	19/23328	0.0270348	0.166754	0.138071	Pten/Mbd2/Nr3c1	3	promoter
promoter.GO:0070875	GO:0070875	positive regulation of glycogen metabolic process	3/814	19/23328	0.0270348	0.166754	0.138071	Akt1/Hmgb1/Sorbs1	3	promoter
promoter.GO:0070989	GO:0070989	oxidative demethylation	3/814	19/23328	0.0270348	0.166754	0.138071	Jmjd6/Alkbh5/Tet3	3	promoter
promoter.GO:1903960	GO:1903960	negative regulation of anion transmembrane transport	3/814	19/23328	0.0270348	0.166754	0.138071	Grk6/Akt1/Stk39	3	promoter
promoter.GO:0010821	GO:0010821	regulation of mitochondrion organization	10/814	142/23328	0.0273396	0.167518	0.138704	Mpv17l/Vdac1/Bcl2l11/Siva1/Akt1/Inf2/Bik/Hk2/Lmna/Bag3	10	promoter
promoter.GO:0046488	GO:0046488	phosphatidylinositol metabolic process	10/814	142/23328	0.0273396	0.167518	0.138704	Mtmr4/Pten/Socs1/Slc27a1/Socs3/Pi4kb/Pik3r1/Pdgfb/Pik3r3/Pigo	10	promoter
promoter.GO:0022406	GO:0022406	membrane docking	7/814	84/23328	0.0273786	0.167518	0.138704	Rab8a/Esyt1/Cep83/Mospd3/Uso1/Ralb/Esyt2	7	promoter
promoter.GO:0051384	GO:0051384	response to glucocorticoid	7/814	84/23328	0.0273786	0.167518	0.138704	Klf9/Rest/Pik3r1/Zfp36l2/Nr3c1/Hmgb1/Sgk1	7	promoter
promoter.GO:0009145	GO:0009145	purine nucleoside triphosphate biosynthetic process	6/814	66/23328	0.0273852	0.167518	0.138704	Pkm/Atp5a1/Nme2/Adk/Atp5e/Atp5l	6	promoter
promoter.GO:0090559	GO:0090559	regulation of membrane permeability	6/814	66/23328	0.0273852	0.167518	0.138704	Mpv17l/Bcl2l11/Siva1/Spg7/Tjp2/Hk2	6	promoter
promoter.GO:0014888	GO:0014888	striated muscle adaptation	5/814	49/23328	0.0274969	0.167518	0.138704	Gtf2i/Ezh2/Foxo1/Lmna/Gtf2ird2	5	promoter
promoter.GO:0033120	GO:0033120	positive regulation of RNA splicing	5/814	49/23328	0.0274969	0.167518	0.138704	Setx/Nup98/Pik3r1/Zfp64/Hnrnpk	5	promoter
promoter.GO:0090342	GO:0090342	regulation of cell aging	5/814	49/23328	0.0274969	0.167518	0.138704	Pten/Ing2/Suv39h1/Pawr/Lmna	5	promoter
promoter.GO:1902808	GO:1902808	positive regulation of cell cycle G1/S phase transition	5/814	49/23328	0.0274969	0.167518	0.138704	Ezh2/Ddx3x/Phb2/Akt1/Rptor	5	promoter
promoter.GO:0007173	GO:0007173	epidermal growth factor receptor signaling pathway	8/814	103/23328	0.0277151	0.168226	0.13929	Chmp6/Ccdc88a/Rnf115/Tfap2a/Sox9/Akt1/Fam83b/Pdpk1	8	promoter
promoter.GO:0010595	GO:0010595	positive regulation of endothelial cell migration	8/814	103/23328	0.0277151	0.168226	0.13929	Calr/Rhob/Sema5a/Akt1/Pdgfb/Sp1/Atp5a1/Pdpk1	8	promoter
promoter.GO:0051983	GO:0051983	regulation of chromosome segregation	8/814	103/23328	0.0277151	0.168226	0.13929	Atm/Anapc11/Tacc3/Tex14/Smc6/Wapl/Nipbl/Apc	8	promoter
promoter.GO:0001678	GO:0001678	cellular glucose homeostasis	11/814	163/23328	0.0280586	0.170021	0.140777	Klf7/Pim3/Kif5b/Foxk2/Lepr/Ppp2ca/Pik3r1/Map4k4/Sri/Hk2/Prkaca	11	promoter
promoter.GO:0072593	GO:0072593	reactive oxygen species metabolic process	17/814	292/23328	0.0280813	0.170021	0.140777	Mpv17l/Hspd1/Ndufs1/Vdac1/Cdkn1a/Gnai2/Tfap2a/Akt1/Rfk/Pdgfb/Foxo1/Hk2/Clcn3/Ccn1/Sesn1/Prdx5/Klf4	17	promoter
promoter.GO:0015980	GO:0015980	energy derivation by oxidation of organic compounds	15/814	248/23328	0.0281138	0.170021	0.140777	Ndufs1/Mtfr1l/Ndufs8/Akt1/Il6st/Lepr/Coq9/Cox5a/Hmgb1/Nop53/Prkaca/Cox20/Ndufv1/Sdhb/Sorbs1	15	promoter
promoter.GO:0046486	GO:0046486	glycerolipid metabolic process	20/814	360/23328	0.0284226	0.171622	0.142102	Mtmr4/Pten/Socs1/Slc27a1/Socs3/Pi4kb/Phb2/Il6st/Lpcat3/Far1/Pgs1/Pik3r1/Pdgfb/Insig1/Ptdss2/Ajuba/Pik3r3/Gpat4/Pigo/Chka	20	promoter
promoter.GO:0000723	GO:0000723	telomere maintenance	9/814	123/23328	0.0284824	0.171622	0.142102	Atm/Nabp2/Cct7/Hnrnpd/Smc6/Cct4/Lmna/Tent4b/Tcp1	9	promoter
promoter.GO:0010921	GO:0010921	regulation of phosphatase activity	9/814	123/23328	0.0284824	0.171622	0.142102	Magi2/Ppp1r15b/Ppp1r12a/Gnai2/Uri1/Ppp2ca/Cry2/Pawr/Bod1l	9	promoter
promoter.GO:0007548	GO:0007548	sex differentiation	18/814	315/23328	0.028598	0.172109	0.142505	H3f3b/Atm/Col9a3/Cited2/Bcl2l11/Adrm1/Ing2/Runx1/Sox9/Ermp1/Sf1/Rara/Nipbl/Bik/Lfng/Hnrnpk/Stra6/Tbx3	18	promoter
promoter.GO:0042063	GO:0042063	gliogenesis	19/814	338/23328	0.0289446	0.173852	0.143948	Pten/Rtn4/Zmiz1/Ezh2/Nfe2l1/Lrp8/Itgb4/Sox9/Akt1/Il6st/Cdkn2b/Lepr/Pdgfb/Cers2/Sun1/Nrg1/Pard3/Pitx3/Sox11	19	promoter
promoter.GO:0000375	GO:0000375	RNA splicing, via transesterification reactions	16/814	271/23328	0.0290288	0.173852	0.143948	Jmjd6/Wtap/Srsf2/Ptbp1/Son/Setx/Khdc4/Rest/Nup98/Ddx5/Sf1/Snrpe/Zfp64/Hnrnpk/Usp39/Sf3b1	16	promoter
promoter.GO:0000377	GO:0000377	RNA splicing, via transesterification reactions with bulged adenosine as nucleophile	16/814	271/23328	0.0290288	0.173852	0.143948	Jmjd6/Wtap/Srsf2/Ptbp1/Son/Setx/Khdc4/Rest/Nup98/Ddx5/Sf1/Snrpe/Zfp64/Hnrnpk/Usp39/Sf3b1	16	promoter
promoter.GO:0000398	GO:0000398	mRNA splicing, via spliceosome	16/814	271/23328	0.0290288	0.173852	0.143948	Jmjd6/Wtap/Srsf2/Ptbp1/Son/Setx/Khdc4/Rest/Nup98/Ddx5/Sf1/Snrpe/Zfp64/Hnrnpk/Usp39/Sf3b1	16	promoter
promoter.GO:0006413	GO:0006413	translational initiation	8/814	104/23328	0.0291437	0.173852	0.143948	Rpl13a/Ddx3x/Ppp1r15b/Mif4gd/Tmed2/Eif2s1/Rara/Ythdf2	8	promoter
promoter.GO:1902106	GO:1902106	negative regulation of leukocyte differentiation	8/814	104/23328	0.0291437	0.173852	0.143948	Socs1/Trib1/Zfpm1/Runx1/Pik3r1/Nme2/Rara/Tjp2	8	promoter
promoter.GO:0060425	GO:0060425	lung morphogenesis	6/814	67/23328	0.0292242	0.173852	0.143948	Plod3/Rpl13a/Sox9/Sec24b/Ctsh/Sox11	6	promoter
promoter.GO:0016197	GO:0016197	endosomal transport	14/814	228/23328	0.0296711	0.173852	0.143948	Chmp6/Rab8a/Vps36/Ap5b1/Cln5/Dctn1/Vps26c/Ap5s1/Gga1/Ehd1/Arfip1/Cmtm6/Gga3/Sgsm2	14	promoter
promoter.GO:0032210	GO:0032210	regulation of telomere maintenance via telomerase	5/814	50/23328	0.0297053	0.173852	0.143948	Atm/Cct7/Cct4/Tent4b/Tcp1	5	promoter
promoter.GO:0034332	GO:0034332	adherens junction organization	5/814	50/23328	0.0297053	0.173852	0.143948	Tbcd/Actb/Plekha7/Zfp703/Numb	5	promoter
promoter.GO:0043392	GO:0043392	negative regulation of DNA binding	5/814	50/23328	0.0297053	0.173852	0.143948	Jun/Rest/Taf1/Sri/Sox11	5	promoter
promoter.GO:0051653	GO:0051653	spindle localization	5/814	50/23328	0.0297053	0.173852	0.143948	Kpnb1/Ndel1/Dctn1/Itgb1/Nsfl1c	5	promoter
promoter.GO:0070169	GO:0070169	positive regulation of biomineral tissue development	5/814	50/23328	0.0297053	0.173852	0.143948	Atp2b1/Tfap2a/Ccn1/Adrb2/Atf4	5	promoter
promoter.GO:0110151	GO:0110151	positive regulation of biomineralization	5/814	50/23328	0.0297053	0.173852	0.143948	Atp2b1/Tfap2a/Ccn1/Adrb2/Atf4	5	promoter
promoter.GO:1903573	GO:1903573	negative regulation of response to endoplasmic reticulum stress	5/814	50/23328	0.0297053	0.173852	0.143948	Ppp1r15b/Lpcat3/Tmed2/Derl2/Ubxn1	5	promoter
promoter.GO:0010508	GO:0010508	positive regulation of autophagy	10/814	144/23328	0.0297252	0.173852	0.143948	Stk11/Bcl2l11/Phb2/Hmgb1/Foxo1/Hk2/Sesn1/Adrb2/Bag3/Ralb	10	promoter
promoter.GO:0106106	GO:0106106	cold-induced thermogenesis	10/814	144/23328	0.0297252	0.173852	0.143948	Stk11/Nrd1/Zfp516/Lepr/Trpm8/Lnpep/Apc/Adrb2/Atf4/Epas1	10	promoter
promoter.GO:0120161	GO:0120161	regulation of cold-induced thermogenesis	10/814	144/23328	0.0297252	0.173852	0.143948	Stk11/Nrd1/Zfp516/Lepr/Trpm8/Lnpep/Apc/Adrb2/Atf4/Epas1	10	promoter
promoter.GO:0014044	GO:0014044	Schwann cell development	4/814	34/23328	0.029765	0.173852	0.143948	Itgb4/Akt1/Nrg1/Pard3	4	promoter
promoter.GO:0016073	GO:0016073	snRNA metabolic process	4/814	34/23328	0.029765	0.173852	0.143948	Ints10/Exosc8/Ints8/Ints6	4	promoter
promoter.GO:0035329	GO:0035329	hippo signaling	4/814	34/23328	0.029765	0.173852	0.143948	Amotl2/Fat4/Ajuba/Sox11	4	promoter
promoter.GO:0044743	GO:0044743	protein transmembrane import into intracellular organelle	4/814	34/23328	0.029765	0.173852	0.143948	Tomm40l/Tomm40/Hspd1/Tomm20	4	promoter
promoter.GO:0048194	GO:0048194	Golgi vesicle budding	4/814	34/23328	0.029765	0.173852	0.143948	Rab1a/Arfgap2/Insig1/Sec24b	4	promoter
promoter.GO:0090162	GO:0090162	establishment of epithelial cell polarity	4/814	34/23328	0.029765	0.173852	0.143948	Fermt1/Cyth1/Pard3/Fat1	4	promoter
promoter.GO:1902686	GO:1902686	mitochondrial outer membrane permeabilization involved in programmed cell death	4/814	34/23328	0.029765	0.173852	0.143948	Mpv17l/Bcl2l11/Siva1/Spg7	4	promoter
promoter.GO:0072522	GO:0072522	purine-containing compound biosynthetic process	11/814	165/23328	0.0303089	0.17682	0.146406	Prpsap1/Pkm/Pank1/Mlycd/Pank4/Atp5a1/Nme2/Adk/Atp5e/Atp5l/Acat1	11	promoter
promoter.GO:1903034	GO:1903034	regulation of response to wounding	12/814	186/23328	0.0304129	0.177218	0.146735	Pten/Rtn4/Actg1/Ndel1/Pdgfb/Hmgb1/Itgb1/Tnfrsf12a/Cers2/Anxa5/Adrb2/Klf4	12	promoter
promoter.GO:0031646	GO:0031646	positive regulation of nervous system process	7/814	86/23328	0.0306278	0.178051	0.147425	Pten/Baiap2/Prkcz/Pawr/Nrg1/Pard3/Adrb2	7	promoter
promoter.GO:0032606	GO:0032606	type I interferon production	7/814	86/23328	0.0306278	0.178051	0.147425	Hspd1/G3bp1/Ddx3x/Nploc4/Atg9a/Hmgb1/Zfp64	7	promoter
promoter.GO:0008380	GO:0008380	RNA splicing	21/814	386/23328	0.0306688	0.17808	0.147449	Jmjd6/Wtap/Srsf2/Hnrnpf/Ptbp1/Son/Setx/Khdc4/Rest/Nup98/Ddx5/Pik3r1/Hnrnpa3/Clk3/Sf1/Snrpe/Zfp64/Hnrnpk/Iws1/Usp39/Sf3b1	21	promoter
promoter.GO:0030852	GO:0030852	regulation of granulocyte differentiation	3/814	20/23328	0.0310006	0.178117	0.14748	Trib1/Runx1/Rara	3	promoter
promoter.GO:0033599	GO:0033599	regulation of mammary gland epithelial cell proliferation	3/814	20/23328	0.0310006	0.178117	0.14748	Rtn4/Phb2/Zfp703	3	promoter
promoter.GO:0034472	GO:0034472	snRNA 3'-end processing	3/814	20/23328	0.0310006	0.178117	0.14748	Exosc8/Ints8/Ints6	3	promoter
promoter.GO:0044819	GO:0044819	mitotic G1/S transition checkpoint	3/814	20/23328	0.0310006	0.178117	0.14748	Rfwd3/Cdkn1a/Rps27l	3	promoter
promoter.GO:0046519	GO:0046519	sphingoid metabolic process	3/814	20/23328	0.0310006	0.178117	0.14748	Asah1/Plpp2/Sphk1	3	promoter
promoter.GO:0070935	GO:0070935	3'-UTR-mediated mRNA stabilization	3/814	20/23328	0.0310006	0.178117	0.14748	Hnrnpa0/Ptbp1/Tent4b	3	promoter
promoter.GO:0072243	GO:0072243	metanephric nephron epithelium development	3/814	20/23328	0.0310006	0.178117	0.14748	Sox9/Pdgfb/Fat4	3	promoter
promoter.GO:0080182	GO:0080182	histone H3-K4 trimethylation	3/814	20/23328	0.0310006	0.178117	0.14748	H1f3/Zfp335/Tet3	3	promoter
promoter.GO:0090030	GO:0090030	regulation of steroid hormone biosynthetic process	3/814	20/23328	0.0310006	0.178117	0.14748	Rest/Clcn2/Nr3c1	3	promoter
promoter.GO:0000422	GO:0000422	autophagy of mitochondrion	6/814	68/23328	0.0311426	0.178117	0.14748	Vdac1/Atg2a/Wipi1/Phb2/Atg9a/Hk2	6	promoter
promoter.GO:0022029	GO:0022029	telencephalon cell migration	6/814	68/23328	0.0311426	0.178117	0.14748	Rtn4/Zmiz1/Lrp8/Ndel1/Sun1/Nrg1	6	promoter
promoter.GO:0046637	GO:0046637	regulation of alpha-beta T cell differentiation	6/814	68/23328	0.0311426	0.178117	0.14748	Socs1/Shb/Runx1/Prkcz/Rara/Nfkbiz	6	promoter
promoter.GO:0061726	GO:0061726	mitochondrion disassembly	6/814	68/23328	0.0311426	0.178117	0.14748	Vdac1/Atg2a/Wipi1/Phb2/Atg9a/Hk2	6	promoter
promoter.GO:0006869	GO:0006869	lipid transport	20/814	364/23328	0.0314017	0.179392	0.148535	Tex2/Osbp/Atp9a/Slc27a1/Nfkbia/Osbpl2/Runx1/Akt1/Ptges/Lpcat3/Psap/Esyt1/Cry2/Ttc39b/P2ry2/Got2/Scarb2/Kcnn4/Stra6/Esyt2	20	promoter
promoter.GO:0051896	GO:0051896	regulation of protein kinase B signaling	11/814	166/23328	0.0314811	0.179638	0.148739	Pten/Stk11/Magi2/Rtn4/Sema5a/Itgb1/Rara/Nop53/Nrg1/Sesn1/Klf4	11	promoter
promoter.GO:0010038	GO:0010038	response to metal ion	16/814	274/23328	0.0316635	0.180471	0.149429	Slc11a2/Jun/Jund/Junb/Nfe2l1/Tfap2a/Hnrnpd/Pam/Akt1/Ppp2ca/Ppp5c/Cpne8/Alad/Anxa5/Fos/Nfya	16	promoter
promoter.GO:2001242	GO:2001242	regulation of intrinsic apoptotic signaling pathway	11/814	167/23328	0.0326852	0.184091	0.152426	P4hb/Hsph1/Vdac2/Bcl2l11/Ddx3x/Fbh1/Cdkn2d/Uri1/Ddias/Hnrnpk/Cep63	11	promoter
promoter.GO:0021846	GO:0021846	cell proliferation in forebrain	4/814	35/23328	0.0327075	0.184091	0.152426	Tacc3/Ncor2/Pcm1/Numb	4	promoter
promoter.GO:0033866	GO:0033866	nucleoside bisphosphate biosynthetic process	4/814	35/23328	0.0327075	0.184091	0.152426	Pank1/Mlycd/Pank4/Acat1	4	promoter
promoter.GO:0034030	GO:0034030	ribonucleoside bisphosphate biosynthetic process	4/814	35/23328	0.0327075	0.184091	0.152426	Pank1/Mlycd/Pank4/Acat1	4	promoter
promoter.GO:0034033	GO:0034033	purine nucleoside bisphosphate biosynthetic process	4/814	35/23328	0.0327075	0.184091	0.152426	Pank1/Mlycd/Pank4/Acat1	4	promoter
promoter.GO:0035308	GO:0035308	negative regulation of protein dephosphorylation	4/814	35/23328	0.0327075	0.184091	0.152426	Gnai2/Cry2/Bod1l/Ywhab	4	promoter
promoter.GO:0045746	GO:0045746	negative regulation of Notch signaling pathway	4/814	35/23328	0.0327075	0.184091	0.152426	Nfkbia/Rfng/Lfng/Numb	4	promoter
promoter.GO:0046686	GO:0046686	response to cadmium ion	4/814	35/23328	0.0327075	0.184091	0.152426	Jun/Akt1/Alad/Fos	4	promoter
promoter.GO:0051973	GO:0051973	positive regulation of telomerase activity	4/814	35/23328	0.0327075	0.184091	0.152426	Hnrnpd/Cct4/Klf4/Tcp1	4	promoter
promoter.GO:1900181	GO:1900181	negative regulation of protein localization to nucleus	4/814	35/23328	0.0327075	0.184091	0.152426	Fermt1/Ppp2ca/Ufm1/Pkig	4	promoter
promoter.GO:1903429	GO:1903429	regulation of cell maturation	4/814	35/23328	0.0327075	0.184091	0.152426	Shb/Rac3/Runx1/Ythdf2	4	promoter
promoter.GO:0000281	GO:0000281	mitotic cytokinesis	6/814	69/23328	0.0331413	0.185899	0.153923	Chmp6/Rhob/Myh10/Son/Kif20b/Apc	6	promoter
promoter.GO:0033047	GO:0033047	regulation of mitotic sister chromatid segregation	6/814	69/23328	0.0331413	0.185899	0.153923	Atm/Anapc11/Tacc3/Tex14/Nipbl/Apc	6	promoter
promoter.GO:0048678	GO:0048678	response to axon injury	6/814	69/23328	0.0331413	0.185899	0.153923	Pten/Jun/Rtn4/Ndel1/Cers2/Klf4	6	promoter
promoter.GO:1902275	GO:1902275	regulation of chromatin organization	13/814	210/23328	0.03333	0.186746	0.154624	Atm/Tada3/H1f3/Ing2/Suv39h1/Resf1/Wbp2/Zfp335/Zfp451/Nipbl/Atad2/Iws1/Lmna	13	promoter
promoter.GO:0007043	GO:0007043	cell-cell junction assembly	10/814	147/23328	0.0335742	0.18769	0.155406	Tbcd/Actb/Actg1/Pkp4/Fzd5/Itgb1/Zfp703/Jup/Prkaca/Pard3	10	promoter
promoter.GO:0031333	GO:0031333	negative regulation of protein-containing complex assembly	10/814	147/23328	0.0335742	0.18769	0.155406	Tbcd/Vdac2/Rpl13a/Ddx3x/Sox9/Ppm1a/Capza1/Prkcz/Nop53/Sgk1	10	promoter
promoter.GO:0006611	GO:0006611	protein export from nucleus	9/814	127/23328	0.0340091	0.189493	0.156899	Calr/Sfn/Nutf2/Ppm1a/Prkaca/Iws1/Bag3/Ddx19a/Alkbh5	9	promoter
promoter.GO:0008593	GO:0008593	regulation of Notch signaling pathway	7/814	88/23328	0.0341264	0.189493	0.156899	Nfkbia/Zmiz1/Jag1/Il6st/Rfng/Lfng/Numb	7	promoter
promoter.GO:0031960	GO:0031960	response to corticosteroid	7/814	88/23328	0.0341264	0.189493	0.156899	Klf9/Rest/Pik3r1/Zfp36l2/Nr3c1/Hmgb1/Sgk1	7	promoter
promoter.GO:0034502	GO:0034502	protein localization to chromosome	7/814	88/23328	0.0341264	0.189493	0.156899	Nabp2/Cct7/Ezh2/Wapl/Nipbl/Cct4/Tcp1	7	promoter
promoter.GO:0035914	GO:0035914	skeletal muscle cell differentiation	7/814	88/23328	0.0341264	0.189493	0.156899	Egr1/Cited2/Hmg20b/Ddx5/Fos/Sox11/Mef2d	7	promoter
promoter.GO:1901992	GO:1901992	positive regulation of mitotic cell cycle phase transition	7/814	88/23328	0.0341264	0.189493	0.156899	Anapc11/Lmnb1/Ddx3x/Phb2/Akt1/Klhl18/Rptor	7	promoter
promoter.GO:0097191	GO:0097191	extrinsic apoptotic signaling pathway	14/814	233/23328	0.03471	0.192518	0.159404	Pten/Birc6/Dele1/Bcl2l11/Ddx3x/Siva1/Pik3r1/Tnfrsf12a/Pdpk1/Sgms1/Lmna/Bag3/Bcl10/Phip	14	promoter
promoter.GO:0030512	GO:0030512	negative regulation of transforming growth factor beta receptor signaling pathway	6/814	70/23328	0.0352213	0.194445	0.160999	Hspa5/Ppm1a/Ltbp1/Zfp451/Pdpk1/Glg1	6	promoter
promoter.GO:0006346	GO:0006346	DNA methylation-dependent heterochromatin assembly	3/814	21/23328	0.0352537	0.194445	0.160999	Mbd3/Resf1/Mbd2	3	promoter
promoter.GO:0033630	GO:0033630	positive regulation of cell adhesion mediated by integrin	3/814	21/23328	0.0352537	0.194445	0.160999	Piezo1/Rac3/Fermt1	3	promoter
promoter.GO:0051481	GO:0051481	negative regulation of cytosolic calcium ion concentration	3/814	21/23328	0.0352537	0.194445	0.160999	Gtf2i/Atp2b1/Il6st	3	promoter
promoter.GO:0060088	GO:0060088	auditory receptor cell stereocilium organization	3/814	21/23328	0.0352537	0.194445	0.160999	Tprn/Rest/Sec24b	3	promoter
promoter.GO:0043255	GO:0043255	regulation of carbohydrate biosynthetic process	8/814	108/23328	0.0353647	0.19484	0.161327	Stk11/Akt1/Lepr/Fam3c/Pdgfb/Nr3c1/Foxo1/Sorbs1	8	promoter
promoter.GO:0006282	GO:0006282	regulation of DNA repair	9/814	128/23328	0.0354985	0.19536	0.161757	Gtf2i/Suv39h1/Fbh1/Recql5/Hmgb1/Wrnip1/Ubqln4/Kmt5c/Kmt5b	9	promoter
promoter.GO:0097305	GO:0097305	response to alcohol	13/814	212/23328	0.0355662	0.195515	0.161885	Pten/Klf9/Nfe2l1/Hnrnpd/Akt1/Acaca/Recql5/Rara/Jup/Got2/Lancl2/Alad/Hnrnpk	13	promoter
promoter.GO:0050779	GO:0050779	RNA destabilization	4/814	36/23328	0.0358139	0.196224	0.162472	Hnrnpd/Zfp36l2/Cpeb3/Ythdf2	4	promoter
promoter.GO:1904358	GO:1904358	positive regulation of telomere maintenance via telomere lengthening	4/814	36/23328	0.0358139	0.196224	0.162472	Atm/Cct7/Cct4/Tcp1	4	promoter
promoter.GO:1904707	GO:1904707	positive regulation of vascular associated smooth muscle cell proliferation	4/814	36/23328	0.0358139	0.196224	0.162472	Jun/Gnai2/Pdgfb/Mef2d	4	promoter
promoter.GO:0070997	GO:0070997	neuron death	22/814	416/23328	0.0358883	0.196414	0.16263	Atm/Tmem259/Jun/Egr1/Hsph1/Hspd1/Bcl2l11/Usp53/Cpeb4/Rest/Tfap2a/Eif2s1/Nr3c1/Set/Egln1/Pawr/Aatk/Pdpk1/Ppp5c/Fos/Pitx3/Atf4	22	promoter
promoter.GO:0070301	GO:0070301	cellular response to hydrogen peroxide	7/814	89/23328	0.0359712	0.196651	0.162826	Hsph1/Rhob/Ezh2/Setx/Psap/Sphk1/Pawr	7	promoter
promoter.GO:0002221	GO:0002221	pattern recognition receptor signaling pathway	10/814	149/23328	0.036326	0.198152	0.164069	Hspd1/Rtn4/Nfkbia/Ddx3x/Phb2/Nploc4/Hmgb1/Pdpk1/Nop53/Bcl10	10	promoter
promoter.GO:0034101	GO:0034101	erythrocyte homeostasis	10/814	149/23328	0.036326	0.198152	0.164069	Jmjd6/Rps14/Slc11a2/Klf13/Cited2/Zfpm1/Nfe2l1/Sp1/Senp1/Epas1	10	promoter
promoter.GO:0006111	GO:0006111	regulation of gluconeogenesis	5/814	53/23328	0.0369866	0.200432	0.165956	Stk11/Lepr/Fam3c/Nr3c1/Foxo1	5	promoter
promoter.GO:0021795	GO:0021795	cerebral cortex cell migration	5/814	53/23328	0.0369866	0.200432	0.165956	Rtn4/Zmiz1/Lrp8/Ndel1/Sun1	5	promoter
promoter.GO:0030850	GO:0030850	prostate gland development	5/814	53/23328	0.0369866	0.200432	0.165956	Pten/Stk11/Sox9/Psap/Apc	5	promoter
promoter.GO:0031113	GO:0031113	regulation of microtubule polymerization	5/814	53/23328	0.0369866	0.200432	0.165956	Tbcd/Slain2/Dctn1/Sgk1/Apc	5	promoter
promoter.GO:0046902	GO:0046902	regulation of mitochondrial membrane permeability	5/814	53/23328	0.0369866	0.200432	0.165956	Mpv17l/Bcl2l11/Siva1/Spg7/Hk2	5	promoter
promoter.GO:2000677	GO:2000677	regulation of transcription regulatory region DNA binding	5/814	53/23328	0.0369866	0.200432	0.165956	Rest/Taf1/Sri/Klf4/Sox11	5	promoter
promoter.GO:0014065	GO:0014065	phosphatidylinositol 3-kinase signaling	9/814	129/23328	0.0370322	0.200459	0.165979	Pten/Sox9/Akt1/Pik3r1/Pdgfb/Rara/Nop53/Nrg1/Klf4	9	promoter
promoter.GO:0051222	GO:0051222	positive regulation of protein transport	19/814	348/23328	0.0372342	0.201333	0.166703	Tomm70a/Sfn/Ptbp1/Myh10/Kif5b/Nutf2/Ppm1a/Kif20b/Lepr/Pik3r1/Prkcz/Edem1/Cep131/Jup/Sri/Prkaca/Kcnn4/Bag3/Pcm1	19	promoter
promoter.GO:0021885	GO:0021885	forebrain cell migration	6/814	71/23328	0.0373834	0.201699	0.167006	Rtn4/Zmiz1/Lrp8/Ndel1/Sun1/Nrg1	6	promoter
promoter.GO:1901796	GO:1901796	regulation of signal transduction by p53 class mediator	6/814	71/23328	0.0373834	0.201699	0.167006	Atm/Trim24/Ddx5/Nop53/Hnrnpk/Cep63	6	promoter
promoter.GO:0002065	GO:0002065	columnar/cuboidal epithelial cell differentiation	10/814	150/23328	0.0377589	0.203282	0.168317	Tprn/Nfe2l1/Jag1/Rest/Il6st/Rara/Pdpk1/Sec24b/Gpat4/Sox11	10	promoter
promoter.GO:0009260	GO:0009260	ribonucleotide biosynthetic process	10/814	150/23328	0.0377589	0.203282	0.168317	Pkm/Pank1/Mlycd/Pank4/Rfk/Atp5a1/Nme2/Atp5e/Atp5l/Acat1	10	promoter
promoter.GO:0046661	GO:0046661	male sex differentiation	11/814	171/23328	0.0378281	0.203434	0.168442	H3f3b/Col9a3/Cited2/Bcl2l11/Adrm1/Ing2/Sox9/Sf1/Rara/Bik/Tbx3	11	promoter
promoter.GO:0033002	GO:0033002	muscle cell proliferation	14/814	236/23328	0.0380147	0.204216	0.169089	Pten/Jun/Egr1/Trib1/Cited2/Cdkn1a/Gnai2/Akt1/Pik3r1/Pdgfb/Sf1/Apc/Klf4/Mef2d	14	promoter
promoter.GO:0040013	GO:0040013	negative regulation of locomotion	18/814	326/23328	0.0381036	0.20425	0.169118	Pten/Sema4c/Magi2/Trib1/Calr/Arhgdia/Cited2/Rhob/Sema5a/Jag1/Akt1/Sema3f/Pdgfb/Jup/Cers2/Nrg1/Rap2b/Klf4	18	promoter
promoter.GO:0051271	GO:0051271	negative regulation of cellular component movement	18/814	326/23328	0.0381036	0.20425	0.169118	Pten/Sema4c/Magi2/Trib1/Calr/Arhgdia/Cited2/Rhob/Sema5a/Jag1/Akt1/Sema3f/Pdgfb/Jup/Cers2/Nrg1/Rap2b/Klf4	18	promoter
promoter.GO:0042177	GO:0042177	negative regulation of protein catabolic process	9/814	130/23328	0.0386104	0.20652	0.170997	Mycbp2/Ptpn3/Taf1/Nop53/Nrg1/Alad/Derl2/Senp1/Ubxn1	9	promoter
promoter.GO:0042752	GO:0042752	regulation of circadian rhythm	9/814	130/23328	0.0386104	0.20652	0.170997	Klf10/Kdm5c/Ezh2/Suv39h1/Nr2f6/Hnrnpd/Lepr/Cry2/Csnk1d	9	promoter
promoter.GO:0038061	GO:0038061	NIK/NF-kappaB signaling	8/814	110/23328	0.038788	0.206824	0.171249	Calr/Ddx3x/Phb2/Ppm1a/Akt1/Sphk1/Zfp91/Hmgb1	8	promoter
promoter.GO:0045665	GO:0045665	negative regulation of neuron differentiation	15/814	259/23328	0.0389332	0.206824	0.171249	Pten/Sema4c/Calr/Rtn4/Ptbp1/Sema5a/Jag1/Rest/Sox9/Sema3f/Itgb1/Map4k4/Aatk/Cers2/Ifrd1	15	promoter
promoter.GO:0021700	GO:0021700	developmental maturation	18/814	327/23328	0.0390698	0.206824	0.171249	Pten/Ywhaz/Irx5/Shb/Rac3/Runx1/Fermt1/Ap1g1/Akt1/Fzd5/Pdgfb/Fat4/Clcn3/Prkaca/Hnrnpk/Ythdf2/Gpat4/Epas1	18	promoter
promoter.GO:0007265	GO:0007265	Ras protein signal transduction	19/814	350/23328	0.0390823	0.206824	0.171249	Kpnb1/Jun/Arhgdia/Baiap2/Rtn4/Rasa2/Cyth1/Itga3/Rcc1/Itgb1/Map4k4/Wasf1/Aatk/Nrg1/Arhgef17/Rap2b/Plekhg2/Rhog/Ralb	19	promoter
promoter.GO:0006383	GO:0006383	transcription by RNA polymerase III	4/814	37/23328	0.0390849	0.206824	0.171249	Maf1/Prdx5/Rptor/Chd8	4	promoter
promoter.GO:0016572	GO:0016572	histone phosphorylation	4/814	37/23328	0.0390849	0.206824	0.171249	Atm/Pim3/Baz1b/Ccna2	4	promoter
promoter.GO:0035794	GO:0035794	positive regulation of mitochondrial membrane permeability	4/814	37/23328	0.0390849	0.206824	0.171249	Mpv17l/Bcl2l11/Siva1/Spg7	4	promoter
promoter.GO:0051294	GO:0051294	establishment of spindle orientation	4/814	37/23328	0.0390849	0.206824	0.171249	Ndel1/Dctn1/Itgb1/Nsfl1c	4	promoter
promoter.GO:0071709	GO:0071709	membrane assembly	4/814	37/23328	0.0390849	0.206824	0.171249	Pten/Magi2/Psap/Tlcd1	4	promoter
promoter.GO:1902229	GO:1902229	regulation of intrinsic apoptotic signaling pathway in response to DNA damage	4/814	37/23328	0.0390849	0.206824	0.171249	Fbh1/Cdkn2d/Ddias/Hnrnpk	4	promoter
promoter.GO:0007517	GO:0007517	muscle organ development	22/814	420/23328	0.0392022	0.207021	0.171412	Pten/Egr1/Tomm70a/Cited2/Zfpm1/Lama5/Vamp5/Hmg20b/Ddx5/Nr3c1/Egln1/Fzd2/Pitx1/Nrg1/Fos/Apc/Adrb2/Lmna/Stra6/Sox11/Kmt5b/Mef2d	22	promoter
promoter.GO:0002562	GO:0002562	somatic diversification of immune receptors via germline recombination within a single locus	6/814	72/23328	0.0396286	0.207021	0.171412	Atm/Hspd1/Tcf3/Kmt5c/Ung/Kmt5b	6	promoter
promoter.GO:0010611	GO:0010611	regulation of cardiac muscle hypertrophy	6/814	72/23328	0.0396286	0.207021	0.171412	Tomm70a/Nr3c1/Ece1/Adk/Foxo1/Lmna	6	promoter
promoter.GO:0016444	GO:0016444	somatic cell DNA recombination	6/814	72/23328	0.0396286	0.207021	0.171412	Atm/Hspd1/Tcf3/Kmt5c/Ung/Kmt5b	6	promoter
promoter.GO:1903845	GO:1903845	negative regulation of cellular response to transforming growth factor beta stimulus	6/814	72/23328	0.0396286	0.207021	0.171412	Hspa5/Ppm1a/Ltbp1/Zfp451/Pdpk1/Glg1	6	promoter
promoter.GO:0046834	GO:0046834	lipid phosphorylation	5/814	54/23328	0.0396359	0.207021	0.171412	Socs1/Socs3/Pi4kb/Pik3r1/Pik3r3	5	promoter
promoter.GO:0061077	GO:0061077	chaperone-mediated protein folding	5/814	54/23328	0.0396359	0.207021	0.171412	Hsph1/Dnajb1/Hspa5/Dnajc7/Chordc1	5	promoter
promoter.GO:0006120	GO:0006120	mitochondrial electron transport, NADH to ubiquinone	3/814	22/23328	0.0397909	0.207021	0.171412	Ndufs8/Coq9/Ndufv1	3	promoter
promoter.GO:0006516	GO:0006516	glycoprotein catabolic process	3/814	22/23328	0.0397909	0.207021	0.171412	Edem3/Stt3b/Edem1	3	promoter
promoter.GO:0006783	GO:0006783	heme biosynthetic process	3/814	22/23328	0.0397909	0.207021	0.171412	Slc11a2/Alad/Slc25a39	3	promoter
promoter.GO:0044273	GO:0044273	sulfur compound catabolic process	3/814	22/23328	0.0397909	0.207021	0.171412	Mlycd/Pcyox1/Acat1	3	promoter
promoter.GO:0045943	GO:0045943	positive regulation of transcription by RNA polymerase I	3/814	22/23328	0.0397909	0.207021	0.171412	Wdr75/Ippk/Atf4	3	promoter
promoter.GO:0048532	GO:0048532	anatomical structure arrangement	3/814	22/23328	0.0397909	0.207021	0.171412	Hspa5/Tfap2a/Sema3f	3	promoter
promoter.GO:0051602	GO:0051602	response to electrical stimulus	3/814	22/23328	0.0397909	0.207021	0.171412	Pten/Actb/Rest	3	promoter
promoter.GO:0072215	GO:0072215	regulation of metanephros development	3/814	22/23328	0.0397909	0.207021	0.171412	Egr1/Pdgfb/Fat4	3	promoter
promoter.GO:2000010	GO:2000010	positive regulation of protein localization to cell surface	3/814	22/23328	0.0397909	0.207021	0.171412	Akt1/Nrg1/Hnrnpk	3	promoter
promoter.GO:0001938	GO:0001938	positive regulation of endothelial cell proliferation	7/814	91/23328	0.0398556	0.20714	0.171511	Jun/Sema5a/Akt1/Pdgfb/Sp1/Pdpk1/Rptor	7	promoter
promoter.GO:0030316	GO:0030316	osteoclast differentiation	8/814	111/23328	0.0405798	0.210571	0.174352	Klf10/Junb/Pik3r1/Tjp2/Glo1/Sbno2/Fos/Apc	8	promoter
promoter.GO:0051260	GO:0051260	protein homooligomerization	11/814	173/23328	0.0406007	0.210571	0.174352	Jmjd6/Letm1/Zbtb1/Rnf213/Kctd15/Osbpl2/Atl3/Acaca/Alad/Ehd1/Tk1	11	promoter
promoter.GO:1905475	GO:1905475	regulation of protein localization to membrane	12/814	195/23328	0.0413473	0.213995	0.177186	Magi2/Actb/Kif5b/Akt1/Itga3/Pik3r1/Prkcz/Itgb1/Pdpk1/Rhog/Numb/Sorbs1	12	promoter
promoter.GO:2000241	GO:2000241	regulation of reproductive process	12/814	195/23328	0.0413473	0.213995	0.177186	Stk11/Calr/Cited2/Shb/Runx1/Sox9/P2ry2/Lfng/Prkaca/Anxa5/Apc/Ythdf2	12	promoter
promoter.GO:0001655	GO:0001655	urogenital system development	20/814	376/23328	0.0417417	0.215811	0.17869	Jmjd6/Pten/Egr1/Stk11/Bcl2l11/Lama5/Ephb3/Jag1/Tfap2a/Sox9/Psap/Itga3/Pdgfb/Anxa4/Sec61a1/Nphp3/Rara/Fat4/Apc/Stra6	20	promoter
promoter.GO:0006261	GO:0006261	DNA-dependent DNA replication	9/814	132/23328	0.0419029	0.216024	0.178867	Rfwd3/Cenpx/Fbh1/Mcm7/Polg/Pold3/Recql5/Wrnip1/Bod1l	9	promoter
promoter.GO:0099175	GO:0099175	regulation of postsynapse organization	9/814	132/23328	0.0419029	0.216024	0.178867	Pten/Baiap2/Lrp8/Sema3f/Caprin1/Egln1/Hnrnpk/Numb/Sorbs1	9	promoter
promoter.GO:0000381	GO:0000381	regulation of alternative mRNA splicing, via spliceosome	6/814	73/23328	0.0419574	0.216024	0.178867	Wtap/Srsf2/Ptbp1/Rest/Ddx5/Sf1	6	promoter
promoter.GO:1903051	GO:1903051	negative regulation of proteolysis involved in cellular protein catabolic process	6/814	73/23328	0.0419574	0.216024	0.178867	Taf1/Nop53/Alad/Derl2/Senp1/Ubxn1	6	promoter
promoter.GO:0014706	GO:0014706	striated muscle tissue development	23/814	447/23328	0.0421435	0.216757	0.179473	Pten/Egr1/Tomm70a/Cited2/Zfpm1/Vamp5/Hmg20b/Myh10/Ddx5/Nr3c1/Egln1/Itgb1/Rara/Pitx1/Nrg1/Fos/Apc/Adrb2/Lmna/Sox11/Tbx3/Ifrd1/Mef2d	23	promoter
promoter.GO:0098813	GO:0098813	nuclear chromosome segregation	15/814	262/23328	0.0423421	0.216895	0.179588	Kpnb1/Stag1/Atm/Anapc11/Chmp6/Tacc3/Mus81/Cenpx/Phb2/Tex14/Wapl/Nipbl/Sun1/Apc/Cep63	15	promoter
promoter.GO:0045604	GO:0045604	regulation of epidermal cell differentiation	5/814	55/23328	0.0423978	0.216895	0.179588	Klf7/Sfn/Ezh2/Mafg/Nme2	5	promoter
promoter.GO:1901799	GO:1901799	negative regulation of proteasomal protein catabolic process	5/814	55/23328	0.0423978	0.216895	0.179588	Nop53/Alad/Derl2/Senp1/Ubxn1	5	promoter
promoter.GO:0007009	GO:0007009	plasma membrane organization	8/814	112/23328	0.0424259	0.216895	0.179588	Pten/Baiap2/Osbpl2/Myh10/Akt1/Psap/Fat4/Tlcd1	8	promoter
promoter.GO:0045622	GO:0045622	regulation of T-helper cell differentiation	4/814	38/23328	0.0425207	0.216895	0.179588	Shb/Prkcz/Rara/Nfkbiz	4	promoter
promoter.GO:0071391	GO:0071391	cellular response to estrogen stimulus	4/814	38/23328	0.0425207	0.216895	0.179588	Trim24/Wbp2/Sfr1/Rara	4	promoter
promoter.GO:0072210	GO:0072210	metanephric nephron development	4/814	38/23328	0.0425207	0.216895	0.179588	Egr1/Tfap2a/Sox9/Pdgfb	4	promoter
promoter.GO:2000463	GO:2000463	positive regulation of excitatory postsynaptic potential	4/814	38/23328	0.0425207	0.216895	0.179588	Pten/Baiap2/Prkcz/Adrb2	4	promoter
promoter.GO:1901214	GO:1901214	regulation of neuron death	20/814	377/23328	0.0427034	0.217603	0.180174	Atm/Tmem259/Jun/Egr1/Hsph1/Hspd1/Bcl2l11/Cpeb4/Rest/Tfap2a/Eif2s1/Nr3c1/Set/Egln1/Pawr/Pdpk1/Ppp5c/Fos/Pitx3/Atf4	20	promoter
promoter.GO:0042303	GO:0042303	molting cycle	9/814	133/23328	0.0436179	0.221807	0.183654	Krt14/Lama5/Runx1/Fermt1/Sox9/Akt1/Tfap2c/Nipbl/Apc	9	promoter
promoter.GO:0042633	GO:0042633	hair cycle	9/814	133/23328	0.0436179	0.221807	0.183654	Krt14/Lama5/Runx1/Fermt1/Sox9/Akt1/Tfap2c/Nipbl/Apc	9	promoter
promoter.GO:0008360	GO:0008360	regulation of cell shape	10/814	154/23328	0.0438804	0.222191	0.183973	Arhgdia/Baiap2/Rhob/Rac3/Myh10/Cfdp1/Rnd3/Brwd1/Rhog/Phip	10	promoter
promoter.GO:0002028	GO:0002028	regulation of sodium ion transport	7/814	93/23328	0.0440038	0.222191	0.183973	Cnksr3/Kif5b/Akt1/Stk39/Ptpn3/Sgk1/Adrb2	7	promoter
promoter.GO:1903037	GO:1903037	regulation of leukocyte cell-cell adhesion	17/814	309/23328	0.044176	0.222191	0.183973	Socs1/Hsph1/Hspd1/Zbtb1/Shb/Zmiz1/Runx1/Akt1/Il6st/Prkcz/Efnb1/Pawr/Rara/Adk/Nfkbiz/Klf4/Bcl10	17	promoter
promoter.GO:0009060	GO:0009060	aerobic respiration	6/814	74/23328	0.0443707	0.222191	0.183973	Mtfr1l/Ndufs8/Cox5a/Nop53/Cox20/Sdhb	6	promoter
promoter.GO:0034404	GO:0034404	nucleobase-containing small molecule biosynthetic process	6/814	74/23328	0.0443707	0.222191	0.183973	Entpd7/Mlycd/Nt5m/Nme2/Adk/Acat1	6	promoter
promoter.GO:0099518	GO:0099518	vesicle cytoskeletal trafficking	6/814	74/23328	0.0443707	0.222191	0.183973	Stk11/Rab1a/Kif5b/Ap3m2/Ndel1/Prkcz	6	promoter
promoter.GO:0003283	GO:0003283	atrial septum development	3/814	23/23328	0.0446081	0.222191	0.183973	Zfpm1/Nphp3/Ccn1	3	promoter
promoter.GO:0032727	GO:0032727	positive regulation of interferon-alpha production	3/814	23/23328	0.0446081	0.222191	0.183973	Hspd1/Ddx3x/Hmgb1	3	promoter
promoter.GO:0034405	GO:0034405	response to fluid shear stress	3/814	23/23328	0.0446081	0.222191	0.183973	Cited2/Akt1/Klf4	3	promoter
promoter.GO:0039529	GO:0039529	RIG-I signaling pathway	3/814	23/23328	0.0446081	0.222191	0.183973	Phb2/Nploc4/Nop53	3	promoter
promoter.GO:0046931	GO:0046931	pore complex assembly	3/814	23/23328	0.0446081	0.222191	0.183973	Rtn4/Nup98/Plekha7	3	promoter
promoter.GO:0048485	GO:0048485	sympathetic nervous system development	3/814	23/23328	0.0446081	0.222191	0.183973	Tfap2a/Sema3f/Sox11	3	promoter
promoter.GO:0051156	GO:0051156	glucose 6-phosphate metabolic process	3/814	23/23328	0.0446081	0.222191	0.183973	Nfe2l1/Pgls/Hk2	3	promoter
promoter.GO:0071276	GO:0071276	cellular response to cadmium ion	3/814	23/23328	0.0446081	0.222191	0.183973	Jun/Akt1/Fos	3	promoter
promoter.GO:0070828	GO:0070828	heterochromatin organization	5/814	56/23328	0.0452727	0.222191	0.183973	H3f3b/Mbd3/Suv39h1/Resf1/Mbd2	5	promoter
promoter.GO:0002934	GO:0002934	desmosome organization	2/814	10/23328	0.045443	0.222191	0.183973	Nectin1/Jup	2	promoter
promoter.GO:0006517	GO:0006517	protein deglycosylation	2/814	10/23328	0.045443	0.222191	0.183973	Edem3/Edem1	2	promoter
promoter.GO:0007270	GO:0007270	neuron-neuron synaptic transmission	2/814	10/23328	0.045443	0.222191	0.183973	Pten/Vdac1	2	promoter
promoter.GO:0010612	GO:0010612	regulation of cardiac muscle adaptation	2/814	10/23328	0.045443	0.222191	0.183973	Foxo1/Lmna	2	promoter
promoter.GO:0015911	GO:0015911	long-chain fatty acid import across plasma membrane	2/814	10/23328	0.045443	0.222191	0.183973	Slc27a1/Akt1	2	promoter
promoter.GO:0022027	GO:0022027	interkinetic nuclear migration	2/814	10/23328	0.045443	0.222191	0.183973	Tacc3/Pcm1	2	promoter
promoter.GO:0034454	GO:0034454	microtubule anchoring at centrosome	2/814	10/23328	0.045443	0.222191	0.183973	Dctn1/Pcm1	2	promoter
promoter.GO:0043201	GO:0043201	response to leucine	2/814	10/23328	0.045443	0.222191	0.183973	Sesn1/Rptor	2	promoter
promoter.GO:0045955	GO:0045955	negative regulation of calcium ion-dependent exocytosis	2/814	10/23328	0.045443	0.222191	0.183973	Rest/Gnai2	2	promoter
promoter.GO:0046085	GO:0046085	adenosine metabolic process	2/814	10/23328	0.045443	0.222191	0.183973	Adk/Nt5c3	2	promoter
promoter.GO:0046543	GO:0046543	development of secondary female sexual characteristics	2/814	10/23328	0.045443	0.222191	0.183973	Irf2bpl/Phb2	2	promoter
promoter.GO:0060379	GO:0060379	cardiac muscle cell myoblast differentiation	2/814	10/23328	0.045443	0.222191	0.183973	Prickle1/Rest	2	promoter
promoter.GO:0061303	GO:0061303	cornea development in camera-type eye	2/814	10/23328	0.045443	0.222191	0.183973	Tfap2a/Sox11	2	promoter
promoter.GO:0070673	GO:0070673	response to interleukin-18	2/814	10/23328	0.045443	0.222191	0.183973	Akt1/Pdgfb	2	promoter
promoter.GO:0070862	GO:0070862	negative regulation of protein exit from endoplasmic reticulum	2/814	10/23328	0.045443	0.222191	0.183973	Insig1/Derl2	2	promoter
promoter.GO:0071233	GO:0071233	cellular response to leucine	2/814	10/23328	0.045443	0.222191	0.183973	Sesn1/Rptor	2	promoter
promoter.GO:0072203	GO:0072203	cell proliferation involved in metanephros development	2/814	10/23328	0.045443	0.222191	0.183973	Egr1/Pdgfb	2	promoter
promoter.GO:0072497	GO:0072497	mesenchymal stem cell differentiation	2/814	10/23328	0.045443	0.222191	0.183973	Rest/Sox9	2	promoter
promoter.GO:0075522	GO:0075522	IRES-dependent viral translational initiation	2/814	10/23328	0.045443	0.222191	0.183973	Pcbp2/Ptbp1	2	promoter
promoter.GO:0090435	GO:0090435	protein localization to nuclear envelope	2/814	10/23328	0.045443	0.222191	0.183973	Nutf2/Tor1aip1	2	promoter
promoter.GO:1901724	GO:1901724	positive regulation of cell proliferation involved in kidney development	2/814	10/23328	0.045443	0.222191	0.183973	Egr1/Pdgfb	2	promoter
promoter.GO:1903748	GO:1903748	negative regulation of establishment of protein localization to mitochondrion	2/814	10/23328	0.045443	0.222191	0.183973	Hsph1/Bag3	2	promoter
promoter.GO:2000020	GO:2000020	positive regulation of male gonad development	2/814	10/23328	0.045443	0.222191	0.183973	Cited2/Sox9	2	promoter
promoter.GO:2000807	GO:2000807	regulation of synaptic vesicle clustering	2/814	10/23328	0.045443	0.222191	0.183973	Pten/Magi2	2	promoter
promoter.GO:0006778	GO:0006778	porphyrin-containing compound metabolic process	4/814	39/23328	0.0461212	0.224677	0.186031	Slc11a2/Rsad1/Alad/Slc25a39	4	promoter
promoter.GO:0032781	GO:0032781	positive regulation of ATPase activity	4/814	39/23328	0.0461212	0.224677	0.186031	Dnajb1/Napa/Tor1aip1/Adrb2	4	promoter
promoter.GO:1905710	GO:1905710	positive regulation of membrane permeability	4/814	39/23328	0.0461212	0.224677	0.186031	Mpv17l/Bcl2l11/Siva1/Spg7	4	promoter
promoter.GO:0010717	GO:0010717	regulation of epithelial to mesenchymal transition	7/814	94/23328	0.0461783	0.224677	0.186031	Pten/Ezh2/Jag1/Ppp2ca/Zfp703/Pawr/Mcrip1	7	promoter
promoter.GO:0043535	GO:0043535	regulation of blood vessel endothelial cell migration	7/814	94/23328	0.0461783	0.224677	0.186031	Akt1/Pdgfb/Sp1/Atp5a1/Jup/Pdpk1/Klf4	7	promoter
promoter.GO:0014743	GO:0014743	regulation of muscle hypertrophy	6/814	75/23328	0.0468689	0.227367	0.188258	Tomm70a/Nr3c1/Ece1/Adk/Foxo1/Lmna	6	promoter
promoter.GO:0046626	GO:0046626	regulation of insulin receptor signaling pathway	6/814	75/23328	0.0468689	0.227367	0.188258	Socs1/Socs3/Gnai2/Pik3r1/Prkcz/Sorbs1	6	promoter
promoter.GO:1903725	GO:1903725	regulation of phospholipid metabolic process	6/814	75/23328	0.0468689	0.227367	0.188258	Mtmr4/Slc27a1/Phb2/Pik3r1/Pdgfb/Pik3r3	6	promoter
promoter.GO:0098656	GO:0098656	anion transmembrane transport	13/814	221/23328	0.0469625	0.227598	0.18845	Slc25a10/Vdac2/Grk6/Slc27a1/Slc7a5/Slc20a1/Akt1/Stk39/Itgb1/Clcn3/Slc26a2/Stra6/Slc16a3	13	promoter
promoter.GO:0070646	GO:0070646	protein modification by small protein removal	9/814	135/23328	0.0471877	0.228243	0.188984	Usp34/Usp37/Cops7a/Usp5/Nop53/Trrap/Usp39/Senp1/Ubxn1	9	promoter
promoter.GO:0072331	GO:0072331	signal transduction by p53 class mediator	9/814	135/23328	0.0471877	0.228243	0.188984	Atm/Stk11/Trim24/Cdkn1a/Ddx5/Rps27l/Nop53/Hnrnpk/Cep63	9	promoter
promoter.GO:0003170	GO:0003170	heart valve development	5/814	57/23328	0.0482611	0.231784	0.191916	Zfpm1/Jag1/Sox9/Ccn1/Stra6	5	promoter
promoter.GO:0007091	GO:0007091	metaphase/anaphase transition of mitotic cell cycle	5/814	57/23328	0.0482611	0.231784	0.191916	Atm/Anapc11/Tacc3/Tex14/Apc	5	promoter
promoter.GO:0010463	GO:0010463	mesenchymal cell proliferation	5/814	57/23328	0.0482611	0.231784	0.191916	Sox9/Hmgb1/Fat4/Phf14/Lmna	5	promoter
promoter.GO:0035567	GO:0035567	non-canonical Wnt signaling pathway	5/814	57/23328	0.0482611	0.231784	0.191916	Rnf213/Fzd5/Fzd8/Fzd2/Csnk1d	5	promoter
promoter.GO:0043536	GO:0043536	positive regulation of blood vessel endothelial cell migration	5/814	57/23328	0.0482611	0.231784	0.191916	Akt1/Pdgfb/Sp1/Atp5a1/Pdpk1	5	promoter
promoter.GO:1902373	GO:1902373	negative regulation of mRNA catabolic process	5/814	57/23328	0.0482611	0.231784	0.191916	Hnrnpa0/Ptbp1/Hnrnpd/Tob1/Tent4b	5	promoter
promoter.GO:2000648	GO:2000648	positive regulation of stem cell proliferation	5/814	57/23328	0.0482611	0.231784	0.191916	N4bp2l2/Zfp335/Nfya/Sox11/Tbx3	5	promoter
promoter.GO:0030216	GO:0030216	keratinocyte differentiation	8/814	115/23328	0.0482942	0.231784	0.191916	Asah1/Sfn/Tfap2a/Tfap2c/Fosl2/Psap/Irf6/Nme2	8	promoter
promoter.GO:1902600	GO:1902600	proton transmembrane transport	7/814	95/23328	0.0484203	0.23194	0.192045	Slc11a2/Atp6v1e1/Phb2/Atp5a1/Clcn3/Atp5e/Atp5l	7	promoter
promoter.GO:2001243	GO:2001243	negative regulation of intrinsic apoptotic signaling pathway	7/814	95/23328	0.0484203	0.23194	0.192045	Hsph1/Vdac2/Ddx3x/Cdkn2d/Uri1/Ddias/Cep63	7	promoter
promoter.GO:0021543	GO:0021543	pallium development	10/814	157/23328	0.0488911	0.233743	0.193538	Pten/Tacc3/Rtn4/Zmiz1/Lrp8/Tfap2c/Ndel1/Fat4/Sun1/Hnrnpk	10	promoter
promoter.GO:0045333	GO:0045333	cellular respiration	10/814	157/23328	0.0488911	0.233743	0.193538	Ndufs1/Mtfr1l/Ndufs8/Coq9/Cox5a/Nop53/Prkaca/Cox20/Ndufv1/Sdhb	10	promoter
promoter.GO:0006094	GO:0006094	gluconeogenesis	6/814	76/23328	0.0494525	0.233983	0.193736	Stk11/Lepr/Fam3c/Nr3c1/Foxo1/Atf4	6	promoter
promoter.GO:0006919	GO:0006919	activation of cysteine-type endopeptidase activity involved in apoptotic process	6/814	76/23328	0.0494525	0.233983	0.193736	Slc11a2/Hspd1/Bcl2l11/Rps27l/Senp1/Bcl10	6	promoter
promoter.GO:0015985	GO:0015985	energy coupled proton transport, down electrochemical gradient	3/814	24/23328	0.0497006	0.233983	0.193736	Atp5a1/Atp5e/Atp5l	3	promoter
promoter.GO:0015986	GO:0015986	ATP synthesis coupled proton transport	3/814	24/23328	0.0497006	0.233983	0.193736	Atp5a1/Atp5e/Atp5l	3	promoter
promoter.GO:0031670	GO:0031670	cellular response to nutrient	3/814	24/23328	0.0497006	0.233983	0.193736	Trim24/Usf2/Cdkn2b	3	promoter
promoter.GO:0031954	GO:0031954	positive regulation of protein autophosphorylation	3/814	24/23328	0.0497006	0.233983	0.193736	Ddx3x/Pdgfb/Rap2b	3	promoter
promoter.GO:0035561	GO:0035561	regulation of chromatin binding	3/814	24/23328	0.0497006	0.233983	0.193736	Fbh1/Mbd2/Wapl	3	promoter
promoter.GO:0045736	GO:0045736	negative regulation of cyclin-dependent protein serine/threonine kinase activity	3/814	24/23328	0.0497006	0.233983	0.193736	Pten/Cdkn1a/Apc	3	promoter
promoter.GO:0046628	GO:0046628	positive regulation of insulin receptor signaling pathway	3/814	24/23328	0.0497006	0.233983	0.193736	Gnai2/Prkcz/Sorbs1	3	promoter
promoter.GO:0072207	GO:0072207	metanephric epithelium development	3/814	24/23328	0.0497006	0.233983	0.193736	Sox9/Pdgfb/Fat4	3	promoter
promoter.GO:0097150	GO:0097150	neuronal stem cell population maintenance	3/814	24/23328	0.0497006	0.233983	0.193736	Rest/Foxo1/Pcm1	3	promoter
promoter.GO:0071826	GO:0071826	ribonucleoprotein complex subunit organization	11/814	179/23328	0.0497551	0.233983	0.193736	Rps14/Atm/Rpl13a/Kif5b/Setx/Khdc4/Rps27l/Snrpe/Nop53/Usp39/Sf3b1	11	promoter
promoter.GO:0030521	GO:0030521	androgen receptor signaling pathway	4/814	40/23328	0.0498861	0.233983	0.193736	Rwdd1/Zmiz1/Ddx5/Ncor2	4	promoter
promoter.GO:0032392	GO:0032392	DNA geometric change	4/814	40/23328	0.0498861	0.233983	0.193736	Ascc3/Mcm7/Recql5/Hmgb1	4	promoter
promoter.GO:0032633	GO:0032633	interleukin-4 production	4/814	40/23328	0.0498861	0.233983	0.193736	Zfpm1/Slc7a5/Prkcz/Rara	4	promoter
promoter.GO:0043001	GO:0043001	Golgi to plasma membrane protein transport	4/814	40/23328	0.0498861	0.233983	0.193736	Vamp5/Rab31/Gga1/Gga3	4	promoter
promoter.GO:0043628	GO:0043628	ncRNA 3'-end processing	4/814	40/23328	0.0498861	0.233983	0.193736	Exosc8/Ints8/Ints6/Tent4b	4	promoter
promoter.GO:0045005	GO:0045005	DNA-dependent DNA replication maintenance of fidelity	4/814	40/23328	0.0498861	0.233983	0.193736	Rfwd3/Cenpx/Fbh1/Bod1l	4	promoter
promoter.GO:0060325	GO:0060325	face morphogenesis	4/814	40/23328	0.0498861	0.233983	0.193736	Tfap2a/Nipbl/Csrnp1/Stra6	4	promoter
promoter.GO:1903959	GO:1903959	regulation of anion transmembrane transport	4/814	40/23328	0.0498861	0.233983	0.193736	Grk6/Akt1/Stk39/Itgb1	4	promoter
promoter.GO:0071902	GO:0071902	positive regulation of protein serine/threonine kinase activity	16/814	291/23328	0.0499984	0.234288	0.193989	Parp16/Stk11/Slc27a1/Ezh2/Ddx3x/Akt1/Fzd5/Ppp2ca/Cks2/Pdgfb/Fzd8/Stk39/Ajuba/Adrb2/Rptor/Ralb	16	promoter
enhancer.GO:0001954	GO:0001954	positive regulation of cell-matrix adhesion	3/60	56/23328	0.000406931	0.178752	0.15112	Sdc4/Jup/Ninj1	3	enhancer
enhancer.GO:0032740	GO:0032740	positive regulation of interleukin-17 production	2/60	18/23328	0.000969271	0.178752	0.15112	Arid5a/Sphk1	2	enhancer
enhancer.GO:2000251	GO:2000251	positive regulation of actin cytoskeleton reorganization	2/60	19/23328	0.00108151	0.178752	0.15112	Baiap2/Ntrk3	2	enhancer
enhancer.GO:1903363	GO:1903363	negative regulation of cellular protein catabolic process	3/60	84/23328	0.00132915	0.178752	0.15112	Hipk2/Sufu/Furin	3	enhancer
enhancer.GO:0045766	GO:0045766	positive regulation of angiogenesis	4/60	188/23328	0.00140091	0.178752	0.15112	Hipk2/Mir23a/Jup/Sphk1	4	enhancer
enhancer.GO:0015012	GO:0015012	heparan sulfate proteoglycan biosynthetic process	2/60	22/23328	0.00145376	0.178752	0.15112	Hs6st1/Xylt1	2	enhancer
enhancer.GO:0009611	GO:0009611	response to wounding	6/60	492/23328	0.00163115	0.178752	0.15112	Gdnf/Sdc4/Krt6a/Xylt1/Ntrk3/AI506816	6	enhancer
enhancer.GO:0099173	GO:0099173	postsynapse organization	4/60	200/23328	0.00175717	0.178752	0.15112	Gdnf/Baiap2/Ntrk3/Ephb3	4	enhancer
enhancer.GO:0048266	GO:0048266	behavioral response to pain	2/60	25/23328	0.00187866	0.178752	0.15112	Capn2/Vwa1	2	enhancer
enhancer.GO:1904018	GO:1904018	positive regulation of vasculature development	4/60	208/23328	0.00202693	0.178752	0.15112	Hipk2/Mir23a/Jup/Sphk1	4	enhancer
enhancer.GO:0030201	GO:0030201	heparan sulfate proteoglycan metabolic process	2/60	27/23328	0.00219078	0.178752	0.15112	Hs6st1/Xylt1	2	enhancer
enhancer.GO:1901888	GO:1901888	regulation of cell junction assembly	4/60	215/23328	0.00228542	0.178752	0.15112	Sdc4/Ntrk3/Ephb3/Rapgef1	4	enhancer
enhancer.GO:0030511	GO:0030511	positive regulation of transforming growth factor beta receptor signaling pathway	2/60	29/23328	0.00252571	0.178752	0.15112	Hipk2/Furin	2	enhancer
enhancer.GO:1903846	GO:1903846	positive regulation of cellular response to transforming growth factor beta stimulus	2/60	29/23328	0.00252571	0.178752	0.15112	Hipk2/Furin	2	enhancer
enhancer.GO:0043010	GO:0043010	camera-type eye development	5/60	370/23328	0.00261122	0.178752	0.15112	Rab11fip4/Hipk2/Mir23a/Ntrk3/Ninj1	5	enhancer
enhancer.GO:0051495	GO:0051495	positive regulation of cytoskeleton organization	4/60	225/23328	0.00269294	0.178752	0.15112	Sdc4/Baiap2/Ntrk3/Cdc42ep4	4	enhancer
enhancer.GO:0010955	GO:0010955	negative regulation of protein processing	2/60	30/23328	0.00270165	0.178752	0.15112	Sirt4/Furin	2	enhancer
enhancer.GO:1903318	GO:1903318	negative regulation of protein maturation	2/60	30/23328	0.00270165	0.178752	0.15112	Sirt4/Furin	2	enhancer
enhancer.GO:1901890	GO:1901890	positive regulation of cell junction assembly	3/60	117/23328	0.00341733	0.178752	0.15112	Sdc4/Ntrk3/Ephb3	3	enhancer
enhancer.GO:0042176	GO:0042176	regulation of protein catabolic process	5/60	395/23328	0.00345476	0.178752	0.15112	Hipk2/Sufu/Gga1/Csnk1d/Furin	5	enhancer
enhancer.GO:0001952	GO:0001952	regulation of cell-matrix adhesion	3/60	119/23328	0.00358413	0.178752	0.15112	Sdc4/Jup/Ninj1	3	enhancer
enhancer.GO:0006471	GO:0006471	protein ADP-ribosylation	2/60	35/23328	0.003665	0.178752	0.15112	Sirt4/Parp16	2	enhancer
enhancer.GO:0032660	GO:0032660	regulation of interleukin-17 production	2/60	35/23328	0.003665	0.178752	0.15112	Arid5a/Sphk1	2	enhancer
enhancer.GO:1990089	GO:1990089	response to nerve growth factor	2/60	35/23328	0.003665	0.178752	0.15112	Ntrk3/Rapgef1	2	enhancer
enhancer.GO:1990090	GO:1990090	cellular response to nerve growth factor stimulus	2/60	35/23328	0.003665	0.178752	0.15112	Ntrk3/Rapgef1	2	enhancer
enhancer.GO:0048679	GO:0048679	regulation of axon regeneration	2/60	36/23328	0.00387419	0.178752	0.15112	Xylt1/Ntrk3	2	enhancer
enhancer.GO:0031330	GO:0031330	negative regulation of cellular catabolic process	4/60	250/23328	0.00392459	0.178752	0.15112	Gdnf/Hipk2/Sufu/Furin	4	enhancer
enhancer.GO:0032970	GO:0032970	regulation of actin filament-based process	5/60	410/23328	0.00404646	0.178752	0.15112	Sdc4/Baiap2/Jup/Ntrk3/Cdc42ep4	5	enhancer
enhancer.GO:0048665	GO:0048665	neuron fate specification	2/60	37/23328	0.00408883	0.178752	0.15112	Sufu/Ntrk3	2	enhancer
enhancer.GO:1903362	GO:1903362	regulation of cellular protein catabolic process	4/60	254/23328	0.0041518	0.178752	0.15112	Hipk2/Sufu/Csnk1d/Furin	4	enhancer
enhancer.GO:0048265	GO:0048265	response to pain	2/60	38/23328	0.00430888	0.178752	0.15112	Capn2/Vwa1	2	enhancer
enhancer.GO:2000249	GO:2000249	regulation of actin cytoskeleton reorganization	2/60	38/23328	0.00430888	0.178752	0.15112	Baiap2/Ntrk3	2	enhancer
enhancer.GO:0001654	GO:0001654	eye development	5/60	418/23328	0.00439016	0.178752	0.15112	Rab11fip4/Hipk2/Mir23a/Ntrk3/Ninj1	5	enhancer
enhancer.GO:0010811	GO:0010811	positive regulation of cell-substrate adhesion	3/60	128/23328	0.00439604	0.178752	0.15112	Sdc4/Jup/Ninj1	3	enhancer
enhancer.GO:0150063	GO:0150063	visual system development	5/60	422/23328	0.00456962	0.178752	0.15112	Rab11fip4/Hipk2/Mir23a/Ntrk3/Ninj1	5	enhancer
enhancer.GO:0042177	GO:0042177	negative regulation of protein catabolic process	3/60	130/23328	0.00459035	0.178752	0.15112	Hipk2/Sufu/Furin	3	enhancer
enhancer.GO:0034329	GO:0034329	cell junction assembly	5/60	426/23328	0.00475427	0.178752	0.15112	Sdc4/Jup/Ntrk3/Ephb3/Rapgef1	5	enhancer
enhancer.GO:0048880	GO:0048880	sensory system development	5/60	426/23328	0.00475427	0.178752	0.15112	Rab11fip4/Hipk2/Mir23a/Ntrk3/Ninj1	5	enhancer
enhancer.GO:0070570	GO:0070570	regulation of neuron projection regeneration	2/60	40/23328	0.00476509	0.178752	0.15112	Xylt1/Ntrk3	2	enhancer
enhancer.GO:0032620	GO:0032620	interleukin-17 production	2/60	43/23328	0.00548931	0.200772	0.169735	Arid5a/Sphk1	2	enhancer
enhancer.GO:0031128	GO:0031128	developmental induction	2/60	45/23328	0.0059984	0.208944	0.176645	Gdnf/Hipk2	2	enhancer
enhancer.GO:0071526	GO:0071526	semaphorin-plexin signaling pathway	2/60	45/23328	0.0059984	0.208944	0.176645	Gdnf/Mir23a	2	enhancer
enhancer.GO:0031099	GO:0031099	regeneration	3/60	150/23328	0.00682197	0.224221	0.189559	Xylt1/Ntrk3/Ninj1	3	enhancer
enhancer.GO:0051258	GO:0051258	protein polymerization	4/60	293/23328	0.00684905	0.224221	0.189559	Baiap2/Cdc42ep4/Csnk1d/Diaph1	4	enhancer
enhancer.GO:0045666	GO:0045666	positive regulation of neuron differentiation	5/60	472/23328	0.00727639	0.224221	0.189559	Baiap2/Ntrk3/Sphk1/Csnk1d/Rapgef1	5	enhancer
enhancer.GO:0008360	GO:0008360	regulation of cell shape	3/60	154/23328	0.00733303	0.224221	0.189559	Baiap2/Cdc42ep4/Diaph1	3	enhancer
enhancer.GO:0030166	GO:0030166	proteoglycan biosynthetic process	2/60	50/23328	0.00736143	0.224221	0.189559	Hs6st1/Xylt1	2	enhancer
enhancer.GO:0001838	GO:0001838	embryonic epithelial tube formation	3/60	155/23328	0.00746425	0.224221	0.189559	Gdnf/Sdc4/Sufu	3	enhancer
enhancer.GO:2000059	GO:2000059	negative regulation of ubiquitin-dependent protein catabolic process	2/60	51/23328	0.00764931	0.224221	0.189559	Hipk2/Sufu	2	enhancer
enhancer.GO:0031346	GO:0031346	positive regulation of cell projection organization	5/60	478/23328	0.00766304	0.224221	0.189559	Baiap2/Ntrk3/Cdc42ep4/Sphk1/Rapgef1	5	enhancer
enhancer.GO:2000058	GO:2000058	regulation of ubiquitin-dependent protein catabolic process	3/60	159/23328	0.00800304	0.227809	0.192594	Hipk2/Sufu/Csnk1d	3	enhancer
enhancer.GO:0031103	GO:0031103	axon regeneration	2/60	53/23328	0.00824011	0.227809	0.192594	Xylt1/Ntrk3	2	enhancer
enhancer.GO:0009895	GO:0009895	negative regulation of catabolic process	4/60	311/23328	0.00841242	0.227809	0.192594	Gdnf/Hipk2/Sufu/Furin	4	enhancer
enhancer.GO:0072175	GO:0072175	epithelial tube formation	3/60	162/23328	0.00842185	0.227809	0.192594	Gdnf/Sdc4/Sufu	3	enhancer
enhancer.GO:1903169	GO:1903169	regulation of calcium ion transmembrane transport	3/60	163/23328	0.00856426	0.227809	0.192594	Ahnak/Plcg2/Diaph1	3	enhancer
enhancer.GO:0010665	GO:0010665	regulation of cardiac muscle cell apoptotic process	2/60	55/23328	0.00885079	0.231227	0.195483	Sirt4/Capn2	2	enhancer
enhancer.GO:0045765	GO:0045765	regulation of angiogenesis	4/60	320/23328	0.0092752	0.235101	0.198758	Hipk2/Mir23a/Jup/Sphk1	4	enhancer
enhancer.GO:0007179	GO:0007179	transforming growth factor beta receptor signaling pathway	3/60	169/23328	0.00944858	0.235101	0.198758	Gdnf/Hipk2/Furin	3	enhancer
enhancer.GO:0072698	GO:0072698	protein localization to microtubule cytoskeleton	2/60	57/23328	0.00948116	0.235101	0.198758	Csnk1d/Diaph1	2	enhancer
enhancer.GO:0010662	GO:0010662	regulation of striated muscle cell apoptotic process	2/60	58/23328	0.00980365	0.237678	0.200937	Sirt4/Capn2	2	enhancer
enhancer.GO:0060041	GO:0060041	retina development in camera-type eye	3/60	172/23328	0.00991003	0.237678	0.200937	Rab11fip4/Hipk2/Mir23a	3	enhancer
enhancer.GO:0010659	GO:0010659	cardiac muscle cell apoptotic process	2/60	59/23328	0.010131	0.239059	0.202104	Sirt4/Capn2	2	enhancer
enhancer.GO:0061512	GO:0061512	protein localization to cilium	2/60	60/23328	0.0104631	0.242161	0.204727	Gga1/Csnk1d	2	enhancer
enhancer.GO:0035148	GO:0035148	tube formation	3/60	177/23328	0.0107079	0.242161	0.204727	Gdnf/Sdc4/Sufu	3	enhancer
enhancer.GO:0044380	GO:0044380	protein localization to cytoskeleton	2/60	61/23328	0.0108001	0.242161	0.204727	Csnk1d/Diaph1	2	enhancer
enhancer.GO:0010658	GO:0010658	striated muscle cell apoptotic process	2/60	62/23328	0.0111418	0.242161	0.204727	Sirt4/Capn2	2	enhancer
enhancer.GO:0031102	GO:0031102	neuron projection regeneration	2/60	62/23328	0.0111418	0.242161	0.204727	Xylt1/Ntrk3	2	enhancer
enhancer.GO:0016331	GO:0016331	morphogenesis of embryonic epithelium	3/60	183/23328	0.0117134	0.242161	0.204727	Gdnf/Sdc4/Sufu	3	enhancer
enhancer.GO:0009064	GO:0009064	glutamine family amino acid metabolic process	2/60	64/23328	0.0118393	0.242161	0.204727	Sirt4/Fpgs	2	enhancer
enhancer.GO:0046173	GO:0046173	polyol biosynthetic process	2/60	64/23328	0.0118393	0.242161	0.204727	Plcg2/Sphk1	2	enhancer
enhancer.GO:0046890	GO:0046890	regulation of lipid biosynthetic process	3/60	184/23328	0.0118861	0.242161	0.204727	Sirt4/Capn2/Sphk1	3	enhancer
enhancer.GO:0030041	GO:0030041	actin filament polymerization	3/60	187/23328	0.012413	0.242161	0.204727	Baiap2/Cdc42ep4/Diaph1	3	enhancer
enhancer.GO:0045861	GO:0045861	negative regulation of proteolysis	4/60	350/23328	0.0125627	0.242161	0.204727	Sirt4/Hipk2/Sufu/Furin	4	enhancer
enhancer.GO:0031589	GO:0031589	cell-substrate adhesion	4/60	351/23328	0.0126835	0.242161	0.204727	Sdc4/Jup/Ephb3/Ninj1	4	enhancer
enhancer.GO:0070613	GO:0070613	regulation of protein processing	2/60	67/23328	0.0129208	0.242161	0.204727	Sirt4/Furin	2	enhancer
enhancer.GO:1901342	GO:1901342	regulation of vasculature development	4/60	356/23328	0.013299	0.242161	0.204727	Hipk2/Mir23a/Jup/Sphk1	4	enhancer
enhancer.GO:0048678	GO:0048678	response to axon injury	2/60	69/23328	0.0136648	0.242161	0.204727	Xylt1/Ntrk3	2	enhancer
enhancer.GO:0032956	GO:0032956	regulation of actin cytoskeleton organization	4/60	361/23328	0.0139333	0.242161	0.204727	Sdc4/Baiap2/Ntrk3/Cdc42ep4	4	enhancer
enhancer.GO:1903317	GO:1903317	regulation of protein maturation	2/60	70/23328	0.0140437	0.242161	0.204727	Sirt4/Furin	2	enhancer
enhancer.GO:1902905	GO:1902905	positive regulation of supramolecular fiber organization	3/60	200/23328	0.01485	0.242161	0.204727	Sdc4/Baiap2/Cdc42ep4	3	enhancer
enhancer.GO:0007178	GO:0007178	transmembrane receptor protein serine/threonine kinase signaling pathway	4/60	368/23328	0.0148532	0.242161	0.204727	Gdnf/Hipk2/Mir23a/Furin	4	enhancer
enhancer.GO:0060997	GO:0060997	dendritic spine morphogenesis	2/60	73/23328	0.0152074	0.242161	0.204727	Baiap2/Ephb3	2	enhancer
enhancer.GO:1903051	GO:1903051	negative regulation of proteolysis involved in cellular protein catabolic process	2/60	73/23328	0.0152074	0.242161	0.204727	Hipk2/Sufu	2	enhancer
enhancer.GO:0010976	GO:0010976	positive regulation of neuron projection development	4/60	372/23328	0.0153958	0.242161	0.204727	Baiap2/Ntrk3/Sphk1/Rapgef1	4	enhancer
enhancer.GO:0006029	GO:0006029	proteoglycan metabolic process	2/60	74/23328	0.0156042	0.242161	0.204727	Hs6st1/Xylt1	2	enhancer
enhancer.GO:0007422	GO:0007422	peripheral nervous system development	2/60	74/23328	0.0156042	0.242161	0.204727	Gdnf/Ntrk3	2	enhancer
enhancer.GO:0071560	GO:0071560	cellular response to transforming growth factor beta stimulus	3/60	208/23328	0.0164751	0.242161	0.204727	Gdnf/Hipk2/Furin	3	enhancer
enhancer.GO:0003407	GO:0003407	neural retina development	2/60	77/23328	0.0168213	0.242161	0.204727	Rab11fip4/Hipk2	2	enhancer
enhancer.GO:0071559	GO:0071559	response to transforming growth factor beta	3/60	212/23328	0.0173237	0.242161	0.204727	Gdnf/Hipk2/Furin	3	enhancer
enhancer.GO:0048663	GO:0048663	neuron fate commitment	2/60	79/23328	0.0176545	0.242161	0.204727	Sufu/Ntrk3	2	enhancer
enhancer.GO:0007160	GO:0007160	cell-matrix adhesion	3/60	214/23328	0.017757	0.242161	0.204727	Sdc4/Jup/Ninj1	3	enhancer
enhancer.GO:0010810	GO:0010810	regulation of cell-substrate adhesion	3/60	214/23328	0.017757	0.242161	0.204727	Sdc4/Jup/Ninj1	3	enhancer
enhancer.GO:0008154	GO:0008154	actin polymerization or depolymerization	3/60	215/23328	0.017976	0.242161	0.204727	Baiap2/Cdc42ep4/Diaph1	3	enhancer
enhancer.GO:0032465	GO:0032465	regulation of cytokinesis	2/60	80/23328	0.0180775	0.242161	0.204727	Rab11fip4/Tex14	2	enhancer
enhancer.GO:0051965	GO:0051965	positive regulation of synapse assembly	2/60	80/23328	0.0180775	0.242161	0.204727	Ntrk3/Ephb3	2	enhancer
enhancer.GO:1901019	GO:1901019	regulation of calcium ion transmembrane transporter activity	2/60	82/23328	0.0189365	0.242161	0.204727	Ahnak/Plcg2	2	enhancer
enhancer.GO:1903050	GO:1903050	regulation of proteolysis involved in cellular protein catabolic process	3/60	221/23328	0.0193214	0.242161	0.204727	Hipk2/Sufu/Csnk1d	3	enhancer
enhancer.GO:0030100	GO:0030100	regulation of endocytosis	3/60	222/23328	0.0195509	0.242161	0.204727	Pacsin2/Plcg2/Sphk1	3	enhancer
enhancer.GO:0031646	GO:0031646	positive regulation of nervous system process	2/60	86/23328	0.0207052	0.242161	0.204727	Mir23a/Baiap2	2	enhancer
enhancer.GO:0010256	GO:0010256	endomembrane system organization	4/60	410/23328	0.0211811	0.242161	0.204727	Baiap2/Pacsin2/Hook2/Csnk1d	4	enhancer
enhancer.GO:0016485	GO:0016485	protein processing	3/60	229/23328	0.0212	0.242161	0.204727	Sirt4/Capn2/Furin	3	enhancer
enhancer.GO:0046683	GO:0046683	response to organophosphorus	2/60	88/23328	0.0216145	0.242161	0.204727	Plcg2/Rapgef1	2	enhancer
enhancer.GO:0032535	GO:0032535	regulation of cellular component size	4/60	413/23328	0.0216876	0.242161	0.204727	Baiap2/Ntrk3/Cdc42ep4/Inf2	4	enhancer
enhancer.GO:0032872	GO:0032872	regulation of stress-activated MAPK cascade	3/60	232/23328	0.0219296	0.242161	0.204727	Hipk2/Sphk1/Rapgef1	3	enhancer
enhancer.GO:0051090	GO:0051090	regulation of DNA-binding transcription factor activity	4/60	415/23328	0.0220293	0.242161	0.204727	Hipk2/Jup/Sufu/Sphk1	4	enhancer
enhancer.GO:0042490	GO:0042490	mechanoreceptor differentiation	2/60	89/23328	0.0220753	0.242161	0.204727	Sdc4/Ntrk3	2	enhancer
enhancer.GO:0021953	GO:0021953	central nervous system neuron differentiation	3/60	235/23328	0.0226728	0.242161	0.204727	Sufu/Csnk1d/Ephb3	3	enhancer
enhancer.GO:0070302	GO:0070302	regulation of stress-activated protein kinase signaling cascade	3/60	235/23328	0.0226728	0.242161	0.204727	Hipk2/Sphk1/Rapgef1	3	enhancer
enhancer.GO:0002088	GO:0002088	lens development in camera-type eye	2/60	91/23328	0.023009	0.242161	0.204727	Hipk2/Ntrk3	2	enhancer
enhancer.GO:0045685	GO:0045685	regulation of glial cell differentiation	2/60	92/23328	0.023482	0.242161	0.204727	Mir23a/Ntrk3	2	enhancer
enhancer.GO:0090630	GO:0090630	activation of GTPase activity	2/60	92/23328	0.023482	0.242161	0.204727	Ntrk3/Rapgef1	2	enhancer
enhancer.GO:0001667	GO:0001667	ameboidal-type cell migration	4/60	427/23328	0.0241493	0.242161	0.204727	Gdnf/Sdc4/Jup/Plcg2	4	enhancer
enhancer.GO:0051341	GO:0051341	regulation of oxidoreductase activity	2/60	95/23328	0.0249248	0.242161	0.204727	Sirt4/Gdnf	2	enhancer
enhancer.GO:0030838	GO:0030838	positive regulation of actin filament polymerization	2/60	96/23328	0.0254136	0.242161	0.204727	Baiap2/Cdc42ep4	2	enhancer
enhancer.GO:0002934	GO:0002934	desmosome organization	1/60	10/23328	0.0254294	0.242161	0.204727	Jup	1	enhancer
enhancer.GO:0031274	GO:0031274	positive regulation of pseudopodium assembly	1/60	10/23328	0.0254294	0.242161	0.204727	Cdc42ep4	1	enhancer
enhancer.GO:0032908	GO:0032908	regulation of transforming growth factor beta1 production	1/60	10/23328	0.0254294	0.242161	0.204727	Furin	1	enhancer
enhancer.GO:0035744	GO:0035744	T-helper 1 cell cytokine production	1/60	10/23328	0.0254294	0.242161	0.204727	Arid5a	1	enhancer
enhancer.GO:0051583	GO:0051583	dopamine uptake involved in synaptic transmission	1/60	10/23328	0.0254294	0.242161	0.204727	Gdnf	1	enhancer
enhancer.GO:0051934	GO:0051934	catecholamine uptake involved in synaptic transmission	1/60	10/23328	0.0254294	0.242161	0.204727	Gdnf	1	enhancer
enhancer.GO:0071635	GO:0071635	negative regulation of transforming growth factor beta production	1/60	10/23328	0.0254294	0.242161	0.204727	Furin	1	enhancer
enhancer.GO:0097341	GO:0097341	zymogen inhibition	1/60	10/23328	0.0254294	0.242161	0.204727	Furin	1	enhancer
enhancer.GO:1903748	GO:1903748	negative regulation of establishment of protein localization to mitochondrion	1/60	10/23328	0.0254294	0.242161	0.204727	Sirt4	1	enhancer
enhancer.GO:2000318	GO:2000318	positive regulation of T-helper 17 type immune response	1/60	10/23328	0.0254294	0.242161	0.204727	Arid5a	1	enhancer
enhancer.GO:0010660	GO:0010660	regulation of muscle cell apoptotic process	2/60	97/23328	0.0259063	0.242161	0.204727	Sirt4/Capn2	2	enhancer
enhancer.GO:0007015	GO:0007015	actin filament organization	4/60	437/23328	0.0260079	0.242161	0.204727	Sdc4/Baiap2/Cdc42ep4/Diaph1	4	enhancer
enhancer.GO:0045833	GO:0045833	negative regulation of lipid metabolic process	2/60	98/23328	0.026403	0.242161	0.204727	Sirt4/Sphk1	2	enhancer
enhancer.GO:0006520	GO:0006520	cellular amino acid metabolic process	3/60	250/23328	0.0265938	0.242161	0.204727	Sirt4/Fpgs/Lars2	3	enhancer
enhancer.GO:0097061	GO:0097061	dendritic spine organization	2/60	99/23328	0.0269034	0.242161	0.204727	Baiap2/Ephb3	2	enhancer
enhancer.GO:0046889	GO:0046889	positive regulation of lipid biosynthetic process	2/60	100/23328	0.0274078	0.242161	0.204727	Sirt4/Capn2	2	enhancer
enhancer.GO:0033555	GO:0033555	multicellular organismal response to stress	2/60	101/23328	0.0279159	0.242161	0.204727	Capn2/Vwa1	2	enhancer
enhancer.GO:0001765	GO:0001765	membrane raft assembly	1/60	11/23328	0.027937	0.242161	0.204727	Pacsin2	1	enhancer
enhancer.GO:0019227	GO:0019227	neuronal action potential propagation	1/60	11/23328	0.027937	0.242161	0.204727	Ntrk3	1	enhancer
enhancer.GO:0031077	GO:0031077	post-embryonic camera-type eye development	1/60	11/23328	0.027937	0.242161	0.204727	Mir23a	1	enhancer
enhancer.GO:0031272	GO:0031272	regulation of pseudopodium assembly	1/60	11/23328	0.027937	0.242161	0.204727	Cdc42ep4	1	enhancer
enhancer.GO:0032905	GO:0032905	transforming growth factor beta1 production	1/60	11/23328	0.027937	0.242161	0.204727	Furin	1	enhancer
enhancer.GO:0032959	GO:0032959	inositol trisphosphate biosynthetic process	1/60	11/23328	0.027937	0.242161	0.204727	Plcg2	1	enhancer
enhancer.GO:0034776	GO:0034776	response to histamine	1/60	11/23328	0.027937	0.242161	0.204727	Diaph1	1	enhancer
enhancer.GO:0038180	GO:0038180	nerve growth factor signaling pathway	1/60	11/23328	0.027937	0.242161	0.204727	Rapgef1	1	enhancer
enhancer.GO:0048563	GO:0048563	post-embryonic animal organ morphogenesis	1/60	11/23328	0.027937	0.242161	0.204727	Mir23a	1	enhancer
enhancer.GO:0070213	GO:0070213	protein auto-ADP-ribosylation	1/60	11/23328	0.027937	0.242161	0.204727	Parp16	1	enhancer
enhancer.GO:0072172	GO:0072172	mesonephric tubule formation	1/60	11/23328	0.027937	0.242161	0.204727	Gdnf	1	enhancer
enhancer.GO:0098870	GO:0098870	action potential propagation	1/60	11/23328	0.027937	0.242161	0.204727	Ntrk3	1	enhancer
enhancer.GO:1901339	GO:1901339	regulation of store-operated calcium channel activity	1/60	11/23328	0.027937	0.242161	0.204727	Plcg2	1	enhancer
enhancer.GO:1901620	GO:1901620	regulation of smoothened signaling pathway involved in dorsal/ventral neural tube patterning	1/60	11/23328	0.027937	0.242161	0.204727	Sufu	1	enhancer
enhancer.GO:2000644	GO:2000644	regulation of receptor catabolic process	1/60	11/23328	0.027937	0.242161	0.204727	Furin	1	enhancer
enhancer.GO:0001819	GO:0001819	positive regulation of cytokine production	4/60	449/23328	0.0283496	0.242161	0.204727	Arid5a/Plcg2/Sphk1/Furin	4	enhancer
enhancer.GO:0010657	GO:0010657	muscle cell apoptotic process	2/60	102/23328	0.0284279	0.242161	0.204727	Sirt4/Capn2	2	enhancer
enhancer.GO:0051403	GO:0051403	stress-activated MAPK cascade	3/60	257/23328	0.0285405	0.242161	0.204727	Hipk2/Sphk1/Rapgef1	3	enhancer
enhancer.GO:0051091	GO:0051091	positive regulation of DNA-binding transcription factor activity	3/60	260/23328	0.0293975	0.242161	0.204727	Hipk2/Jup/Sphk1	3	enhancer
enhancer.GO:0014074	GO:0014074	response to purine-containing compound	2/60	104/23328	0.0294631	0.242161	0.204727	Plcg2/Rapgef1	2	enhancer
enhancer.GO:0001708	GO:0001708	cell fate specification	2/60	105/23328	0.0299864	0.242161	0.204727	Sufu/Ntrk3	2	enhancer
enhancer.GO:0003337	GO:0003337	mesenchymal to epithelial transition involved in metanephros morphogenesis	1/60	12/23328	0.0304384	0.242161	0.204727	Gdnf	1	enhancer
enhancer.GO:0021521	GO:0021521	ventral spinal cord interneuron specification	1/60	12/23328	0.0304384	0.242161	0.204727	Sufu	1	enhancer
enhancer.GO:0060368	GO:0060368	regulation of Fc receptor mediated stimulatory signaling pathway	1/60	12/23328	0.0304384	0.242161	0.204727	Rapgef1	1	enhancer
enhancer.GO:0060573	GO:0060573	cell fate specification involved in pattern specification	1/60	12/23328	0.0304384	0.242161	0.204727	Sufu	1	enhancer
enhancer.GO:0072584	GO:0072584	caveolin-mediated endocytosis	1/60	12/23328	0.0304384	0.242161	0.204727	Pacsin2	1	enhancer
enhancer.GO:0098722	GO:0098722	asymmetric stem cell division	1/60	12/23328	0.0304384	0.242161	0.204727	Tead3	1	enhancer
enhancer.GO:1902459	GO:1902459	positive regulation of stem cell population maintenance	1/60	12/23328	0.0304384	0.242161	0.204727	Tead3	1	enhancer
enhancer.GO:2000303	GO:2000303	regulation of ceramide biosynthetic process	1/60	12/23328	0.0304384	0.242161	0.204727	Sphk1	1	enhancer
enhancer.GO:0021510	GO:0021510	spinal cord development	2/60	106/23328	0.0305133	0.242161	0.204727	Gdnf/Sufu	2	enhancer
enhancer.GO:0031532	GO:0031532	actin cytoskeleton reorganization	2/60	106/23328	0.0305133	0.242161	0.204727	Baiap2/Ntrk3	2	enhancer
enhancer.GO:0106027	GO:0106027	neuron projection organization	2/60	106/23328	0.0305133	0.242161	0.204727	Baiap2/Ephb3	2	enhancer
enhancer.GO:0051209	GO:0051209	release of sequestered calcium ion into cytosol	2/60	109/23328	0.0321162	0.242161	0.204727	Plcg2/Diaph1	2	enhancer
enhancer.GO:0008344	GO:0008344	adult locomotory behavior	2/60	110/23328	0.0326577	0.242161	0.204727	Hipk2/Mir23a	2	enhancer
enhancer.GO:0017015	GO:0017015	regulation of transforming growth factor beta receptor signaling pathway	2/60	110/23328	0.0326577	0.242161	0.204727	Hipk2/Furin	2	enhancer
enhancer.GO:0051283	GO:0051283	negative regulation of sequestering of calcium ion	2/60	110/23328	0.0326577	0.242161	0.204727	Plcg2/Diaph1	2	enhancer
enhancer.GO:0006465	GO:0006465	signal peptide processing	1/60	13/23328	0.0329334	0.242161	0.204727	Furin	1	enhancer
enhancer.GO:0006521	GO:0006521	regulation of cellular amino acid metabolic process	1/60	13/23328	0.0329334	0.242161	0.204727	Sirt4	1	enhancer
enhancer.GO:0021520	GO:0021520	spinal cord motor neuron cell fate specification	1/60	13/23328	0.0329334	0.242161	0.204727	Sufu	1	enhancer
enhancer.GO:0031269	GO:0031269	pseudopodium assembly	1/60	13/23328	0.0329334	0.242161	0.204727	Cdc42ep4	1	enhancer
enhancer.GO:0032026	GO:0032026	response to magnesium ion	1/60	13/23328	0.0329334	0.242161	0.204727	Plcg2	1	enhancer
enhancer.GO:0032486	GO:0032486	Rap protein signal transduction	1/60	13/23328	0.0329334	0.242161	0.204727	Rapgef1	1	enhancer
enhancer.GO:0032799	GO:0032799	low-density lipoprotein receptor particle metabolic process	1/60	13/23328	0.0329334	0.242161	0.204727	Furin	1	enhancer
enhancer.GO:0034982	GO:0034982	mitochondrial protein processing	1/60	13/23328	0.0329334	0.242161	0.204727	Sirt4	1	enhancer
enhancer.GO:0038094	GO:0038094	Fc-gamma receptor signaling pathway	1/60	13/23328	0.0329334	0.242161	0.204727	Rapgef1	1	enhancer
enhancer.GO:0042994	GO:0042994	cytoplasmic sequestering of transcription factor	1/60	13/23328	0.0329334	0.242161	0.204727	Sufu	1	enhancer
enhancer.GO:0046512	GO:0046512	sphingosine biosynthetic process	1/60	13/23328	0.0329334	0.242161	0.204727	Sphk1	1	enhancer
enhancer.GO:0046520	GO:0046520	sphingoid biosynthetic process	1/60	13/23328	0.0329334	0.242161	0.204727	Sphk1	1	enhancer
enhancer.GO:0071073	GO:0071073	positive regulation of phospholipid biosynthetic process	1/60	13/23328	0.0329334	0.242161	0.204727	Capn2	1	enhancer
enhancer.GO:0071679	GO:0071679	commissural neuron axon guidance	1/60	13/23328	0.0329334	0.242161	0.204727	Gdnf	1	enhancer
enhancer.GO:0072216	GO:0072216	positive regulation of metanephros development	1/60	13/23328	0.0329334	0.242161	0.204727	Gdnf	1	enhancer
enhancer.GO:0099159	GO:0099159	regulation of modification of postsynaptic structure	1/60	13/23328	0.0329334	0.242161	0.204727	Baiap2	1	enhancer
enhancer.GO:1903441	GO:1903441	protein localization to ciliary membrane	1/60	13/23328	0.0329334	0.242161	0.204727	Gga1	1	enhancer
enhancer.GO:0031098	GO:0031098	stress-activated protein kinase signaling cascade	3/60	272/23328	0.0329612	0.242161	0.204727	Hipk2/Sphk1/Rapgef1	3	enhancer
enhancer.GO:0001843	GO:0001843	neural tube closure	2/60	111/23328	0.0332029	0.242161	0.204727	Sdc4/Sufu	2	enhancer
enhancer.GO:0110053	GO:0110053	regulation of actin filament organization	3/60	273/23328	0.033268	0.242161	0.204727	Sdc4/Baiap2/Cdc42ep4	3	enhancer
enhancer.GO:0007009	GO:0007009	plasma membrane organization	2/60	112/23328	0.0337517	0.242161	0.204727	Baiap2/Pacsin2	2	enhancer
enhancer.GO:0051282	GO:0051282	regulation of sequestering of calcium ion	2/60	112/23328	0.0337517	0.242161	0.204727	Plcg2/Diaph1	2	enhancer
enhancer.GO:0060606	GO:0060606	tube closure	2/60	112/23328	0.0337517	0.242161	0.204727	Sdc4/Sufu	2	enhancer
enhancer.GO:1903844	GO:1903844	regulation of cellular response to transforming growth factor beta stimulus	2/60	112/23328	0.0337517	0.242161	0.204727	Hipk2/Furin	2	enhancer
enhancer.GO:0016050	GO:0016050	vesicle organization	3/60	275/23328	0.033886	0.242161	0.204727	Sdc4/Hook2/Sphk1	3	enhancer
enhancer.GO:0043588	GO:0043588	skin development	3/60	275/23328	0.033886	0.242161	0.204727	Jup/Sufu/Krt6a	3	enhancer
enhancer.GO:0051924	GO:0051924	regulation of calcium ion transport	3/60	275/23328	0.033886	0.242161	0.204727	Ahnak/Plcg2/Diaph1	3	enhancer
enhancer.GO:0050764	GO:0050764	regulation of phagocytosis	2/60	113/23328	0.034304	0.242161	0.204727	Sphk1/Rapgef1	2	enhancer
enhancer.GO:0051208	GO:0051208	sequestering of calcium ion	2/60	113/23328	0.034304	0.242161	0.204727	Plcg2/Diaph1	2	enhancer
enhancer.GO:0050807	GO:0050807	regulation of synapse organization	3/60	277/23328	0.03451	0.242161	0.204727	Baiap2/Ntrk3/Ephb3	3	enhancer
enhancer.GO:0050808	GO:0050808	synapse organization	4/60	479/23328	0.0347424	0.242161	0.204727	Gdnf/Baiap2/Ntrk3/Ephb3	4	enhancer
enhancer.GO:0006939	GO:0006939	smooth muscle contraction	2/60	114/23328	0.0348598	0.242161	0.204727	Gdnf/Sphk1	2	enhancer
enhancer.GO:0019751	GO:0019751	polyol metabolic process	2/60	115/23328	0.0354192	0.242161	0.204727	Plcg2/Sphk1	2	enhancer
enhancer.GO:0090100	GO:0090100	positive regulation of transmembrane receptor protein serine/threonine kinase signaling pathway	2/60	115/23328	0.0354192	0.242161	0.204727	Hipk2/Furin	2	enhancer
enhancer.GO:0030206	GO:0030206	chondroitin sulfate biosynthetic process	1/60	14/23328	0.0354221	0.242161	0.204727	Xylt1	1	enhancer
enhancer.GO:0030432	GO:0030432	peristalsis	1/60	14/23328	0.0354221	0.242161	0.204727	Gdnf	1	enhancer
enhancer.GO:0036498	GO:0036498	IRE1-mediated unfolded protein response	1/60	14/23328	0.0354221	0.242161	0.204727	Parp16	1	enhancer
enhancer.GO:0042559	GO:0042559	pteridine-containing compound biosynthetic process	1/60	14/23328	0.0354221	0.242161	0.204727	Fpgs	1	enhancer
enhancer.GO:0051782	GO:0051782	negative regulation of cell division	1/60	14/23328	0.0354221	0.242161	0.204727	Tex14	1	enhancer
enhancer.GO:0086069	GO:0086069	bundle of His cell to Purkinje myocyte communication	1/60	14/23328	0.0354221	0.242161	0.204727	Jup	1	enhancer
enhancer.GO:0090153	GO:0090153	regulation of sphingolipid biosynthetic process	1/60	14/23328	0.0354221	0.242161	0.204727	Sphk1	1	enhancer
enhancer.GO:0098911	GO:0098911	regulation of ventricular cardiac muscle cell action potential	1/60	14/23328	0.0354221	0.242161	0.204727	Jup	1	enhancer
enhancer.GO:0099151	GO:0099151	regulation of postsynaptic density assembly	1/60	14/23328	0.0354221	0.242161	0.204727	Ntrk3	1	enhancer
enhancer.GO:1904948	GO:1904948	midbrain dopaminergic neuron differentiation	1/60	14/23328	0.0354221	0.242161	0.204727	Csnk1d	1	enhancer
enhancer.GO:1905038	GO:1905038	regulation of membrane lipid metabolic process	1/60	14/23328	0.0354221	0.242161	0.204727	Sphk1	1	enhancer
enhancer.GO:2000018	GO:2000018	regulation of male gonad development	1/60	14/23328	0.0354221	0.242161	0.204727	Asmt	1	enhancer
enhancer.GO:2000052	GO:2000052	positive regulation of non-canonical Wnt signaling pathway	1/60	14/23328	0.0354221	0.242161	0.204727	Csnk1d	1	enhancer
enhancer.GO:0070588	GO:0070588	calcium ion transmembrane transport	3/60	282/23328	0.0360961	0.245373	0.207442	Ahnak/Plcg2/Diaph1	3	enhancer
enhancer.GO:0014020	GO:0014020	primary neural tube formation	2/60	118/23328	0.0371182	0.245373	0.207442	Sdc4/Sufu	2	enhancer
enhancer.GO:0018107	GO:0018107	peptidyl-threonine phosphorylation	2/60	118/23328	0.0371182	0.245373	0.207442	Hipk2/Sphk1	2	enhancer
enhancer.GO:0006978	GO:0006978	DNA damage response, signal transduction by p53 class mediator resulting in transcription of p21 class mediator	1/60	15/23328	0.0379045	0.245373	0.207442	Hipk2	1	enhancer
enhancer.GO:0031268	GO:0031268	pseudopodium organization	1/60	15/23328	0.0379045	0.245373	0.207442	Cdc42ep4	1	enhancer
enhancer.GO:0046322	GO:0046322	negative regulation of fatty acid oxidation	1/60	15/23328	0.0379045	0.245373	0.207442	Sirt4	1	enhancer
enhancer.GO:0048680	GO:0048680	positive regulation of axon regeneration	1/60	15/23328	0.0379045	0.245373	0.207442	Ntrk3	1	enhancer
enhancer.GO:0051764	GO:0051764	actin crosslink formation	1/60	15/23328	0.0379045	0.245373	0.207442	Baiap2	1	enhancer
enhancer.GO:0060831	GO:0060831	smoothened signaling pathway involved in dorsal/ventral neural tube patterning	1/60	15/23328	0.0379045	0.245373	0.207442	Sufu	1	enhancer
enhancer.GO:0072283	GO:0072283	metanephric renal vesicle morphogenesis	1/60	15/23328	0.0379045	0.245373	0.207442	Gdnf	1	enhancer
enhancer.GO:0072350	GO:0072350	tricarboxylic acid metabolic process	1/60	15/23328	0.0379045	0.245373	0.207442	Sirt4	1	enhancer
enhancer.GO:1903543	GO:1903543	positive regulation of exosomal secretion	1/60	15/23328	0.0379045	0.245373	0.207442	Sdc4	1	enhancer
enhancer.GO:0050803	GO:0050803	regulation of synapse structure or activity	3/60	289/23328	0.0383793	0.24609	0.208048	Baiap2/Ntrk3/Ephb3	3	enhancer
enhancer.GO:0045165	GO:0045165	cell fate commitment	3/60	292/23328	0.03938	0.24609	0.208048	Sufu/Tead3/Ntrk3	3	enhancer
enhancer.GO:0046474	GO:0046474	glycerophospholipid biosynthetic process	2/60	123/23328	0.0400183	0.24609	0.208048	Capn2/Plcg2	2	enhancer
enhancer.GO:0051604	GO:0051604	protein maturation	3/60	294/23328	0.0400545	0.24609	0.208048	Sirt4/Capn2/Furin	3	enhancer
enhancer.GO:0042772	GO:0042772	DNA damage response, signal transduction resulting in transcription	1/60	16/23328	0.0403806	0.24609	0.208048	Hipk2	1	enhancer
enhancer.GO:0048681	GO:0048681	negative regulation of axon regeneration	1/60	16/23328	0.0403806	0.24609	0.208048	Xylt1	1	enhancer
enhancer.GO:0055057	GO:0055057	neuroblast division	1/60	16/23328	0.0403806	0.24609	0.208048	Tead3	1	enhancer
enhancer.GO:0060579	GO:0060579	ventral spinal cord interneuron fate commitment	1/60	16/23328	0.0403806	0.24609	0.208048	Sufu	1	enhancer
enhancer.GO:0060581	GO:0060581	cell fate commitment involved in pattern specification	1/60	16/23328	0.0403806	0.24609	0.208048	Sufu	1	enhancer
enhancer.GO:0070572	GO:0070572	positive regulation of neuron projection regeneration	1/60	16/23328	0.0403806	0.24609	0.208048	Ntrk3	1	enhancer
enhancer.GO:0090494	GO:0090494	dopamine uptake	1/60	16/23328	0.0403806	0.24609	0.208048	Gdnf	1	enhancer
enhancer.GO:0098885	GO:0098885	modification of postsynaptic actin cytoskeleton	1/60	16/23328	0.0403806	0.24609	0.208048	Baiap2	1	enhancer
enhancer.GO:1903541	GO:1903541	regulation of exosomal secretion	1/60	16/23328	0.0403806	0.24609	0.208048	Sdc4	1	enhancer
enhancer.GO:1903978	GO:1903978	regulation of microglial cell activation	1/60	16/23328	0.0403806	0.24609	0.208048	Sphk1	1	enhancer
enhancer.GO:0051963	GO:0051963	regulation of synapse assembly	2/60	124/23328	0.0406084	0.24609	0.208048	Ntrk3/Ephb3	2	enhancer
enhancer.GO:0006936	GO:0006936	muscle contraction	3/60	298/23328	0.0414212	0.24609	0.208048	Gdnf/Jup/Sphk1	3	enhancer
enhancer.GO:0018210	GO:0018210	peptidyl-threonine modification	2/60	127/23328	0.0423984	0.24609	0.208048	Hipk2/Sphk1	2	enhancer
enhancer.GO:0060996	GO:0060996	dendritic spine development	2/60	127/23328	0.0423984	0.24609	0.208048	Baiap2/Ephb3	2	enhancer
enhancer.GO:0002431	GO:0002431	Fc receptor mediated stimulatory signaling pathway	1/60	17/23328	0.0428505	0.24609	0.208048	Rapgef1	1	enhancer
enhancer.GO:0032225	GO:0032225	regulation of synaptic transmission, dopaminergic	1/60	17/23328	0.0428505	0.24609	0.208048	Gdnf	1	enhancer
enhancer.GO:0032957	GO:0032957	inositol trisphosphate metabolic process	1/60	17/23328	0.0428505	0.24609	0.208048	Plcg2	1	enhancer
enhancer.GO:0071636	GO:0071636	positive regulation of transforming growth factor beta production	1/60	17/23328	0.0428505	0.24609	0.208048	Furin	1	enhancer
enhancer.GO:0090336	GO:0090336	positive regulation of brown fat cell differentiation	1/60	17/23328	0.0428505	0.24609	0.208048	Metrnl	1	enhancer
enhancer.GO:0090493	GO:0090493	catecholamine uptake	1/60	17/23328	0.0428505	0.24609	0.208048	Gdnf	1	enhancer
enhancer.GO:1904889	GO:1904889	regulation of excitatory synapse assembly	1/60	17/23328	0.0428505	0.24609	0.208048	Ntrk3	1	enhancer
enhancer.GO:0061013	GO:0061013	regulation of mRNA catabolic process	2/60	128/23328	0.0430017	0.24609	0.208048	Gdnf/Nanos3	2	enhancer
enhancer.GO:0043087	GO:0043087	regulation of GTPase activity	3/60	303/23328	0.0431626	0.24609	0.208048	Ntrk3/Ephb3/Rapgef1	3	enhancer
enhancer.GO:0032273	GO:0032273	positive regulation of protein polymerization	2/60	129/23328	0.0436081	0.24609	0.208048	Baiap2/Cdc42ep4	2	enhancer
enhancer.GO:0006670	GO:0006670	sphingosine metabolic process	1/60	18/23328	0.0453141	0.24609	0.208048	Sphk1	1	enhancer
enhancer.GO:0009886	GO:0009886	post-embryonic animal morphogenesis	1/60	18/23328	0.0453141	0.24609	0.208048	Mir23a	1	enhancer
enhancer.GO:0016540	GO:0016540	protein autoprocessing	1/60	18/23328	0.0453141	0.24609	0.208048	Capn2	1	enhancer
enhancer.GO:0021514	GO:0021514	ventral spinal cord interneuron differentiation	1/60	18/23328	0.0453141	0.24609	0.208048	Sufu	1	enhancer
enhancer.GO:0038093	GO:0038093	Fc receptor signaling pathway	1/60	18/23328	0.0453141	0.24609	0.208048	Rapgef1	1	enhancer
enhancer.GO:0051580	GO:0051580	regulation of neurotransmitter uptake	1/60	18/23328	0.0453141	0.24609	0.208048	Gdnf	1	enhancer
enhancer.GO:0070571	GO:0070571	negative regulation of neuron projection regeneration	1/60	18/23328	0.0453141	0.24609	0.208048	Xylt1	1	enhancer
enhancer.GO:0072077	GO:0072077	renal vesicle morphogenesis	1/60	18/23328	0.0453141	0.24609	0.208048	Gdnf	1	enhancer
enhancer.GO:0097320	GO:0097320	plasma membrane tubulation	1/60	18/23328	0.0453141	0.24609	0.208048	Pacsin2	1	enhancer
enhancer.GO:0099150	GO:0099150	regulation of postsynaptic specialization assembly	1/60	18/23328	0.0453141	0.24609	0.208048	Ntrk3	1	enhancer
enhancer.GO:0150052	GO:0150052	regulation of postsynapse assembly	1/60	18/23328	0.0453141	0.24609	0.208048	Ntrk3	1	enhancer
enhancer.GO:1900153	GO:1900153	positive regulation of nuclear-transcribed mRNA catabolic process, deadenylation-dependent decay	1/60	18/23328	0.0453141	0.24609	0.208048	Nanos3	1	enhancer
enhancer.GO:1905244	GO:1905244	regulation of modification of synaptic structure	1/60	18/23328	0.0453141	0.24609	0.208048	Baiap2	1	enhancer
enhancer.GO:2000696	GO:2000696	regulation of epithelial cell differentiation involved in kidney development	1/60	18/23328	0.0453141	0.24609	0.208048	Gdnf	1	enhancer
enhancer.GO:0099175	GO:0099175	regulation of postsynapse organization	2/60	132/23328	0.0454466	0.24609	0.208048	Baiap2/Ntrk3	2	enhancer
enhancer.GO:0001841	GO:0001841	neural tube formation	2/60	133/23328	0.0460658	0.24609	0.208048	Sdc4/Sufu	2	enhancer
enhancer.GO:0045995	GO:0045995	regulation of embryonic development	2/60	134/23328	0.0466881	0.24609	0.208048	Gdnf/Sufu	2	enhancer
enhancer.GO:0002726	GO:0002726	positive regulation of T cell cytokine production	1/60	19/23328	0.0477714	0.24609	0.208048	Arid5a	1	enhancer
enhancer.GO:0006656	GO:0006656	phosphatidylcholine biosynthetic process	1/60	19/23328	0.0477714	0.24609	0.208048	Capn2	1	enhancer
enhancer.GO:0016486	GO:0016486	peptide hormone processing	1/60	19/23328	0.0477714	0.24609	0.208048	Furin	1	enhancer
enhancer.GO:0022038	GO:0022038	corpus callosum development	1/60	19/23328	0.0477714	0.24609	0.208048	Ephb3	1	enhancer
enhancer.GO:0035372	GO:0035372	protein localization to microtubule	1/60	19/23328	0.0477714	0.24609	0.208048	Diaph1	1	enhancer
enhancer.GO:0048484	GO:0048484	enteric nervous system development	1/60	19/23328	0.0477714	0.24609	0.208048	Gdnf	1	enhancer
enhancer.GO:0048712	GO:0048712	negative regulation of astrocyte differentiation	1/60	19/23328	0.0477714	0.24609	0.208048	Ntrk3	1	enhancer
enhancer.GO:0060033	GO:0060033	anatomical structure regression	1/60	19/23328	0.0477714	0.24609	0.208048	Ninj1	1	enhancer
enhancer.GO:0060231	GO:0060231	mesenchymal to epithelial transition	1/60	19/23328	0.0477714	0.24609	0.208048	Gdnf	1	enhancer
enhancer.GO:0071071	GO:0071071	regulation of phospholipid biosynthetic process	1/60	19/23328	0.0477714	0.24609	0.208048	Capn2	1	enhancer
enhancer.GO:0098719	GO:0098719	sodium ion import across plasma membrane	1/60	19/23328	0.0477714	0.24609	0.208048	Slc9a4	1	enhancer
enhancer.GO:1905276	GO:1905276	regulation of epithelial tube formation	1/60	19/23328	0.0477714	0.24609	0.208048	Gdnf	1	enhancer
enhancer.GO:1905874	GO:1905874	regulation of postsynaptic density organization	1/60	19/23328	0.0477714	0.24609	0.208048	Ntrk3	1	enhancer
enhancer.GO:0097553	GO:0097553	calcium ion transmembrane import into cytosol	2/60	136/23328	0.047942	0.246102	0.208058	Plcg2/Diaph1	2	enhancer
enhancer.GO:0001508	GO:0001508	action potential	2/60	138/23328	0.0492082	0.247393	0.209149	Jup/Ntrk3	2	enhancer
enhancer.GO:0046165	GO:0046165	alcohol biosynthetic process	2/60	138/23328	0.0492082	0.247393	0.209149	Plcg2/Sphk1	2	enhancer
enhancer.GO:0051235	GO:0051235	maintenance of location	3/60	320/23328	0.0493547	0.247393	0.209149	Sufu/Plcg2/Diaph1	3	enhancer

## Sheet: KEGG
	ID	Description	GeneRatio	BgRatio	pvalue	p.adjust	qvalue	geneID	Count	cluster	geneName
promoter.mmu04210	mmu04210	Apoptosis	20/368	136/8930	6.56518e-07	0.000149505	0.000109718	11920/16188/16476/22146/16906/18035/22143/12125/11461/11465/53859/11651/13665/18708/18607/13036/14281/16905/18710/11911	20	promoter	Atm,Il3ra,Jun,Tuba1c,Lmnb1,Nfkbia,Tuba1b,Bcl2l11,Actb,Actg1,Map3k14,Akt1,Eif2s1,Pik3r1,Pdpk1,Ctsh,Fos,Lmna,Pik3r3,Atf4
promoter.mmu04140	mmu04140	Autophagy - animal	20/368	140/8930	1.05285e-06	0.000149505	0.000109718	170749/19211/17274/20869/19324/329015/52639/66615/11651/245860/19052/13665/18708/15289/18607/242557/18747/218460/18710/74370	20	promoter	Mtmr4,Pten,Rab8a,Stk11,Rab1a,Atg2a,Wipi1,Atg4b,Akt1,Atg9a,Ppp2ca,Eif2s1,Pik3r1,Hmgb1,Pdpk1,Atg4c,Prkaca,Wdr41,Pik3r3,Rptor
promoter.mmu04152	mmu04152	AMPK signaling pathway	18/368	126/8930	3.66393e-06	0.000346852	0.000254547	14104/17274/20869/13629/20250/56690/235542/12428/11651/16847/19052/107476/18708/18607/56458/18710/74370/57915	18	promoter	Fasn,Rab8a,Stk11,Eef2,Scd2,Mlycd,Ppp2r3a,Ccna2,Akt1,Lepr,Ppp2ca,Acaca,Pik3r1,Pdpk1,Foxo1,Pik3r3,Rptor,Tbc1d1
promoter.mmu04141	mmu04141	Protein processing in endoplasmic reticulum	21/368	172/8930	7.43022e-06	0.000464854	0.000341145	18453/15505/67128/81489/12317/14828/66967/81910/67819/68292/217365/13665/53421/386649/192193/94232/99683/116891/11911/18415/225896	21	promoter	P4hb,Hsph1,Ube2g1,Dnajb1,Calr,Hspa5,Edem3,Rrbp1,Derl1,Stt3b,Nploc4,Eif2s1,Sec61a1,Nsfl1c,Edem1,Ubqln4,Sec24b,Derl2,Atf4,Hspa4l,Ubxn1
promoter.mmu05014	mmu05014	Amyotrophic lateral sclerosis	34/368	369/8930	8.18404e-06	0.000464854	0.000341145	641376/17274/22146/53333/227197/19324/14828/22333/22143/329015/56436/11461/11465/52639/67819/16573/225887/269254/269966/233871/12858/13665/11946/229279/13191/94232/70316/211323/218460/17995/67126/67680/18141/11911	34	promoter	Tomm40l,Rab8a,Tuba1c,Tomm40,Ndufs1,Rab1a,Hspa5,Vdac1,Tuba1b,Atg2a,Adrm1,Actb,Actg1,Wipi1,Derl1,Kif5b,Ndufs8,Setx,Nup98,Atxn2l,Cox5a,Eif2s1,Atp5a1,Hnrnpa3,Dctn1,Ubqln4,Ndufab1,Nrg1,Wdr41,Ndufv1,Atp5e,Sdhb,Nup50,Atf4
promoter.mmu05165	mmu05165	Human papillomavirus infection	31/368	362/8930	8.47502e-05	0.00401151	0.00294395	11920/19211/12841/101206/18746/16776/11973/12575/16449/235542/192897/12428/11651/19651/14367/19052/16400/73834/18708/14370/18762/16412/19719/57265/15976/56458/16848/18747/93742/11789/18710	31	promoter	Atm,Pten,Col9a3,Tada3,Pkm,Lama5,Atp6v1e1,Cdkn1a,Jag1,Ppp2r3a,Itgb4,Ccna2,Akt1,Rbl2,Fzd5,Ppp2ca,Itga3,Atp6v1d,Pik3r1,Fzd8,Prkcz,Itgb1,Rfng,Fzd2,Ifnar2,Foxo1,Lfng,Prkaca,Pard3,Apc,Pik3r3
promoter.mmu04530	mmu04530	Tight junction	18/368	167/8930	0.000171865	0.0069728	0.00511717	16476/17274/20869/22146/56332/22143/11461/11465/77579/12394/74094/19052/18762/68188/16412/21873/18747/93742	18	promoter	Jun,Rab8a,Stk11,Tuba1c,Amotl2,Tuba1b,Actb,Actg1,Myh10,Runx1,Tjap1,Ppp2ca,Prkcz,Sympk,Itgb1,Tjp2,Prkaca,Pard3
promoter.mmu05012	mmu05012	Parkinson disease	24/368	264/8930	0.000222398	0.00745798	0.00547324	18174/22146/67128/22334/22190/227197/14828/22333/22143/56436/16573/225887/14678/69806/68427/12858/13665/11946/70316/18747/17995/67126/67680/11911	24	promoter	Slc11a2,Tuba1c,Ube2g1,Vdac2,Ubc,Ndufs1,Hspa5,Vdac1,Tuba1b,Adrm1,Kif5b,Ndufs8,Gnai2,Slc39a11,Slc39a13,Cox5a,Eif2s1,Atp5a1,Ndufab1,Prkaca,Ndufv1,Atp5e,Sdhb,Atf4
promoter.mmu05166	mmu05166	Human T-cell leukemia virus 1 infection	23/368	250/8930	0.000252187	0.00745798	0.00547324	11920/66156/19211/16476/13653/22334/12317/21423/22333/18035/12575/53859/12428/11651/12579/18708/13557/18747/100683/14281/18710/11911/23872	23	promoter	Atm,Anapc11,Pten,Jun,Egr1,Vdac2,Calr,Tcf3,Vdac1,Nfkbia,Cdkn1a,Map3k14,Ccna2,Akt1,Cdkn2b,Pik3r1,E2f3,Prkaca,Trrap,Fos,Pik3r3,Atf4,Ets2
promoter.mmu04136	mmu04136	Autophagy - other	7/368	32/8930	0.000262605	0.00745798	0.00547324	329015/52639/66615/245860/19052/242557/74370	7	promoter	Atg2a,Wipi1,Atg4b,Atg9a,Ppp2ca,Atg4c,Rptor
promoter.mmu05222	mmu05222	Small cell lung cancer	12/368	93/8930	0.000409238	0.0105658	0.00775399	19211/18035/16776/12575/11651/12579/16400/66197/18708/16412/13557/18710	12	promoter	Pten,Nfkbia,Lama5,Cdkn1a,Akt1,Cdkn2b,Itga3,Cks2,Pik3r1,Itgb1,E2f3,Pik3r3
promoter.mmu04071	mmu04071	Sphingolipid signaling pathway	14/368	124/8930	0.000560245	0.0128855	0.00945639	11886/19211/170758/235542/14678/11651/19052/20698/18708/18762/18607/76893/208449/18710	14	promoter	Asah1,Pten,Rac3,Ppp2r3a,Gnai2,Akt1,Ppp2ca,Sphk1,Pik3r1,Prkcz,Pdpk1,Cers2,Sgms1,Pik3r3
promoter.mmu04110	mmu04110	Cell cycle	14/368	125/8930	0.00060784	0.0128855	0.00945639	20842/11920/66156/22631/22628/55948/12575/17220/12581/12428/12579/19651/13557/54401	14	promoter	Stag1,Atm,Anapc11,Ywhaz,Ywhag,Sfn,Cdkn1a,Mcm7,Cdkn2d,Ccna2,Cdkn2b,Rbl2,E2f3,Ywhab
promoter.mmu05231	mmu05231	Choline metabolism in cancer	12/368	98/8930	0.000663334	0.0128855	0.00945639	16476/170758/11651/50784/18708/18591/20683/83767/18607/14281/18710/12660	12	promoter	Jun,Rac3,Akt1,Plpp2,Pik3r1,Pdgfb,Sp1,Wasf1,Pdpk1,Fos,Pik3r3,Chka
promoter.mmu04932	mmu04932	Non-alcoholic fatty liver disease	16/368	156/8930	0.000680573	0.0128855	0.00945639	16476/227197/12702/12125/225887/11651/16847/12858/13665/18708/70316/14281/17995/18710/67680/11911	16	promoter	Jun,Ndufs1,Socs3,Bcl2l11,Ndufs8,Akt1,Lepr,Cox5a,Eif2s1,Pik3r1,Ndufab1,Fos,Ndufv1,Pik3r3,Sdhb,Atf4
promoter.mmu04380	mmu04380	Osteoclast differentiation	14/368	128/8930	0.000771729	0.0136982	0.0100528	16476/16478/12703/16477/12702/18035/53859/68652/11651/14284/18708/15976/14281/18710	14	promoter	Jun,Jund,Socs1,Junb,Socs3,Nfkbia,Map3k14,Tab2,Akt1,Fosl2,Pik3r1,Ifnar2,Fos,Pik3r3
promoter.mmu05208	mmu05208	Chemical carcinogenesis - reactive oxygen species	20/368	222/8930	0.000824298	0.0137706	0.0101059	19211/16476/22334/227197/22333/18035/225887/53859/11651/12858/18708/11946/18607/70316/14281/13521/17995/67126/18710/67680	20	promoter	Pten,Jun,Vdac2,Ndufs1,Vdac1,Nfkbia,Ndufs8,Map3k14,Akt1,Cox5a,Pik3r1,Atp5a1,Pdpk1,Ndufab1,Fos,Slc26a2,Ndufv1,Atp5e,Pik3r3,Sdhb
promoter.mmu04068	mmu04068	FoxO signaling pathway	14/368	131/8930	0.000971516	0.0153284	0.0112491	11920/19211/20869/12125/12575/12581/11651/12579/19651/18708/18607/56458/20393/18710	14	promoter	Atm,Pten,Stk11,Bcl2l11,Cdkn1a,Cdkn2d,Akt1,Cdkn2b,Rbl2,Pik3r1,Pdpk1,Foxo1,Sgk1,Pik3r3
promoter.mmu05010	mmu05010	Alzheimer disease	29/368	383/8930	0.00109768	0.0164067	0.0120405	18174/22146/22334/227197/68585/22333/22143/329015/56436/52639/16573/225887/69806/11651/68427/12858/14367/13665/18708/14370/11946/57265/70316/11789/17995/67126/18710/67680/11911	29	promoter	Slc11a2,Tuba1c,Vdac2,Ndufs1,Rtn4,Vdac1,Tuba1b,Atg2a,Adrm1,Wipi1,Kif5b,Ndufs8,Slc39a11,Akt1,Slc39a13,Cox5a,Fzd5,Eif2s1,Pik3r1,Fzd8,Atp5a1,Fzd2,Ndufab1,Apc,Ndufv1,Atp5e,Pik3r3,Sdhb,Atf4
promoter.mmu05203	mmu05203	Viral carcinogenesis	20/368	229/8930	0.00121121	0.0164067	0.0120405	16476/18746/320332/22631/22628/18035/13205/12575/12428/16195/12579/19651/114713/69386/18708/18747/54401/15387/18710/11911	20	promoter	Jun,Pkm,H4f16,Ywhaz,Ywhag,Nfkbia,Ddx3x,Cdkn1a,Ccna2,Il6st,Cdkn2b,Rbl2,Rasa2,H4c8,Pik3r1,Prkaca,Ywhab,Hnrnpk,Pik3r3,Atf4
promoter.mmu05135	mmu05135	Yersinia infection	14/368	134/8930	0.00121317	0.0164067	0.0120405	16476/108100/18035/11461/170758/11465/68652/11651/18708/54353/16412/14281/18710/56212	14	promoter	Jun,Baiap2,Nfkbia,Actb,Rac3,Actg1,Tab2,Akt1,Pik3r1,Skap2,Itgb1,Fos,Pik3r3,Rhog
promoter.mmu01522	mmu01522	Endocrine resistance	11/368	93/8930	0.00147002	0.0189766	0.0139265	16476/12575/16449/11651/18708/20683/13557/12124/18747/14281/18710	11	promoter	Jun,Cdkn1a,Jag1,Akt1,Pik3r1,Sp1,E2f3,Bik,Prkaca,Fos,Pik3r3
promoter.mmu04910	mmu04910	Insulin signaling pathway	14/368	139/8930	0.00172723	0.0213276	0.0156518	14104/12703/12702/11651/107476/18708/18762/18607/56458/15277/18747/18710/74370/20411	14	promoter	Fasn,Socs1,Socs3,Akt1,Acaca,Pik3r1,Prkcz,Pdpk1,Foxo1,Hk2,Prkaca,Pik3r3,Rptor,Sorbs1
promoter.mmu05022	mmu05022	Pathways of neurodegeneration - multiple diseases	33/368	471/8930	0.00188098	0.0216747	0.0159066	641376/17274/22146/53333/67128/22334/22190/227197/19324/14828/22333/22143/329015/56436/52639/67819/16573/225887/233871/12858/14367/13665/14370/11946/13191/57265/70316/218460/11789/17995/67126/67680/11911	33	promoter	Tomm40l,Rab8a,Tuba1c,Tomm40,Ube2g1,Vdac2,Ubc,Ndufs1,Rab1a,Hspa5,Vdac1,Tuba1b,Atg2a,Adrm1,Wipi1,Derl1,Kif5b,Ndufs8,Atxn2l,Cox5a,Fzd5,Eif2s1,Fzd8,Atp5a1,Dctn1,Fzd2,Ndufab1,Wdr41,Apc,Ndufv1,Atp5e,Sdhb,Atf4
promoter.mmu04150	mmu04150	mTOR signaling pathway	15/368	156/8930	0.00190799	0.0216747	0.0159066	19211/20869/11973/20539/252875/11651/14367/73834/18708/14370/57265/18607/20393/18710/74370	15	promoter	Pten,Stk11,Atp6v1e1,Slc7a5,Mios,Akt1,Fzd5,Atp6v1d,Pik3r1,Fzd8,Fzd2,Pdpk1,Sgk1,Pik3r3,Rptor
promoter.mmu04668	mmu04668	TNF signaling pathway	12/368	113/8930	0.00232115	0.0253541	0.0186068	16476/16477/12702/18035/16449/53859/68652/11651/18708/14281/18710/11911	12	promoter	Jun,Junb,Socs3,Nfkbia,Jag1,Map3k14,Tab2,Akt1,Pik3r1,Fos,Pik3r3,Atf4
promoter.mmu05215	mmu05215	Prostate cancer	11/368	99/8930	0.00243991	0.0256642	0.0188344	19211/18035/12575/11651/18708/18591/13557/18607/56458/18710/11911	11	promoter	Pten,Nfkbia,Cdkn1a,Akt1,Pik3r1,Pdgfb,E2f3,Pdpk1,Foxo1,Pik3r3,Atf4
promoter.mmu05224	mmu05224	Breast cancer	14/368	147/8930	0.00291886	0.0296055	0.0217268	19211/16476/12575/16449/11651/14367/18708/20683/14370/13557/57265/14281/11789/18710	14	promoter	Pten,Jun,Cdkn1a,Jag1,Akt1,Fzd5,Pik3r1,Sp1,Fzd8,E2f3,Fzd2,Fos,Apc,Pik3r3
promoter.mmu05210	mmu05210	Colorectal cancer	10/368	88/8930	0.00321472	0.0308731	0.022657	16476/12125/170758/12575/11651/18708/14281/11789/18710/64143	10	promoter	Jun,Bcl2l11,Rac3,Cdkn1a,Akt1,Pik3r1,Fos,Apc,Pik3r3,Ralb
promoter.mmu04930	mmu04930	Type II diabetes mellitus	7/368	48/8930	0.00326124	0.0308731	0.022657	12703/18746/12702/18708/18762/15277/18710	7	promoter	Socs1,Pkm,Socs3,Pik3r1,Prkcz,Hk2,Pik3r3
promoter.mmu04915	mmu04915	Estrogen signaling pathway	13/368	134/8930	0.00346744	0.0310217	0.0227661	16664/16476/55960/14678/11651/18708/20683/17978/19401/18747/14281/18710/11911	13	promoter	Krt14,Jun,Ebag9,Gnai2,Akt1,Pik3r1,Sp1,Ncoa2,Rara,Prkaca,Fos,Pik3r3,Atf4
promoter.mmu05020	mmu05020	Prion disease	21/368	268/8930	0.0034954	0.0310217	0.0227661	13653/22146/22334/227197/14828/22333/22143/56436/16573/225887/12858/13665/18708/11946/70316/18747/17995/67126/18710/67680/11911	21	promoter	Egr1,Tuba1c,Vdac2,Ndufs1,Hspa5,Vdac1,Tuba1b,Adrm1,Kif5b,Ndufs8,Cox5a,Eif2s1,Pik3r1,Atp5a1,Ndufab1,Prkaca,Ndufv1,Atp5e,Pik3r3,Sdhb,Atf4
promoter.mmu04151	mmu04151	PI3K-Akt signaling pathway	26/368	359/8930	0.00361469	0.0311083	0.0228296	16188/19211/12841/20869/50791/22631/22628/12125/16776/12575/235542/192897/11651/19651/19052/16400/18708/18591/16412/15976/18607/54401/20393/18710/74370/11911	26	promoter	Il3ra,Pten,Col9a3,Stk11,Magi2,Ywhaz,Ywhag,Bcl2l11,Lama5,Cdkn1a,Ppp2r3a,Itgb4,Akt1,Rbl2,Ppp2ca,Itga3,Pik3r1,Pdgfb,Itgb1,Ifnar2,Pdpk1,Ywhab,Sgk1,Pik3r3,Rptor,Atf4
promoter.mmu04914	mmu04914	Progesterone-mediated oocyte maturation	10/368	92/8930	0.00444201	0.0367753	0.0269885	66156/231207/67579/14678/12428/11651/18708/208922/18747/18710	10	promoter	Anapc11,Cpeb2,Cpeb4,Gnai2,Ccna2,Akt1,Pik3r1,Cpeb3,Prkaca,Pik3r3
promoter.mmu00310	mmu00310	Lysine degradation	8/368	64/8930	0.00453217	0.0367753	0.0269885	26433/14056/20937/231051/232811/208043/225888/110446	8	promoter	Plod3,Ezh2,Suv39h1,Kmt2c,Kmt5c,Setd1b,Kmt5b,Acat1
promoter.mmu05202	mmu05202	Transcriptional misregulation in cancer	18/368	223/8930	0.0048858	0.0385435	0.0282862	15081/11920/68938/21423/12575/260423/12394/17355/12428/13207/18516/20683/67603/19401/16480/80859/56458/319154	18	promoter	H3f3b,Atm,Aspscr1,Tcf3,Cdkn1a,H3c7,Runx1,Aff1,Ccna2,Ddx5,Pbx3,Sp1,Dusp6,Rara,Jup,Nfkbiz,Foxo1,H3c13
promoter.mmu04390	mmu04390	Hippo signaling pathway	14/368	157/8930	0.00528204	0.0400259	0.0293741	22631/22628/11461/11465/14367/19052/14370/18762/57265/93742/54401/104318/16475/11789	14	promoter	Ywhaz,Ywhag,Actb,Actg1,Fzd5,Ppp2ca,Fzd8,Prkcz,Fzd2,Pard3,Ywhab,Csnk1d,Ajuba,Apc
promoter.mmu05017	mmu05017	Spinocerebellar ataxia	13/368	141/8930	0.00535558	0.0400259	0.0293741	22334/114896/22333/329015/56436/52639/11651/233871/18708/20683/69597/18710/18044	13	promoter	Vdac2,Afg3l1,Vdac1,Atg2a,Adrm1,Wipi1,Akt1,Atxn2l,Pik3r1,Sp1,Afg3l2,Pik3r3,Nfya
promoter.mmu05171	mmu05171	Coronavirus disease - COVID-19	19/368	247/8930	0.0065043	0.0466185	0.0342122	19989/20044/20090/19942/16476/22121/18035/68652/16195/18708/270106/67941/15976/14281/66489/67427/18710/67281/66483	19	promoter	Rpl7,Rps14,Rps29,Rpl27,Jun,Rpl13a,Nfkbia,Tab2,Il6st,Pik3r1,Rpl13,Rps27l,Ifnar2,Fos,Rpl35,Rps20,Pik3r3,Rpl37,Rpl36al
promoter.mmu05211	mmu05211	Renal cell carcinoma	8/368	68/8930	0.00656598	0.0466185	0.0342122	16476/12575/11651/18708/18591/112405/18710/13819	8	promoter	Jun,Cdkn1a,Akt1,Pik3r1,Pdgfb,Egln1,Pik3r3,Epas1
promoter.mmu05230	mmu05230	Central carbon metabolism in cancer	8/368	69/8930	0.00716815	0.0494828	0.0363143	19211/18746/20539/11651/18708/15277/18710/80879	8	promoter	Pten,Pkm,Slc7a5,Akt1,Pik3r1,Hk2,Pik3r3,Slc16a3
promoter.mmu05161	mmu05161	Hepatitis B	14/368	163/8930	0.00731788	0.0494828	0.0363143	16476/22631/18035/13205/12575/12428/68652/11651/18708/13557/54401/14281/18710/11911	14	promoter	Jun,Ywhaz,Nfkbia,Ddx3x,Cdkn1a,Ccna2,Tab2,Akt1,Pik3r1,E2f3,Ywhab,Fos,Pik3r3,Atf4
promoter.mmu04142	mmu04142	Lysosome	12/368	131/8930	0.00769951	0.0504169	0.0369998	11886/18174/64933/11765/19156/211286/432486/13036/17775/106039/12492/260302	12	promoter	Asah1,Slc11a2,Ap3m2,Ap1g1,Psap,Cln5,Gnptab,Ctsh,Laptm4a,Gga1,Scarb2,Gga3
promoter.mmu05221	mmu05221	Acute myeloid leukemia	8/368	70/8930	0.00781107	0.0504169	0.0369998	12394/12428/11651/18708/67603/19401/16480/18710	8	promoter	Runx1,Ccna2,Akt1,Pik3r1,Dusp6,Rara,Jup,Pik3r3
promoter.mmu04520	mmu04520	Adherens junction	8/368	71/8930	0.00849641	0.0536218	0.0393518	108100/11461/170758/11465/58235/83767/93742/20411	8	promoter	Baiap2,Actb,Rac3,Actg1,Nectin1,Wasf1,Pard3,Sorbs1
promoter.mmu04510	mmu04510	Focal adhesion	16/368	201/8930	0.00880365	0.0543529	0.0398884	19211/12841/16476/16776/11461/170758/11465/17931/192897/11651/16400/18708/18591/16412/18607/18710	16	promoter	Pten,Col9a3,Jun,Lama5,Actb,Rac3,Actg1,Ppp1r12a,Itgb4,Akt1,Itga3,Pik3r1,Pdgfb,Itgb1,Pdpk1,Pik3r3
promoter.mmu05213	mmu05213	Endometrial cancer	7/368	58/8930	0.00937803	0.0566672	0.0415868	19211/12575/11651/18708/18607/11789/18710	7	promoter	Pten,Cdkn1a,Akt1,Pik3r1,Pdpk1,Apc,Pik3r3
promoter.mmu04919	mmu04919	Thyroid hormone signaling pathway	11/368	120/8930	0.010451	0.0610337	0.0447912	327987/11461/11465/11651/18708/17978/18607/56458/18747/26896/18710	11	promoter	Med13,Actb,Actg1,Akt1,Pik3r1,Ncoa2,Pdpk1,Foxo1,Prkaca,Med14,Pik3r3
promoter.mmu04613	mmu04613	Neutrophil extracellular trap formation	16/368	205/8930	0.0105305	0.0610337	0.0447912	15081/12727/22334/320332/22333/11461/11465/260423/11651/69386/18708/15289/15267/319154/12725/18710	16	promoter	H3f3b,Clcn4,Vdac2,H4f16,Vdac1,Actb,Actg1,H3c7,Akt1,H4c8,Pik3r1,Hmgb1,H2ac18,H3c13,Clcn3,Pik3r3
promoter.mmu04211	mmu04211	Longevity regulating pathway	9/368	90/8930	0.011575	0.0657458	0.0482493	20869/11651/18708/56458/18747/140742/18710/74370/11911	9	promoter	Stk11,Akt1,Pik3r1,Foxo1,Prkaca,Sesn1,Pik3r3,Rptor,Atf4
promoter.mmu05225	mmu05225	Hepatocellular carcinoma	14/368	174/8930	0.0126345	0.0695399	0.0510337	19211/11461/232223/11465/12575/11651/56456/14367/18708/14370/13557/57265/11789/18710	14	promoter	Pten,Actb,Txnrd3,Actg1,Cdkn1a,Akt1,Actl6a,Fzd5,Pik3r1,Fzd8,E2f3,Fzd2,Apc,Pik3r3
promoter.mmu04550	mmu04550	Signaling pathways regulating pluripotency of stem cells	12/368	140/8930	0.0127327	0.0695399	0.0510337	21423/19712/11651/16195/14367/18708/14370/57265/11789/16600/18710/21386	12	promoter	Tcf3,Rest,Akt1,Il6st,Fzd5,Pik3r1,Fzd8,Fzd2,Apc,Klf4,Pik3r3,Tbx3
promoter.mmu05415	mmu05415	Diabetic cardiomyopathy	16/368	211/8930	0.0136118	0.0729389	0.0535281	19211/22334/227197/22333/225887/11651/12858/18708/20683/11946/18762/70316/17995/67126/18710/67680	16	promoter	Pten,Vdac2,Ndufs1,Vdac1,Ndufs8,Akt1,Cox5a,Pik3r1,Sp1,Atp5a1,Prkcz,Ndufab1,Ndufv1,Atp5e,Pik3r3,Sdhb
promoter.mmu04931	mmu04931	Insulin resistance	10/368	110/8930	0.0150862	0.0793425	0.0582276	19211/26457/12702/18035/11651/18708/18762/18607/56458/18710	10	promoter	Pten,Slc27a1,Socs3,Nfkbia,Akt1,Pik3r1,Prkcz,Pdpk1,Foxo1,Pik3r3
promoter.mmu00600	mmu00600	Sphingolipid metabolism	6/368	50/8930	0.0161683	0.0834874	0.0612695	11886/19156/50784/20698/76893/208449	6	promoter	Asah1,Psap,Plpp2,Sphk1,Cers2,Sgms1
promoter.mmu04662	mmu04662	B cell receptor signaling pathway	8/368	81/8930	0.018043	0.0915039	0.0671526	16476/18035/170758/11651/18708/14281/18710/12042	8	promoter	Jun,Nfkbia,Rac3,Akt1,Pik3r1,Fos,Pik3r3,Bcl10
promoter.mmu05160	mmu05160	Hepatitis C	13/368	165/8930	0.018657	0.0928813	0.0681634	22631/22628/12702/18035/12575/11651/19052/13665/18708/13557/15976/54401/18710	13	promoter	Ywhaz,Ywhag,Socs3,Nfkbia,Cdkn1a,Akt1,Ppp2ca,Eif2s1,Pik3r1,E2f3,Ifnar2,Ywhab,Pik3r3
promoter.mmu04960	mmu04960	Aldosterone-regulated sodium reabsorption	5/368	38/8930	0.0189687	0.0928813	0.0681634	55948/18708/18607/20393/18710	5	promoter	Sfn,Pik3r1,Pdpk1,Sgk1,Pik3r3
promoter.mmu04218	mmu04218	Cellular senescence	14/368	184/8930	0.0197119	0.0948845	0.0696336	11920/19211/22334/22333/12575/12428/11651/12579/19651/18708/12193/13557/56458/18710	14	promoter	Atm,Pten,Vdac2,Vdac1,Cdkn1a,Ccna2,Akt1,Cdkn2b,Rbl2,Pik3r1,Zfp36l2,E2f3,Foxo1,Pik3r3
promoter.mmu04935	mmu04935	Growth hormone synthesis, secretion and action	10/368	116/8930	0.0211568	0.100142	0.0734919	12703/16477/12702/14678/11651/18708/18747/14281/18710/11911	10	promoter	Socs1,Junb,Socs3,Gnai2,Akt1,Pik3r1,Prkaca,Fos,Pik3r3,Atf4
promoter.mmu00190	mmu00190	Oxidative phosphorylation	11/368	135/8930	0.0234176	0.109026	0.0800119	227197/11973/225887/12858/73834/11946/70316/17995/67126/67680/27425	11	promoter	Ndufs1,Atp6v1e1,Ndufs8,Cox5a,Atp6v1d,Atp5a1,Ndufab1,Ndufv1,Atp5e,Sdhb,Atp5l
promoter.mmu04660	mmu04660	T cell receptor signaling pathway	9/368	103/8930	0.0258981	0.116747	0.085678	16476/18035/53859/11651/18708/18607/14281/18710/12042	9	promoter	Jun,Nfkbia,Map3k14,Akt1,Pik3r1,Pdpk1,Fos,Pik3r3,Bcl10
promoter.mmu05142	mmu05142	Chagas disease	9/368	103/8930	0.0258981	0.116747	0.085678	16476/12317/18035/14678/11651/19052/18708/14281/18710	9	promoter	Jun,Calr,Nfkbia,Gnai2,Akt1,Ppp2ca,Pik3r1,Fos,Pik3r3
promoter.mmu05164	mmu05164	Influenza A	13/368	173/8930	0.0263847	0.117082	0.085924	81489/22333/12702/18035/11461/11465/269966/11651/13665/18708/16650/15976/18710	13	promoter	Dnajb1,Vdac1,Socs3,Nfkbia,Actb,Actg1,Nup98,Akt1,Eif2s1,Pik3r1,Kpna6,Ifnar2,Pik3r3
promoter.mmu04923	mmu04923	Regulation of lipolysis in adipocytes	6/368	56/8930	0.0269279	0.117654	0.0863438	14678/11651/18708/18747/11555/18710	6	promoter	Gnai2,Akt1,Pik3r1,Prkaca,Adrb2,Pik3r3
promoter.mmu05218	mmu05218	Melanoma	7/368	72/8930	0.028245	0.119725	0.0878636	19211/12575/11651/18708/18591/13557/18710	7	promoter	Pten,Cdkn1a,Akt1,Pik3r1,Pdgfb,E2f3,Pik3r3
promoter.mmu05223	mmu05223	Non-small cell lung cancer	7/368	72/8930	0.028245	0.119725	0.0878636	12575/16573/11651/18708/13557/18607/18710	7	promoter	Cdkn1a,Kif5b,Akt1,Pik3r1,E2f3,Pdpk1,Pik3r3
promoter.mmu04714	mmu04714	Thermogenesis	16/368	231/8930	0.0291523	0.121754	0.0893523	227197/329003/11461/11465/225887/56456/12858/11946/70316/18747/66359/17995/67126/67680/27425/74370	16	promoter	Ndufs1,Zfp516,Actb,Actg1,Ndufs8,Actl6a,Cox5a,Atp5a1,Ndufab1,Prkaca,Cox20,Ndufv1,Atp5e,Sdhb,Atp5l,Rptor
promoter.mmu03060	mmu03060	Protein export	4/368	29/8930	0.0298452	0.122841	0.0901502	14828/217337/53421/66286	4	promoter	Hspa5,Srp68,Sec61a1,Sec11c
promoter.mmu04611	mmu04611	Platelet activation	10/368	124/8930	0.0317917	0.128809	0.0945302	11461/11465/17931/14678/11651/18708/18762/16412/18747/18710	10	promoter	Actb,Actg1,Ppp1r12a,Gnai2,Akt1,Pik3r1,Prkcz,Itgb1,Prkaca,Pik3r3
promoter.mmu05214	mmu05214	Glioma	7/368	74/8930	0.0322023	0.128809	0.0945302	19211/12575/11651/18708/18591/13557/18710	7	promoter	Pten,Cdkn1a,Akt1,Pik3r1,Pdgfb,E2f3,Pik3r3
promoter.mmu04928	mmu04928	Parathyroid hormone synthesis, secretion and action	9/368	108/8930	0.0338153	0.133382	0.0978863	13653/16478/12575/14678/20683/18747/14281/11911/17261	9	promoter	Egr1,Jund,Cdkn1a,Gnai2,Sp1,Prkaca,Fos,Atf4,Mef2d
promoter.mmu04360	mmu04360	Axon guidance	13/368	181/8930	0.036245	0.134677	0.0988362	20353/170758/20356/13845/14678/20350/18708/18762/16412/13641/18607/93742/18710	13	promoter	Sema4c,Rac3,Sema5a,Ephb3,Gnai2,Sema3f,Pik3r1,Prkcz,Itgb1,Efnb1,Pdpk1,Pard3,Pik3r3
promoter.mmu04330	mmu04330	Notch signaling pathway	6/368	60/8930	0.0362558	0.134677	0.0988362	16449/21885/19719/20602/16848/18222	6	promoter	Jag1,Tle1,Rfng,Ncor2,Lfng,Numb
promoter.mmu05100	mmu05100	Bacterial invasion of epithelial cells	7/368	76/8930	0.0365145	0.134677	0.0988362	11461/11465/18708/16412/83767/18710/56212	7	promoter	Actb,Actg1,Pik3r1,Itgb1,Wasf1,Pik3r3,Rhog
promoter.mmu05212	mmu05212	Pancreatic cancer	7/368	76/8930	0.0365145	0.134677	0.0988362	170758/12575/11651/18708/13557/18710/64143	7	promoter	Rac3,Cdkn1a,Akt1,Pik3r1,E2f3,Pik3r3,Ralb
promoter.mmu05220	mmu05220	Chronic myeloid leukemia	7/368	76/8930	0.0365145	0.134677	0.0988362	18035/12575/12394/11651/18708/13557/18710	7	promoter	Nfkbia,Cdkn1a,Runx1,Akt1,Pik3r1,E2f3,Pik3r3
promoter.mmu05412	mmu05412	Arrhythmogenic right ventricular cardiomyopathy	7/368	77/8930	0.0388068	0.141297	0.103694	11461/11465/192897/16400/16412/16480/16905	7	promoter	Actb,Actg1,Itgb4,Itga3,Itgb1,Jup,Lmna
promoter.mmu04926	mmu04926	Relaxin signaling pathway	10/368	129/8930	0.0400905	0.142684	0.104713	16476/18035/14678/11651/18708/18762/18747/14281/18710/11911	10	promoter	Jun,Nfkbia,Gnai2,Akt1,Pik3r1,Prkcz,Prkaca,Fos,Pik3r3,Atf4
promoter.mmu04120	mmu04120	Ubiquitin mediated proteolysis	11/368	147/8930	0.0401928	0.142684	0.104713	66156/12703/67921/67128/22190/12211/66894/12702/117146/77891/53323	11	promoter	Anapc11,Socs1,Ube2f,Ube2g1,Ubc,Birc6,Wwp2,Socs3,Ube3b,Ube2s,Ube2k
promoter.mmu04213	mmu04213	Longevity regulating pathway - multiple species	6/368	62/8930	0.0416098	0.145891	0.107066	11651/18708/56458/18747/18710/74370	6	promoter	Akt1,Pik3r1,Foxo1,Prkaca,Pik3r3,Rptor
promoter.mmu05016	mmu05016	Huntington disease	19/368	302/8930	0.0435877	0.148075	0.108669	22146/22334/227197/22333/22143/329015/56436/52639/16573/225887/19712/12858/20683/11946/13191/70316/17995/67126/67680	19	promoter	Tuba1c,Vdac2,Ndufs1,Vdac1,Tuba1b,Atg2a,Adrm1,Wipi1,Kif5b,Ndufs8,Rest,Cox5a,Sp1,Atp5a1,Dctn1,Ndufab1,Ndufv1,Atp5e,Sdhb
promoter.mmu01521	mmu01521	EGFR tyrosine kinase inhibitor resistance	7/368	79/8930	0.0436695	0.148075	0.108669	19211/12125/11651/18708/18591/211323/18710	7	promoter	Pten,Bcl2l11,Akt1,Pik3r1,Pdgfb,Nrg1,Pik3r3
promoter.mmu05205	mmu05205	Proteoglycans in cancer	14/368	205/8930	0.0437969	0.148075	0.108669	11461/11465/12575/17931/13207/11651/14367/18708/14370/16412/57265/18607/18747/18710	14	promoter	Actb,Actg1,Cdkn1a,Ppp1r12a,Ddx5,Akt1,Fzd5,Pik3r1,Fzd8,Itgb1,Fzd2,Pdpk1,Prkaca,Pik3r3
promoter.mmu05226	mmu05226	Gastric cancer	11/368	150/8930	0.0454349	0.151806	0.111407	12575/11651/12579/14367/18708/14370/13557/16480/57265/11789/18710	11	promoter	Cdkn1a,Akt1,Cdkn2b,Fzd5,Pik3r1,Fzd8,E2f3,Jup,Fzd2,Apc,Pik3r3
promoter.mmu01524	mmu01524	Platinum drug resistance	7/368	80/8930	0.0462418	0.152706	0.112067	11920/12575/11651/18708/18607/20529/18710	7	promoter	Atm,Cdkn1a,Akt1,Pik3r1,Pdpk1,Slc31a1,Pik3r3
enhancer.mmu04020	mmu04020	Calcium signaling pathway	5/30	240/8930	0.00110583	0.0895724	0.0849745	14573/18213/234779/170732/20698	5	enhancer	Gdnf,Ntrk3,Plcg2,Trhr2,Sphk1
enhancer.mmu00534	mmu00534	Glycosaminoglycan biosynthesis - heparan sulfate / heparin	2/30	24/8930	0.00287617	0.116485	0.110505	50785/233781	2	enhancer	Hs6st1,Xylt1
enhancer.mmu04722	mmu04722	Neurotrophin signaling pathway	3/30	121/8930	0.00754585	0.203738	0.19328	18213/234779/107746	3	enhancer	Ntrk3,Plcg2,Rapgef1
enhancer.mmu04340	mmu04340	Hedgehog signaling pathway	2/30	58/8930	0.0160505	0.260019	0.246672	24069/104318	2	enhancer	Sufu,Csnk1d
enhancer.mmu04370	mmu04370	VEGF signaling pathway	2/30	58/8930	0.0160505	0.260019	0.246672	234779/20698	2	enhancer	Plcg2,Sphk1
enhancer.mmu04510	mmu04510	Focal adhesion	3/30	201/8930	0.0291927	0.394102	0.373872	12334/107746/13367	3	enhancer	Capn2,Rapgef1,Diaph1
enhancer.mmu04666	mmu04666	Fc gamma R-mediated phagocytosis	2/30	92/8930	0.0378902	0.438443	0.415937	234779/20698	2	enhancer	Plcg2,Sphk1
enhancer.mmu04933	mmu04933	AGE-RAGE signaling pathway in diabetic complications	2/30	101/8930	0.0448727	0.454336	0.431014	234779/13367	2	enhancer	Plcg2,Diaph1
