# Supplementary material for: Progressive senescence programs induce intrinsic vulnerability to aging-related female breast cancer
Source: Nat Commun. 2024 Jun 17;15:5154. doi: 10.1038/s41467-024-49106-2 (PMC11183265; doi:10.1038/s41467-024-49106-2)
Supplement: Supplementary file 8 — Supplementary Data 6 [file 41467_2024_49106_MOESM8_ESM.xlsx]

## Sheet: genes
	p_val	avg_log2FC	pct.1	pct.2	p_val_adj
Ccl7	2.16442e-44	-0.800197	0.057	0.531	3.4858e-40
Atf3	4.02872e-31	-1.12079	0.294	0.716	6.48826e-27
Krt15	8.41383e-26	0.921986	0.381	0.059	1.35505e-21
Mt2	2.24039e-25	-0.840704	0.965	0.997	3.60815e-21
Fabp4	2.43933e-23	-1.00899	0.221	0.515	3.92855e-19
Klf4	1.3946e-21	-0.905408	0.177	0.523	2.246e-17
Rnf19b	1.6375e-20	-0.664405	0.134	0.456	2.63719e-16
Adamts1	1.20252e-19	-0.80149	0.488	0.804	1.93666e-15
Nr4a1	1.33219e-18	-0.981485	0.259	0.568	2.1455e-14
Gm42418	8.6855e-17	0.447516	0.997	0.995	1.3988e-12
Rps27rt	1.08098e-16	-0.349426	0.992	0.997	1.74091e-12
Ubc	1.369e-15	-0.434563	0.984	0.995	2.20478e-11
Upp1	2.35977e-14	-0.446201	0.158	0.429	3.8004e-10
Gm2000	3.53902e-13	-0.30756	0.992	0.995	5.69959e-09
Nfkbia	6.05358e-13	-0.650271	0.809	0.949	9.74929e-09
Nol6	6.75993e-13	-0.40777	0.09	0.311	1.08869e-08
Eef1a1	8.00792e-13	0.325278	0.992	0.995	1.28968e-08
Rps20	2.13034e-12	0.287765	0.997	0.997	3.43092e-08
Trp63	2.80271e-12	0.898581	0.529	0.3	4.51376e-08
Igfbp6	3.35978e-12	-0.480431	0.177	0.424	5.41093e-08
Ftl1-ps1	4.1407e-12	-0.402701	0.989	0.995	6.66859e-08
Ackr3	5.02336e-12	-0.45482	0.322	0.592	8.09012e-08
Hspa1a	8.18083e-12	-0.354697	0.226	0.477	1.31752e-07
Tsc22d1	1.57955e-11	-0.616281	0.804	0.933	2.54387e-07
Aff1	1.9346e-11	-0.469874	0.166	0.397	3.11567e-07
Plk2	2.16418e-11	-0.493509	0.155	0.386	3.48541e-07
Fosb	2.25129e-11	-0.726745	0.428	0.705	3.6257e-07
Ecrg4	4.18728e-11	-0.601913	0.771	0.93	6.74362e-07
Usp50	4.89543e-11	-0.45766	0.861	0.92	7.88409e-07
Fgg	6.50069e-11	-0.558286	0.594	0.847	1.04694e-06
Rgcc	8.31192e-11	-0.376543	0.477	0.748	1.33863e-06
Synm	9.67098e-11	-0.438282	0.044	0.201	1.55751e-06
Tmem126a	1.12764e-10	-0.250016	0.204	0.442	1.81606e-06
Lgals7	1.38633e-10	0.635127	0.741	0.566	2.23268e-06
Deptor	1.75005e-10	-0.573932	0.338	0.587	2.81845e-06
Ucp2	2.50344e-10	0.469034	0.785	0.571	4.03179e-06
Rps4x	2.92836e-10	0.335086	0.989	0.992	4.71613e-06
Ccl2	4.09957e-10	-0.318943	0.057	0.217	6.60236e-06
Hsp90aa1	4.16641e-10	-0.318815	0.997	0.992	6.71001e-06
Fosl2	5.19979e-10	-0.301122	0.142	0.346	8.37427e-06
Pim3	7.91788e-10	-0.416281	0.142	0.338	1.27517e-05
Casp4	1.04161e-09	-0.463385	0.166	0.378	1.67751e-05
Rbp1	1.38542e-09	0.523013	0.984	0.933	2.23121e-05
Chil1	1.44119e-09	-0.556341	0.967	0.979	2.32103e-05
Lgals1	1.64499e-09	0.524043	0.984	0.968	2.64925e-05
Exosc4	2.56491e-09	0.321968	0.349	0.158	4.13079e-05
Fam3c	2.82689e-09	0.393578	0.39	0.185	4.55271e-05
Fos	3.37958e-09	-0.613684	0.567	0.764	5.44281e-05
Myd88	3.66796e-09	-0.410872	0.207	0.421	5.90725e-05
Cxcl1	4.68641e-09	-0.386307	0.7	0.882	7.54747e-05
Ppp1r15a	5.16963e-09	-0.580319	0.431	0.654	8.32569e-05
Rpl6	5.92867e-09	0.254978	0.997	0.997	9.54812e-05
Mt1	6.33826e-09	-0.368536	0.997	1	0.000102078
Hbegf	1.4373e-08	-0.595551	0.48	0.713	0.000231477
Cdkn1a	1.5558e-08	-0.508977	0.907	0.962	0.000250562
Ldha	1.87204e-08	-0.423903	0.937	0.979	0.000301492
Gadd45b	2.04967e-08	-0.597737	0.45	0.638	0.000330099
Sgk1	2.23931e-08	-0.348889	0.733	0.901	0.000360642
Ube4a	2.81203e-08	0.29368	0.15	0.032	0.000452878
Ptrh2	3.01605e-08	0.572333	0.403	0.241	0.000485735
Rhoj	3.08985e-08	-0.558346	0.341	0.544	0.000497621
Gcsh	3.28057e-08	-0.26157	0.183	0.381	0.000528336
Rab20	3.54361e-08	-0.382733	0.3	0.509	0.000570698
Cotl1	4.10097e-08	0.434891	0.943	0.901	0.000660461
Mgat1	4.28837e-08	-0.318356	0.128	0.3	0.000690642
Tmem14c	4.29786e-08	0.558974	0.439	0.26	0.00069217
Cdk2	4.37533e-08	-0.25009	0.076	0.225	0.000704647
Sertad1	8.32546e-08	-0.560576	0.496	0.689	0.00134082
Tmem51	1.09447e-07	-0.481165	0.365	0.571	0.00176265
Tiparp	1.22937e-07	-0.540791	0.387	0.584	0.0019799
Coch	1.36492e-07	0.361698	0.128	0.024	0.00219821
Tmem173	1.60988e-07	-0.259387	0.052	0.177	0.00259271
Nsmce2	1.74778e-07	-0.400603	0.153	0.327	0.00281479
Ralgds	1.75104e-07	-0.4761	0.58	0.775	0.00282006
S100a6	2.11992e-07	0.390442	0.989	0.965	0.00341413
Ccn1	2.58764e-07	-0.46793	0.297	0.501	0.0041674
Telo2	4.12967e-07	-0.38845	0.109	0.257	0.00665083
Rtn4	5.0346e-07	-0.465207	0.553	0.735	0.00810823
Gnl3	5.38572e-07	-0.404198	0.905	0.976	0.0086737
Chchd1	5.68782e-07	-0.268839	0.501	0.724	0.00916023
Gjb4	5.94617e-07	0.524904	0.894	0.863	0.00957631
Clu	6.67392e-07	-0.395681	0.444	0.689	0.0107484
Midn	6.91457e-07	-0.267338	0.087	0.223	0.0111359
Rrad	6.93715e-07	-0.40916	0.054	0.172	0.0111723
Stx11	7.01633e-07	-0.261317	0.207	0.381	0.0112998
Rnf122	7.43661e-07	-0.407862	0.101	0.239	0.0119767
Phlda3	9.15321e-07	0.537093	0.749	0.622	0.0147412
Nedd4	9.36471e-07	0.375379	0.918	0.845	0.0150819
Myo1d	9.39478e-07	-0.381532	0.087	0.22	0.0151303
Sat1	1.08551e-06	-0.291238	0.599	0.804	0.0174821
Cd74	1.20893e-06	0.307635	0.142	0.04	0.0194698
Arl4c	1.21814e-06	0.411419	0.755	0.606	0.0196181
Lmo1	1.28312e-06	0.622241	0.504	0.354	0.0206646
Klhl21	1.33298e-06	-0.401841	0.234	0.399	0.0214676
Eef1b2	1.34565e-06	0.369704	0.954	0.954	0.0216717
Arhgap8	1.40749e-06	-0.270277	0.079	0.206	0.0226676
Junb	1.41937e-06	-0.495123	0.815	0.92	0.022859
Slc38a2	1.43755e-06	-0.340494	0.907	0.962	0.0231517
Polr1c	1.55105e-06	-0.404962	0.42	0.622	0.0249796
Egr1	1.65796e-06	-0.282137	0.406	0.611	0.0267014
Tgfb3	1.7216e-06	0.291573	0.158	0.051	0.0277264
Anxa3	1.73369e-06	0.270597	0.354	0.19	0.0279211
Brd2	1.73376e-06	-0.5411	0.531	0.71	0.0279222
Sfr1	1.98087e-06	-0.371436	0.82	0.93	0.0319019
Ttc4	2.19648e-06	0.269146	0.207	0.083	0.0353743
Senp6	2.24576e-06	-0.367155	0.267	0.448	0.036168
Ccnl1	2.26859e-06	-0.50192	0.55	0.694	0.0365357
Cib2	2.64303e-06	0.279732	0.24	0.107	0.0425659

## Sheet: upregulated GO in TPCA-1
	ID	Description	GeneRatio	BgRatio	pvalue	p.adjust	qvalue	geneID	Count
GO:0042771	GO:0042771	intrinsic apoptotic signaling pathway in response to DNA damage by p53 class mediator	3/27	43/23328	1.65441e-05	0.0140956	0.00989166	Trp63/Phlda3/Cd74	3
GO:0046598	GO:0046598	positive regulation of viral entry into host cell	2/27	10/23328	5.77205e-05	0.0163926	0.0115036	Lgals1/Cd74	2
GO:0075294	GO:0075294	positive regulation by symbiont of entry into host	2/27	10/23328	5.77205e-05	0.0163926	0.0115036	Lgals1/Cd74	2
GO:0072332	GO:0072332	intrinsic apoptotic signaling pathway by p53 class mediator	3/27	78/23328	9.92702e-05	0.0211445	0.0148383	Trp63/Phlda3/Cd74	3
GO:0010935	GO:0010935	regulation of macrophage cytokine production	2/27	15/23328	0.000134201	0.0228679	0.0160476	Cd74/Tgfb3	2
GO:0010934	GO:0010934	macrophage cytokine production	2/27	17/23328	0.000173574	0.0246475	0.0172965	Cd74/Tgfb3	2
GO:0008630	GO:0008630	intrinsic apoptotic signaling pathway in response to DNA damage	3/27	111/23328	0.000282173	0.0343445	0.0241014	Trp63/Phlda3/Cd74	3
GO:0050863	GO:0050863	regulation of T cell activation	4/27	321/23328	0.000480917	0.0468646	0.0328874	Lgals7/Lgals1/Cd74/Lmo1	4
GO:0072331	GO:0072331	signal transduction by p53 class mediator	3/27	135/23328	0.000500766	0.0468646	0.0328874	Trp63/Phlda3/Cd74	3
GO:0061082	GO:0061082	myeloid leukocyte cytokine production	2/27	30/23328	0.000550054	0.0468646	0.0328874	Cd74/Tgfb3	2
GO:0046596	GO:0046596	regulation of viral entry into host cell	2/27	48/23328	0.00140815	0.104159	0.0730939	Lgals1/Cd74	2
GO:0007157	GO:0007157	heterophilic cell-cell adhesion via plasma membrane cell adhesion molecules	2/27	49/23328	0.00146703	0.104159	0.0730939	Lgals7/Lgals1	2
GO:0052372	GO:0052372	modulation by symbiont of entry into host	2/27	53/23328	0.00171412	0.112341	0.0788357	Lgals1/Cd74	2
GO:1903902	GO:1903902	positive regulation of viral life cycle	2/27	58/23328	0.00204889	0.124689	0.0875013	Lgals1/Cd74	2
GO:0050670	GO:0050670	regulation of lymphocyte proliferation	3/27	231/23328	0.00235202	0.12991	0.0911651	Lgals7/Cd74/Lmo1	3
GO:0032944	GO:0032944	regulation of mononuclear cell proliferation	3/27	234/23328	0.00243963	0.12991	0.0911651	Lgals7/Cd74/Lmo1	3
GO:0070663	GO:0070663	regulation of leukocyte proliferation	3/27	251/23328	0.00297443	0.140717	0.0987487	Lgals7/Cd74/Lmo1	3
GO:1904888	GO:1904888	cranial skeletal system development	2/27	72/23328	0.00313672	0.140717	0.0987487	Trp63/Tgfb3	2
GO:0006414	GO:0006414	translational elongation	2/27	74/23328	0.00330995	0.140717	0.0987487	Eef1a1/Eef1b2	2
GO:0046718	GO:0046718	viral entry into host cell	2/27	78/23328	0.00366957	0.140717	0.0987487	Lgals1/Cd74	2
GO:0002260	GO:0002260	lymphocyte homeostasis	2/27	79/23328	0.00376221	0.140717	0.0987487	Cd74/Lmo1	2
GO:0044409	GO:0044409	entry into host	2/27	82/23328	0.00404662	0.140717	0.0987487	Lgals1/Cd74	2
GO:0002366	GO:0002366	leukocyte activation involved in immune response	3/27	285/23328	0.00424814	0.140717	0.0987487	Lgals1/Cd74/Anxa3	3
GO:0002718	GO:0002718	regulation of cytokine production involved in immune response	2/27	85/23328	0.00434076	0.140717	0.0987487	Cd74/Tgfb3	2
GO:0048524	GO:0048524	positive regulation of viral process	2/27	85/23328	0.00434076	0.140717	0.0987487	Lgals1/Cd74	2
GO:0002263	GO:0002263	cell activation involved in immune response	3/27	289/23328	0.00441659	0.140717	0.0987487	Lgals1/Cd74/Anxa3	3
GO:0007162	GO:0007162	negative regulation of cell adhesion	3/27	290/23328	0.00445934	0.140717	0.0987487	Lgals7/Lgals1/Cd74	3
GO:0097193	GO:0097193	intrinsic apoptotic signaling pathway	3/27	295/23328	0.00467683	0.142309	0.0998662	Trp63/Phlda3/Cd74	3
GO:1903037	GO:1903037	regulation of leukocyte cell-cell adhesion	3/27	309/23328	0.00531981	0.142483	0.0999879	Lgals7/Lgals1/Cd74	3
GO:0046651	GO:0046651	lymphocyte proliferation	3/27	317/23328	0.00571004	0.142483	0.0999879	Lgals7/Cd74/Lmo1	3
GO:0032943	GO:0032943	mononuclear cell proliferation	3/27	320/23328	0.00586072	0.142483	0.0999879	Lgals7/Cd74/Lmo1	3
GO:0048872	GO:0048872	homeostasis of number of cells	3/27	330/23328	0.00638021	0.142483	0.0999879	Tmem14c/Cd74/Lmo1	3
GO:0052126	GO:0052126	movement in host environment	2/27	104/23328	0.00642497	0.142483	0.0999879	Lgals1/Cd74	2
GO:0002367	GO:0002367	cytokine production involved in immune response	2/27	107/23328	0.00678836	0.142483	0.0999879	Cd74/Tgfb3	2
GO:0070661	GO:0070661	leukocyte proliferation	3/27	344/23328	0.00715265	0.142483	0.0999879	Lgals7/Cd74/Lmo1	3
GO:0045089	GO:0045089	positive regulation of innate immune response	2/27	110/23328	0.00716092	0.142483	0.0999879	Coch/Cd74	2
GO:0007159	GO:0007159	leukocyte cell-cell adhesion	3/27	345/23328	0.00720987	0.142483	0.0999879	Lgals7/Lgals1/Cd74	3
GO:0001776	GO:0001776	leukocyte homeostasis	2/27	115/23328	0.00780208	0.142483	0.0999879	Cd74/Lmo1	2
GO:0002792	GO:0002792	negative regulation of peptide secretion	2/27	116/23328	0.00793332	0.142483	0.0999879	Ucp2/Cd74	2
GO:0000187	GO:0000187	activation of MAPK activity	2/27	119/23328	0.00833304	0.142483	0.0999879	Cd74/Tgfb3	2
GO:0050868	GO:0050868	negative regulation of T cell activation	2/27	122/23328	0.00874168	0.142483	0.0999879	Lgals7/Cd74	2
GO:0002761	GO:0002761	regulation of myeloid leukocyte differentiation	2/27	131/23328	0.0100205	0.142483	0.0999879	Rbp1/Cd74	2
GO:1903038	GO:1903038	negative regulation of leukocyte cell-cell adhesion	2/27	134/23328	0.0104643	0.142483	0.0999879	Lgals7/Cd74	2
GO:0051701	GO:0051701	interaction with host	2/27	135/23328	0.0106141	0.142483	0.0999879	Lgals1/Cd74	2
GO:0002791	GO:0002791	regulation of peptide secretion	3/27	406/23328	0.0112284	0.142483	0.0999879	Ucp2/Cd74/Tgfb3	3
GO:0034427	GO:0034427	nuclear-transcribed mRNA catabolic process, exonucleolytic, 3'-5'	1/27	10/23328	0.0115162	0.142483	0.0999879	Exosc4	1
GO:0048702	GO:0048702	embryonic neurocranium morphogenesis	1/27	10/23328	0.0115162	0.142483	0.0999879	Tgfb3	1
GO:0060513	GO:0060513	prostatic bud formation	1/27	10/23328	0.0115162	0.142483	0.0999879	Trp63	1
GO:0060907	GO:0060907	positive regulation of macrophage cytokine production	1/27	10/23328	0.0115162	0.142483	0.0999879	Cd74	1
GO:0030099	GO:0030099	myeloid cell differentiation	3/27	414/23328	0.0118343	0.142483	0.0999879	Rbp1/Tmem14c/Cd74	3
GO:0002138	GO:0002138	retinoic acid biosynthetic process	1/27	11/23328	0.0126608	0.142483	0.0999879	Rbp1	1
GO:0002468	GO:0002468	dendritic cell antigen processing and presentation	1/27	11/23328	0.0126608	0.142483	0.0999879	Cd74	1
GO:0002579	GO:0002579	positive regulation of antigen processing and presentation	1/27	11/23328	0.0126608	0.142483	0.0999879	Cd74	1
GO:0016102	GO:0016102	diterpenoid biosynthetic process	1/27	11/23328	0.0126608	0.142483	0.0999879	Rbp1	1
GO:1902166	GO:1902166	negative regulation of intrinsic apoptotic signaling pathway in response to DNA damage by p53 class mediator	1/27	11/23328	0.0126608	0.142483	0.0999879	Cd74	1
GO:2001280	GO:2001280	positive regulation of unsaturated fatty acid biosynthetic process	1/27	11/23328	0.0126608	0.142483	0.0999879	Cd74	1
GO:0022407	GO:0022407	regulation of cell-cell adhesion	3/27	427/23328	0.0128588	0.142483	0.0999879	Lgals7/Lgals1/Cd74	3
GO:0090288	GO:0090288	negative regulation of cellular response to growth factor stimulus	2/27	152/23328	0.0133055	0.142483	0.0999879	Nedd4/Tgfb3	2
GO:0002833	GO:0002833	positive regulation of response to biotic stimulus	2/27	154/23328	0.0136398	0.142483	0.0999879	Coch/Cd74	2
GO:0031392	GO:0031392	regulation of prostaglandin biosynthetic process	1/27	12/23328	0.0138041	0.142483	0.0999879	Cd74	1
GO:0060525	GO:0060525	prostate glandular acinus development	1/27	12/23328	0.0138041	0.142483	0.0999879	Trp63	1
GO:0071044	GO:0071044	histone mRNA catabolic process	1/27	12/23328	0.0138041	0.142483	0.0999879	Exosc4	1
GO:0071318	GO:0071318	cellular response to ATP	1/27	12/23328	0.0138041	0.142483	0.0999879	Cib2	1
GO:1902459	GO:1902459	positive regulation of stem cell population maintenance	1/27	12/23328	0.0138041	0.142483	0.0999879	Trp63	1
GO:2000343	GO:2000343	positive regulation of chemokine (C-X-C motif) ligand 2 production	1/27	12/23328	0.0138041	0.142483	0.0999879	Cd74	1
GO:2000561	GO:2000561	regulation of CD4-positive, alpha-beta T cell proliferation	1/27	12/23328	0.0138041	0.142483	0.0999879	Lgals7	1
GO:0051250	GO:0051250	negative regulation of lymphocyte activation	2/27	158/23328	0.0143193	0.142483	0.0999879	Lgals7/Cd74	2
GO:0002700	GO:0002700	regulation of production of molecular mediator of immune response	2/27	159/23328	0.0144914	0.142483	0.0999879	Cd74/Tgfb3	2
GO:1903900	GO:1903900	regulation of viral life cycle	2/27	159/23328	0.0144914	0.142483	0.0999879	Lgals1/Cd74	2
GO:0051302	GO:0051302	regulation of cell division	2/27	160/23328	0.0146645	0.142483	0.0999879	Trp63/Tgfb3	2
GO:0010838	GO:0010838	positive regulation of keratinocyte proliferation	1/27	13/23328	0.0149461	0.142483	0.0999879	Trp63	1
GO:0030948	GO:0030948	negative regulation of vascular endothelial growth factor receptor signaling pathway	1/27	13/23328	0.0149461	0.142483	0.0999879	Nedd4	1
GO:0031126	GO:0031126	snoRNA 3'-end processing	1/27	13/23328	0.0149461	0.142483	0.0999879	Exosc4	1
GO:0033147	GO:0033147	negative regulation of intracellular estrogen receptor signaling pathway	1/27	13/23328	0.0149461	0.142483	0.0999879	Trp63	1
GO:0035739	GO:0035739	CD4-positive, alpha-beta T cell proliferation	1/27	13/23328	0.0149461	0.142483	0.0999879	Lgals7	1
GO:0043589	GO:0043589	skin morphogenesis	1/27	13/23328	0.0149461	0.142483	0.0999879	Trp63	1
GO:0060601	GO:0060601	lateral sprouting from an epithelium	1/27	13/23328	0.0149461	0.142483	0.0999879	Trp63	1
GO:0071027	GO:0071027	nuclear RNA surveillance	1/27	13/23328	0.0149461	0.142483	0.0999879	Exosc4	1
GO:0071028	GO:0071028	nuclear mRNA surveillance	1/27	13/23328	0.0149461	0.142483	0.0999879	Exosc4	1
GO:2000650	GO:2000650	negative regulation of sodium ion transmembrane transporter activity	1/27	13/23328	0.0149461	0.142483	0.0999879	Nedd4	1
GO:0002683	GO:0002683	negative regulation of immune system process	3/27	462/23328	0.0158653	0.142483	0.0999879	Lgals7/Cd74/Tgfb3	3
GO:0042048	GO:0042048	olfactory behavior	1/27	14/23328	0.0160868	0.142483	0.0999879	Gjb4	1
GO:0043312	GO:0043312	neutrophil degranulation	1/27	14/23328	0.0160868	0.142483	0.0999879	Anxa3	1
GO:0045060	GO:0045060	negative thymic T cell selection	1/27	14/23328	0.0160868	0.142483	0.0999879	Cd74	1
GO:0046642	GO:0046642	negative regulation of alpha-beta T cell proliferation	1/27	14/23328	0.0160868	0.142483	0.0999879	Lgals7	1
GO:1902306	GO:1902306	negative regulation of sodium ion transmembrane transport	1/27	14/23328	0.0160868	0.142483	0.0999879	Nedd4	1
GO:2001279	GO:2001279	regulation of unsaturated fatty acid biosynthetic process	1/27	14/23328	0.0160868	0.142483	0.0999879	Cd74	1
GO:0000291	GO:0000291	nuclear-transcribed mRNA catabolic process, exonucleolytic	1/27	15/23328	0.0172263	0.142483	0.0999879	Exosc4	1
GO:0016114	GO:0016114	terpenoid biosynthetic process	1/27	15/23328	0.0172263	0.142483	0.0999879	Rbp1	1
GO:0043144	GO:0043144	snoRNA processing	1/27	15/23328	0.0172263	0.142483	0.0999879	Exosc4	1
GO:0043383	GO:0043383	negative T cell selection	1/27	15/23328	0.0172263	0.142483	0.0999879	Cd74	1
GO:0045605	GO:0045605	negative regulation of epidermal cell differentiation	1/27	15/23328	0.0172263	0.142483	0.0999879	Trp63	1
GO:0060742	GO:0060742	epithelial cell differentiation involved in prostate gland development	1/27	15/23328	0.0172263	0.142483	0.0999879	Trp63	1
GO:0071025	GO:0071025	RNA surveillance	1/27	15/23328	0.0172263	0.142483	0.0999879	Exosc4	1
GO:1902165	GO:1902165	regulation of intrinsic apoptotic signaling pathway in response to DNA damage by p53 class mediator	1/27	15/23328	0.0172263	0.142483	0.0999879	Cd74	1
GO:2000811	GO:2000811	negative regulation of anoikis	1/27	15/23328	0.0172263	0.142483	0.0999879	Ptrh2	1
GO:0042129	GO:0042129	regulation of T cell proliferation	2/27	175/23328	0.0173671	0.142483	0.0999879	Lgals7/Lmo1	2
GO:0002830	GO:0002830	positive regulation of type 2 immune response	1/27	16/23328	0.0183645	0.142483	0.0999879	Cd74	1
GO:0019886	GO:0019886	antigen processing and presentation of exogenous peptide antigen via MHC class II	1/27	16/23328	0.0183645	0.142483	0.0999879	Cd74	1
GO:0035112	GO:0035112	genitalia morphogenesis	1/27	16/23328	0.0183645	0.142483	0.0999879	Trp63	1
GO:0043518	GO:0043518	negative regulation of DNA damage response, signal transduction by p53 class mediator	1/27	16/23328	0.0183645	0.142483	0.0999879	Cd74	1
GO:0045655	GO:0045655	regulation of monocyte differentiation	1/27	16/23328	0.0183645	0.142483	0.0999879	Cd74	1
GO:0060391	GO:0060391	positive regulation of SMAD protein signal transduction	1/27	16/23328	0.0183645	0.142483	0.0999879	Tgfb3	1
GO:0072567	GO:0072567	chemokine (C-X-C motif) ligand 2 production	1/27	16/23328	0.0183645	0.142483	0.0999879	Cd74	1
GO:2000341	GO:2000341	regulation of chemokine (C-X-C motif) ligand 2 production	1/27	16/23328	0.0183645	0.142483	0.0999879	Cd74	1
GO:0045088	GO:0045088	regulation of innate immune response	2/27	181/23328	0.0185032	0.142483	0.0999879	Coch/Cd74	2
GO:0008334	GO:0008334	histone mRNA metabolic process	1/27	17/23328	0.0195014	0.142483	0.0999879	Exosc4	1
GO:0016074	GO:0016074	snoRNA metabolic process	1/27	17/23328	0.0195014	0.142483	0.0999879	Exosc4	1
GO:0032570	GO:0032570	response to progesterone	1/27	17/23328	0.0195014	0.142483	0.0999879	Tgfb3	1
GO:0045059	GO:0045059	positive thymic T cell selection	1/27	17/23328	0.0195014	0.142483	0.0999879	Cd74	1
GO:0061179	GO:0061179	negative regulation of insulin secretion involved in cellular response to glucose stimulus	1/27	17/23328	0.0195014	0.142483	0.0999879	Ucp2	1
GO:0070206	GO:0070206	protein trimerization	1/27	17/23328	0.0195014	0.142483	0.0999879	Cd74	1
GO:2000380	GO:2000380	regulation of mesoderm development	1/27	17/23328	0.0195014	0.142483	0.0999879	Trp63	1
GO:0002695	GO:0002695	negative regulation of leukocyte activation	2/27	189/23328	0.0200659	0.142483	0.0999879	Lgals7/Cd74	2
GO:0002283	GO:0002283	neutrophil activation involved in immune response	1/27	18/23328	0.0206371	0.142483	0.0999879	Anxa3	1
GO:0030540	GO:0030540	female genitalia development	1/27	18/23328	0.0206371	0.142483	0.0999879	Trp63	1
GO:0060572	GO:0060572	morphogenesis of an epithelial bud	1/27	18/23328	0.0206371	0.142483	0.0999879	Trp63	1
GO:1904706	GO:1904706	negative regulation of vascular associated smooth muscle cell proliferation	1/27	18/23328	0.0206371	0.142483	0.0999879	Tgfb3	1
GO:0022408	GO:0022408	negative regulation of cell-cell adhesion	2/27	192/23328	0.0206659	0.142483	0.0999879	Lgals7/Cd74	2
GO:0072330	GO:0072330	monocarboxylic acid biosynthetic process	2/27	196/23328	0.0214774	0.142483	0.0999879	Rbp1/Cd74	2
GO:0006622	GO:0006622	protein targeting to lysosome	1/27	19/23328	0.0217715	0.142483	0.0999879	Nedd4	1
GO:0010766	GO:0010766	negative regulation of sodium ion transport	1/27	19/23328	0.0217715	0.142483	0.0999879	Nedd4	1
GO:0045721	GO:0045721	negative regulation of gluconeogenesis	1/27	19/23328	0.0217715	0.142483	0.0999879	Fam3c	1
GO:0061081	GO:0061081	positive regulation of myeloid leukocyte cytokine production involved in immune response	1/27	19/23328	0.0217715	0.142483	0.0999879	Cd74	1
GO:0150146	GO:0150146	cell junction disassembly	1/27	19/23328	0.0217715	0.142483	0.0999879	Tgfb3	1
GO:2000269	GO:2000269	regulation of fibroblast apoptotic process	1/27	19/23328	0.0217715	0.142483	0.0999879	Trp63	1
GO:0006839	GO:0006839	mitochondrial transport	2/27	200/23328	0.0223022	0.142483	0.0999879	Ucp2/Tmem14c	2
GO:0050870	GO:0050870	positive regulation of T cell activation	2/27	200/23328	0.0223022	0.142483	0.0999879	Lgals1/Cd74	2
GO:0050792	GO:0050792	regulation of viral process	2/27	201/23328	0.0225104	0.142483	0.0999879	Lgals1/Cd74	2
GO:0002577	GO:0002577	regulation of antigen processing and presentation	1/27	20/23328	0.0229046	0.142483	0.0999879	Cd74	1
GO:0016075	GO:0016075	rRNA catabolic process	1/27	20/23328	0.0229046	0.142483	0.0999879	Exosc4	1
GO:0030852	GO:0030852	regulation of granulocyte differentiation	1/27	20/23328	0.0229046	0.142483	0.0999879	Rbp1	1
GO:0034472	GO:0034472	snRNA 3'-end processing	1/27	20/23328	0.0229046	0.142483	0.0999879	Exosc4	1
GO:2000773	GO:2000773	negative regulation of cellular senescence	1/27	20/23328	0.0229046	0.142483	0.0999879	Trp63	1
GO:0002285	GO:0002285	lymphocyte activation involved in immune response	2/27	203/23328	0.0229293	0.142483	0.0999879	Lgals1/Cd74	2
GO:0001666	GO:0001666	response to hypoxia	2/27	208/23328	0.0239908	0.142483	0.0999879	Ucp2/Tgfb3	2
GO:0002495	GO:0002495	antigen processing and presentation of peptide antigen via MHC class II	1/27	21/23328	0.0240365	0.142483	0.0999879	Cd74	1
GO:0044346	GO:0044346	fibroblast apoptotic process	1/27	21/23328	0.0240365	0.142483	0.0999879	Trp63	1
GO:1902254	GO:1902254	negative regulation of intrinsic apoptotic signaling pathway by p53 class mediator	1/27	21/23328	0.0240365	0.142483	0.0999879	Cd74	1
GO:2000209	GO:2000209	regulation of anoikis	1/27	21/23328	0.0240365	0.142483	0.0999879	Ptrh2	1
GO:0098742	GO:0098742	cell-cell adhesion via plasma-membrane adhesion molecules	2/27	209/23328	0.0242055	0.142483	0.0999879	Lgals7/Lgals1	2
GO:0050866	GO:0050866	negative regulation of cell activation	2/27	210/23328	0.024421	0.142483	0.0999879	Lgals7/Cd74	2
GO:0042098	GO:0042098	T cell proliferation	2/27	213/23328	0.0250722	0.142483	0.0999879	Lgals7/Lmo1	2
GO:0002504	GO:0002504	antigen processing and presentation of peptide or polysaccharide antigen via MHC class II	1/27	22/23328	0.0251671	0.142483	0.0999879	Cd74	1
GO:0006783	GO:0006783	heme biosynthetic process	1/27	22/23328	0.0251671	0.142483	0.0999879	Tmem14c	1
GO:0007635	GO:0007635	chemosensory behavior	1/27	22/23328	0.0251671	0.142483	0.0999879	Gjb4	1
GO:0045683	GO:0045683	negative regulation of epidermis development	1/27	22/23328	0.0251671	0.142483	0.0999879	Trp63	1
GO:0099170	GO:0099170	postsynaptic modulation of chemical synaptic transmission	1/27	22/23328	0.0251671	0.142483	0.0999879	Nedd4	1
GO:0043903	GO:0043903	regulation of symbiotic process	2/27	218/23328	0.0261735	0.142483	0.0999879	Lgals1/Cd74	2
GO:0048545	GO:0048545	response to steroid hormone	2/27	218/23328	0.0261735	0.142483	0.0999879	Trp63/Tgfb3	2
GO:0002313	GO:0002313	mature B cell differentiation involved in immune response	1/27	23/23328	0.0262964	0.142483	0.0999879	Lgals1	1
GO:0002719	GO:0002719	negative regulation of cytokine production involved in immune response	1/27	23/23328	0.0262964	0.142483	0.0999879	Tgfb3	1
GO:0042572	GO:0042572	retinol metabolic process	1/27	23/23328	0.0262964	0.142483	0.0999879	Rbp1	1
GO:0048485	GO:0048485	sympathetic nervous system development	1/27	23/23328	0.0262964	0.142483	0.0999879	Trp63	1
GO:0099149	GO:0099149	regulation of postsynaptic neurotransmitter receptor internalization	1/27	23/23328	0.0262964	0.142483	0.0999879	Nedd4	1
GO:0002573	GO:0002573	myeloid leukocyte differentiation	2/27	220/23328	0.0266195	0.142483	0.0999879	Rbp1/Cd74	2
GO:0019058	GO:0019058	viral life cycle	2/27	221/23328	0.0268436	0.142483	0.0999879	Lgals1/Cd74	2
GO:1903039	GO:1903039	positive regulation of leukocyte cell-cell adhesion	2/27	221/23328	0.0268436	0.142483	0.0999879	Lgals1/Cd74	2
GO:0051048	GO:0051048	negative regulation of secretion	2/27	223/23328	0.0272943	0.142483	0.0999879	Ucp2/Cd74	2
GO:0051259	GO:0051259	protein complex oligomerization	2/27	223/23328	0.0272943	0.142483	0.0999879	Trp63/Cd74	2
GO:0002903	GO:0002903	negative regulation of B cell apoptotic process	1/27	24/23328	0.0274245	0.142483	0.0999879	Cd74	1
GO:0030859	GO:0030859	polarized epithelial cell differentiation	1/27	24/23328	0.0274245	0.142483	0.0999879	Trp63	1
GO:0062009	GO:0062009	secondary palate development	1/27	24/23328	0.0274245	0.142483	0.0999879	Tgfb3	1
GO:0045637	GO:0045637	regulation of myeloid cell differentiation	2/27	224/23328	0.0275207	0.142483	0.0999879	Rbp1/Cd74	2
GO:0043406	GO:0043406	positive regulation of MAP kinase activity	2/27	226/23328	0.027976	0.142483	0.0999879	Cd74/Tgfb3	2
GO:0016180	GO:0016180	snRNA processing	1/27	25/23328	0.0285513	0.142483	0.0999879	Exosc4	1
GO:0036342	GO:0036342	post-anal tail morphogenesis	1/27	25/23328	0.0285513	0.142483	0.0999879	Trp63	1
GO:1902230	GO:1902230	negative regulation of intrinsic apoptotic signaling pathway in response to DNA damage	1/27	25/23328	0.0285513	0.142483	0.0999879	Cd74	1
GO:0000303	GO:0000303	response to superoxide	1/27	26/23328	0.0296769	0.142483	0.0999879	Ucp2	1
GO:0042573	GO:0042573	retinoic acid metabolic process	1/27	26/23328	0.0296769	0.142483	0.0999879	Rbp1	1
GO:0045723	GO:0045723	positive regulation of fatty acid biosynthetic process	1/27	26/23328	0.0296769	0.142483	0.0999879	Cd74	1
GO:0090344	GO:0090344	negative regulation of cell aging	1/27	26/23328	0.0296769	0.142483	0.0999879	Trp63	1
GO:0036293	GO:0036293	response to decreased oxygen levels	2/27	234/23328	0.0298275	0.142483	0.0999879	Ucp2/Tgfb3	2
GO:0000209	GO:0000209	protein polyubiquitination	2/27	237/23328	0.0305343	0.142483	0.0999879	Ube4a/Nedd4	2
GO:0000305	GO:0000305	response to oxygen radical	1/27	27/23328	0.0308012	0.142483	0.0999879	Ucp2	1
GO:0002478	GO:0002478	antigen processing and presentation of exogenous peptide antigen	1/27	27/23328	0.0308012	0.142483	0.0999879	Cd74	1
GO:0006779	GO:0006779	porphyrin-containing compound biosynthetic process	1/27	27/23328	0.0308012	0.142483	0.0999879	Tmem14c	1
GO:0033014	GO:0033014	tetrapyrrole biosynthetic process	1/27	27/23328	0.0308012	0.142483	0.0999879	Tmem14c	1
GO:0048745	GO:0048745	smooth muscle tissue development	1/27	27/23328	0.0308012	0.142483	0.0999879	Trp63	1
GO:0090023	GO:0090023	positive regulation of neutrophil chemotaxis	1/27	27/23328	0.0308012	0.142483	0.0999879	Cd74	1
GO:0051607	GO:0051607	defense response to virus	2/27	239/23328	0.0310092	0.142483	0.0999879	Exosc4/Ttc4	2
GO:0032147	GO:0032147	activation of protein kinase activity	2/27	242/23328	0.031727	0.142483	0.0999879	Cd74/Tgfb3	2
GO:0030224	GO:0030224	monocyte differentiation	1/27	28/23328	0.0319243	0.142483	0.0999879	Cd74	1
GO:0032801	GO:0032801	receptor catabolic process	1/27	28/23328	0.0319243	0.142483	0.0999879	Nedd4	1
GO:0045061	GO:0045061	thymic T cell selection	1/27	28/23328	0.0319243	0.142483	0.0999879	Cd74	1
GO:0060390	GO:0060390	regulation of SMAD protein signal transduction	1/27	28/23328	0.0319243	0.142483	0.0999879	Tgfb3	1
GO:0061436	GO:0061436	establishment of skin barrier	1/27	28/23328	0.0319243	0.142483	0.0999879	Trp63	1
GO:1903131	GO:1903131	mononuclear cell differentiation	1/27	28/23328	0.0319243	0.142483	0.0999879	Cd74	1
GO:0001516	GO:0001516	prostaglandin biosynthetic process	1/27	29/23328	0.0330461	0.142483	0.0999879	Cd74	1
GO:0031295	GO:0031295	T cell costimulation	1/27	29/23328	0.0330461	0.142483	0.0999879	Lgals1	1
GO:0033198	GO:0033198	response to ATP	1/27	29/23328	0.0330461	0.142483	0.0999879	Cib2	1
GO:0033273	GO:0033273	response to vitamin	1/27	29/23328	0.0330461	0.142483	0.0999879	Rbp1	1
GO:0046457	GO:0046457	prostanoid biosynthetic process	1/27	29/23328	0.0330461	0.142483	0.0999879	Cd74	1
GO:0060571	GO:0060571	morphogenesis of an epithelial fold	1/27	29/23328	0.0330461	0.142483	0.0999879	Trp63	1
GO:0071624	GO:0071624	positive regulation of granulocyte chemotaxis	1/27	29/23328	0.0330461	0.142483	0.0999879	Cd74	1
GO:0000027	GO:0000027	ribosomal large subunit assembly	1/27	30/23328	0.0341666	0.142483	0.0999879	Rpl6	1
GO:0002335	GO:0002335	mature B cell differentiation	1/27	30/23328	0.0341666	0.142483	0.0999879	Lgals1	1
GO:0030947	GO:0030947	regulation of vascular endothelial growth factor receptor signaling pathway	1/27	30/23328	0.0341666	0.142483	0.0999879	Nedd4	1
GO:0051085	GO:0051085	chaperone cofactor-dependent protein refolding	1/27	30/23328	0.0341666	0.142483	0.0999879	Cd74	1
GO:0002828	GO:0002828	regulation of type 2 immune response	1/27	31/23328	0.0352859	0.142483	0.0999879	Cd74	1
GO:0008299	GO:0008299	isoprenoid biosynthetic process	1/27	31/23328	0.0352859	0.142483	0.0999879	Rbp1	1
GO:0031294	GO:0031294	lymphocyte costimulation	1/27	31/23328	0.0352859	0.142483	0.0999879	Lgals1	1
GO:0032967	GO:0032967	positive regulation of collagen biosynthetic process	1/27	31/23328	0.0352859	0.142483	0.0999879	Tgfb3	1
GO:0042168	GO:0042168	heme metabolic process	1/27	31/23328	0.0352859	0.142483	0.0999879	Tmem14c	1
GO:0043276	GO:0043276	anoikis	1/27	31/23328	0.0352859	0.142483	0.0999879	Ptrh2	1
GO:1902253	GO:1902253	regulation of intrinsic apoptotic signaling pathway by p53 class mediator	1/27	31/23328	0.0352859	0.142483	0.0999879	Cd74	1
GO:0001818	GO:0001818	negative regulation of cytokine production	2/27	260/23328	0.0361715	0.142483	0.0999879	Lgals7/Tgfb3	2
GO:0002902	GO:0002902	regulation of B cell apoptotic process	1/27	32/23328	0.036404	0.142483	0.0999879	Cd74	1
GO:0051491	GO:0051491	positive regulation of filopodium assembly	1/27	32/23328	0.036404	0.142483	0.0999879	Tgfb3	1
GO:1901797	GO:1901797	negative regulation of signal transduction by p53 class mediator	1/27	32/23328	0.036404	0.142483	0.0999879	Cd74	1
GO:2000515	GO:2000515	negative regulation of CD4-positive, alpha-beta T cell activation	1/27	32/23328	0.036404	0.142483	0.0999879	Lgals7	1
GO:0022409	GO:0022409	positive regulation of cell-cell adhesion	2/27	265/23328	0.0374469	0.142483	0.0999879	Lgals1/Cd74	2
GO:0033561	GO:0033561	regulation of water loss via skin	1/27	33/23328	0.0375208	0.142483	0.0999879	Trp63	1
GO:0042119	GO:0042119	neutrophil activation	1/27	33/23328	0.0375208	0.142483	0.0999879	Anxa3	1
GO:0045616	GO:0045616	regulation of keratinocyte differentiation	1/27	33/23328	0.0375208	0.142483	0.0999879	Trp63	1
GO:0060740	GO:0060740	prostate gland epithelium morphogenesis	1/27	33/23328	0.0375208	0.142483	0.0999879	Trp63	1
GO:0098884	GO:0098884	postsynaptic neurotransmitter receptor internalization	1/27	33/23328	0.0375208	0.142483	0.0999879	Nedd4	1
GO:0140239	GO:0140239	postsynaptic endocytosis	1/27	33/23328	0.0375208	0.142483	0.0999879	Nedd4	1
GO:0010714	GO:0010714	positive regulation of collagen metabolic process	1/27	34/23328	0.0386364	0.142483	0.0999879	Tgfb3	1
GO:0016073	GO:0016073	snRNA metabolic process	1/27	34/23328	0.0386364	0.142483	0.0999879	Exosc4	1
GO:0019884	GO:0019884	antigen processing and presentation of exogenous antigen	1/27	34/23328	0.0386364	0.142483	0.0999879	Cd74	1
GO:0032689	GO:0032689	negative regulation of interferon-gamma production	1/27	34/23328	0.0386364	0.142483	0.0999879	Lgals7	1
GO:0060512	GO:0060512	prostate gland morphogenesis	1/27	34/23328	0.0386364	0.142483	0.0999879	Trp63	1
GO:0090022	GO:0090022	regulation of neutrophil chemotaxis	1/27	34/23328	0.0386364	0.142483	0.0999879	Cd74	1
GO:0110053	GO:0110053	regulation of actin filament organization	2/27	273/23328	0.0395234	0.142483	0.0999879	Cotl1/Tgfb3	2
GO:0000460	GO:0000460	maturation of 5.8S rRNA	1/27	35/23328	0.0397507	0.142483	0.0999879	Exosc4	1
GO:0002446	GO:0002446	neutrophil mediated immunity	1/27	35/23328	0.0397507	0.142483	0.0999879	Anxa3	1
GO:0006458	GO:0006458	'de novo' protein folding	1/27	35/23328	0.0397507	0.142483	0.0999879	Cd74	1
GO:0006623	GO:0006623	protein targeting to vacuole	1/27	35/23328	0.0397507	0.142483	0.0999879	Nedd4	1
GO:0010837	GO:0010837	regulation of keratinocyte proliferation	1/27	35/23328	0.0397507	0.142483	0.0999879	Trp63	1
GO:0033146	GO:0033146	regulation of intracellular estrogen receptor signaling pathway	1/27	35/23328	0.0397507	0.142483	0.0999879	Trp63	1
GO:0034110	GO:0034110	regulation of homotypic cell-cell adhesion	1/27	35/23328	0.0397507	0.142483	0.0999879	Lgals1	1
GO:0035116	GO:0035116	embryonic hindlimb morphogenesis	1/27	35/23328	0.0397507	0.142483	0.0999879	Trp63	1
GO:0043516	GO:0043516	regulation of DNA damage response, signal transduction by p53 class mediator	1/27	35/23328	0.0397507	0.142483	0.0999879	Cd74	1
GO:0050832	GO:0050832	defense response to fungus	1/27	35/23328	0.0397507	0.142483	0.0999879	Cotl1	1
GO:0051084	GO:0051084	'de novo' posttranslational protein folding	1/27	35/23328	0.0397507	0.142483	0.0999879	Cd74	1
GO:0031349	GO:0031349	positive regulation of defense response	2/27	278/23328	0.0408433	0.142483	0.0999879	Coch/Cd74	2
GO:0002701	GO:0002701	negative regulation of production of molecular mediator of immune response	1/27	36/23328	0.0408637	0.142483	0.0999879	Tgfb3	1
GO:0006775	GO:0006775	fat-soluble vitamin metabolic process	1/27	36/23328	0.0408637	0.142483	0.0999879	Rbp1	1
GO:0031069	GO:0031069	hair follicle morphogenesis	1/27	36/23328	0.0408637	0.142483	0.0999879	Trp63	1
GO:0034661	GO:0034661	ncRNA catabolic process	1/27	36/23328	0.0408637	0.142483	0.0999879	Exosc4	1
GO:0035115	GO:0035115	embryonic forelimb morphogenesis	1/27	36/23328	0.0408637	0.142483	0.0999879	Trp63	1
GO:1902624	GO:1902624	positive regulation of neutrophil migration	1/27	36/23328	0.0408637	0.142483	0.0999879	Cd74	1
GO:0060485	GO:0060485	mesenchyme development	2/27	281/23328	0.0416433	0.142483	0.0999879	Nedd4/Tgfb3	2
GO:0090287	GO:0090287	regulation of cellular response to growth factor stimulus	2/27	281/23328	0.0416433	0.142483	0.0999879	Nedd4/Tgfb3	2
GO:0001782	GO:0001782	B cell homeostasis	1/27	37/23328	0.0419756	0.142483	0.0999879	Cd74	1
GO:0002053	GO:0002053	positive regulation of mesenchymal cell proliferation	1/27	37/23328	0.0419756	0.142483	0.0999879	Trp63	1
GO:0009954	GO:0009954	proximal/distal pattern formation	1/27	37/23328	0.0419756	0.142483	0.0999879	Trp63	1
GO:0033144	GO:0033144	negative regulation of intracellular steroid hormone receptor signaling pathway	1/27	37/23328	0.0419756	0.142483	0.0999879	Trp63	1
GO:1902229	GO:1902229	regulation of intrinsic apoptotic signaling pathway in response to DNA damage	1/27	37/23328	0.0419756	0.142483	0.0999879	Cd74	1
GO:1903427	GO:1903427	negative regulation of reactive oxygen species biosynthetic process	1/27	37/23328	0.0419756	0.142483	0.0999879	Eef1a1	1
GO:0009615	GO:0009615	response to virus	2/27	286/23328	0.0429898	0.143958	0.101023	Exosc4/Ttc4	2
GO:0030851	GO:0030851	granulocyte differentiation	1/27	38/23328	0.0430861	0.143958	0.101023	Rbp1	1
GO:0046640	GO:0046640	regulation of alpha-beta T cell proliferation	1/27	38/23328	0.0430861	0.143958	0.101023	Lgals7	1
GO:2000036	GO:2000036	regulation of stem cell population maintenance	1/27	38/23328	0.0430861	0.143958	0.101023	Trp63	1
GO:0070482	GO:0070482	response to oxygen levels	2/27	287/23328	0.0432611	0.143978	0.101037	Ucp2/Tgfb3	2
GO:0006778	GO:0006778	porphyrin-containing compound metabolic process	1/27	39/23328	0.0441955	0.144564	0.101449	Tmem14c	1
GO:0036230	GO:0036230	granulocyte activation	1/27	39/23328	0.0441955	0.144564	0.101449	Anxa3	1
GO:0061462	GO:0061462	protein localization to lysosome	1/27	39/23328	0.0441955	0.144564	0.101449	Nedd4	1
GO:0002831	GO:0002831	regulation of response to biotic stimulus	2/27	291/23328	0.0443527	0.144564	0.101449	Coch/Cd74	2
GO:0071902	GO:0071902	positive regulation of protein serine/threonine kinase activity	2/27	291/23328	0.0443527	0.144564	0.101449	Cd74/Tgfb3	2
GO:0009409	GO:0009409	response to cold	1/27	40/23328	0.0453036	0.144564	0.101449	Ucp2	1
GO:0042092	GO:0042092	type 2 immune response	1/27	40/23328	0.0453036	0.144564	0.101449	Cd74	1
GO:0043368	GO:0043368	positive T cell selection	1/27	40/23328	0.0453036	0.144564	0.101449	Cd74	1
GO:0043628	GO:0043628	ncRNA 3'-end processing	1/27	40/23328	0.0453036	0.144564	0.101449	Exosc4	1
GO:0060325	GO:0060325	face morphogenesis	1/27	40/23328	0.0453036	0.144564	0.101449	Tgfb3	1
GO:0099590	GO:0099590	neurotransmitter receptor internalization	1/27	40/23328	0.0453036	0.144564	0.101449	Nedd4	1
GO:0042254	GO:0042254	ribosome biogenesis	2/27	296/23328	0.0457318	0.145386	0.102025	Exosc4/Rpl6	2
GO:0051402	GO:0051402	neuron apoptotic process	2/27	298/23328	0.0462879	0.145864	0.102361	Trp63/Tgfb3	2
GO:0048730	GO:0048730	epidermis morphogenesis	1/27	41/23328	0.0464105	0.145864	0.102361	Trp63	1
GO:0071364	GO:0071364	cellular response to epidermal growth factor stimulus	1/27	41/23328	0.0464105	0.145864	0.102361	Eef1a1	1
GO:0046394	GO:0046394	carboxylic acid biosynthetic process	2/27	299/23328	0.046567	0.145864	0.102361	Rbp1/Cd74	2
GO:0016053	GO:0016053	organic acid biosynthetic process	2/27	300/23328	0.0468466	0.146203	0.102598	Rbp1/Cd74	2
GO:0043405	GO:0043405	regulation of MAP kinase activity	2/27	301/23328	0.0471269	0.14654	0.102835	Cd74/Tgfb3	2
GO:0046633	GO:0046633	alpha-beta T cell proliferation	1/27	42/23328	0.0475161	0.14668	0.102933	Lgals7	1
GO:2000772	GO:2000772	regulation of cellular senescence	1/27	42/23328	0.0475161	0.14668	0.102933	Trp63	1
GO:0001783	GO:0001783	B cell apoptotic process	1/27	43/23328	0.0486205	0.148476	0.104193	Cd74	1
GO:0042304	GO:0042304	regulation of fatty acid biosynthetic process	1/27	43/23328	0.0486205	0.148476	0.104193	Cd74	1
GO:0046636	GO:0046636	negative regulation of alpha-beta T cell activation	1/27	43/23328	0.0486205	0.148476	0.104193	Lgals7	1
GO:0016032	GO:0016032	viral process	2/27	309/23328	0.0493915	0.149171	0.104681	Lgals1/Cd74	2
GO:1902105	GO:1902105	regulation of leukocyte differentiation	2/27	309/23328	0.0493915	0.149171	0.104681	Rbp1/Cd74	2
GO:0045747	GO:0045747	positive regulation of Notch signaling pathway	1/27	44/23328	0.0497237	0.149171	0.104681	Trp63	1
GO:0051898	GO:0051898	negative regulation of protein kinase B signaling	1/27	44/23328	0.0497237	0.149171	0.104681	Phlda3	1
GO:0070849	GO:0070849	response to epidermal growth factor	1/27	44/23328	0.0497237	0.149171	0.104681	Eef1a1	1

## Sheet: upregulated KEGG in TPCA-1
	ID	Description	GeneRatio	BgRatio	pvalue	p.adjust	qvalue	geneID	Count	genesymbol
mmu03010	mmu03010	Ribosome	3/11	179/8943	0.00115588	0.0433741	0.040089	67427/20102/19988	3	Rps20/Rps4x/Rpl6
mmu05171	mmu05171	Coronavirus disease - COVID-19	3/11	247/8943	0.00291377	0.0433741	0.040089	67427/20102/19988	3	Rps20/Rps4x/Rpl6
mmu05140	mmu05140	Leishmaniasis	2/11	70/8943	0.00317371	0.0433741	0.040089	13627/21809	2	Eef1a1/Tgfb3
mmu04120	mmu04120	Ubiquitin mediated proteolysis	2/11	147/8943	0.013392	0.137268	0.126872	140630/17999	2	Ube4a/Nedd4
mmu05152	mmu05152	Tuberculosis	2/11	180/8943	0.0196646	0.16125	0.149037	16149/21809	2	Cd74/Tgfb3

## Sheet: downregulated GO in TPCA-1
	ID	Description	GeneRatio	BgRatio	pvalue	p.adjust	qvalue	geneID	Count
GO:0045860	GO:0045860	positive regulation of protein kinase activity	11/76	440/23328	1.80616e-07	0.000335765	0.00024925	Igfbp6/Rgcc/Hsp90aa1/Chil1/Hbegf/Cdkn1a/Gadd45b/Ccn1/Telo2/Clu/Egr1	11
GO:1901342	GO:1901342	regulation of vasculature development	9/76	356/23328	2.3513e-06	0.00218554	0.0016224	Klf4/Adamts1/Plk2/Rgcc/Ccl2/Chil1/Rhoj/Rtn4/Egr1	9
GO:2000181	GO:2000181	negative regulation of blood vessel morphogenesis	6/76	126/23328	3.53465e-06	0.0021903	0.00162594	Klf4/Adamts1/Plk2/Rgcc/Ccl2/Rtn4	6
GO:1901343	GO:1901343	negative regulation of vasculature development	6/76	139/23328	6.2327e-06	0.0022611	0.00167849	Klf4/Adamts1/Plk2/Rgcc/Ccl2/Rtn4	6
GO:1902947	GO:1902947	regulation of tau-protein kinase activity	3/76	12/23328	7.15767e-06	0.0022611	0.00167849	Hsp90aa1/Clu/Egr1	3
GO:0070372	GO:0070372	regulation of ERK1 and ERK2 cascade	8/76	308/23328	7.29778e-06	0.0022611	0.00167849	Ccl7/Atf3/Klf4/Ackr3/Fgg/Ccl2/Chil1/Ccn1	8
GO:0045765	GO:0045765	regulation of angiogenesis	8/76	320/23328	9.63719e-06	0.0023777	0.00176505	Klf4/Adamts1/Plk2/Rgcc/Ccl2/Chil1/Rhoj/Rtn4	8
GO:0070371	GO:0070371	ERK1 and ERK2 cascade	8/76	325/23328	1.07838e-05	0.0023777	0.00176505	Ccl7/Atf3/Klf4/Ackr3/Fgg/Ccl2/Chil1/Ccn1	8
GO:0071248	GO:0071248	cellular response to metal ion	6/76	156/23328	1.20671e-05	0.0023777	0.00176505	Mt2/Fabp4/Fosb/Fos/Mt1/Junb	6
GO:1902895	GO:1902895	positive regulation of pri-miRNA transcription by RNA polymerase II	4/76	44/23328	1.27902e-05	0.0023777	0.00176505	Klf4/Fos/Gnl3/Egr1	4
GO:0048660	GO:0048660	regulation of smooth muscle cell proliferation	6/76	165/23328	1.65979e-05	0.00280504	0.00208228	Klf4/Adamts1/Myd88/Hbegf/Cdkn1a/Egr1	6
GO:0048659	GO:0048659	smooth muscle cell proliferation	6/76	170/23328	1.96541e-05	0.00304475	0.00226022	Klf4/Adamts1/Myd88/Hbegf/Cdkn1a/Egr1	6
GO:0019221	GO:0019221	cytokine-mediated signaling pathway	8/76	369/23328	2.6841e-05	0.00336727	0.00249964	Ccl7/Nfkbia/Ackr3/Ccl2/Casp4/Myd88/Cxcl1/Egr1	8
GO:0000082	GO:0000082	G1/S transition of mitotic cell cycle	6/76	183/23328	2.9768e-05	0.00336727	0.00249964	Klf4/Adamts1/Plk2/Rgcc/Cdkn1a/Cdk2	6
GO:0002042	GO:0002042	cell migration involved in sprouting angiogenesis	4/76	55/23328	3.1274e-05	0.00336727	0.00249964	Klf4/Nr4a1/Plk2/Rhoj	4
GO:0010038	GO:0010038	response to metal ion	7/76	274/23328	3.12799e-05	0.00336727	0.00249964	Mt2/Fabp4/Fosb/Fgg/Fos/Mt1/Junb	7
GO:1902893	GO:1902893	regulation of pri-miRNA transcription by RNA polymerase II	4/76	56/23328	3.35968e-05	0.00336727	0.00249964	Klf4/Fos/Gnl3/Egr1	4
GO:2000379	GO:2000379	positive regulation of reactive oxygen species metabolic process	5/76	114/23328	3.57519e-05	0.00336727	0.00249964	Klf4/Hsp90aa1/Cxcl1/Cdkn1a/Clu	5
GO:0061614	GO:0061614	pri-miRNA transcription by RNA polymerase II	4/76	58/23328	3.86182e-05	0.00336727	0.00249964	Klf4/Fos/Gnl3/Egr1	4
GO:0043534	GO:0043534	blood vessel endothelial cell migration	5/76	119/23328	4.39199e-05	0.00336727	0.00249964	Klf4/Nr4a1/Plk2/Rgcc/Rhoj	5
GO:0070098	GO:0070098	chemokine-mediated signaling pathway	4/76	60/23328	4.41677e-05	0.00336727	0.00249964	Ccl7/Ackr3/Ccl2/Cxcl1	4
GO:0016525	GO:0016525	negative regulation of angiogenesis	5/76	122/23328	4.94711e-05	0.00336727	0.00249964	Klf4/Adamts1/Plk2/Rgcc/Ccl2	5
GO:0010631	GO:0010631	epithelial cell migration	7/76	295/23328	4.99544e-05	0.00336727	0.00249964	Klf4/Nr4a1/Plk2/Rgcc/Hbegf/Rhoj/Rtn4	7
GO:0044843	GO:0044843	cell cycle G1/S phase transition	6/76	201/23328	5.02812e-05	0.00336727	0.00249964	Klf4/Adamts1/Plk2/Rgcc/Cdkn1a/Cdk2	6
GO:0000723	GO:0000723	telomere maintenance	5/76	123/23328	5.14371e-05	0.00336727	0.00249964	Hspa1a/Hsp90aa1/Nsmce2/Telo2/Gnl3	5
GO:0002040	GO:0002040	sprouting angiogenesis	5/76	123/23328	5.14371e-05	0.00336727	0.00249964	Klf4/Nr4a1/Plk2/Rhoj/Rtn4	5
GO:0090132	GO:0090132	epithelium migration	7/76	297/23328	5.21289e-05	0.00336727	0.00249964	Klf4/Nr4a1/Plk2/Rgcc/Hbegf/Rhoj/Rtn4	7
GO:1990266	GO:1990266	neutrophil migration	5/76	124/23328	5.3463e-05	0.00336727	0.00249964	Ccl7/Ccl2/Myd88/Cxcl1/Rtn4	5
GO:0090130	GO:0090130	tissue migration	7/76	299/23328	5.43805e-05	0.00336727	0.00249964	Klf4/Nr4a1/Plk2/Rgcc/Hbegf/Rhoj/Rtn4	7
GO:0032200	GO:0032200	telomere organization	5/76	125/23328	5.555e-05	0.00336727	0.00249964	Hspa1a/Hsp90aa1/Nsmce2/Telo2/Gnl3	5
GO:0071276	GO:0071276	cellular response to cadmium ion	3/76	23/23328	5.61514e-05	0.00336727	0.00249964	Mt2/Fos/Mt1	3
GO:0090398	GO:0090398	cellular senescence	4/76	65/23328	6.05726e-05	0.00342519	0.00254264	Plk2/Ecrg4/Cdkn1a/Nsmce2	4
GO:1904018	GO:1904018	positive regulation of vasculature development	6/76	208/23328	6.08022e-05	0.00342519	0.00254264	Klf4/Plk2/Chil1/Rhoj/Rtn4/Egr1	6
GO:1990868	GO:1990868	response to chemokine	4/76	70/23328	8.10282e-05	0.00430375	0.00319483	Ccl7/Ackr3/Ccl2/Cxcl1	4
GO:1990869	GO:1990869	cellular response to chemokine	4/76	70/23328	8.10282e-05	0.00430375	0.00319483	Ccl7/Ackr3/Ccl2/Cxcl1	4
GO:0045732	GO:0045732	positive regulation of protein catabolic process	6/76	222/23328	8.71103e-05	0.00449828	0.00333923	Rnf19b/Hspa1a/Plk2/Hsp90aa1/Tiparp/Clu	6
GO:0035966	GO:0035966	response to topologically incorrect protein	5/76	141/23328	9.83335e-05	0.00481604	0.00357511	Atf3/Hspa1a/Hsp90aa1/Ppp1r15a/Clu	5
GO:0071241	GO:0071241	cellular response to inorganic substance	6/76	227/23328	9.84452e-05	0.00481604	0.00357511	Mt2/Fabp4/Fosb/Fos/Mt1/Junb	6
GO:0001819	GO:0001819	positive regulation of cytokine production	8/76	449/23328	0.000106231	0.00506366	0.00375893	Usp50/Rgcc/Ccl2/Casp4/Myd88/Rtn4/Clu/Egr1	8
GO:1903364	GO:1903364	positive regulation of cellular protein catabolic process	5/76	145/23328	0.000112182	0.00521368	0.0038703	Rnf19b/Hspa1a/Plk2/Hsp90aa1/Clu	5
GO:0010632	GO:0010632	regulation of epithelial cell migration	6/76	235/23328	0.000118995	0.00539052	0.00400157	Klf4/Plk2/Rgcc/Hbegf/Rhoj/Rtn4	6
GO:0033002	GO:0033002	muscle cell proliferation	6/76	236/23328	0.000121787	0.00539052	0.00400157	Klf4/Adamts1/Myd88/Hbegf/Cdkn1a/Egr1	6
GO:0071347	GO:0071347	cellular response to interleukin-1	4/76	81/23328	0.000143103	0.00618671	0.00459261	Ccl7/Ccl2/Myd88/Egr1	4
GO:0042326	GO:0042326	negative regulation of phosphorylation	8/76	471/23328	0.00014754	0.00623355	0.00462738	Atf3/Fabp4/Klf4/Deptor/Ppp1r15a/Cdkn1a/Gadd45b/Midn	8
GO:0097530	GO:0097530	granulocyte migration	5/76	155/23328	0.000153372	0.00633598	0.00470342	Ccl7/Ccl2/Myd88/Cxcl1/Rtn4	5
GO:0032436	GO:0032436	positive regulation of proteasomal ubiquitin-dependent protein catabolic process	4/76	88/23328	0.00019715	0.00765467	0.00568232	Rnf19b/Hspa1a/Plk2/Clu	4
GO:0035914	GO:0035914	skeletal muscle cell differentiation	4/76	88/23328	0.00019715	0.00765467	0.00568232	Atf3/Nr4a1/Fos/Egr1	4
GO:0009611	GO:0009611	response to wounding	8/76	492/23328	0.000198559	0.00765467	0.00568232	Klf4/Ecrg4/Fgg/Ccl2/Hbegf/Cdkn1a/Ccn1/Rtn4	8
GO:0046686	GO:0046686	response to cadmium ion	3/76	35/23328	0.000201764	0.00765467	0.00568232	Mt2/Fos/Mt1	3
GO:0051896	GO:0051896	regulation of protein kinase B signaling	5/76	166/23328	0.000211087	0.00784822	0.005826	Klf4/Hsp90aa1/Chil1/Hbegf/Rtn4	5
GO:0044772	GO:0044772	mitotic cell cycle phase transition	7/76	376/23328	0.000224861	0.00804532	0.00597232	Klf4/Adamts1/Plk2/Rgcc/Cdkn1a/Cdk2/Nsmce2	7
GO:1901990	GO:1901990	regulation of mitotic cell cycle phase transition	6/76	265/23328	0.000228239	0.00804532	0.00597232	Klf4/Adamts1/Rgcc/Cdkn1a/Cdk2/Nsmce2	6
GO:0071356	GO:0071356	cellular response to tumor necrosis factor	5/76	169/23328	0.000229372	0.00804532	0.00597232	Ccl7/Fabp4/Nfkbia/Ccl2/Casp4	5
GO:0043535	GO:0043535	regulation of blood vessel endothelial cell migration	4/76	94/23328	0.000254047	0.00874579	0.0064923	Klf4/Plk2/Rgcc/Rhoj	4
GO:0070555	GO:0070555	response to interleukin-1	4/76	96/23328	0.000275388	0.00926527	0.00687793	Ccl7/Ccl2/Myd88/Egr1	4
GO:0090049	GO:0090049	regulation of cell migration involved in sprouting angiogenesis	3/76	39/23328	0.000279104	0.00926527	0.00687793	Klf4/Plk2/Rhoj	3
GO:0001570	GO:0001570	vasculogenesis	4/76	97/23328	0.000286528	0.00934484	0.006937	Ackr3/Tiparp/Rtn4/Junb	4
GO:2000060	GO:2000060	positive regulation of ubiquitin-dependent protein catabolic process	4/76	101/23328	0.00033434	0.0107162	0.007955	Rnf19b/Hspa1a/Plk2/Clu	4
GO:1903034	GO:1903034	regulation of response to wounding	5/76	186/23328	0.00035681	0.0112425	0.00834572	Klf4/Fgg/Ccl2/Hbegf/Rtn4	5
GO:0034612	GO:0034612	response to tumor necrosis factor	5/76	188/23328	0.000374734	0.0114202	0.0084776	Ccl7/Fabp4/Nfkbia/Ccl2/Casp4	5
GO:0045766	GO:0045766	positive regulation of angiogenesis	5/76	188/23328	0.000374734	0.0114202	0.0084776	Klf4/Plk2/Chil1/Rhoj/Rtn4	5
GO:0072593	GO:0072593	reactive oxygen species metabolic process	6/76	292/23328	0.00038325	0.0114913	0.0085304	Klf4/Hsp90aa1/Cxcl1/Cdkn1a/Ccn1/Clu	6
GO:0016925	GO:0016925	protein sumoylation	3/76	44/23328	0.000399768	0.011612	0.00862	Nsmce2/Gnl3/Egr1	3
GO:1903672	GO:1903672	positive regulation of sprouting angiogenesis	3/76	44/23328	0.000399768	0.011612	0.00862	Klf4/Plk2/Rhoj	3
GO:0044770	GO:0044770	cell cycle phase transition	7/76	415/23328	0.000407825	0.0116638	0.00865844	Klf4/Adamts1/Plk2/Rgcc/Cdkn1a/Cdk2/Nsmce2	7
GO:1901987	GO:1901987	regulation of cell cycle phase transition	6/76	297/23328	0.000419319	0.0118108	0.00876758	Klf4/Adamts1/Rgcc/Cdkn1a/Cdk2/Nsmce2	6
GO:0048661	GO:0048661	positive regulation of smooth muscle cell proliferation	4/76	108/23328	0.000431366	0.0119413	0.00886443	Adamts1/Myd88/Hbegf/Egr1	4
GO:0051897	GO:0051897	positive regulation of protein kinase B signaling	4/76	109/23328	0.000446701	0.0119413	0.00886443	Hsp90aa1/Chil1/Hbegf/Rtn4	4
GO:1901800	GO:1901800	positive regulation of proteasomal protein catabolic process	4/76	109/23328	0.000446701	0.0119413	0.00886443	Rnf19b/Hspa1a/Plk2/Clu	4
GO:0043491	GO:0043491	protein kinase B signaling	5/76	196/23328	0.00045333	0.0119413	0.00886443	Klf4/Hsp90aa1/Chil1/Hbegf/Rtn4	5
GO:0043618	GO:0043618	regulation of transcription from RNA polymerase II promoter in response to stress	3/76	46/23328	0.000456069	0.0119413	0.00886443	Atf3/Ppp1r15a/Egr1	3
GO:0060326	GO:0060326	cell chemotaxis	6/76	303/23328	0.000466049	0.0119707	0.00888628	Ccl7/Nr4a1/Ackr3/Ccl2/Cxcl1/Hbegf	6
GO:0001933	GO:0001933	negative regulation of protein phosphorylation	7/76	425/23328	0.000470071	0.0119707	0.00888628	Atf3/Fabp4/Klf4/Deptor/Ppp1r15a/Cdkn1a/Gadd45b	7
GO:0001667	GO:0001667	ameboidal-type cell migration	7/76	427/23328	0.000483387	0.0121435	0.00901451	Klf4/Nr4a1/Plk2/Rgcc/Hbegf/Rhoj/Rtn4	7
GO:0045429	GO:0045429	positive regulation of nitric oxide biosynthetic process	3/76	48/23328	0.000517218	0.0128201	0.00951682	Klf4/Hsp90aa1/Clu	3
GO:0071346	GO:0071346	cellular response to interferon-gamma	4/76	114/23328	0.000529265	0.0129461	0.00961033	Ccl7/Ccl2/Rab20/Stx11	4
GO:1904407	GO:1904407	positive regulation of nitric oxide metabolic process	3/76	49/23328	0.000549664	0.0132705	0.00985112	Klf4/Hsp90aa1/Clu	3
GO:2000045	GO:2000045	regulation of G1/S transition of mitotic cell cycle	4/76	116/23328	0.000565141	0.0134692	0.00999865	Klf4/Adamts1/Rgcc/Cdkn1a	4
GO:2000377	GO:2000377	regulation of reactive oxygen species metabolic process	5/76	207/23328	0.000580957	0.013564	0.010069	Klf4/Hsp90aa1/Cxcl1/Cdkn1a/Clu	5
GO:0006986	GO:0006986	response to unfolded protein	4/76	117/23328	0.000583713	0.013564	0.010069	Atf3/Hspa1a/Hsp90aa1/Ppp1r15a	4
GO:0043620	GO:0043620	regulation of DNA-templated transcription in response to stress	3/76	51/23328	0.000618399	0.0141927	0.0105357	Atf3/Ppp1r15a/Egr1	3
GO:0043542	GO:0043542	endothelial cell migration	5/76	212/23328	0.000647149	0.0146644	0.0108859	Klf4/Nr4a1/Plk2/Rgcc/Rhoj	5
GO:0032731	GO:0032731	positive regulation of interleukin-1 beta production	3/76	52/23328	0.00065473	0.0146644	0.0108859	Usp50/Casp4/Egr1	3
GO:0070374	GO:0070374	positive regulation of ERK1 and ERK2 cascade	5/76	216/23328	0.00070405	0.0155813	0.0115665	Ccl7/Ackr3/Fgg/Ccl2/Chil1	5
GO:1903052	GO:1903052	positive regulation of proteolysis involved in cellular protein catabolic process	4/76	124/23328	0.000726056	0.0158793	0.0117877	Rnf19b/Hspa1a/Plk2/Clu	4
GO:0097529	GO:0097529	myeloid leukocyte migration	5/76	219/23328	0.000749125	0.0161933	0.0120208	Ccl7/Ccl2/Myd88/Cxcl1/Rtn4	5
GO:0071294	GO:0071294	cellular response to zinc ion	2/76	13/23328	0.000798235	0.0170565	0.0126617	Mt2/Mt1	2
GO:0051592	GO:0051592	response to calcium ion	4/76	128/23328	0.000817588	0.0172716	0.0128213	Fosb/Fgg/Fos/Junb	4
GO:0033673	GO:0033673	negative regulation of kinase activity	5/76	227/23328	0.000879885	0.0183787	0.0136432	Fabp4/Deptor/Cdkn1a/Gadd45b/Midn	5
GO:0032434	GO:0032434	regulation of proteasomal ubiquitin-dependent protein catabolic process	4/76	131/23328	0.000891379	0.0184119	0.0136678	Rnf19b/Hspa1a/Plk2/Clu	4
GO:0045862	GO:0045862	positive regulation of proteolysis	6/76	344/23328	0.000904002	0.0184675	0.013709	Rnf19b/Hspa1a/Plk2/Usp50/Ccn1/Clu	6
GO:0071850	GO:0071850	mitotic cell cycle arrest	2/76	14/23328	0.000929309	0.0187781	0.0139396	Rgcc/Cdkn1a	2
GO:1902806	GO:1902806	regulation of cell cycle G1/S phase transition	4/76	134/23328	0.000969746	0.0193845	0.0143898	Klf4/Adamts1/Rgcc/Cdkn1a	4
GO:0032732	GO:0032732	positive regulation of interleukin-1 production	3/76	61/23328	0.00104406	0.0206025	0.0152939	Usp50/Casp4/Egr1	3
GO:0034341	GO:0034341	response to interferon-gamma	4/76	137/23328	0.00105284	0.0206025	0.0152939	Ccl7/Ccl2/Rab20/Stx11	4
GO:0071280	GO:0071280	cellular response to copper ion	2/76	15/23328	0.00107002	0.0207205	0.0153815	Mt2/Mt1	2
GO:0032760	GO:0032760	positive regulation of tumor necrosis factor production	3/76	63/23328	0.00114665	0.0217512	0.0161467	Ccl2/Myd88/Clu	3
GO:1903428	GO:1903428	positive regulation of reactive oxygen species biosynthetic process	3/76	63/23328	0.00114665	0.0217512	0.0161467	Klf4/Hsp90aa1/Clu	3
GO:0001909	GO:0001909	leukocyte mediated cytotoxicity	4/76	141/23328	0.00117126	0.0219936	0.0163266	Rnf19b/Ccl2/Cxcl1/Stx11	4
GO:1903557	GO:1903557	positive regulation of tumor necrosis factor superfamily cytokine production	3/76	64/23328	0.00120024	0.0220246	0.0163496	Ccl2/Myd88/Clu	3
GO:0046348	GO:0046348	amino sugar catabolic process	2/76	16/23328	0.0012203	0.0220246	0.0163496	Chil1/Mgat1	2
GO:0072567	GO:0072567	chemokine (C-X-C motif) ligand 2 production	2/76	16/23328	0.0012203	0.0220246	0.0163496	Klf4/Myd88	2
GO:2000341	GO:2000341	regulation of chemokine (C-X-C motif) ligand 2 production	2/76	16/23328	0.0012203	0.0220246	0.0163496	Klf4/Myd88	2
GO:1903362	GO:1903362	regulation of cellular protein catabolic process	5/76	254/23328	0.00144888	0.0258988	0.0192256	Rnf19b/Hspa1a/Plk2/Hsp90aa1/Clu	5
GO:0010634	GO:0010634	positive regulation of epithelial cell migration	4/76	150/23328	0.0014713	0.0260491	0.0193371	Plk2/Hbegf/Rhoj/Rtn4	4
GO:0045428	GO:0045428	regulation of nitric oxide biosynthetic process	3/76	69/23328	0.00149185	0.0261637	0.0194222	Klf4/Hsp90aa1/Clu	3
GO:0042026	GO:0042026	protein refolding	2/76	18/23328	0.00154933	0.0266686	0.019797	Hspa1a/Hsp90aa1	2
GO:0051131	GO:0051131	chaperone-mediated protein complex assembly	2/76	18/23328	0.00154933	0.0266686	0.019797	Hsp90aa1/Clu	2
GO:0051348	GO:0051348	negative regulation of transferase activity	5/76	260/23328	0.0016054	0.0273801	0.0203252	Fabp4/Deptor/Cdkn1a/Gadd45b/Midn	5
GO:0034656	GO:0034656	nucleobase-containing small molecule catabolic process	2/76	19/23328	0.00172796	0.0289394	0.0214827	Upp1/Mgat1	2
GO:0035994	GO:0035994	response to muscle stretch	2/76	19/23328	0.00172796	0.0289394	0.0214827	Nfkbia/Fos	2
GO:0007569	GO:0007569	cell aging	4/76	159/23328	0.00182123	0.0298307	0.0221444	Plk2/Ecrg4/Cdkn1a/Nsmce2	4
GO:2000058	GO:2000058	regulation of ubiquitin-dependent protein catabolic process	4/76	159/23328	0.00182123	0.0298307	0.0221444	Rnf19b/Hspa1a/Plk2/Clu	4
GO:0042176	GO:0042176	regulation of protein catabolic process	6/76	395/23328	0.00182932	0.0298307	0.0221444	Rnf19b/Hspa1a/Plk2/Hsp90aa1/Tiparp/Clu	6
GO:0032637	GO:0032637	interleukin-8 production	3/76	75/23328	0.001896	0.030385	0.0225558	Klf4/Chil1/Myd88	3
GO:1903670	GO:1903670	regulation of sprouting angiogenesis	3/76	75/23328	0.001896	0.030385	0.0225558	Klf4/Plk2/Rhoj	3
GO:0048245	GO:0048245	eosinophil chemotaxis	2/76	20/23328	0.00191591	0.0304416	0.0225979	Ccl7/Ccl2	2
GO:1901652	GO:1901652	response to peptide	6/76	400/23328	0.00194864	0.0306993	0.0227892	Nr4a1/Nfkbia/Casp4/Sgk1/Cdk2/Egr1	6
GO:0000079	GO:0000079	regulation of cyclin-dependent protein serine/threonine kinase activity	3/76	76/23328	0.00196932	0.0307645	0.0228375	Rgcc/Cdkn1a/Ccnl1	3
GO:0006809	GO:0006809	nitric oxide biosynthetic process	3/76	77/23328	0.0020444	0.0314094	0.0233162	Klf4/Hsp90aa1/Clu	3
GO:0071277	GO:0071277	cellular response to calcium ion	3/76	77/23328	0.0020444	0.0314094	0.0233162	Fosb/Fos/Junb	3
GO:0043161	GO:0043161	proteasome-mediated ubiquitin-dependent protein catabolic process	6/76	405/23328	0.00207378	0.0315997	0.0234575	Rnf19b/Hspa1a/Plk2/Ecrg4/Clu/Rnf122	6
GO:0090050	GO:0090050	positive regulation of cell migration involved in sprouting angiogenesis	2/76	21/23328	0.00211312	0.0316847	0.0235207	Plk2/Rhoj	2
GO:1903036	GO:1903036	positive regulation of response to wounding	3/76	78/23328	0.00212123	0.0316847	0.0235207	Ccl2/Hbegf/Rtn4	3
GO:0010594	GO:0010594	regulation of endothelial cell migration	4/76	166/23328	0.0021305	0.0316847	0.0235207	Klf4/Plk2/Rgcc/Rhoj	4
GO:0071897	GO:0071897	DNA biosynthetic process	4/76	169/23328	0.0022735	0.0331168	0.0245837	Klf4/Hsp90aa1/Cdkn1a/Telo2	4
GO:0032651	GO:0032651	regulation of interleukin-1 beta production	3/76	80/23328	0.00228023	0.0331168	0.0245837	Usp50/Casp4/Egr1	3
GO:1904029	GO:1904029	regulation of cyclin-dependent protein kinase activity	3/76	80/23328	0.00228023	0.0331168	0.0245837	Rgcc/Cdkn1a/Ccnl1	3
GO:0046209	GO:0046209	nitric oxide metabolic process	3/76	81/23328	0.00236243	0.0340446	0.0252725	Klf4/Hsp90aa1/Clu	3
GO:0032103	GO:0032103	positive regulation of response to external stimulus	6/76	418/23328	0.00242768	0.0347158	0.0257708	Fabp4/Nfkbia/Ccl2/Myd88/Cxcl1/Rtn4	6
GO:0050821	GO:0050821	protein stabilization	4/76	178/23328	0.00274204	0.0382863	0.0284212	Hsp90aa1/Telo2/Rtn4/Clu	4
GO:0002523	GO:0002523	leukocyte migration involved in inflammatory response	2/76	24/23328	0.00275974	0.0382863	0.0284212	Ccl2/Rtn4	2
GO:0070498	GO:0070498	interleukin-1-mediated signaling pathway	2/76	24/23328	0.00275974	0.0382863	0.0284212	Myd88/Egr1	2
GO:0072677	GO:0072677	eosinophil migration	2/76	24/23328	0.00275974	0.0382863	0.0284212	Ccl7/Ccl2	2
GO:2001057	GO:2001057	reactive nitrogen species metabolic process	3/76	86/23328	0.00280093	0.0385698	0.0286317	Klf4/Hsp90aa1/Clu	3
GO:0034620	GO:0034620	cellular response to unfolded protein	3/76	88/23328	0.00298941	0.0394663	0.0292972	Atf3/Hspa1a/Ppp1r15a	3
GO:1901992	GO:1901992	positive regulation of mitotic cell cycle phase transition	3/76	88/23328	0.00298941	0.0394663	0.0292972	Adamts1/Rgcc/Nsmce2	3
GO:0034114	GO:0034114	regulation of heterotypic cell-cell adhesion	2/76	25/23328	0.00299341	0.0394663	0.0292972	Klf4/Fgg	2
GO:0046688	GO:0046688	response to copper ion	2/76	25/23328	0.00299341	0.0394663	0.0292972	Mt2/Mt1	2
GO:0090169	GO:0090169	regulation of spindle assembly	2/76	25/23328	0.00299341	0.0394663	0.0292972	Hspa1a/Senp6	2
GO:1902230	GO:1902230	negative regulation of intrinsic apoptotic signaling pathway in response to DNA damage	2/76	25/23328	0.00299341	0.0394663	0.0292972	Ackr3/Clu	2
GO:0001558	GO:0001558	regulation of cell growth	6/76	438/23328	0.00305878	0.0400441	0.0297262	Hbegf/Cdkn1a/Sgk1/Sertad1/Rtn4/Rrad	6
GO:0071900	GO:0071900	regulation of protein serine/threonine kinase activity	6/76	442/23328	0.00319849	0.0415803	0.0308665	Igfbp6/Rgcc/Cdkn1a/Gadd45b/Telo2/Ccnl1	6
GO:0007263	GO:0007263	nitric oxide mediated signal transduction	2/76	26/23328	0.00323604	0.0417764	0.031012	Mt2/Mt1	2
GO:0032611	GO:0032611	interleukin-1 beta production	3/76	91/23328	0.00328648	0.0421349	0.0312782	Usp50/Casp4/Egr1	3
GO:0061136	GO:0061136	regulation of proteasomal protein catabolic process	4/76	189/23328	0.00339976	0.0432888	0.0321347	Rnf19b/Hspa1a/Plk2/Clu	4
GO:0006882	GO:0006882	cellular zinc ion homeostasis	2/76	27/23328	0.00348757	0.0438067	0.0325192	Mt2/Mt1	2
GO:0060716	GO:0060716	labyrinthine layer blood vessel development	2/76	27/23328	0.00348757	0.0438067	0.0325192	Ccn1/Junb	2
GO:0009408	GO:0009408	response to heat	3/76	94/23328	0.00360105	0.0449285	0.033352	Hspa1a/Ccl2/Hsp90aa1	3
GO:0033233	GO:0033233	regulation of protein sumoylation	2/76	28/23328	0.00374795	0.0458384	0.0340274	Gnl3/Egr1	2
GO:0055069	GO:0055069	zinc ion homeostasis	2/76	28/23328	0.00374795	0.0458384	0.0340274	Mt2/Mt1	2
GO:0071480	GO:0071480	cellular response to gamma radiation	2/76	28/23328	0.00374795	0.0458384	0.0340274	Cdkn1a/Egr1	2
GO:0007519	GO:0007519	skeletal muscle tissue development	4/76	196/23328	0.00387001	0.0470219	0.034906	Atf3/Nr4a1/Fos/Egr1	4
GO:0009896	GO:0009896	positive regulation of catabolic process	6/76	463/23328	0.00401176	0.0484276	0.0359495	Rnf19b/Hspa1a/Plk2/Hsp90aa1/Tiparp/Clu	6
GO:0032652	GO:0032652	regulation of interleukin-1 production	3/76	98/23328	0.00404823	0.0485526	0.0360423	Usp50/Casp4/Egr1	3
GO:0030308	GO:0030308	negative regulation of cell growth	4/76	199/23328	0.0040844	0.0486724	0.0361312	Cdkn1a/Sertad1/Rtn4/Rrad	4
GO:0001906	GO:0001906	cell killing	4/76	200/23328	0.00415761	0.0490053	0.0363783	Rnf19b/Ccl2/Cxcl1/Stx11	4
GO:0030593	GO:0030593	neutrophil chemotaxis	3/76	99/23328	0.00416505	0.0490053	0.0363783	Ccl7/Ccl2/Cxcl1	3
GO:0070507	GO:0070507	regulation of microtubule cytoskeleton organization	4/76	201/23328	0.00423171	0.0494764	0.036728	Hspa1a/Plk2/Sgk1/Senp6	4
GO:0010498	GO:0010498	proteasomal protein catabolic process	6/76	470/23328	0.00431425	0.0501262	0.0372104	Rnf19b/Hspa1a/Plk2/Ecrg4/Clu/Rnf122	6
GO:0071456	GO:0071456	cellular response to hypoxia	3/76	101/23328	0.00440482	0.0506972	0.0376343	Rgcc/Rtn4/Egr1	3
GO:1901989	GO:1901989	positive regulation of cell cycle phase transition	3/76	102/23328	0.00452778	0.0506972	0.0376343	Adamts1/Rgcc/Nsmce2	3
GO:0018105	GO:0018105	peptidyl-serine phosphorylation	5/76	331/23328	0.00453044	0.0506972	0.0376343	Plk2/Hsp90aa1/Ppp1r15a/Sgk1/Cdk2	5
GO:0032967	GO:0032967	positive regulation of collagen biosynthetic process	2/76	31/23328	0.00458157	0.0506972	0.0376343	Rgcc/Ccl2	2
GO:0033687	GO:0033687	osteoblast proliferation	2/76	31/23328	0.00458157	0.0506972	0.0376343	Ccn1/Junb	2
GO:0044319	GO:0044319	wound healing, spreading of cells	2/76	31/23328	0.00458157	0.0506972	0.0376343	Hbegf/Ccn1	2
GO:0090505	GO:0090505	epiboly involved in wound healing	2/76	31/23328	0.00458157	0.0506972	0.0376343	Hbegf/Ccn1	2
GO:1905523	GO:1905523	positive regulation of macrophage migration	2/76	31/23328	0.00458157	0.0506972	0.0376343	Ccl2/Rtn4	2
GO:0060538	GO:0060538	skeletal muscle organ development	4/76	206/23328	0.00461561	0.0507717	0.0376896	Atf3/Nr4a1/Fos/Egr1	4
GO:0006469	GO:0006469	negative regulation of protein kinase activity	4/76	207/23328	0.00469511	0.0513424	0.0381133	Fabp4/Deptor/Cdkn1a/Gadd45b	4
GO:0001666	GO:0001666	response to hypoxia	4/76	208/23328	0.00477553	0.0519164	0.0385394	Rgcc/Fosl2/Rtn4/Egr1	4
GO:0010043	GO:0010043	response to zinc ion	2/76	32/23328	0.00487674	0.0524038	0.0389011	Mt2/Mt1	2
GO:0090504	GO:0090504	epiboly	2/76	32/23328	0.00487674	0.0524038	0.0389011	Hbegf/Ccn1	2
GO:0050709	GO:0050709	negative regulation of protein secretion	3/76	107/23328	0.00517375	0.0547186	0.0406195	Rgcc/Pim3/Midn	3
GO:1903426	GO:1903426	regulation of reactive oxygen species biosynthetic process	3/76	107/23328	0.00517375	0.0547186	0.0406195	Klf4/Hsp90aa1/Clu	3
GO:1901186	GO:1901186	positive regulation of ERBB signaling pathway	2/76	33/23328	0.00518046	0.0547186	0.0406195	Hbegf/Rtn4	2
GO:0002224	GO:0002224	toll-like receptor signaling pathway	3/76	108/23328	0.00530925	0.0557621	0.0413941	Nfkbia/Myd88/Rtn4	3
GO:0010714	GO:0010714	positive regulation of collagen metabolic process	2/76	34/23328	0.00549269	0.0564431	0.0418996	Rgcc/Ccl2	2
GO:0043537	GO:0043537	negative regulation of blood vessel endothelial cell migration	2/76	34/23328	0.00549269	0.0564431	0.0418996	Klf4/Rgcc	2
GO:0017038	GO:0017038	protein import	4/76	217/23328	0.00554139	0.0564431	0.0418996	Nfkbia/Hsp90aa1/Cdkn1a/Clu	4
GO:0031668	GO:0031668	cellular response to extracellular stimulus	4/76	217/23328	0.00554139	0.0564431	0.0418996	Atf3/Fos/Cdkn1a/Ldha	4
GO:0051054	GO:0051054	positive regulation of DNA metabolic process	4/76	217/23328	0.00554139	0.0564431	0.0418996	Klf4/Hsp90aa1/Cdk2/Gnl3	4
GO:0032612	GO:0032612	interleukin-1 production	3/76	110/23328	0.00558662	0.0564431	0.0418996	Usp50/Casp4/Egr1	3
GO:0035967	GO:0035967	cellular response to topologically incorrect protein	3/76	110/23328	0.00558662	0.0564431	0.0418996	Atf3/Hspa1a/Ppp1r15a	3
GO:0042060	GO:0042060	wound healing	5/76	349/23328	0.00565262	0.0568012	0.0421655	Fgg/Ccl2/Hbegf/Cdkn1a/Ccn1	5
GO:0008630	GO:0008630	intrinsic apoptotic signaling pathway in response to DNA damage	3/76	111/23328	0.00572851	0.0572543	0.0425019	Ackr3/Cdkn1a/Clu	3
GO:0002446	GO:0002446	neutrophil mediated immunity	2/76	35/23328	0.00581335	0.0574841	0.0426725	Cxcl1/Stx11	2
GO:0051973	GO:0051973	positive regulation of telomerase activity	2/76	35/23328	0.00581335	0.0574841	0.0426725	Klf4/Hsp90aa1	2
GO:1903050	GO:1903050	regulation of proteolysis involved in cellular protein catabolic process	4/76	221/23328	0.00590667	0.0580979	0.0431281	Rnf19b/Hspa1a/Plk2/Clu	4
GO:0048679	GO:0048679	regulation of axon regeneration	2/76	36/23328	0.00614239	0.0597838	0.0443796	Klf4/Rtn4	2
GO:0071158	GO:0071158	positive regulation of cell cycle arrest	2/76	36/23328	0.00614239	0.0597838	0.0443796	Rgcc/Cdkn1a	2
GO:0018209	GO:0018209	peptidyl-serine modification	5/76	357/23328	0.00620952	0.0601223	0.0446309	Plk2/Hsp90aa1/Ppp1r15a/Sgk1/Cdk2	5
GO:0050900	GO:0050900	leukocyte migration	5/76	360/23328	0.00642798	0.0608378	0.045162	Ccl7/Ccl2/Myd88/Cxcl1/Rtn4	5
GO:0002792	GO:0002792	negative regulation of peptide secretion	3/76	116/23328	0.00647037	0.0608378	0.045162	Rgcc/Pim3/Midn	3
GO:0007099	GO:0007099	centriole replication	2/76	37/23328	0.00647976	0.0608378	0.045162	Plk2/Cdk2	2
GO:0016572	GO:0016572	histone phosphorylation	2/76	37/23328	0.00647976	0.0608378	0.045162	Pim3/Cdk2	2
GO:1902229	GO:1902229	regulation of intrinsic apoptotic signaling pathway in response to DNA damage	2/76	37/23328	0.00647976	0.0608378	0.045162	Ackr3/Clu	2
GO:2000273	GO:2000273	positive regulation of signaling receptor activity	2/76	37/23328	0.00647976	0.0608378	0.045162	Ccl2/Hbegf	2
GO:0018205	GO:0018205	peptidyl-lysine modification	5/76	364/23328	0.00672762	0.0628475	0.0466538	Gcsh/Nsmce2/Gnl3/Egr1/Senp6	5
GO:0060674	GO:0060674	placenta blood vessel development	2/76	38/23328	0.0068254	0.0631265	0.046861	Ccn1/Junb	2
GO:0098534	GO:0098534	centriole assembly	2/76	38/23328	0.0068254	0.0631265	0.046861	Plk2/Cdk2	2
GO:2000278	GO:2000278	regulation of DNA biosynthetic process	3/76	119/23328	0.00694171	0.0638844	0.0474236	Klf4/Hsp90aa1/Cdkn1a	3
GO:0007178	GO:0007178	transmembrane receptor protein serine/threonine kinase signaling pathway	5/76	368/23328	0.00703694	0.0643859	0.0477959	Ccl2/Fos/Myd88/Ccn1/Egr1	5
GO:0032680	GO:0032680	regulation of tumor necrosis factor production	3/76	120/23328	0.00710324	0.0643859	0.0477959	Ccl2/Myd88/Clu	3
GO:0090224	GO:0090224	regulation of spindle organization	2/76	39/23328	0.00717926	0.0643859	0.0477959	Hspa1a/Senp6	2
GO:1900087	GO:1900087	positive regulation of G1/S transition of mitotic cell cycle	2/76	39/23328	0.00717926	0.0643859	0.0477959	Adamts1/Rgcc	2
GO:0036293	GO:0036293	response to decreased oxygen levels	4/76	234/23328	0.00720402	0.0643859	0.0477959	Rgcc/Fosl2/Rtn4/Egr1	4
GO:2000116	GO:2000116	regulation of cysteine-type endopeptidase activity	4/76	234/23328	0.00720402	0.0643859	0.0477959	Klf4/Nr4a1/Usp50/Ccn1	4
GO:1901136	GO:1901136	carbohydrate derivative catabolic process	3/76	121/23328	0.007267	0.064638	0.047983	Upp1/Chil1/Mgat1	3
GO:0090276	GO:0090276	regulation of peptide hormone secretion	4/76	235/23328	0.00731098	0.0647196	0.0480436	Ecrg4/Fgg/Pim3/Midn	4
GO:0045930	GO:0045930	negative regulation of mitotic cell cycle	4/76	236/23328	0.00741899	0.0651788	0.0483845	Klf4/Plk2/Rgcc/Cdkn1a	4
GO:1903555	GO:1903555	regulation of tumor necrosis factor superfamily cytokine production	3/76	122/23328	0.00743298	0.0651788	0.0483845	Ccl2/Myd88/Clu	3
GO:0007616	GO:0007616	long-term memory	2/76	40/23328	0.00754127	0.0655104	0.0486306	Sgk1/Egr1	2
GO:0070570	GO:0070570	regulation of neuron projection regeneration	2/76	40/23328	0.00754127	0.0655104	0.0486306	Klf4/Rtn4	2
GO:0051052	GO:0051052	regulation of DNA metabolic process	5/76	379/23328	0.0079388	0.068373	0.0507556	Klf4/Hsp90aa1/Cdkn1a/Cdk2/Gnl3	5
GO:1903409	GO:1903409	reactive oxygen species biosynthetic process	3/76	125/23328	0.00794436	0.068373	0.0507556	Klf4/Hsp90aa1/Clu	3
GO:0032640	GO:0032640	tumor necrosis factor production	3/76	126/23328	0.00811932	0.0686082	0.0509303	Ccl2/Myd88/Clu	3
GO:0036294	GO:0036294	cellular response to decreased oxygen levels	3/76	126/23328	0.00811932	0.0686082	0.0509303	Rgcc/Rtn4/Egr1	3
GO:0071621	GO:0071621	granulocyte chemotaxis	3/76	126/23328	0.00811932	0.0686082	0.0509303	Ccl7/Ccl2/Cxcl1	3
GO:1901216	GO:1901216	positive regulation of neuron death	3/76	126/23328	0.00811932	0.0686082	0.0509303	Fos/Clu/Egr1	3
GO:0010765	GO:0010765	positive regulation of sodium ion transport	2/76	42/23328	0.00828955	0.0697297	0.0517628	Cxcl1/Sgk1	2
GO:0071706	GO:0071706	tumor necrosis factor superfamily cytokine production	3/76	128/23328	0.00847604	0.0709773	0.0526889	Ccl2/Myd88/Clu	3
GO:0034976	GO:0034976	response to endoplasmic reticulum stress	4/76	249/23328	0.0089201	0.0743608	0.0552006	Atf3/Casp4/Ppp1r15a/Clu	4
GO:0006040	GO:0006040	amino sugar metabolic process	2/76	44/23328	0.00906979	0.0749366	0.0556281	Chil1/Mgat1	2
GO:0034198	GO:0034198	cellular response to amino acid starvation	2/76	44/23328	0.00906979	0.0749366	0.0556281	Atf3/Cdkn1a	2
GO:0007568	GO:0007568	aging	4/76	251/23328	0.00916736	0.0754076	0.0559777	Plk2/Ecrg4/Cdkn1a/Nsmce2	4
GO:0031331	GO:0031331	positive regulation of cellular catabolic process	5/76	396/23328	0.00948651	0.0776891	0.0576713	Rnf19b/Hspa1a/Plk2/Hsp90aa1/Clu	5
GO:0090068	GO:0090068	positive regulation of cell cycle process	4/76	254/23328	0.00954658	0.0778381	0.0577819	Adamts1/Rgcc/Cdkn1a/Nsmce2	4
GO:0001936	GO:0001936	regulation of endothelial cell proliferation	3/76	134/23328	0.009601	0.07794	0.0578576	Nr4a1/Rgcc/Ccl2	3
GO:1905521	GO:1905521	regulation of macrophage migration	2/76	46/23328	0.00988157	0.0798689	0.0592894	Ccl2/Rtn4	2
GO:0032886	GO:0032886	regulation of microtubule-based process	4/76	258/23328	0.0100679	0.0810228	0.060146	Hspa1a/Plk2/Sgk1/Senp6	4
GO:0002791	GO:0002791	regulation of peptide secretion	5/76	406/23328	0.0104883	0.0840417	0.0623871	Ecrg4/Fgg/Rgcc/Pim3/Midn	5
GO:0032965	GO:0032965	regulation of collagen biosynthetic process	2/76	48/23328	0.0107245	0.0844778	0.0627108	Rgcc/Ccl2	2
GO:0051972	GO:0051972	regulation of telomerase activity	2/76	48/23328	0.0107245	0.0844778	0.0627108	Klf4/Hsp90aa1	2
GO:1902622	GO:1902622	regulation of neutrophil migration	2/76	48/23328	0.0107245	0.0844778	0.0627108	Myd88/Rtn4	2
GO:1990928	GO:1990928	response to amino acid starvation	2/76	48/23328	0.0107245	0.0844778	0.0627108	Atf3/Cdkn1a	2
GO:0071453	GO:0071453	cellular response to oxygen levels	3/76	140/23328	0.0108091	0.0847855	0.0629392	Rgcc/Rtn4/Egr1	3
GO:0045926	GO:0045926	negative regulation of growth	4/76	264/23328	0.0108841	0.0850149	0.0631095	Cdkn1a/Sertad1/Rtn4/Rrad	4
GO:0010332	GO:0010332	response to gamma radiation	2/76	49/23328	0.0111574	0.0855695	0.0635212	Cdkn1a/Egr1	2
GO:0061028	GO:0061028	establishment of endothelial barrier	2/76	49/23328	0.0111574	0.0855695	0.0635212	Myd88/Rtn4	2
GO:1902041	GO:1902041	regulation of extrinsic apoptotic signaling pathway via death domain receptors	2/76	49/23328	0.0111574	0.0855695	0.0635212	Atf3/Fgg	2
GO:1902808	GO:1902808	positive regulation of cell cycle G1/S phase transition	2/76	49/23328	0.0111574	0.0855695	0.0635212	Adamts1/Rgcc	2
GO:1901991	GO:1901991	negative regulation of mitotic cell cycle phase transition	3/76	142/23328	0.0112305	0.0855695	0.0635212	Klf4/Rgcc/Cdkn1a	3
GO:2001233	GO:2001233	regulation of apoptotic signaling pathway	5/76	413/23328	0.0112313	0.0855695	0.0635212	Atf3/Ackr3/Fgg/Deptor/Clu	5
GO:0051090	GO:0051090	regulation of DNA-binding transcription factor activity	5/76	415/23328	0.01145	0.08688	0.064494	Klf4/Nfkbia/Rgcc/Myd88/Clu	5
GO:1903573	GO:1903573	negative regulation of response to endoplasmic reticulum stress	2/76	50/23328	0.011598	0.0876451	0.065062	Ppp1r15a/Clu	2
GO:0031663	GO:0031663	lipopolysaccharide-mediated signaling pathway	2/76	51/23328	0.0120462	0.0902976	0.067031	Nfkbia/Myd88	2
GO:0098754	GO:0098754	detoxification	2/76	51/23328	0.0120462	0.0902976	0.067031	Mt2/Mt1	2
GO:0061041	GO:0061041	regulation of wound healing	3/76	146/23328	0.0121015	0.0903483	0.0670686	Fgg/Ccl2/Hbegf	3
GO:0060249	GO:0060249	anatomical structure homeostasis	5/76	422/23328	0.0122386	0.091006	0.0675569	Hspa1a/Hsp90aa1/Nsmce2/Telo2/Gnl3	5
GO:0009620	GO:0009620	response to fungus	2/76	52/23328	0.0125018	0.0919632	0.0682674	Myd88/Cxcl1	2
GO:0001935	GO:0001935	endothelial cell proliferation	3/76	149/23328	0.0127796	0.0919632	0.0682674	Nr4a1/Rgcc/Ccl2	3
GO:0002221	GO:0002221	pattern recognition receptor signaling pathway	3/76	149/23328	0.0127796	0.0919632	0.0682674	Nfkbia/Myd88/Rtn4	3
GO:0007613	GO:0007613	memory	3/76	149/23328	0.0127796	0.0919632	0.0682674	Plk2/Sgk1/Egr1	3
GO:0022407	GO:0022407	regulation of cell-cell adhesion	5/76	427/23328	0.012824	0.0919632	0.0682674	Klf4/Fgg/Rgcc/Ccl2/Hsp90aa1	5
GO:0031349	GO:0031349	positive regulation of defense response	4/76	278/23328	0.0129519	0.0919632	0.0682674	Fabp4/Nfkbia/Myd88/Cxcl1	4
GO:0010596	GO:0010596	negative regulation of endothelial cell migration	2/76	53/23328	0.0129649	0.0919632	0.0682674	Klf4/Rgcc	2
GO:0031103	GO:0031103	axon regeneration	2/76	53/23328	0.0129649	0.0919632	0.0682674	Klf4/Rtn4	2
GO:0046676	GO:0046676	negative regulation of insulin secretion	2/76	53/23328	0.0129649	0.0919632	0.0682674	Pim3/Midn	2
GO:0048247	GO:0048247	lymphocyte chemotaxis	2/76	53/23328	0.0129649	0.0919632	0.0682674	Ccl7/Ccl2	2
GO:0048662	GO:0048662	negative regulation of smooth muscle cell proliferation	2/76	53/23328	0.0129649	0.0919632	0.0682674	Klf4/Cdkn1a	2
GO:0001824	GO:0001824	blastocyst development	3/76	150/23328	0.0130104	0.0919632	0.0682674	Hbegf/Rtn4/Junb	3
GO:0031099	GO:0031099	regeneration	3/76	150/23328	0.0130104	0.0919632	0.0682674	Klf4/Cdkn1a/Rtn4	3
GO:0071496	GO:0071496	cellular response to external stimulus	4/76	280/23328	0.0132664	0.0931511	0.0691493	Atf3/Fos/Cdkn1a/Ldha	4
GO:0034113	GO:0034113	heterotypic cell-cell adhesion	2/76	54/23328	0.0134354	0.0931511	0.0691493	Klf4/Fgg	2
GO:0061077	GO:0061077	chaperone-mediated protein folding	2/76	54/23328	0.0134354	0.0931511	0.0691493	Hspa1a/Clu	2
GO:1904705	GO:1904705	regulation of vascular associated smooth muscle cell proliferation	2/76	54/23328	0.0134354	0.0931511	0.0691493	Adamts1/Cdkn1a	2
GO:1990874	GO:1990874	vascular associated smooth muscle cell proliferation	2/76	54/23328	0.0134354	0.0931511	0.0691493	Adamts1/Cdkn1a	2
GO:0050729	GO:0050729	positive regulation of inflammatory response	3/76	152/23328	0.0134791	0.0931511	0.0691493	Fabp4/Nfkbia/Myd88	3
GO:0010712	GO:0010712	regulation of collagen metabolic process	2/76	55/23328	0.0139133	0.0954423	0.0708501	Rgcc/Ccl2	2
GO:2000351	GO:2000351	regulation of endothelial cell apoptotic process	2/76	55/23328	0.0139133	0.0954423	0.0708501	Fgg/Rgcc	2
GO:0007264	GO:0007264	small GTPase mediated signal transduction	5/76	437/23328	0.0140512	0.0954861	0.0708826	Plk2/Usp50/Rhoj/Ralgds/Rtn4	5
GO:0030072	GO:0030072	peptide hormone secretion	4/76	285/23328	0.0140738	0.0954861	0.0708826	Ecrg4/Fgg/Pim3/Midn	4
GO:0071222	GO:0071222	cellular response to lipopolysaccharide	4/76	285/23328	0.0140738	0.0954861	0.0708826	Nfkbia/Ccl2/Myd88/Cxcl1	4
GO:0043254	GO:0043254	regulation of protein-containing complex assembly	5/76	438/23328	0.0141782	0.0956448	0.0710005	Usp50/Hsp90aa1/Sgk1/Clu/Senp6	5
GO:0006457	GO:0006457	protein folding	3/76	155/23328	0.0142001	0.0956448	0.0710005	Hspa1a/Hsp90aa1/Clu	3
GO:0031647	GO:0031647	regulation of protein stability	4/76	287/23328	0.0144053	0.0963291	0.0715084	Hsp90aa1/Telo2/Rtn4/Clu	4
GO:0070482	GO:0070482	response to oxygen levels	4/76	287/23328	0.0144053	0.0963291	0.0715084	Rgcc/Fosl2/Rtn4/Egr1	4
GO:0002548	GO:0002548	monocyte chemotaxis	2/76	57/23328	0.0148909	0.098505	0.0731237	Ccl7/Ccl2	2
GO:0032964	GO:0032964	collagen biosynthetic process	2/76	57/23328	0.0148909	0.098505	0.0731237	Rgcc/Ccl2	2
GO:0043536	GO:0043536	positive regulation of blood vessel endothelial cell migration	2/76	57/23328	0.0148909	0.098505	0.0731237	Plk2/Rhoj	2
GO:1901988	GO:1901988	negative regulation of cell cycle phase transition	3/76	158/23328	0.0149427	0.098505	0.0731237	Klf4/Rgcc/Cdkn1a	3
GO:0071902	GO:0071902	positive regulation of protein serine/threonine kinase activity	4/76	291/23328	0.0150832	0.09908	0.0735505	Igfbp6/Rgcc/Gadd45b/Telo2	4
GO:0009266	GO:0009266	response to temperature stimulus	3/76	159/23328	0.015195	0.0994631	0.0738349	Hspa1a/Ccl2/Hsp90aa1	3
GO:0001825	GO:0001825	blastocyst formation	2/76	58/23328	0.0153905	0.09969	0.0740033	Rtn4/Junb	2
GO:0042267	GO:0042267	natural killer cell mediated cytotoxicity	2/76	58/23328	0.0153905	0.09969	0.0740033	Rnf19b/Stx11	2
GO:0072577	GO:0072577	endothelial cell apoptotic process	2/76	58/23328	0.0153905	0.09969	0.0740033	Fgg/Rgcc	2
GO:0007088	GO:0007088	regulation of mitotic nuclear division	3/76	160/23328	0.0154497	0.099726	0.07403	Hspa1a/Rgcc/Nsmce2	3
GO:0071219	GO:0071219	cellular response to molecule of bacterial origin	4/76	295/23328	0.015781	0.100877	0.0748842	Nfkbia/Ccl2/Myd88/Cxcl1	4
GO:0097193	GO:0097193	intrinsic apoptotic signaling pathway	4/76	295/23328	0.015781	0.100877	0.0748842	Ackr3/Casp4/Cdkn1a/Clu	4
GO:0002011	GO:0002011	morphogenesis of an epithelial sheet	2/76	59/23328	0.0158973	0.100877	0.0748842	Hbegf/Ccn1	2
GO:0071156	GO:0071156	regulation of cell cycle arrest	2/76	59/23328	0.0158973	0.100877	0.0748842	Rgcc/Cdkn1a	2
GO:0045786	GO:0045786	negative regulation of cell cycle	5/76	451/23328	0.0158993	0.100877	0.0748842	Klf4/Nr4a1/Plk2/Rgcc/Cdkn1a	5
GO:0006278	GO:0006278	RNA-dependent DNA biosynthetic process	2/76	60/23328	0.0164112	0.101898	0.0756423	Hsp90aa1/Telo2	2
GO:0007004	GO:0007004	telomere maintenance via telomerase	2/76	60/23328	0.0164112	0.101898	0.0756423	Hsp90aa1/Telo2	2
GO:0060711	GO:0060711	labyrinthine layer development	2/76	60/23328	0.0164112	0.101898	0.0756423	Ccn1/Junb	2
GO:0090303	GO:0090303	positive regulation of wound healing	2/76	60/23328	0.0164112	0.101898	0.0756423	Ccl2/Hbegf	2
GO:1905517	GO:1905517	macrophage migration	2/76	60/23328	0.0164112	0.101898	0.0756423	Ccl2/Rtn4	2
GO:2000134	GO:2000134	negative regulation of G1/S transition of mitotic cell cycle	2/76	60/23328	0.0164112	0.101898	0.0756423	Klf4/Cdkn1a	2
GO:0051224	GO:0051224	negative regulation of protein transport	3/76	164/23328	0.0164929	0.101898	0.0756423	Rgcc/Pim3/Midn	3
GO:1901653	GO:1901653	cellular response to peptide	4/76	299/23328	0.0164988	0.101898	0.0756423	Nr4a1/Casp4/Sgk1/Cdk2	4
GO:0006606	GO:0006606	protein import into nucleus	3/76	165/23328	0.0167597	0.102826	0.0763313	Nfkbia/Hsp90aa1/Cdkn1a	3
GO:2001236	GO:2001236	regulation of extrinsic apoptotic signaling pathway	3/76	165/23328	0.0167597	0.102826	0.0763313	Atf3/Fgg/Deptor	3
GO:0002228	GO:0002228	natural killer cell mediated immunity	2/76	61/23328	0.0169321	0.103203	0.0766109	Rnf19b/Stx11	2
GO:0042698	GO:0042698	ovulation cycle	2/76	61/23328	0.0169321	0.103203	0.0766109	Adamts1/Egr1	2
GO:0046883	GO:0046883	regulation of hormone secretion	4/76	303/23328	0.0172369	0.104717	0.077735	Ecrg4/Fgg/Pim3/Midn	4
GO:0014911	GO:0014911	positive regulation of smooth muscle cell migration	2/76	62/23328	0.01746	0.105043	0.0779768	Adamts1/Egr1	2
GO:0031102	GO:0031102	neuron projection regeneration	2/76	62/23328	0.01746	0.105043	0.0779768	Klf4/Rtn4	2
GO:0031640	GO:0031640	killing of cells of other organism	2/76	62/23328	0.01746	0.105043	0.0779768	Ccl2/Cxcl1	2
GO:0051170	GO:0051170	import into nucleus	3/76	169/23328	0.0178512	0.106706	0.0792113	Nfkbia/Hsp90aa1/Cdkn1a	3
GO:1904950	GO:1904950	negative regulation of establishment of protein localization	3/76	169/23328	0.0178512	0.106706	0.0792113	Rgcc/Pim3/Midn	3
GO:0071479	GO:0071479	cellular response to ionizing radiation	2/76	63/23328	0.0179949	0.10722	0.0795928	Cdkn1a/Egr1	2
GO:0006913	GO:0006913	nucleocytoplasmic transport	4/76	308/23328	0.0181882	0.107681	0.0799354	Nfkbia/Nol6/Hsp90aa1/Cdkn1a	4
GO:0051169	GO:0051169	nuclear transport	4/76	308/23328	0.0181882	0.107681	0.0799354	Nfkbia/Nol6/Hsp90aa1/Cdkn1a	4
GO:0045931	GO:0045931	positive regulation of mitotic cell cycle	3/76	171/23328	0.0184116	0.108364	0.0804421	Adamts1/Rgcc/Nsmce2	3
GO:0008347	GO:0008347	glial cell migration	2/76	64/23328	0.0185367	0.108364	0.0804421	Ccl2/Rtn4	2
GO:0090278	GO:0090278	negative regulation of peptide hormone secretion	2/76	64/23328	0.0185367	0.108364	0.0804421	Pim3/Midn	2
GO:1902807	GO:1902807	negative regulation of cell cycle G1/S phase transition	2/76	64/23328	0.0185367	0.108364	0.0804421	Klf4/Cdkn1a	2
GO:0060537	GO:0060537	muscle tissue development	5/76	470/23328	0.0186584	0.108734	0.0807168	Atf3/Nr4a1/Fos/Tiparp/Egr1	5
GO:0045840	GO:0045840	positive regulation of mitotic nuclear division	2/76	65/23328	0.0190853	0.110873	0.0823052	Rgcc/Nsmce2	2
GO:0070972	GO:0070972	protein localization to endoplasmic reticulum	2/76	66/23328	0.0196407	0.113745	0.0844366	Ppp1r15a/Rtn4	2
GO:1903829	GO:1903829	positive regulation of cellular protein localization	4/76	317/23328	0.0199819	0.115361	0.0856367	Ccl2/Hsp90aa1/Rtn4/Gnl3	4
GO:0033209	GO:0033209	tumor necrosis factor-mediated signaling pathway	2/76	67/23328	0.0202028	0.115917	0.0860491	Nfkbia/Casp4	2
GO:0051298	GO:0051298	centrosome duplication	2/76	67/23328	0.0202028	0.115917	0.0860491	Plk2/Cdk2	2
GO:0044282	GO:0044282	small molecule catabolic process	4/76	320/23328	0.0206033	0.117489	0.0872162	Upp1/Ldha/Gcsh/Mgat1	4
GO:0071216	GO:0071216	cellular response to biotic stimulus	4/76	320/23328	0.0206033	0.117489	0.0872162	Nfkbia/Ccl2/Myd88/Cxcl1	4
GO:0007051	GO:0007051	spindle organization	3/76	179/23328	0.0207504	0.117727	0.0873932	Hspa1a/Plk2/Senp6	3
GO:0030968	GO:0030968	endoplasmic reticulum unfolded protein response	2/76	68/23328	0.0207717	0.117727	0.0873932	Atf3/Ppp1r15a	2
GO:0032677	GO:0032677	regulation of interleukin-8 production	2/76	69/23328	0.0213472	0.119893	0.0890005	Klf4/Myd88	2
GO:0048146	GO:0048146	positive regulation of fibroblast proliferation	2/76	69/23328	0.0213472	0.119893	0.0890005	Fosl2/Cdkn1a	2
GO:0048678	GO:0048678	response to axon injury	2/76	69/23328	0.0213472	0.119893	0.0890005	Klf4/Rtn4	2
GO:0001885	GO:0001885	endothelial cell development	2/76	71/23328	0.022518	0.126087	0.093599	Myd88/Rtn4	2
GO:0010633	GO:0010633	negative regulation of epithelial cell migration	2/76	72/23328	0.0231132	0.129031	0.0957845	Klf4/Rgcc	2
GO:0043270	GO:0043270	positive regulation of ion transport	4/76	334/23328	0.0236602	0.131689	0.0977575	Ccl2/Cxcl1/Sgk1/Rtn4	4
GO:0043434	GO:0043434	response to peptide hormone	4/76	336/23328	0.0241182	0.133776	0.0993067	Nr4a1/Sgk1/Cdk2/Egr1	4
GO:0010833	GO:0010833	telomere maintenance via telomere lengthening	2/76	74/23328	0.0243229	0.133776	0.0993067	Hsp90aa1/Telo2	2
GO:1901184	GO:1901184	regulation of ERBB signaling pathway	2/76	74/23328	0.0243229	0.133776	0.0993067	Hbegf/Rtn4	2
GO:2001021	GO:2001021	negative regulation of response to DNA damage stimulus	2/76	74/23328	0.0243229	0.133776	0.0993067	Ackr3/Clu	2
GO:0051783	GO:0051783	regulation of nuclear division	3/76	191/23328	0.0245514	0.134634	0.0999436	Hspa1a/Rgcc/Nsmce2	3
GO:0022408	GO:0022408	negative regulation of cell-cell adhesion	3/76	192/23328	0.024884	0.135949	0.10092	Klf4/Fgg/Rgcc	3
GO:0032642	GO:0032642	regulation of chemokine production	2/76	75/23328	0.0249374	0.135949	0.10092	Klf4/Myd88	2
GO:1903531	GO:1903531	negative regulation of secretion by cell	3/76	193/23328	0.025219	0.137082	0.101761	Rgcc/Pim3/Midn	3
GO:0051865	GO:0051865	protein autoubiquitination	2/76	76/23328	0.0255581	0.138521	0.102829	Rnf19b/Rnf122	2
GO:2000573	GO:2000573	positive regulation of DNA biosynthetic process	2/76	77/23328	0.0261852	0.141506	0.105045	Klf4/Hsp90aa1	2
GO:0052548	GO:0052548	regulation of endopeptidase activity	4/76	346/23328	0.0264892	0.142735	0.105957	Klf4/Nr4a1/Usp50/Ccn1	4
GO:0008625	GO:0008625	extrinsic apoptotic signaling pathway via death domain receptors	2/76	78/23328	0.0268184	0.143263	0.106349	Atf3/Fgg	2
GO:0032088	GO:0032088	negative regulation of NF-kappaB transcription factor activity	2/76	78/23328	0.0268184	0.143263	0.106349	Klf4/Nfkbia	2
GO:0070373	GO:0070373	negative regulation of ERK1 and ERK2 cascade	2/76	78/23328	0.0268184	0.143263	0.106349	Atf3/Klf4	2
GO:0030307	GO:0030307	positive regulation of cell growth	3/76	198/23328	0.0269309	0.1433	0.106377	Hbegf/Sgk1/Rtn4	3
GO:0051222	GO:0051222	positive regulation of protein transport	4/76	348/23328	0.0269797	0.1433	0.106377	Fgg/Rgcc/Ccl2/Hsp90aa1	4
GO:0032602	GO:0032602	chemokine production	2/76	79/23328	0.0274579	0.145105	0.107717	Klf4/Myd88	2
GO:0007265	GO:0007265	Ras protein signal transduction	4/76	350/23328	0.0274756	0.145105	0.107717	Plk2/Usp50/Rhoj/Rtn4	4
GO:0010923	GO:0010923	negative regulation of phosphatase activity	2/76	80/23328	0.0281035	0.147583	0.109556	Ppp1r15a/Myo1d	2
GO:0032465	GO:0032465	regulation of cytokinesis	2/76	80/23328	0.0281035	0.147583	0.109556	Plk2/Klhl21	2
GO:0006006	GO:0006006	glucose metabolic process	3/76	202/23328	0.0283443	0.148428	0.110184	Atf3/Ldha/Midn	3
GO:0010389	GO:0010389	regulation of G2/M transition of mitotic cell cycle	2/76	81/23328	0.0287551	0.149736	0.111154	Cdkn1a/Cdk2	2
GO:0051785	GO:0051785	positive regulation of nuclear division	2/76	81/23328	0.0287551	0.149736	0.111154	Rgcc/Nsmce2	2
GO:0001912	GO:0001912	positive regulation of leukocyte mediated cytotoxicity	2/76	82/23328	0.0294128	0.152308	0.113063	Ccl2/Cxcl1	2
GO:0032370	GO:0032370	positive regulation of lipid transport	2/76	82/23328	0.0294128	0.152308	0.113063	Nfkbia/Ecrg4	2
GO:0045787	GO:0045787	positive regulation of cell cycle	4/76	358/23328	0.0295138	0.152406	0.113136	Adamts1/Rgcc/Cdkn1a/Nsmce2	4
GO:1902115	GO:1902115	regulation of organelle assembly	3/76	206/23328	0.0297966	0.15344	0.113904	Hspa1a/Plk2/Senp6	3
GO:0050679	GO:0050679	positive regulation of epithelial cell proliferation	3/76	208/23328	0.0305373	0.155006	0.115066	Nr4a1/Ccl2/Rtn4	3
GO:0043154	GO:0043154	negative regulation of cysteine-type endopeptidase activity involved in apoptotic process	2/76	84/23328	0.0307462	0.155006	0.115066	Klf4/Nr4a1	2
GO:0043281	GO:0043281	regulation of cysteine-type endopeptidase activity involved in apoptotic process	3/76	209/23328	0.0309113	0.155006	0.115066	Klf4/Nr4a1/Ccn1	3
GO:0046879	GO:0046879	hormone secretion	4/76	364/23328	0.0311001	0.155006	0.115066	Ecrg4/Fgg/Pim3/Midn	4
GO:1904951	GO:1904951	positive regulation of establishment of protein localization	4/76	364/23328	0.0311001	0.155006	0.115066	Fgg/Rgcc/Ccl2/Hsp90aa1	4
GO:0050708	GO:0050708	regulation of protein secretion	4/76	365/23328	0.0313693	0.155006	0.115066	Fgg/Rgcc/Pim3/Midn	4
GO:0014910	GO:0014910	regulation of smooth muscle cell migration	2/76	85/23328	0.0314218	0.155006	0.115066	Adamts1/Egr1	2
GO:1905897	GO:1905897	regulation of response to endoplasmic reticulum stress	2/76	86/23328	0.0321033	0.155006	0.115066	Ppp1r15a/Clu	2
GO:0000185	GO:0000185	activation of MAPKKK activity	1/76	10/23328	0.0321115	0.155006	0.115066	Gadd45b	1
GO:0006977	GO:0006977	DNA damage response, signal transduction by p53 class mediator resulting in cell cycle arrest	1/76	10/23328	0.0321115	0.155006	0.115066	Cdkn1a	1
GO:0010745	GO:0010745	negative regulation of macrophage derived foam cell differentiation	1/76	10/23328	0.0321115	0.155006	0.115066	Nfkbia	1
GO:0032621	GO:0032621	interleukin-18 production	1/76	10/23328	0.0321115	0.155006	0.115066	Usp50	1
GO:0033131	GO:0033131	regulation of glucokinase activity	1/76	10/23328	0.0321115	0.155006	0.115066	Midn	1
GO:0036462	GO:0036462	TRAIL-activated apoptotic signaling pathway	1/76	10/23328	0.0321115	0.155006	0.115066	Atf3	1
GO:0060710	GO:0060710	chorio-allantoic fusion	1/76	10/23328	0.0321115	0.155006	0.115066	Ccn1	1
GO:0060907	GO:0060907	positive regulation of macrophage cytokine production	1/76	10/23328	0.0321115	0.155006	0.115066	Rtn4	1
GO:0061517	GO:0061517	macrophage proliferation	1/76	10/23328	0.0321115	0.155006	0.115066	Clu	1
GO:0072203	GO:0072203	cell proliferation involved in metanephros development	1/76	10/23328	0.0321115	0.155006	0.115066	Egr1	1
GO:0090269	GO:0090269	fibroblast growth factor production	1/76	10/23328	0.0321115	0.155006	0.115066	Rgcc	1
GO:0090270	GO:0090270	regulation of fibroblast growth factor production	1/76	10/23328	0.0321115	0.155006	0.115066	Rgcc	1
GO:0090385	GO:0090385	phagosome-lysosome fusion	1/76	10/23328	0.0321115	0.155006	0.115066	Rab20	1
GO:0140052	GO:0140052	cellular response to oxidised low-density lipoprotein particle stimulus	1/76	10/23328	0.0321115	0.155006	0.115066	Myd88	1
GO:1901724	GO:1901724	positive regulation of cell proliferation involved in kidney development	1/76	10/23328	0.0321115	0.155006	0.115066	Egr1	1
GO:1902033	GO:1902033	regulation of hematopoietic stem cell proliferation	1/76	10/23328	0.0321115	0.155006	0.115066	Cxcl1	1
GO:0032496	GO:0032496	response to lipopolysaccharide	4/76	368/23328	0.0321853	0.155006	0.115066	Nfkbia/Ccl2/Myd88/Cxcl1	4
GO:0008361	GO:0008361	regulation of cell size	3/76	213/23328	0.0324314	0.155788	0.115647	Deptor/Hsp90aa1/Rtn4	3
GO:0009914	GO:0009914	hormone transport	4/76	372/23328	0.0332925	0.158694	0.117804	Ecrg4/Fgg/Pim3/Midn	4
GO:0050678	GO:0050678	regulation of epithelial cell proliferation	4/76	372/23328	0.0332925	0.158694	0.117804	Nr4a1/Rgcc/Ccl2/Rtn4	4
GO:0050727	GO:0050727	regulation of inflammatory response	4/76	372/23328	0.0332925	0.158694	0.117804	Fabp4/Nfkbia/Casp4/Myd88	4
GO:0002685	GO:0002685	regulation of leukocyte migration	3/76	217/23328	0.0339902	0.159902	0.118701	Ccl2/Myd88/Rtn4	3
GO:0071674	GO:0071674	mononuclear cell migration	2/76	89/23328	0.0341824	0.159902	0.118701	Ccl7/Ccl2	2
GO:1901214	GO:1901214	regulation of neuron death	4/76	377/23328	0.0347077	0.159902	0.118701	Fos/Mt1/Clu/Egr1	4
GO:0030595	GO:0030595	leukocyte chemotaxis	3/76	219/23328	0.034784	0.159902	0.118701	Ccl7/Ccl2/Cxcl1	3
GO:0046888	GO:0046888	negative regulation of hormone secretion	2/76	90/23328	0.0348869	0.159902	0.118701	Pim3/Midn	2
GO:1903035	GO:1903035	negative regulation of response to wounding	2/76	90/23328	0.0348869	0.159902	0.118701	Fgg/Rtn4	2
GO:0009991	GO:0009991	response to extracellular stimulus	4/76	378/23328	0.0349949	0.159902	0.118701	Atf3/Fos/Cdkn1a/Ldha	4
GO:0031077	GO:0031077	post-embryonic camera-type eye development	1/76	11/23328	0.0352661	0.159902	0.118701	Klf4	1
GO:0034115	GO:0034115	negative regulation of heterotypic cell-cell adhesion	1/76	11/23328	0.0352661	0.159902	0.118701	Klf4	1
GO:0036490	GO:0036490	regulation of translation in response to endoplasmic reticulum stress	1/76	11/23328	0.0352661	0.159902	0.118701	Ppp1r15a	1
GO:0045876	GO:0045876	positive regulation of sister chromatid cohesion	1/76	11/23328	0.0352661	0.159902	0.118701	Nsmce2	1
GO:0051458	GO:0051458	corticotropin secretion	1/76	11/23328	0.0352661	0.159902	0.118701	Ecrg4	1
GO:0061299	GO:0061299	retina vasculature morphogenesis in camera-type eye	1/76	11/23328	0.0352661	0.159902	0.118701	Rhoj	1
GO:0070213	GO:0070213	protein auto-ADP-ribosylation	1/76	11/23328	0.0352661	0.159902	0.118701	Tiparp	1
GO:0070587	GO:0070587	regulation of cell-cell adhesion involved in gastrulation	1/76	11/23328	0.0352661	0.159902	0.118701	Klf4	1
GO:0072431	GO:0072431	signal transduction involved in mitotic G1 DNA damage checkpoint	1/76	11/23328	0.0352661	0.159902	0.118701	Cdkn1a	1
GO:1902400	GO:1902400	intracellular signal transduction involved in G1 DNA damage checkpoint	1/76	11/23328	0.0352661	0.159902	0.118701	Cdkn1a	1
GO:1903299	GO:1903299	regulation of hexokinase activity	1/76	11/23328	0.0352661	0.159902	0.118701	Midn	1
GO:1990440	GO:1990440	positive regulation of transcription from RNA polymerase II promoter in response to endoplasmic reticulum stress	1/76	11/23328	0.0352661	0.159902	0.118701	Atf3	1
GO:2000849	GO:2000849	regulation of glucocorticoid secretion	1/76	11/23328	0.0352661	0.159902	0.118701	Ecrg4	1
GO:0010948	GO:0010948	negative regulation of cell cycle process	3/76	221/23328	0.0355874	0.160229	0.118944	Klf4/Rgcc/Cdkn1a	3
GO:0001938	GO:0001938	positive regulation of endothelial cell proliferation	2/76	91/23328	0.035597	0.160229	0.118944	Nr4a1/Ccl2	2
GO:2000117	GO:2000117	negative regulation of cysteine-type endopeptidase activity	2/76	91/23328	0.035597	0.160229	0.118944	Klf4/Nr4a1	2
GO:0014909	GO:0014909	smooth muscle cell migration	2/76	92/23328	0.0363127	0.161897	0.120182	Adamts1/Egr1	2
GO:0051048	GO:0051048	negative regulation of secretion	3/76	223/23328	0.0364004	0.161897	0.120182	Rgcc/Pim3/Midn	3
GO:1903708	GO:1903708	positive regulation of hemopoiesis	3/76	224/23328	0.0368105	0.161897	0.120182	Hsp90aa1/Fos/Cxcl1	3
GO:0002028	GO:0002028	regulation of sodium ion transport	2/76	93/23328	0.037034	0.161897	0.120182	Cxcl1/Sgk1	2
GO:0035305	GO:0035305	negative regulation of dephosphorylation	2/76	93/23328	0.037034	0.161897	0.120182	Ppp1r15a/Myo1d	2
GO:1904035	GO:1904035	regulation of epithelial cell apoptotic process	2/76	94/23328	0.0377608	0.161897	0.120182	Fgg/Rgcc	2
GO:1903532	GO:1903532	positive regulation of secretion by cell	4/76	388/23328	0.0379435	0.161897	0.120182	Ecrg4/Fgg/Rgcc/Rtn4	4
GO:0002237	GO:0002237	response to molecule of bacterial origin	4/76	389/23328	0.038246	0.161897	0.120182	Nfkbia/Ccl2/Myd88/Cxcl1	4
GO:0006047	GO:0006047	UDP-N-acetylglucosamine metabolic process	1/76	12/23328	0.0384106	0.161897	0.120182	Mgat1	1
GO:0006213	GO:0006213	pyrimidine nucleoside metabolic process	1/76	12/23328	0.0384106	0.161897	0.120182	Upp1	1
GO:0009071	GO:0009071	serine family amino acid catabolic process	1/76	12/23328	0.0384106	0.161897	0.120182	Gcsh	1
GO:0014745	GO:0014745	negative regulation of muscle adaptation	1/76	12/23328	0.0384106	0.161897	0.120182	Klf4	1
GO:0016926	GO:0016926	protein desumoylation	1/76	12/23328	0.0384106	0.161897	0.120182	Senp6	1
GO:0021554	GO:0021554	optic nerve development	1/76	12/23328	0.0384106	0.161897	0.120182	Tmem126a	1
GO:0033603	GO:0033603	positive regulation of dopamine secretion	1/76	12/23328	0.0384106	0.161897	0.120182	Rtn4	1
GO:0034088	GO:0034088	maintenance of mitotic sister chromatid cohesion	1/76	12/23328	0.0384106	0.161897	0.120182	Nsmce2	1
GO:0035933	GO:0035933	glucocorticoid secretion	1/76	12/23328	0.0384106	0.161897	0.120182	Ecrg4	1
GO:0045842	GO:0045842	positive regulation of mitotic metaphase/anaphase transition	1/76	12/23328	0.0384106	0.161897	0.120182	Nsmce2	1
GO:0070278	GO:0070278	extracellular matrix constituent secretion	1/76	12/23328	0.0384106	0.161897	0.120182	Rgcc	1
GO:0070586	GO:0070586	cell-cell adhesion involved in gastrulation	1/76	12/23328	0.0384106	0.161897	0.120182	Klf4	1
GO:0070943	GO:0070943	neutrophil-mediated killing of symbiont cell	1/76	12/23328	0.0384106	0.161897	0.120182	Cxcl1	1
GO:0072124	GO:0072124	regulation of glomerular mesangial cell proliferation	1/76	12/23328	0.0384106	0.161897	0.120182	Egr1	1
GO:0090557	GO:0090557	establishment of endothelial intestinal barrier	1/76	12/23328	0.0384106	0.161897	0.120182	Myd88	1
GO:1901072	GO:1901072	glucosamine-containing compound catabolic process	1/76	12/23328	0.0384106	0.161897	0.120182	Chil1	1
GO:1901970	GO:1901970	positive regulation of mitotic sister chromatid separation	1/76	12/23328	0.0384106	0.161897	0.120182	Nsmce2	1
GO:2000105	GO:2000105	positive regulation of DNA-dependent DNA replication	1/76	12/23328	0.0384106	0.161897	0.120182	Cdk2	1
GO:2000303	GO:2000303	regulation of ceramide biosynthetic process	1/76	12/23328	0.0384106	0.161897	0.120182	Ccn1	1
GO:0031343	GO:0031343	positive regulation of cell killing	2/76	95/23328	0.0384931	0.161897	0.120182	Ccl2/Cxcl1	2
GO:2001243	GO:2001243	negative regulation of intrinsic apoptotic signaling pathway	2/76	95/23328	0.0384931	0.161897	0.120182	Ackr3/Clu	2
GO:0002793	GO:0002793	positive regulation of peptide secretion	3/76	230/23328	0.039321	0.162824	0.12087	Ecrg4/Fgg/Rgcc	3
GO:0019318	GO:0019318	hexose metabolic process	3/76	231/23328	0.0397477	0.162824	0.12087	Atf3/Ldha/Midn	3
GO:2001234	GO:2001234	negative regulation of apoptotic signaling pathway	3/76	231/23328	0.0397477	0.162824	0.12087	Ackr3/Fgg/Clu	3
GO:1902749	GO:1902749	regulation of cell cycle G2/M phase transition	2/76	97/23328	0.0399739	0.162824	0.12087	Cdkn1a/Cdk2	2
GO:0097191	GO:0097191	extrinsic apoptotic signaling pathway	3/76	233/23328	0.0406083	0.162824	0.12087	Atf3/Fgg/Deptor	3
GO:0006814	GO:0006814	sodium ion transport	3/76	234/23328	0.0410421	0.162824	0.12087	Cxcl1/Sgk1/Slc38a2	3
GO:0031334	GO:0031334	positive regulation of protein-containing complex assembly	3/76	235/23328	0.0414783	0.162824	0.12087	Usp50/Hsp90aa1/Clu	3
GO:0032868	GO:0032868	response to insulin	3/76	235/23328	0.0414783	0.162824	0.12087	Sgk1/Cdk2/Egr1	3
GO:0001542	GO:0001542	ovulation from ovarian follicle	1/76	13/23328	0.0415449	0.162824	0.12087	Adamts1	1
GO:0006007	GO:0006007	glucose catabolic process	1/76	13/23328	0.0415449	0.162824	0.12087	Ldha	1
GO:0006544	GO:0006544	glycine metabolic process	1/76	13/23328	0.0415449	0.162824	0.12087	Gcsh	1
GO:0010998	GO:0010998	regulation of translational initiation by eIF2 alpha phosphorylation	1/76	13/23328	0.0415449	0.162824	0.12087	Ppp1r15a	1
GO:0032486	GO:0032486	Rap protein signal transduction	1/76	13/23328	0.0415449	0.162824	0.12087	Plk2	1
GO:0032488	GO:0032488	Cdc42 protein signal transduction	1/76	13/23328	0.0415449	0.162824	0.12087	Rhoj	1
GO:0034086	GO:0034086	maintenance of sister chromatid cohesion	1/76	13/23328	0.0415449	0.162824	0.12087	Nsmce2	1
GO:0042402	GO:0042402	cellular biogenic amine catabolic process	1/76	13/23328	0.0415449	0.162824	0.12087	Sat1	1
GO:0042541	GO:0042541	hemoglobin biosynthetic process	1/76	13/23328	0.0415449	0.162824	0.12087	Klf4	1
GO:0042994	GO:0042994	cytoplasmic sequestering of transcription factor	1/76	13/23328	0.0415449	0.162824	0.12087	Nfkbia	1
GO:0045741	GO:0045741	positive regulation of epidermal growth factor-activated receptor activity	1/76	13/23328	0.0415449	0.162824	0.12087	Hbegf	1
GO:0051549	GO:0051549	positive regulation of keratinocyte migration	1/76	13/23328	0.0415449	0.162824	0.12087	Hbegf	1
GO:0061418	GO:0061418	regulation of transcription from RNA polymerase II promoter in response to hypoxia	1/76	13/23328	0.0415449	0.162824	0.12087	Egr1	1
GO:0070431	GO:0070431	nucleotide-binding oligomerization domain containing 2 signaling pathway	1/76	13/23328	0.0415449	0.162824	0.12087	Nfkbia	1
GO:0071285	GO:0071285	cellular response to lithium ion	1/76	13/23328	0.0415449	0.162824	0.12087	Fabp4	1
GO:0072110	GO:0072110	glomerular mesangial cell proliferation	1/76	13/23328	0.0415449	0.162824	0.12087	Egr1	1
GO:0072216	GO:0072216	positive regulation of metanephros development	1/76	13/23328	0.0415449	0.162824	0.12087	Egr1	1
GO:0072376	GO:0072376	protein activation cascade	1/76	13/23328	0.0415449	0.162824	0.12087	Fgg	1
GO:0090193	GO:0090193	positive regulation of glomerulus development	1/76	13/23328	0.0415449	0.162824	0.12087	Egr1	1
GO:0097201	GO:0097201	negative regulation of transcription from RNA polymerase II promoter in response to stress	1/76	13/23328	0.0415449	0.162824	0.12087	Ppp1r15a	1
GO:1901201	GO:1901201	regulation of extracellular matrix assembly	1/76	13/23328	0.0415449	0.162824	0.12087	Rgcc	1
GO:1902101	GO:1902101	positive regulation of metaphase/anaphase transition of cell cycle	1/76	13/23328	0.0415449	0.162824	0.12087	Nsmce2	1
GO:1904816	GO:1904816	positive regulation of protein localization to chromosome, telomeric region	1/76	13/23328	0.0415449	0.162824	0.12087	Gnl3	1
GO:2000833	GO:2000833	positive regulation of steroid hormone secretion	1/76	13/23328	0.0415449	0.162824	0.12087	Ecrg4	1
GO:0032006	GO:0032006	regulation of TOR signaling	2/76	100/23328	0.0422351	0.162824	0.12087	Deptor/Telo2	2
GO:0006906	GO:0006906	vesicle fusion	2/76	101/23328	0.0429994	0.162824	0.12087	Rab20/Stx11	2
GO:0051346	GO:0051346	negative regulation of hydrolase activity	4/76	405/23328	0.0432761	0.162824	0.12087	Klf4/Nr4a1/Ppp1r15a/Myo1d	4
GO:1903320	GO:1903320	regulation of protein modification by small protein conjugation or removal	3/76	240/23328	0.0436944	0.162824	0.12087	Hsp90aa1/Gnl3/Egr1	3
GO:0010595	GO:0010595	positive regulation of endothelial cell migration	2/76	103/23328	0.0445434	0.162824	0.12087	Plk2/Rhoj	2
GO:0030004	GO:0030004	cellular monovalent inorganic cation homeostasis	2/76	103/23328	0.0445434	0.162824	0.12087	Sgk1/Rab20	2
GO:0072676	GO:0072676	lymphocyte migration	2/76	103/23328	0.0445434	0.162824	0.12087	Ccl7/Ccl2	2
GO:0032147	GO:0032147	activation of protein kinase activity	3/76	242/23328	0.0445973	0.162824	0.12087	Igfbp6/Chil1/Gadd45b	3
GO:0003334	GO:0003334	keratinocyte development	1/76	14/23328	0.0446692	0.162824	0.12087	Fosl2	1
GO:0006999	GO:0006999	nuclear pore organization	1/76	14/23328	0.0446692	0.162824	0.12087	Rtn4	1
GO:0009310	GO:0009310	amine catabolic process	1/76	14/23328	0.0446692	0.162824	0.12087	Sat1	1
GO:0010226	GO:0010226	response to lithium ion	1/76	14/23328	0.0446692	0.162824	0.12087	Fabp4	1
GO:0032328	GO:0032328	alanine transport	1/76	14/23328	0.0446692	0.162824	0.12087	Slc38a2	1
GO:0032494	GO:0032494	response to peptidoglycan	1/76	14/23328	0.0446692	0.162824	0.12087	Myd88	1
GO:0034116	GO:0034116	positive regulation of heterotypic cell-cell adhesion	1/76	14/23328	0.0446692	0.162824	0.12087	Fgg	1
GO:0042454	GO:0042454	ribonucleoside catabolic process	1/76	14/23328	0.0446692	0.162824	0.12087	Upp1	1
GO:0043312	GO:0043312	neutrophil degranulation	1/76	14/23328	0.0446692	0.162824	0.12087	Stx11	1
GO:0043558	GO:0043558	regulation of translational initiation in response to stress	1/76	14/23328	0.0446692	0.162824	0.12087	Ppp1r15a	1
GO:0045792	GO:0045792	negative regulation of cell size	1/76	14/23328	0.0446692	0.162824	0.12087	Deptor	1
GO:0046886	GO:0046886	positive regulation of hormone biosynthetic process	1/76	14/23328	0.0446692	0.162824	0.12087	Egr1	1
GO:0048672	GO:0048672	positive regulation of collateral sprouting	1/76	14/23328	0.0446692	0.162824	0.12087	Rtn4	1
GO:0048755	GO:0048755	branching morphogenesis of a nerve	1/76	14/23328	0.0446692	0.162824	0.12087	Rtn4	1
GO:0061469	GO:0061469	regulation of type B pancreatic cell proliferation	1/76	14/23328	0.0446692	0.162824	0.12087	Nr4a1	1
GO:0070423	GO:0070423	nucleotide-binding oligomerization domain containing signaling pathway	1/76	14/23328	0.0446692	0.162824	0.12087	Nfkbia	1
GO:0070942	GO:0070942	neutrophil mediated cytotoxicity	1/76	14/23328	0.0446692	0.162824	0.12087	Cxcl1	1
GO:0072224	GO:0072224	metanephric glomerulus development	1/76	14/23328	0.0446692	0.162824	0.12087	Egr1	1
GO:0072413	GO:0072413	signal transduction involved in mitotic cell cycle checkpoint	1/76	14/23328	0.0446692	0.162824	0.12087	Cdkn1a	1
GO:0072683	GO:0072683	T cell extravasation	1/76	14/23328	0.0446692	0.162824	0.12087	Ccl2	1
GO:0090153	GO:0090153	regulation of sphingolipid biosynthetic process	1/76	14/23328	0.0446692	0.162824	0.12087	Ccn1	1
GO:0090331	GO:0090331	negative regulation of platelet aggregation	1/76	14/23328	0.0446692	0.162824	0.12087	Fgg	1
GO:1901841	GO:1901841	regulation of high voltage-gated calcium channel activity	1/76	14/23328	0.0446692	0.162824	0.12087	Rrad	1
GO:1902402	GO:1902402	signal transduction involved in mitotic DNA damage checkpoint	1/76	14/23328	0.0446692	0.162824	0.12087	Cdkn1a	1
GO:1902403	GO:1902403	signal transduction involved in mitotic DNA integrity checkpoint	1/76	14/23328	0.0446692	0.162824	0.12087	Cdkn1a	1
GO:1905038	GO:1905038	regulation of membrane lipid metabolic process	1/76	14/23328	0.0446692	0.162824	0.12087	Ccn1	1
GO:1905820	GO:1905820	positive regulation of chromosome separation	1/76	14/23328	0.0446692	0.162824	0.12087	Nsmce2	1
GO:2000347	GO:2000347	positive regulation of hepatocyte proliferation	1/76	14/23328	0.0446692	0.162824	0.12087	Rtn4	1
GO:0046916	GO:0046916	cellular transition metal ion homeostasis	2/76	104/23328	0.045323	0.16466	0.122233	Mt2/Mt1	2
GO:0032535	GO:0032535	regulation of cellular component size	4/76	413/23328	0.0459252	0.16466	0.122233	Deptor/Hsp90aa1/Ppp1r15a/Rtn4	4
GO:0001910	GO:0001910	regulation of leukocyte mediated cytotoxicity	2/76	105/23328	0.0461078	0.16466	0.122233	Ccl2/Cxcl1	2
GO:0002444	GO:0002444	myeloid leukocyte mediated immunity	2/76	105/23328	0.0461078	0.16466	0.122233	Cxcl1/Stx11	2
GO:1905954	GO:1905954	positive regulation of lipid localization	2/76	105/23328	0.0461078	0.16466	0.122233	Nfkbia/Ecrg4	2
GO:0014812	GO:0014812	muscle cell migration	2/76	106/23328	0.0468975	0.16466	0.122233	Adamts1/Egr1	2
GO:0051251	GO:0051251	positive regulation of lymphocyte activation	4/76	416/23328	0.0469416	0.16466	0.122233	Ccl2/Hsp90aa1/Myd88/Cdkn1a	4
GO:0070997	GO:0070997	neuron death	4/76	416/23328	0.0469416	0.16466	0.122233	Fos/Mt1/Clu/Egr1	4
GO:0048145	GO:0048145	regulation of fibroblast proliferation	2/76	107/23328	0.0476923	0.16466	0.122233	Fosl2/Cdkn1a	2
GO:0090174	GO:0090174	organelle membrane fusion	2/76	107/23328	0.0476923	0.16466	0.122233	Rab20/Stx11	2
GO:0000722	GO:0000722	telomere maintenance via recombination	1/76	15/23328	0.0477835	0.16466	0.122233	Nsmce2	1
GO:0001845	GO:0001845	phagolysosome assembly	1/76	15/23328	0.0477835	0.16466	0.122233	Rab20	1
GO:0006978	GO:0006978	DNA damage response, signal transduction by p53 class mediator resulting in transcription of p21 class mediator	1/76	15/23328	0.0477835	0.16466	0.122233	Cdkn1a	1
GO:0010561	GO:0010561	negative regulation of glycoprotein biosynthetic process	1/76	15/23328	0.0477835	0.16466	0.122233	Hbegf	1
GO:0010917	GO:0010917	negative regulation of mitochondrial membrane potential	1/76	15/23328	0.0477835	0.16466	0.122233	Rnf122	1
GO:0010935	GO:0010935	regulation of macrophage cytokine production	1/76	15/23328	0.0477835	0.16466	0.122233	Rtn4	1
GO:0031115	GO:0031115	negative regulation of microtubule polymerization	1/76	15/23328	0.0477835	0.16466	0.122233	Sgk1	1
GO:0032717	GO:0032717	negative regulation of interleukin-8 production	1/76	15/23328	0.0477835	0.16466	0.122233	Klf4	1
GO:0033690	GO:0033690	positive regulation of osteoblast proliferation	1/76	15/23328	0.0477835	0.16466	0.122233	Ccn1	1
GO:0034162	GO:0034162	toll-like receptor 9 signaling pathway	1/76	15/23328	0.0477835	0.16466	0.122233	Rtn4	1
GO:0035872	GO:0035872	nucleotide-binding domain, leucine rich repeat containing receptor signaling pathway	1/76	15/23328	0.0477835	0.16466	0.122233	Nfkbia	1
GO:0048096	GO:0048096	chromatin-mediated maintenance of transcription	1/76	15/23328	0.0477835	0.16466	0.122233	Sertad1	1
GO:0048680	GO:0048680	positive regulation of axon regeneration	1/76	15/23328	0.0477835	0.16466	0.122233	Rtn4	1
GO:0051547	GO:0051547	regulation of keratinocyte migration	1/76	15/23328	0.0477835	0.16466	0.122233	Hbegf	1
GO:0051712	GO:0051712	positive regulation of killing of cells of other organism	1/76	15/23328	0.0477835	0.16466	0.122233	Cxcl1	1
GO:0060347	GO:0060347	heart trabecula formation	1/76	15/23328	0.0477835	0.16466	0.122233	Adamts1	1
GO:1900225	GO:1900225	regulation of NLRP3 inflammasome complex assembly	1/76	15/23328	0.0477835	0.16466	0.122233	Usp50	1
GO:1902043	GO:1902043	positive regulation of extrinsic apoptotic signaling pathway via death domain receptors	1/76	15/23328	0.0477835	0.16466	0.122233	Atf3	1
GO:1904814	GO:1904814	regulation of protein localization to chromosome, telomeric region	1/76	15/23328	0.0477835	0.16466	0.122233	Gnl3	1
GO:0015850	GO:0015850	organic hydroxy compound transport	3/76	249/23328	0.0478303	0.16466	0.122233	Nfkbia/Ecrg4/Rtn4	3
GO:0007517	GO:0007517	muscle organ development	4/76	420/23328	0.0483164	0.165491	0.12285	Atf3/Nr4a1/Fos/Egr1	4
GO:0034754	GO:0034754	cellular hormone metabolic process	2/76	108/23328	0.048492	0.165491	0.12285	Tiparp/Egr1	2
GO:0045446	GO:0045446	endothelial cell differentiation	2/76	108/23328	0.048492	0.165491	0.12285	Myd88/Rtn4	2
GO:0052547	GO:0052547	regulation of peptidase activity	4/76	421/23328	0.0486635	0.165491	0.12285	Klf4/Nr4a1/Usp50/Ccn1	4
GO:0045444	GO:0045444	fat cell differentiation	3/76	252/23328	0.0492505	0.165491	0.12285	Fabp4/Klf4/Nr4a1	3
GO:0048144	GO:0048144	fibroblast proliferation	2/76	109/23328	0.0492965	0.165491	0.12285	Fosl2/Cdkn1a	2
GO:1903706	GO:1903706	regulation of hemopoiesis	4/76	424/23328	0.0497134	0.165491	0.12285	Nfkbia/Hsp90aa1/Fos/Cxcl1	4
GO:0071375	GO:0071375	cellular response to peptide hormone stimulus	3/76	253/23328	0.0497285	0.165491	0.12285	Nr4a1/Sgk1/Cdk2	3

## Sheet: downregulated KEGG in TPCA-1
	ID	Description	GeneRatio	BgRatio	pvalue	p.adjust	qvalue	geneID	Count	genesymbol
mmu04657	mmu04657	IL-17 signaling pathway	7/46	91/8943	3.46728e-07	5.30494e-05	3.72277e-05	20306/18035/14282/20296/15519/14281/14825	7	Ccl7/Nfkbia/Fosb/Ccl2/Hsp90aa1/Fos/Cxcl1
mmu05417	mmu05417	Lipid and atherosclerosis	7/46	216/8943	0.000104513	0.00799528	0.00561072	18035/193740/20296/15519/14281/17874/14825	7	Nfkbia/Hspa1a/Ccl2/Hsp90aa1/Fos/Myd88/Cxcl1
mmu05171	mmu05171	Coronavirus disease - COVID-19	7/46	247/8943	0.000240101	0.00817947	0.00573998	100043813/18035/99571/20296/14281/17874/15200	7	Rps27rt/Nfkbia/Fgg/Ccl2/Fos/Myd88/Hbegf
mmu05134	mmu05134	Legionellosis	4/46	61/8943	0.000258079	0.00817947	0.00573998	18035/193740/17874/14825	4	Nfkbia/Hspa1a/Myd88/Cxcl1
mmu04668	mmu04668	TNF signaling pathway	5/46	113/8943	0.000267303	0.00817947	0.00573998	18035/20296/14281/14825/16477	5	Nfkbia/Ccl2/Fos/Cxcl1/Junb
mmu04380	mmu04380	Osteoclast differentiation	5/46	128/8943	0.000475764	0.0115641	0.00811513	18035/14282/14284/14281/16477	5	Nfkbia/Fosb/Fosl2/Fos/Junb
mmu04068	mmu04068	FoxO signaling pathway	5/46	131/8943	0.000529075	0.0115641	0.00811513	20620/12575/17873/20393/12566	5	Plk2/Cdkn1a/Gadd45b/Sgk1/Cdk2
mmu04621	mmu04621	NOD-like receptor signaling pathway	6/46	211/8943	0.000684455	0.0130902	0.00918611	18035/20296/15519/12363/17874/14825	6	Nfkbia/Ccl2/Hsp90aa1/Casp4/Myd88/Cxcl1
mmu05162	mmu05162	Measles	5/46	146/8943	0.000866025	0.0147224	0.0103315	18035/193740/14281/17874/12566	5	Nfkbia/Hspa1a/Fos/Myd88/Cdk2
mmu05210	mmu05210	Colorectal cancer	4/46	88/8943	0.00104225	0.0159464	0.0111904	14281/12575/17873/19730	4	Fos/Cdkn1a/Gadd45b/Ralgds
mmu05222	mmu05222	Small cell lung cancer	4/46	93/8943	0.00128079	0.0166893	0.0117118	18035/12575/17873/12566	4	Nfkbia/Cdkn1a/Gadd45b/Cdk2
mmu04061	mmu04061	Viral protein interaction with cytokine and cytokine receptor	4/46	95/8943	0.00138611	0.0166893	0.0117118	20306/12778/20296/14825	4	Ccl7/Ackr3/Ccl2/Cxcl1
mmu05161	mmu05161	Hepatitis B	5/46	163/8943	0.00141805	0.0166893	0.0117118	18035/14281/17874/12575/12566	5	Nfkbia/Fos/Myd88/Cdkn1a/Cdk2
mmu05215	mmu05215	Prostate cancer	4/46	99/8943	0.00161466	0.0176459	0.0123831	18035/15519/12575/12566	4	Nfkbia/Hsp90aa1/Cdkn1a/Cdk2
mmu05132	mmu05132	Salmonella infection	6/46	253/8943	0.00175125	0.0178628	0.0125353	18035/15519/12363/14281/17874/80837	6	Nfkbia/Hsp90aa1/Casp4/Fos/Myd88/Rhoj
mmu05142	mmu05142	Chagas disease	4/46	103/8943	0.00186827	0.0178654	0.0125371	18035/20296/14281/17874	4	Nfkbia/Ccl2/Fos/Myd88
mmu04064	mmu04064	NF-kappa B signaling pathway	4/46	105/8943	0.00200491	0.0180442	0.0126626	18035/17874/14825/17873	4	Nfkbia/Myd88/Cxcl1/Gadd45b
mmu04928	mmu04928	Parathyroid hormone synthesis, secretion and action	4/46	108/8943	0.00222263	0.0188924	0.0132578	14281/15200/12575/13653	4	Fos/Hbegf/Cdkn1a/Egr1
mmu04915	mmu04915	Estrogen signaling pathway	4/46	134/8943	0.004833	0.0369724	0.0259456	193740/15519/14281/15200	4	Hspa1a/Hsp90aa1/Fos/Hbegf
mmu05135	mmu05135	Yersinia infection	4/46	134/8943	0.004833	0.0369724	0.0259456	18035/20296/14281/17874	4	Nfkbia/Ccl2/Fos/Myd88
mmu05140	mmu05140	Leishmaniasis	3/46	70/8943	0.00548047	0.0389646	0.0273436	18035/14281/17874	3	Nfkbia/Fos/Myd88
mmu05167	mmu05167	Kaposi sarcoma-associated herpesvirus infection	5/46	224/8943	0.00560275	0.0389646	0.0273436	22190/18035/14281/14825/12575	5	Ubc/Nfkbia/Fos/Cxcl1/Cdkn1a
mmu04115	mmu04115	p53 signaling pathway	3/46	72/8943	0.00592851	0.0394375	0.0276754	12575/17873/12566	3	Cdkn1a/Gadd45b/Cdk2
mmu05169	mmu05169	Epstein-Barr virus infection	5/46	231/8943	0.00637157	0.0405392	0.0284486	18035/17874/12575/17873/12566	5	Nfkbia/Myd88/Cdkn1a/Gadd45b/Cdk2
mmu05212	mmu05212	Pancreatic cancer	3/46	76/8943	0.00688902	0.0405392	0.0284486	12575/17873/19730	3	Cdkn1a/Gadd45b/Ralgds
mmu05220	mmu05220	Chronic myeloid leukemia	3/46	76/8943	0.00688902	0.0405392	0.0284486	18035/12575/17873	3	Nfkbia/Cdkn1a/Gadd45b
mmu05166	mmu05166	Human T-cell leukemia virus 1 infection	5/46	250/8943	0.00882976	0.0500353	0.0351125	18035/14281/12575/12566/13653	5	Nfkbia/Fos/Cdkn1a/Cdk2/Egr1
mmu05323	mmu05323	Rheumatoid arthritis	3/46	87/8943	0.00998718	0.0543566	0.038145	20296/14281/14825	3	Ccl2/Fos/Cxcl1
mmu05235	mmu05235	PD-L1 expression and PD-1 checkpoint pathway in cancer	3/46	88/8943	0.0103029	0.0543566	0.038145	18035/14281/17874	3	Nfkbia/Fos/Myd88
mmu01522	mmu01522	Endocrine resistance	3/46	93/8943	0.0119684	0.0610388	0.0428342	14281/15200/12575	3	Fos/Hbegf/Cdkn1a
mmu04620	mmu04620	Toll-like receptor signaling pathway	3/46	100/8943	0.0145468	0.0717955	0.0503828	18035/14281/17874	3	Nfkbia/Fos/Myd88
mmu05216	mmu05216	Thyroid cancer	2/46	37/8943	0.0153765	0.0735191	0.0515923	12575/17873	2	Cdkn1a/Gadd45b
mmu04659	mmu04659	Th17 cell differentiation	3/46	105/8943	0.0165672	0.0739045	0.0518628	18035/15519/14281	3	Nfkbia/Hsp90aa1/Fos
mmu04062	mmu04062	Chemokine signaling pathway	4/46	192/8943	0.0166458	0.0739045	0.0518628	20306/18035/20296/14825	4	Ccl7/Nfkbia/Ccl2/Cxcl1
mmu04010	mmu04010	MAPK signaling pathway	5/46	294/8943	0.0169063	0.0739045	0.0518628	15370/193740/14281/17874/17873	5	Nr4a1/Hspa1a/Fos/Myd88/Gadd45b
mmu05219	mmu05219	Bladder cancer	2/46	41/8943	0.0186879	0.0774836	0.0543744	15200/12575	2	Hbegf/Cdkn1a
mmu05145	mmu05145	Toxoplasmosis	3/46	110/8943	0.0187379	0.0774836	0.0543744	18035/193740/17874	3	Nfkbia/Hspa1a/Myd88
mmu04110	mmu04110	Cell cycle	3/46	125/8943	0.0261592	0.105325	0.0739124	12575/17873/12566	3	Cdkn1a/Gadd45b/Cdk2
mmu04978	mmu04978	Mineral absorption	2/46	54/8943	0.031269	0.122671	0.0860847	17750/17748	2	Mt2/Mt1
mmu04210	mmu04210	Apoptosis	3/46	136/8943	0.0324695	0.124196	0.0871549	18035/14281/17873	3	Nfkbia/Fos/Gadd45b
mmu05144	mmu05144	Malaria	2/46	57/8943	0.0345384	0.12556	0.0881126	20296/17874	2	Ccl2/Myd88
mmu04936	mmu04936	Alcoholic liver disease	3/46	141/8943	0.035579	0.12556	0.0881126	18035/17874/14825	3	Nfkbia/Myd88/Cxcl1
mmu05213	mmu05213	Endometrial cancer	2/46	58/8943	0.0356568	0.12556	0.0881126	12575/17873	2	Cdkn1a/Gadd45b
mmu04151	mmu04151	PI3K-Akt signaling pathway	5/46	359/8943	0.0361089	0.12556	0.0881126	15370/15519/12575/20393/12566	5	Nr4a1/Hsp90aa1/Cdkn1a/Sgk1/Cdk2
mmu05224	mmu05224	Breast cancer	3/46	147/8943	0.0395077	0.129744	0.0910486	14281/12575/17873	3	Fos/Cdkn1a/Gadd45b
mmu05418	mmu05418	Fluid shear stress and atherosclerosis	3/46	148/8943	0.0401833	0.129744	0.0910486	20296/15519/14281	3	Ccl2/Hsp90aa1/Fos
mmu04623	mmu04623	Cytosolic DNA-sensing pathway	2/46	63/8943	0.041455	0.129744	0.0910486	18035/20016	2	Nfkbia/Polr1c
mmu05217	mmu05217	Basal cell carcinoma	2/46	63/8943	0.041455	0.129744	0.0910486	12575/17873	2	Cdkn1a/Gadd45b
mmu05226	mmu05226	Gastric cancer	3/46	150/8943	0.0415521	0.129744	0.0910486	12575/17873/12566	3	Cdkn1a/Gadd45b/Cdk2
mmu04150	mmu04150	mTOR signaling pathway	3/46	156/8943	0.0457993	0.140146	0.098348	97998/20393/71718	3	Deptor/Sgk1/Telo2
mmu05031	mmu05031	Amphetamine addiction	2/46	69/8943	0.0488455	0.146537	0.102833	14282/14281	2	Fosb/Fos
